# Supplementary material for: High throughput profiling of the cotton bollworm Helicoverpa armigera immunotranscriptome during the fungal and bacterial infections
Source: BMC Genomics. 2015 Apr 18;16(1):321. doi: 10.1186/s12864-015-1509-1 (PMC4490664; doi:10.1186/s12864-015-1509-1)
Supplement: Additional file 2: Table S1. — General features of the de novo assembled transcripts by Trinity. [file 12864_2015_1509_MOESM2_ESM.xls]

## Sheet: Sheet1
Table S1. General features of the de novo assembled transcripts by Trinity.
Samples	Transcripts size (M)	No. of transcripts	Mean length (bp)	N50 (bp)	Transcripts (<300 bp)	Transcripts (300-500 bp)	Transcripts (0.5 - 1 kb)	Transcripts (1 - 2 kb)	Transcripts (> 2 kb)	Total length (bp)	Raw Reads size (G)
Fat body_Mock	72.6	57588	1102	2109	15359	11754	10919	10008	9548	63492539	7.54
Fat body_Bb	79.2	61452	1139	2138	15169	12438	12059	11038	10748	69985520	7.7
Fat body_Ec	65.6	55394	1034	1920	14859	11789	11011	9548	8187	57256906	5.9
Hemocyte_Mock	80.1	60873	1128	2163	15726	12326	11881	10459	10481	68679787	7.53
Hemocyte_Bb	46.7	42073	995	1823	11233	9389	8650	6972	5829	41858527	8.25
Hemocyte_Ec	80.4	58262	1188	2240	14407	11158	11093	10643	10961	69230553	7.45
Pooled all reads	205	150606	1124	2322	44167	31365	25721	23352	26001	169347959	44.37
Ha_Unigenes	66	37694	1711	2699	3953	4851	7621	10067	11202	64482901	-
