# Supplementary material for: High throughput profiling of the cotton bollworm Helicoverpa armigera immunotranscriptome during the fungal and bacterial infections
Source: BMC Genomics. 2015 Apr 18;16(1):321. doi: 10.1186/s12864-015-1509-1 (PMC4490664; doi:10.1186/s12864-015-1509-1)
Supplement: Additional file 3: Table S2. — Putative long noncoding RNAs identified using NONCODE database. [file 12864_2015_1509_MOESM3_ESM.xls]

## Sheet: Sheet1
Table S2. Putative long non-coding RNAs (lncRNAs) identified by NONCODE database transcriptome.
Seq ID	Length	NONCODE ID	E-value	Acc No.	Class	Organism	Name	Reference	transcript ID	URL	Sequences
comp23560_c1_seq1	335	n283463	0.0001	AK038243	mRNAlike lncRNA	Mus musculus	Mouse noncoding transcript	FANTOM3	A130089K08	http://fantom3.gsc.riken.jp/db/annotate/main.cgi?masterid=A130089K08	AACATGTGAGTTAGCAAGTGTGATAATTTCAATTATTCTGTTCAAATATTTGCCAGCGTATTTTTTCTGCAAACATCAATAGCGCGTTTTTTCTGCAAACATCAACAATAATTTATGGAGGTAGGTACCTATAACTCAATAATATAAATCAACCTAATGTTGTATGACGTGAATATTATTTGAAACTAACTTGACAATAATTTACATATCTGAGTAGGTACACGTTAATGGTTGCAAGAAAACACTGGAAAAATCTTCTGAGATTCGTTGAATAGAGGTTTTGTCAAAAAGATTTATTTTATTTTAAAGACAACTTAAATTCATCACCCCGTTGT
comp89316_c0_seq3	268	n265237	3e-05	AK172668	mRNAlike lncRNA	Mus musculus	Mouse noncoding transcript	FANTOM3	F830226N08	http://fantom3.gsc.riken.jp/db/annotate/main.cgi?masterid=F830226N08	GTGCAGATCTCCTATTGTGTACCTAAAACAGACAAGACATTAGTAGACAGCTTCTTAACGGAAGTACTTCTCCCGTGCACAGATAAAAAGTAGCCTATAATCCTCGGCGATAAATGGGCTATGTAATACTGAAAGGATTTTTCAAATCGGTCCAGTAGTTTCGGAGCCTTCAAGGCACAAACAAACAAGCAACAAAATGTTTTCTCTTTATCATTTTAGTATAGATTATACTTTACCCACATAATCACACTAGTTATAAGCATATAAA
comp382505_c0_seq1	209	n377013	8e-05	NULL	lncRNA	Homo sapiens	Human lincRNA	BodyMapLinc	TCONS_00028793		CGAAGTCGCGGGCAGAAGCTAGTCTATACTATAAAATAGCTTTATTCAAGAGGACGCATTTTTTTATCTCAGAGTAACATAATATAGGAAGAAGTTCCGTCAGAACGTGAGTGAGACCAGAAGAAACATTTTATTTATTTATTTATGTTTGTTTGTACCCTGTAGGACTCTTGAACTAAACCAATCTGAAAAATTCTTTCACTGTTAGG
comp21361_c0_seq1	377	n273885	0.0006	AK049093	mRNAlike lncRNA	Mus musculus	Mouse noncoding transcript	FANTOM3	C230098G12	http://fantom3.gsc.riken.jp/db/annotate/main.cgi?masterid=C230098G12	AGCTGAATATTTCAAAAGGACAGCGTATGAAATAAATCAGAATTTTGAGTTGAAGGAAAAGTTAAGAACAAAACAAAAACTTAAATTTGATTCAACAGTCAAATCAACAATTTGGGTGGATAACGTAACCTAGCCATAAACAAAAACTCAACAAACAATATTACAAGAATGGATAACAGTATTGTGAATTAGGATAACCGTACTGAAGATACAGAAAGTATTCACTATAGTAGATACTGAAGTGAACAATACTATGTGAATCTGTATTTTTGTTAATAGTGGGAAAAGTATTTTTTGTTCAAACGTACTAAGCTTTTAAATTATATAGAAGTACAATTTGTATTTCATAAGTAAGTCAAGAAAATTAAAACAATACA
comp4385909_c0_seq1	205	n266067	8e-05	AK156321	mRNAlike lncRNA	Mus musculus	Mouse noncoding transcript	FANTOM3	F830016G22	http://fantom3.gsc.riken.jp/db/annotate/main.cgi?masterid=F830016G22	TAATATTTTTCTCATTTTTTCCTTAAACACCAATTTTCAGCATTTCGTTGATTTCAATCAGCAGATTGAACAGCAAACATCCTGCTTACAAGATCCTATCCGCCTTCAATATTTGATCCCTAATTTAGCGTTCATTAGTAAGTTTAGCACAATTATACTGATAAATTAATGTAATTTACACAGGTGAAGTATGATGAAGACAGGA
comp90154_c0_seq12	206	n282883	2e-05	AK138371	mRNAlike lncRNA	Mus musculus	Mouse noncoding transcript	FANTOM3	A230080O15	http://fantom3.gsc.riken.jp/db/annotate/main.cgi?masterid=A230080O15	TTTGGACATAAAGGATACTACGGATAGTCCTGTCAATATAATGTCTTGAATTTTCAAAATGATTTATTTATTTATTTATTTAACATTGGGAGATTCTACCTAATCATAGCCTGATTAATCACAGCGTCTAAGCTAAACTATTTTCTATACAGCTACCTACATATCTTTGAACAACCTATTAGAAAGGAAAAAATATGTTCTTCTTA
comp1894715_c0_seq1	215	n420383	5e-06	NULL	lncRNA	Mus musculus		UCSCGeneNoncode	uc008rgq.1		AGTTGTTTTTCTTTGAATCTCACGTGGAATAAGGATTTGTAGCAGGAGACAAAGGAACTTACTTTGGAAATATAGGAAAGCGCCTTCGAGCGAAAATAAAAGTATATTTAAAAATTATTCACGAACTCTAAAGAAAATAATAAATCTCACTCAAAAAGCTCAGAATAATTACCTTATTAATTGTTCCCAAAATAAAGCAAAGGTGTCATGGCAGT
comp90932_c0_seq2	282	n337676	0.0004	CR749394	mRNAlike lncRNA	Homo sapiens	Human lncRNA	JounralRNA	58	NULL	GTAGATTCATACAAAATGGAATTATTTCGACAACAGTAGATATAAAGGTTGAATCACATCTATCTGACAAACTATAATAACATTTCTCGTGTTTAATAAATCGGTGTAAATAGCACTTCAAAATCCTGTCCAAACCCTAATCGCTTGTAAAATCTATAATTTATATCAATTTACAATTTCTATACTACATTCGAGATGATCCCAATCTTTTCTTCGTTCTGGAAAATTCGATAATCACATACCTAACCTCATTTATGAAATCTTGACACAAGATTATTTTGT
comp82429_c0_seq1	210	n266087	0.0003	AK156291	mRNAlike lncRNA	Mus musculus	Mouse noncoding transcript	FANTOM3	F830014P22	http://fantom3.gsc.riken.jp/db/annotate/main.cgi?masterid=F830014P22	TTTTTTTTAAATTAACAACTTTATTTCAAATAGTATAATTACAAGCATGCCACAATTTTACAGTAGACATCTCTAGAGCATCTACTAATATTTATCTTTCGCGTACTCAACTCCACTTACATTGTGACTTGAAACTTATTTTAGTCGCTAGAGCCCATTATCGAACAATTTCCGTAATGGGCAACACTGATAGATTGCCAACCGCAATTC
comp1372729_c0_seq1	201	n270112	0.0003	AK085621	mRNAlike lncRNA	Mus musculus	Mouse noncoding transcript	FANTOM3	D630047N16	http://fantom3.gsc.riken.jp/db/annotate/main.cgi?masterid=D630047N16	ACAATATGGCTTTCAAAGTGAGTTGTTTTGTTTTTTTTTTGTGAAAAGTGCTATCATATACTTCTATCTATCTATCTAGCTATCAATATACTTAAGTGTTTATTTAAACGATAACGATTTTCAAAGTAATCTATTTAATAAAAAGGCTGCAGCTGTTTAACACATTTACGATAGTATTATAGTAACTATTATAGTAATCTG
comp79113_c0_seq3	222	n365263	0.0003	NULL	lncRNA	Homo sapiens	Human lincRNA	BodyMapLinc	TCONS_00003887		GGTTGTCTTTCATTGTAAAGTTCTCTTGCAACTACTTACTGAGCACAGATACTGAGTGGTTGTCCATCACGTACCTTTTTGCCCCTTACCACCTGGAAATGGTTTCTACACGCTGTTCCAGGCCACTATTACATTTGCCATGAATATAATTATGTCTTCTATGAAGATAAAATAAGTAAATATTTAGGGACTCAAAAAAAAAAATCTCCAGTCCTGAATATT
comp2149547_c0_seq1	224	n271820	0.0003	AK084073	mRNAlike lncRNA	Mus musculus	Mouse noncoding transcript	FANTOM3	D130083J16	http://fantom3.gsc.riken.jp/db/annotate/main.cgi?masterid=D130083J16	TGAATCGATTTGAAAAATTATTTCGCTTTTGGAAAGCTACACTATCCCCAAACAACACAGGCTATATTTAAAAAGGAAAAATAATAAGGAGTATGAAACAGTTTCCCCAGGACGCGGATAAAACAGTAGGAAAATAGCTAGTTAGCTAGTACATAATACGCAGCTAATACATATATTCTATACTAAAACAAAACAACTTACATAACCCTGTATTTCAGCAGACA
comp2774139_c0_seq1	210	n288219	0.0003	AK148797	mRNAlike lncRNA	Mus musculus	Mouse noncoding transcript	FANTOM3	7120447I12	http://fantom3.gsc.riken.jp/db/annotate/main.cgi?masterid=7120447I12	AATGCATTTAGAATTTAATGAAATTTAAAATTGCGTAGAATTTAATGTAAAATTTATTTCACGTAAGCTCTTACAGTATTAAAAGTTTAAACTGGTGAATCATCCGTTTAGAGCAACCACTATTTTATAAGTATTATTTTTGTGTAAGGACCAAACAACATTATTGACCCTTACATACAAAAGTAAATCAATCGTAAAAATCAGGTGATT
comp22473_c0_seq1	209	n339687	0.0003	AF116657	mRNAlike lncRNA	Homo sapiens	Human lncRNA	JounralRNA	2132	NULL	GTGCCTAAATAAATAAATAAATAAGTGCTTTTTTGTCGTAAACTTATTTCAATGACCGTGTTTGACCTGTCCTGATTCTAAGAGTACAGTATTACATATTTATGATACCTTGATGACGTCAATTTGATCTTGACGACGATTTGATCAAATCATTATAATCTGCTTCTTCCAATGCGGCTTCCAGCCTAACTGGATGCAGCTGAGTACTA
comp2938758_c0_seq1	233	n344761	0.0003	NULL	lincRNA	Homo sapiens	Human lincRNA	Scripture Reconstruction LincRNAs By Luo	linc_luo_310	NULL	GTGTTCTTTAGATTTTTTCACTTCATTTATAGTTTCCATTTTATTTTATTTAACACTAAACTTATTTATCACTTATTGAATTGACCAATAATTCTTACACCTGGTATCTTTATCAAGGGACCTACTAGACTAGCTTGTTCTAAACTGTGAATCAGCCACCACTTTCTTCTCTCACTATTTTTTGTATCAGATTGAAATAATATTTTGGATAAGTTAAATGTACATATTACACA
comp5743619_c0_seq1	222	n265250	0.0003	AK157596	mRNAlike lncRNA	Mus musculus	Mouse noncoding transcript	FANTOM3	F830225K24	http://fantom3.gsc.riken.jp/db/annotate/main.cgi?masterid=F830225K24	GGCCCGCTATCTTATCCACGGTTAACCGGCTTGCGTATACAACAACGCTTATTTTTTTTGTTGTATAAATTAATTCGTTTAACTCGCCAGTGATTGTGCAGTTTAATTTAAAAATATTTATTTATTTTTACTCTAGTGTGACTTTCGCTTTATTATTTAGTTCTGTTACGATTTTATGGTGGTGTTTTAGTAGTGCGAAAGTGCTTCAGAATTCGCTTGTGA
comp3061209_c0_seq1	215	n289273	0.0003	AK078162	mRNAlike lncRNA	Mus musculus	Mouse noncoding transcript	FANTOM3	6330588I15	http://fantom3.gsc.riken.jp/db/annotate/main.cgi?masterid=6330588I15	CTTGAATTGGGTAAGTTTAACTCGGGCATCACTTTATTAAAAAAAAAAAAATGCAATAAGGCTAAGTTAGATTTCTGTGGCTAAAAGTATTTTTGTATAGTTTCATTAATTCGAACAGTTTGGCGAGAACTATAGCTATCCAATATAGTTTTTCTTCTTAATTTTATTATTATTTCTTCTTTTCTTCTTATAGATCCAAGAAATGTGGATGTAAA
comp1486619_c0_seq1	325	n279231	0.0001	AK043397	mRNAlike lncRNA	Mus musculus	Mouse noncoding transcript	FANTOM3	A730091P12	http://fantom3.gsc.riken.jp/db/annotate/main.cgi?masterid=A730091P12	GTTTGGGAGACGTTAATAAAGCTTCAGAGTGAGGAAAGTAAAGAGAAGATAGAAGCAGAAAATAATGTGTGTAAGCGAGAAAATTGCGTGCACAGTTTGAGACTTCTCGAGTAACAAATTAAGAAAGCCTGATAATGGGGCAGCACCTGTGTGTTCCTTGGTAGAATCAAAATCGGTCTAGATGCCCCCTATTTAAACCCTTATTCCGACTATGACCAGTTAAAAATGGATGTATTTCTCTAAAGTTGATTTTAATATTTAGCTAAGACATGCAATCAAAAAGAAAATAAAGTATGAAACTACCGAATTAAGCAGACTGTTTGAG
comp86583_c0_seq4	433	n284909	0.0007	AK036283	mRNAlike lncRNA	Mus musculus	Mouse noncoding transcript	FANTOM3	9630053L01	http://fantom3.gsc.riken.jp/db/annotate/main.cgi?masterid=9630053L01	ATTGAAAACCTCCTCCTTTTTTGAAGTCGGCTAAAAAGTAATGCATCACAGGTTTTGTTGAATTTTCAAGAAAGATTTAACAAAACTTGTGTTATTTCTTATTATTGCAACAGGCCCTATTGAAGGGCCAATATTACAAAAGCCACAAAAGATTATAAACTGTATAGCGCTAATTTGTCTGTGGATAACAGGATAAAATTATCGAACTTTTATTTTCAAAAATGTCTCAAATGTACTTCTCGAGTTCCAAATAGAGCAAAGATTTATATGTAACAAATAAACTCAAAAACTGTACTGATTTCAAAAAAACAATCACCTGCCTGGGGCTTGATTTTGCTAAGTTAAACGTGTGACAAAGTGACTATTGAATCTCATTAGCAGTTTTAACCTTAACGGGCA…
comp3111522_c0_seq1	245	n342799	0.0004	BC002644	mRNAlike lncRNA	Homo sapiens	Human lncRNA	JounralRNA	5302	NULL	GACATTCATCAAATTATTCCAGAGGTACAGACTGGGTTTTTAGTGCTTATATTTAAATAATCTACTTAGTAATAAATACGTGCCTTGGATATAAATTAGAGGCTAACATGTAAAGCCATTAATGCTTATTCTATTTCTGTATATAATACATTATTATTAACACAATATGTTCATCAGTAAGTTAATTTGAATATACAGAGCATATTATTATTAACTTGCTGTTTCTTCTAGCGACGAGCTGGAGG
comp2205192_c0_seq1	338	n410036	0.0005	NR_036474	lncRNA	Homo sapiens		RefGeneNoncode	NR_036474		AGTGAAGTTGCCCCAACACCACCGAGCGCCCCACCCGAGAAGGCGGAGCCTGAGGCGCCTCCTGAGCCGGAACCTGCTGCAGCAGAAGCTCCTGCCGAAGAACCAGCAGCTGAAGAACCTAAAGCTGAAGACGCAGAAGGTGAGAAGCCAGCAGAAGAGGCCAAGGAGGCTGAGGGTGAGGCGCCTGAAGAAGGCGCTGAAGGTGCCCCGCCCGCCGAGACTACTGAGGGTGCCCCTGAGGCTGAGGGCCCCAAGGAAGCTGAGGGTAGCGAAACTGCAACAGTGGAACCCACGACTGAAGAAGGTGGAGAAGATGATGAAGAAGCGGACGCGGAAGT
comp882722_c0_seq1	297	n271724	0.0005	AK142020	mRNAlike lncRNA	Mus musculus	Mouse noncoding transcript	FANTOM3	D230004P19	http://fantom3.gsc.riken.jp/db/annotate/main.cgi?masterid=D230004P19	TTGCCACCGACTTCTAGGCCGATAATTTTTTTTTTATTGTTAGGAACAGCAAACAGTTACATTATAAAATCTTACAACTAATATAACAAAAACTTATTGTAGTCATATTGTAACTCTTATTGCAACTACTAGACGATCGATTGAATAATAATTGTCTCTGTGAATTATTCTGCGGTTCTTACTAAGTATAACTTGTATGTTTAAAAGTGCTAATTATCGAATTAAAAACATTTGACTTTTAAATATTTCAGTGTACTTATTATGTATATTTACCTTCCATAGACAGAGTGATCAGGA
comp4114210_c0_seq1	294	n293937	0.0004	AK028493	mRNAlike lncRNA	Mus musculus	Mouse noncoding transcript	FANTOM3	4631439I16	http://fantom3.gsc.riken.jp/db/annotate/main.cgi?masterid=4631439I16	AAGGATGGACTTATTAGGGTGAGTTTTGTTTGATTTTTATTGGTCTTACGGGTTTTCTTTTGTCCGTTTTGAGACTCACAAAATTGACACTAGAATTAAAACGGGGTGTTTTACTTCTAGTGTGTGTGTTCTACTGTCAATTATCTATACAATAAAGTATACCTTACCTTGATATACTCAAACATTACTCTTCTTTAAGTAATTTGAATTGAATTTAATCCAGCATTTCTTCAGCTCATTTTCACCGACAGCATAAATTTCTGTATTAATATTATATCCGTGTTAGTATTATTT
comp73951_c0_seq3	202	n273923	0.0003	AK082714	mRNAlike lncRNA	Mus musculus	Mouse noncoding transcript	FANTOM3	C230094G01	http://fantom3.gsc.riken.jp/db/annotate/main.cgi?masterid=C230094G01	AGATATATCACATGTAGTTGTTTCGTCGAAATTTTTACGAGTTTTTCAAGCTGGGATTTTGCTCCATATCTGTCTGAAAAATATTTAATCAAAATAATCTCATACTAATTACTGTAGGGAAAATACGCAGAGTAGTTTTTCTCTTAACAATTCTTGTCAAGTAACTTTGCCACTACGAAGTTGGCCATAACATTACTGCAAG
comp4281281_c0_seq1	227	n283404	0.0003	AK038308	mRNAlike lncRNA	Mus musculus	Mouse noncoding transcript	FANTOM3	A130094L10	http://fantom3.gsc.riken.jp/db/annotate/main.cgi?masterid=A130094L10	GCCAAGAAACAAATTGAAATATTTTTTGTTTGCTTGTGGGTACCCTGAAAGCTCCGAAAATACTGATTTCAAAAATATTAGTTACGTACTCAAAAAATTTCTGGCTTCGCTCTGGTGAATTCTGAATCTCAATTTACGTTTGAAACAAACATCATGATTTCATGAACTAGTAGGTATAAATAAATAAATAAAACTAAGAACTAAAATATTAAATGCAACTCATTAAG
comp3121219_c0_seq1	285	n275840	3e-05	AK081246	mRNAlike lncRNA	Mus musculus	Mouse noncoding transcript	FANTOM3	C030024O19	http://fantom3.gsc.riken.jp/db/annotate/main.cgi?masterid=C030024O19	CGGGGTCAGGGGGTCTCAAGGTCTTTTGGACAATACTGTTGTTTGAAGACAGTGGTGTTCAAAAGGTCATAATTAATACAATCAAGCCTCTGAAGGAACTACTTCCCGCAAATGGATAAAAAGGAGTCTTAGTTATTGAACGTATTTTGATGAAATTTCACAGTACTATAACTTTTACATCAGAATAACATATAGATTGATTTTTATACTAGTGCGGGAAGTAGTTCAGTCAAGAAGCGAGTGAAACCGCAGGCAGAAGCCAGTGTGATAATATATGTAATGCGG
comp17251_c0_seq1	292	n338404	0.0004	AK094510	mRNAlike lncRNA	Homo sapiens	Human lncRNA	JounralRNA	800	NULL	TTATAAAACAATAGACAATCAATTTTCGAGGATCTTTGCGCTCCGGATACAACGGGTTATAGTCCTGGAATATCGTAGAACAATTGCTATTTATTTATTTATTAAATTATAAAAGAGGTAAATACATAACTTTAAGCACAAAATCGTTGTAATGGTGGATTGTGGAGTGTGGGTCTCTAGTCTCTAGATAAACTTATTTGACTTACTCTTATAAAGCTTTCTTCTAATAAATTGGTGTTAGACTTTAATGTGAATAAATCATAATATATTTTCTTTTTTTGTATTGGTGGTG
comp3093806_c0_seq1	265	n293093	0.0004	AK015084	mRNAlike lncRNA	Mus musculus	Mouse noncoding transcript	FANTOM3	4930404K06	http://fantom3.gsc.riken.jp/db/annotate/main.cgi?masterid=4930404K06	TAAATGTACAATCAACAACGTTTCCACATATTACTACTAACTTAACACTAACACTACACTAACATAGCACATTGCAAAGTTACGGAGAAAAGATAAATTATAATTTTAATTAATTTAAAGATGAAAACAATATAAACCGAGCCTAATCCAAACTGAGGTTACATTTTATGACATTCTTAAATTTTTGTAAAGATAAATGAAATATATCTATTTTAAGAAAGTTTTTGTTATAAATTTCAACTAGCCTCCGGAGTGGCGCTCGCTG
comp1856193_c0_seq1	251	n325423	0.0001	NULL	mRNAlike lncRNA	Homo sapiens	vega lncRNA	GENCODE	OTTHUMT00000323615	http://vega.sanger.ac.uk/Homo_sapiens/Transcript/Summary?db=core;t=OTTHUMT00000323615	GATCTGCCAAATAAAGAAGGCGCGACACTGTTTACTTAACAGACGCGATAGGCGTACATTTTTAACTCGGTCGGATTTTACTTACGATAGGTAAGCGTAGTGTTCTGTTTTTAAAAGTCGGGAATGCACAGATTTGTTTACATTAAAATATTGTAAGGTAAAGACAAGATAACTGTTTTGTTTATTTTATCTGTGAATAGTTTTAAAAGAGTTTTATACAATCGTAATTAACTGTGTTTTCATAAATAAGT
comp1670107_c0_seq1	286	n274086	3e-05	AK048848	mRNAlike lncRNA	Mus musculus	Mouse noncoding transcript	FANTOM3	C230075D06	http://fantom3.gsc.riken.jp/db/annotate/main.cgi?masterid=C230075D06	ATTAGCGCGAGGAGGAGTTGGCGCGAGGCGACCGGCCGGCCAATCCGTCAGGCGACCGGTCCACACACGCACGTGACGAAACTTCGCTCCAACTTCCACCGAAACTTTCCCCGACACGCGTCCCGATAGTTCCGCGCCGCGCGCCAAAACCTAACTTTCAAAATTATTTTTTCTTATGACCGAACCCGTAATTCCAAAATTTAATTGCGGCTGTTAATTTTCTATCTTTTTTGTGAGTAAAGTTTTTTTTTCCGAGGCGTCCACCCGTCCGGTCGGGTCCGGCCGG
comp1389448_c0_seq1	212	n423776	0.0003	NULL	lncRNA	Mus musculus		UCSCGeneNoncode	uc012esz.1		TGATACTTTCCGATTTTATCTGATGATTCATTCCACGTCCTGCGTTTAAACTCTTTTGTTTTTAGTCTGAGAATAACTTGCTTACTAACCAGACGTGGGGGATCAAAAATTAGGACTGATCTGACTGTCTTTGACCCCCCACTGACAGCAAGTAGTTTCACTAAACTATATACCAGATCCGGCCGTTCAAGGAATTGTGGATCTCTTCAAAC
comp88227_c0_seq8	233	n407162	9e-05	NR_026580	lncRNA	Homo sapiens		RefGeneNoncode	NR_026580		TAGCCGCGAAACGCGGCAGTCTACTCACCCCCTTATTCACCTCGCAAATATTTTCGAATCCGCGCGCGAAATTCAAATAAAGAATGTATTGGTTGTGGTTCCTGTGTATCGAATGAAAAAAAAGATTATTTTTTTAATGTAGCAAAGAGGTTGGTTATGTATTTGTTTTGACAGTGTTGTGAATGTGATTTTTTTTGGTAGCTGACTTCTGAAGTTGAGACTGTTTCTGTTTT
comp12533_c0_seq1	246	n342650	0.0004	BC034574	mRNAlike lncRNA	Homo sapiens	Human lncRNA	JounralRNA	5152	NULL	AAAATCCAGCTATTAATGTGCCAGGTAAGACTTTTTAATTACAAAATATTATAAATTATAAATCTGCTTATACCTTTAATGAGAATTGTTTACAAAGTGAAAATACCATGAAATAACCTATCTGATTATATTTGAAAATATGTAATACCTAAAAAGTAAATAATGAAAAATTCTTAATGATGTATTCAGATTGTACTTAGATTGTAACTTATTAAATTTTTTTCAGCTGGTGTGATTAGCACAGTA
comp2605350_c0_seq1	222	n411121	0.0003	NR_038945	lncRNA	Homo sapiens		RefGeneNoncode	NR_038945		TTTCGTTTATCAGTGCAATGTAGGTGCGTTGTTTTAGGGAAATTCATTATTAGTTTTGTAAAACAAAATAATATAAATTAGTTCATTAGTGAAGTAATAAGTACTGATTTTTTATTTGTGTATTTTTGACGGCGTTTGTGTTAAATTGAATTGAGATGTCTTATTATTTTGATCGGTGAACAATGGGTGAATTAAATACGCGGCTTCGGGTCGCTGGTCATG
comp1693267_c0_seq1	241	n373789	0.0004	NULL	lncRNA	Homo sapiens	Human lincRNA	BodyMapLinc	TCONS_00021850		TCATACACAGAATATTCTAAAAGTATTCGGCAAATGAATTAAAAAACCTAATTTTTATTTGTTAACTTCATTTTATTATTATTTTGAAGTTGTACTCCCAGTCAAAACTAAAACAGCAATTTTACGTCTGTAAAAATATTTGTGTGATCATAAACGTCAGCCGCTAGCTGTGCAAGCGTGTGCGTGTGTGTGGCGAGCGATCCCGAGAGGTCAATGAACTGGTTAGACGATAATGGCGAGT
comp2127321_c0_seq1	321	n338368	0.0005	BX537597	mRNAlike lncRNA	Homo sapiens	Human lncRNA	JounralRNA	763	NULL	CAAATAAATCGCTTTATTAAAATTGCTTCATAAAATTATTCCTACTTTATTGGATGCACTTTTATTAAGGCATGCAGTGAGCAATTAACTCAGCTTTTAGTAAATGAGAACAGATATTTTTATTTAGTTAAAATCAAATATTCTTTGTTTAAATTATTTTATAAGGCTAGCTAACTATAACAATCTTGATTGTCACCACAACACTGAAAAAATAATTCAATTTAGAAGACGAACTACATTATAACTTTCTAAGTTAGACTTAAGTGAAAACGAAATCAAAACAACATTAAAGTATTCACTTAGGACACGAATTACGGGCGG
comp64746_c0_seq2	206	n264361	8e-05	AK145457	mRNAlike lncRNA	Mus musculus	Mouse noncoding transcript	FANTOM3	I0C0047P14	http://fantom3.gsc.riken.jp/db/annotate/main.cgi?masterid=I0C0047P14	AAAGGTTAAGAACCACTGCTCTAAACCTTATTTTTAATCTACCATAGAGGACTCTCATTGTGTTATCGAAAACGTGTTTGAATTGTCCCTCGAAATAAGGAATATTTATTTAGTAACACGTTTTAAACATACTTGCTTCATTACTTCCTTAGTACATAATCCGCAAAGGATTATAAGTTTATTGGCTATAAAATATCAAAATTATT
comp86583_c0_seq5	397	n284909	0.0006	AK036283	mRNAlike lncRNA	Mus musculus	Mouse noncoding transcript	FANTOM3	9630053L01	http://fantom3.gsc.riken.jp/db/annotate/main.cgi?masterid=9630053L01	ATTGAAAACCTCCTCCTTTTTTGAAGTCGGCTAAAAAGTAATGCATCACAGGTTTTGTTGAATTTTCAAGAAAGATTTAACAAAACTTGTGTTATTTCTTATTATTGCAACAGGCCCTATTGAAGGGCCAATATTACAAAAGCCACAAAAGATTATAAACTGTATAGCGCTAATTTGTCTGTGGATAACAGGATAAAATTATCGAACTTGTATTTTCAAAAATGTCCACATCTAAGTAAAGCAAAGATTTATATGTAATGTAACAAATAAACTCAAAAACTGTACTGATTTCAAAAACAATCACCTACCTTGGGCTTGATTTGGCTAAGTTAATAGTAAGACAATCGAATCTCATTAGCAGTTTTAACCTTAACGGGCATTCTGCTACTAATATAAG
comp11017_c0_seq1	329	n279863	0.0005	AK139078	mRNAlike lncRNA	Mus musculus	Mouse noncoding transcript	FANTOM3	A730014L19	http://fantom3.gsc.riken.jp/db/annotate/main.cgi?masterid=A730014L19	AGCGCGGTTTACGCACGTGTTTCTACTATCCTCATCATCGTCAGTCTTTGTGTCGTCCCACTGCTGGGCACCACAGGCCTACTTTCACAAAGAGAAAGATTGACGTCAATTACGTGCCATCTCAATGCTGGGGTGCTGGGAATTTCAGACTTTATACGATATATATATAGTTTAGTAGTTAGTTATTCACATATAGTTTTTCACGATTTTATCTACCTATTAGGTTTGCTGTTGCTTTAGCATTGAAAAAACTAATTTGAACGCTACTTTTACTTTATGACATTATTTTGGCTTTTTCTTTTGATAGGAAAGTAAATGATCGTTCGAGT
comp79198_c0_seq4	371	n373953	0.0001	NULL	lncRNA	Homo sapiens	Human lincRNA	BodyMapLinc	TCONS_00022111		TATAATATTAAGGTTTAAGTAGTTTTGATCAGTAAGACTTGATAAATATTTCTAATGCATGCGTTGATAAAAAAAATATTTTAAATACAGTTTATTTCAATTCAAATTATGTTTTTTTTGTAAGTCCGTTGTCATGTTACCTACATCGCTCCACAGTAATTTAATCAATTGTTGTAACCTTGAACATTAACATAGCCGGTATCTGTATTAGAGGCACACATTATACTTAAATGCCTAAAACGCTATTTGGTTTTTAGGTATATAAACAGAGTCTCATTATCATCATGATGGTAACCGTTCTTGCCTAAATAGATAGATAGATAGATATACTTTATTAGGTACTCCAATTTTACATTTTTGATCTTAATCTA
comp78917_c0_seq5	278	n287340	0.0004	AK018459	mRNAlike lncRNA	Mus musculus	Mouse noncoding transcript	FANTOM3	8430436C05	http://fantom3.gsc.riken.jp/db/annotate/main.cgi?masterid=8430436C05	ATTTTTATTTACAGGTTTCACATTGTAGTTTCAATCAAAAAACTATTATAGTGTTCTAATATTTTTCAGGATTCTTAACACTAGCCGGTATATCATTATCCTTTAGTTAAACGTCACTTAATACAAAATTGTGCCCTAGAAATGAAAAATTAAAATTGTGTAATATTTGAACGGACCGATCCTTCGGAGTTTGGTTGCTCCTAGGCCTACTTAATAATTTAGCGCCTTAGATGAATCAAACTTAGGGCCAAGTCCTGCCGGGGCTGTGGGATTGTTCG
comp2651304_c0_seq1	250	n274671	0.0004	AK082015	mRNAlike lncRNA	Mus musculus	Mouse noncoding transcript	FANTOM3	C130095B05	http://fantom3.gsc.riken.jp/db/annotate/main.cgi?masterid=C130095B05	AATAGATCGGTAATTTTCCTTATATTTATCTGTTTAATTATTACCTCTATTTCATAACTGTCGTCAGGTCAGTGCTTCCAGAATGAGGTCGACTTGTGATTGATGCACTTTATGCAGTTCACTTCCGAGAATACCTTATTAATTTTATTGTAATGGACATTGATGTATTTGTAGTCTATTAACCTTTCATATATTTTATGTACTTCGTGATTTAACAGAATAAATCGTATATTTATGAGTATTGTTTCAG
comp15121_c0_seq1	377	n276830	0.0001	AK140410	mRNAlike lncRNA	Mus musculus	Mouse noncoding transcript	FANTOM3	B730024A22	http://fantom3.gsc.riken.jp/db/annotate/main.cgi?masterid=B730024A22	AATCTTTCCACAAAGCTCTAAATCTGAAGAAAAAAACTCTATCAGCTATCAGTAAAACCTATGGAACACTACTCACGAGCCTAAGCCTTAAATAGTTTTTTTTTGGGTTTAGTTCAATAATTTATGCAAACTCCAATGTCACGAAAATCCTGTCCCTATATAAATGTTTAATAAATACGGAATGAAACTACAACTTATCAGTTCATCAAAATGAGCAGGCTTTGAAATAACCCAACAGCATAGTTCACAAAAGTTATTTTATACAGGGTTCAAAGATAAAGAAATTTTGCAACAACAATTTTTTGTTATCAATATTGTAGGCACAAGACCAAATCTAACATCCCAAGCATTACCGGTGATTATGGTGTTGGTCGGTA
comp3090612_c0_seq1	218	n412151	0.0003	NULL	lncRNA	Mus musculus		EnsemblNoncode	ENSMUST00000129742		GCTTCATATAAATTATGTCGAATTTCAATCTGTAATCGAAAAGCAGCAGAGGGATCGGTTATTATTATCCGCAATTAATCCTTATTAATGTTTTATTATATTTTTGTTGTAACATAATCAACTTGATTCTTTTATCTCATCTTTATTCAATTCTATGATTTTTTTTTCTTTAGGTACATTGTTTAAGTAAAAACAGAAACAATGTGGAATATTTTATG
comp3339724_c0_seq1	246	n332688	0.0004	AB084377	mRNAlike lncRNA	Homo sapiens	NULL	H-invitational v7.5	HIT000061422	http://h-invitational.jp/hinv/spsoup/transcript_view?hit_id=HIT000061422	TCCCTCGCTCCTGGCAAACATGTAGTATCATACATTTCATATAACTCGACGAGTTTCAATACCAAACCTCTTTCCGTGGGGAGATGTAATTTCAAGATAATGAATTTAGTCACATTGCTAACCGTCTCAGATGGATCACTTAATGAGCAGTAGGAGTGAGATGCTCTGAGGACTGGCAGGGCACCCCTCGCGGTTCCAGGGGGCTACGGTTACCGTATAATTGTAGGCGAGCTAGTCGGTATTGAG
comp75945_c0_seq2	256	n289959	0.0004	AK077891	mRNAlike lncRNA	Mus musculus	Mouse noncoding transcript	FANTOM3	6030413C19	http://fantom3.gsc.riken.jp/db/annotate/main.cgi?masterid=6030413C19	GGTCCCACGTCGAGTGCGCGCCCACTGAACCACACTAACGTTACGCATGCGCTAACAACCCGCTAACATGTCTCGGTATTCTCTCACTCACTTTTATTTATTTATTTAAATACTTTTTGCATATACAGTACAATGGCGGACATAACGCCAATCGAAGTTTTATTGAGCTAGACTACAGAGTTAATTGTATATTAACTGTATAAAGAGAACTCAGCTGTATCCGGATATACTAGAAGCCGTCCCCAACATAGTTGGG
comp3112446_c0_seq1	342	n387053	0.0005	NULL	lncRNA	Homo sapiens		UCSCGeneNoncode	uc010xbl.1		GTTGTCTGTGAACTTGGGCCTTAGGATATTTAAACGATTGTGTATCTAATATAGGGTCAAAGCATTTTTCAAGTCGGTTAAGAAGTTTCGGACCTTTAACAATACAAACAAACAAACAAATAGTGTTTCCTCTTTATTAAATTATTACTAACTTATTTAAAGATCAGTATAGATAATTCTGTACCTACCGGTATAAAAAAATAATGAATCTTTGCTCTGTGCTACATAGCAACAGACCAAGATTTATAAAGTTAAGAATGTAGGCAAATACTTTTATTTGTTCTGCTTAATAACGCAGAGGCCTTCACTAACAAACATCTTTCTTATCTGTATTTGTTCAAG
comp83848_c0_seq7	440	n285042	0.0007	AK036079	mRNAlike lncRNA	Mus musculus	Mouse noncoding transcript	FANTOM3	9630032O13	http://fantom3.gsc.riken.jp/db/annotate/main.cgi?masterid=9630032O13	TAACAATCGTAGCTGATACTTTTGAACTCCATAACATACAAAGCACAGAAACAAATTATACAATAGCGAACAATTCAATTAATTAATTGTAAAAGCATTTTTTACGGATTATCTTACAGTCTGATTAATTGTCGTAAATTAAATTCTATAACATATACATTGGCTTATGTCGACTACTTACTATTCGACACTACATTTCAAGTACATTTACAGTCTAAAGTTATAAACTATCACAAATTACCTATACCCAAACATGTACCCAACAATGTACATATATTTGCGTTAATTACACAAAAAACAACCACAAGAATAAATCCGTAAAAGCTTCAACGACAACGAAAAAAATACAAAAAAAAATATGACGTCACGAAAAAACTGACAGACAGACAGACAGACGTG…
comp90932_c0_seq11	590	n337676	0.001	CR749394	mRNAlike lncRNA	Homo sapiens	Human lncRNA	JounralRNA	58	NULL	CTTTTTTTTGAGCAATAATAATTTTATTTATTCATTAACCTTAGAAAACATTTTAAACAACAGGGGACTCTAAAATATTAAATACAAAATATCTATTTATATTCGTATTATGCCCGGTTCTTAAGATATTATGACGTGTTAAATGTTACAGATATCACATGATCTAAATAAAGAAAAACTACACACAAAGTAGAAATAACATTTTTTCTAGGACGTCAGAACCGTTCCAAAATTATTAAGTTCATCAGACCTGAGACAAAACTGTTGTCGAATAAGTTAGTTGATTATTTAAGTAGATTCATACAAAATTGAATTATTTCGACAACAGTAGATTTAAAGGTTGAATCACATATGTCTGACAAACTTCAATAACATTTCTTCTGTGTAACTTACTATCTG…
comp1846529_c0_seq1	292	n325501	0.0004	NULL	mRNAlike lncRNA	Homo sapiens	vega lncRNA	GENCODE	OTTHUMT00000322386	http://vega.sanger.ac.uk/Homo_sapiens/Transcript/Summary?db=core;t=OTTHUMT00000322386	ACATGCATCCAAAACAATTTAACCCATTTAAATTAATTTTGCTACATATAGTCTAACTAGAGCCTGAAAACGACATAAGCTGCTTTTTAACCAGGAGCGGGAAATTATTCACTGGGGACAGGATAAAATTAAGGGTCAGAATGAAACCTTGAGGGACAGCTAGTGGCTAAAAAAATAACTTATTCTAAACTTATGACGAGATGACGTTACAGATAGGACGAAACAGTTGGTCAAAAAATAACTAATTCTAATTTTCTAGTAGTTCCACCCAAAGTTGCATGTTCAAAATATC
comp1854575_c0_seq1	241	n373894	9e-05	NULL	lncRNA	Homo sapiens	Human lincRNA	BodyMapLinc	TCONS_00022031		ATTAAATTGTCATTAATATCCTCTCAAGGATGTTGTAGCATAGTTTTACTAATTTGTAATAATTATCTGTACAGGATTAGACCAATATTTCCGAACAGCTAGCCTAATACTTGTAGAATAATCAACTGTTTAACACACAATTTATTTTATCTTCATAATAAATTACATAATGACTTTACAGTTAATAGATACTTTGACCTCCAATAAAGGGCTTATCAGTTAGTCAGGTATTATAGTAGGT
comp2663752_c0_seq1	244	n419339	2e-05	NULL	lncRNA	Mus musculus		UCSCGeneNoncode	uc008ffj.1		TAAATTTTCTATCTTTTAAGCTTAGGTCAATGATTTTCTGGAAAGAACTATGGACTTACTAGGAACAAAGGTCTCTGGAATTTTCCAGATGCAATTGTAAAAGATTAGAAAAAAATAGTTTTATTTAATACACATTATATCAATGCATTCAATGAATATTGTACAGCCATGAACTGAGGTTCACCACATGTAAAATAAAAATAAATATTTTTTAATTACAGGGTCGGCGATGTGTGCTCAAAGA
comp77534_c0_seq1	304	n413870	3e-08	NR_002875	lncRNA	Mus musculus		RefGeneNoncode	NR_002875		TGGCACTCACTTCATCACTTGTCATTTTGACAGCGACTGTCTGTTAGTAGTCTGTGCACTCTGTGGTCAGTGGTTGTTAAGGTGACATAAGATTTGTATTTATTTATTTTACGTTAGGGTTCTTTTTCACTTCTCGACAAGTATACAAGCGCTTACTCGGGGCACACCGCGCTATCTTTTAGTTTAAGATTATTTGGCTTTGTTTTATTGAAAGTTAATTAAATCAAGTCTTTTAGACGAGGAGCTCAACAATGCAAATCTTCGTAAAAACCCTGACGGGAAAGACCATCACCCTCGAGGTGGA
comp2132163_c0_seq1	217	n274140	0.0003	AK082622	mRNAlike lncRNA	Mus musculus	Mouse noncoding transcript	FANTOM3	C230070L18	http://fantom3.gsc.riken.jp/db/annotate/main.cgi?masterid=C230070L18	TATCCGTGCCGATAACTATAATTTGTAGTGCAGCGAAAAGCTTGGAAATCGGTATGTGTTCCGATCCCGGAATAAAAAGTACGTAATCTAAACCAGAAAATATGTGAAACAACCTAAAATAAAACAGCAGTGACACAACCAAAACCTGAAAAGTTATAAAAATCAAGGTGCATTCTTCTGATCTTACTGTGTCGTCGTTCCCCCAATTTCAAGTTTA
comp499068_c0_seq1	217	n284752	0.0003	AK036574	mRNAlike lncRNA	Mus musculus	Mouse noncoding transcript	FANTOM3	9830137J09	http://fantom3.gsc.riken.jp/db/annotate/main.cgi?masterid=9830137J09	ATAAGTGTTGTTCCAAGCTATGCGAGAATTCGAATGACCGCTCGCCGGCCGTGATCTTGTTTTTGTTCCCAAACAACCGCTTACACACTTGCGATTTGCGTTTTATTTTCGTAAATTAATTACCTACTTATGTTTTGTTTTCTTTTTATGTTCCAATTTATATGGTTTGGGCTGAAATTTTGAGGAGGATCTTAGTTTTAGGATAATAAATAATGAT
comp1640762_c0_seq1	322	n338244	0.0001	BC034639	mRNAlike lncRNA	Homo sapiens	Human lncRNA	JounralRNA	637	NULL	GTCCAGGACGTTTGAATTAACACTGGAATAAAAAAAAAGTTTGATTTAGGTAACTAAAAAGTTTGATATAGGTAGGTAAGTCGTGATGCCCTATTTGTTACAGTCATAAGACATTGATGGCTGAGTAAAGGTGAAGAACTACGTATTATACTTTTATTTTTCGTAGATCAATTAATATATTATTACTGTTAAATTGTTAATTTCGAACAATAACAAGACTGTTACAATTGCAAACAAACCCTTATCTTAATTGGCGTTGGGAGGAGAGTTCATGTCAATCTTATTATGGAATTGAGGAAAATGTATCGATTTTGAATATGGT
comp3117802_c0_seq1	206	n281410	8e-05	AK040638	mRNAlike lncRNA	Mus musculus	Mouse noncoding transcript	FANTOM3	A430110P16	http://fantom3.gsc.riken.jp/db/annotate/main.cgi?masterid=A430110P16	GCAAATGTCCAATGGCTTACTTCGCAAAGAATTGTGTAATTGTGTAAGAATTGTGTTGTATTAAGTTTATTGAACCCTTTCTCAAATAACTATACTTAACATAATATTTTTTGGCCAGTCATAGCCTAGGGCCTAGACCAGTTATTGATTGAATTCCAAAATTCTATAAAATTAATGTTAATATGAATCCCACCCAAAACAAAAAT
comp2570481_c0_seq1	346	n281790	0.0001	AK040206	mRNAlike lncRNA	Mus musculus	Mouse noncoding transcript	FANTOM3	A430077F15	http://fantom3.gsc.riken.jp/db/annotate/main.cgi?masterid=A430077F15	GTCGGCTTAGTATAATATTACTTTATGATTTAGACTCTGATTCGCTCTTGTGTACAAATTGTGCGTAACTCGGGGAAAGTTGCAGAAGCGTTTTAATTTGCTTGTGTCAATATTATCTTATGTAAGTAAACGTTACAAAAGGAATAAGAGAATCTCTATTGCTTTTTTCCCAGGGCAATGGTTTAGTGTTGGTGAATGGTTTAGTCGTTCATTTTTAGAGTGATATGTATAGCTAAGATACCTAATAAGAAGTCCTTTTGTAGAAAATAATTGATGGGTTATACTTAAATATGTATGTATGTATGTCTAGGTACTGTGTTATTTACACTACATGCAAGTGCCATGT
comp5553282_c0_seq1	303	n266568	0.0001	AK089422	mRNAlike lncRNA	Mus musculus	Mouse noncoding transcript	FANTOM3	F730026A14	http://fantom3.gsc.riken.jp/db/annotate/main.cgi?masterid=F730026A14	GCCATATAATTTTATCGATACAGGCCTAGAATTAAAATCGCAATATTCAACTTTAACACAATCAATAATGACTTAGCATTGCCGGCGATATCAAAAGGGCTTCGTCTCTTTCATCTGTCTGTCTGTCTGTCCCTTAGTCAGCATAAATTGCTGAGCAATTTCGCAGGACTCAATGTGATATGGAGAATGTTAATTGCAGTCTTTAATATTGCAATCGGGAGATCTTTTTGTGTATTTTAAAATATCTTTCCTGGTATAGACTAGGGGTTTCGTAAATGAGTGTTCAAGTCAGAATGGAGTTTG
comp3104128_c0_seq1	278	n297344	0.0001	AK004108	mRNAlike lncRNA	Mus musculus	Mouse noncoding transcript	FANTOM3	11100350000	http://fantom3.gsc.riken.jp/db/annotate/main.cgi?masterid=1110035E04	CATTTTATGATTCAAATTCGAGAACATCCAATTGCTGACTAATAAAAAGAAGCAGACCTTGCTTTCTCTCTGAATGGTTCGTGACTTAGATCTATTTAGAAGCCAAGATTTAATTGTTAATTCAATTTTTTAACATTTTATCTTGCTACGTTAAAAAACCGGAATCAAATTCAGAATCATTGTCAGACAAAAGAAGATCAAGAGGAAAGTGCTTGCTGGATTTAATTTTTTAACCGATTTCCCAAAAGGGAGGAGGTTCTCAGATGGGCGATGGTAGG
comp468944_c0_seq1	236	n278598	0.0004	AK044338	mRNAlike lncRNA	Mus musculus	Mouse noncoding transcript	FANTOM3	A930008C08	http://fantom3.gsc.riken.jp/db/annotate/main.cgi?masterid=A930008C08	AAAATTAAACATCTGTTGAACACTCGTCTAAAATAAATGTAGCTGCAAAACGGACTTTATTTCAACATCATAATTTGTCATTCTTTTATACAAGTGCTCGACAGACGTTTTAAAGTTTTTGTGGATCGACGGAAACTGTCCTTTTAACTTCTTAAAAAGGCAAGACTAATATAGACATACCCCGAGCTAGATTAAGGCTGCCCGTCCACGTCAAGACTTTTTGTAGGACAGATATT
comp1910956_c0_seq1	275	n274340	0.0001	AK082373	mRNAlike lncRNA	Mus musculus	Mouse noncoding transcript	FANTOM3	C230042O16	http://fantom3.gsc.riken.jp/db/annotate/main.cgi?masterid=C230042O16	CGCTCTTCCGATCTGCTTAACTCACGTACCTATTATATTGTTGTAGTCTTGTATGCGCAATTGTCATTTACATAAACGTTAACAGTCATTTTAATTAATTCTAATTATATTAAATAAGTGAAGTTCAACATTGAACATTGCAACATTTTCTTGTTTGTTTAACTATCTATAATTATAATTTAATGTATCATTGCTACCTATTATAAAAAAATCCGCTAACTAGGTAGGACAAAAATGAAATTGATGATACTTACAAATCCATTCTTGCTGAAGCA
comp1642142_c0_seq1	283	n269398	2e-06	AK086322	mRNAlike lncRNA	Mus musculus	Mouse noncoding transcript	FANTOM3	D930021B10	http://fantom3.gsc.riken.jp/db/annotate/main.cgi?masterid=D930021B10	CTTGTGAACCTACTTTAAAGATTTACAGGACAAATATATAAATACATATCAAATTAAATATTAAAAACAATACATTAACAACTTCCTACAATCTCGTAAACTTTGTTTTATTATAATGCATGGGTGTCTTTCTTTTTGAAATCAATAAAATAATTTTGATGCTGACTGTATTTTAATGCAACATAAGTCCAGACTGTTTATGTTACAAAACTATTTGTTGAAACTGTGTAGCTAACAAGTGGTAACCTGAATCTATAAACAATGTAATTTCAGAGCAATGGGG
comp75879_c0_seq2	702	n276209	0.0003	AK140661	mRNAlike lncRNA	Mus musculus	Mouse noncoding transcript	FANTOM3	B930076C13	http://fantom3.gsc.riken.jp/db/annotate/main.cgi?masterid=B930076C13	TTTTTTTTCGGAGTATAAAATTATACTTTTATTTACATAAAAAGCTTCATATTTTACATAGTCATATTACAACAATGGCCGAATTCAACGGCTGGAAGGAACTGAAAAAGTAAATATTGAGAAGTTTTGTTTCATAAAACTAGTTTGAATTATTCTATATTAACTAGTTTCTGAGTACTTTTGTTCGCGGTTATCTATTTTATTCTCAAAAGGGTTTTCACACCAGTGAATTTTTCGCTCGGTTTTTCCTAGCAACGTCGCTCGATTCGTACATAGTTGTACGTTTTGGCTACGCGCGATAAAACACCGGTAGTGTAAAAGCGCTGTTAATAATAAATATGTAAACCGCGGACAAAAAATATTCAGAACTCAGCCATATTTTTTACTGAACTTTTGAAA…
comp1923967_c0_seq1	336	n373050	0.0005	NULL	lncRNA	Homo sapiens	Human lincRNA	BodyMapLinc	TCONS_00020461		ACTCTCGTCTTTTAATATAATATATTTAAATGTTGATTATTAGCTATCGCTATAGGTTATATTCATTTTAAAAATATACAGTATAGGTATTTTAATTTAATGTTTTTCGCCTTCATCTAAGCACACGCTACTTCTCGAATCTTGACTATCGTTAAAGAAAAAAAACGTTAAAAAGTCTTAAAAACCTAAAAATCAAAAATTGGTGATATTTCTAAAGAAAGAAAAATCAAGTGTTGAACATTAACTTTCCTAAAACAACTATTTTGGAATGCTGTTCATACAATATTATTAATTTAGGTACAAACCGTTCTTTTTAAATTTTATTTTATTGTTCTG
comp1858596_c0_seq1	397	n271106	0.0002	AK052255	mRNAlike lncRNA	Mus musculus	Mouse noncoding transcript	FANTOM3	D330014A19	http://fantom3.gsc.riken.jp/db/annotate/main.cgi?masterid=D330014A19	AAATCAACTGATCAATACGTTATAGAAATGTACCAAAACTAAATAAATAAACAAATAATAATTACACTGGTAGCCAGAAAAACAGACACAGCTCAGGACAAATTACTCGCAGTTTTAAAGGAATCAAAACCTCACGACCCAACAATAGTTATTGGAAATTTAATTGGTGATACGTTTTGCACTGCTCTGACACAATTGTATTGTTACTTTCATTCAAAAACTACTACATAGGTATTTATTATACGCCGGCATTCAGTCGAATAAGAGTTGTAAAAGCCAATGTACTTAATTTTATAGAGCTTGAAAAGCTAGTTATAACGATATCTAACTTTCAATTATTTTTAAGAATTCAAAGAACGGCTCATCAATTAATTTATTTATTTAAGTCACAGAACAG
comp13603_c0_seq1	342	n292753	0.0005	AK015405	mRNAlike lncRNA	Mus musculus	Mouse noncoding transcript	FANTOM3	4930447G04	http://fantom3.gsc.riken.jp/db/annotate/main.cgi?masterid=4930447G04	TCACTAATTATTATAGTCTTAGAATTTGCTTCTAATGGCCAATCTCTGAACATATCTAAATACTGGCAGATAAACTGTCGAAGTGCTCAGAAAACCATCACTAGTTATATCGCTCTAAACAGTATTAAAACTATGTTAACTTTATAAAGTAAGTATAGTTCATATTTTTGTAAGCAAAATGACCATTAGAACTACCTAGTGTTTACATTATACCCTTAATTCAGCCATCTAGATTATAAGTTTGTAAAAGAATCTCACATTTATTTTTGTTAAGATATAATAATACAAATCAAAGATTTTGTGTGTAAAAAATTTCAAACGGTTGTGACCGTAGGTATGCCG
comp1714834_c0_seq1	213	n281839	3e-07	AK040161	mRNAlike lncRNA	Mus musculus	Mouse noncoding transcript	FANTOM3	A430071C12	http://fantom3.gsc.riken.jp/db/annotate/main.cgi?masterid=A430071C12	ATTTCAATAAACCTGTAACAAATAAAAAGGTATTAAAGTTCTGTGTTTCAAAAATACCTATATTTTGTATTATATGAATACAATTTAGTGTGCCTATTTTTTGTCATCTATTGTATTTCGGCCGGCAATTGAGTAATTACGCCTATCTTGATGTGCTTGTAAGTTCCTTTCCTGTTATGGTTAGTTTATATACTAAAGTTAATAAAGGTTTTT
comp2160689_c0_seq1	272	n339790	7e-06	AL390128	mRNAlike lncRNA	Homo sapiens	Human lncRNA	JounralRNA	2237	NULL	TAAATAAATAAATAAATAAAGTTTTTCTTCAACAAGCATCTACGATTTTGGCCAAGTGACTGCACTGTAAACACTACTGCATGCGCAAAGCGAAAAATGCCTGATTTCAGAGCGGAAAAGTTATTTAACGAGAGCAGTCGTAAACCTTGACTCTCGTGGAGTTACTACTAGCTAACTTCGGGCCTGCCCTTATTCTACAGAACTGCACTTTATCTATTGTCAAACTAAAATAAATCCAGGCAAATTACTGCTTACTAAACTATGATTTATTT
comp81149_c0_seq5	201	n274193	2e-05	AK163925	mRNAlike lncRNA	Mus musculus	Mouse noncoding transcript	FANTOM3	C230063I10	http://fantom3.gsc.riken.jp/db/annotate/main.cgi?masterid=C230063I10	ACTATGTATTCGGCCTCAATTGTTTGCCTAATGTTGGAAATTATGATGCGAGATTAAGCTCATCAATTAGATAATATCAATTAAAGAAGACACTTCTATCATAATGTTATGAAATAAAAAATGTGCTAAATCGCAGTGATATTGTAAAACATAAAATCAAATCGATTTGTTGTATCTAGAGGAAGGAAAGATAGCGGAGAT
comp78535_c0_seq1	201	n264900	0.0003	AK149631	mRNAlike lncRNA	Mus musculus	Mouse noncoding transcript	FANTOM3	G530004O21	http://fantom3.gsc.riken.jp/db/annotate/main.cgi?masterid=G530004O21	ATTGGCCTCACTGGGCTGGCTGGGCTGTGATTCCACGATCTGGATTTAATTATTTTTAAATTCTATACAATCTTTTAGTATTGGTTTTATTGGTTAGCTAAAGAACTATAAGGAGTTCGAGCAAAAGTAGTCATCATTTATCAAAATTAAGTAAGTAGGTACCATCAATTCATATTTAACACCTTTTCCCCAGAATTAAAT
comp3123535_c0_seq1	226	n344330	0.0003	NULL	lincRNA	Mus musculus	mouse lincRNA	Scripture Reconstruction LincRNAs	linc1255	NULL	GGCGACCATACCGATGACTGTTATCCTCATTTACATACCAGAGTAATAACATCTTTCGCTGTTTTTTTTCTATTCTCGTTATCTTGTAGGCATCATTTTGCGTGGAATTCTTTCTTTCTTTCTTCTTGTTGTTTGAACTATGTAATAGTTTTTACTGTCACAATATGCCTAAACAAGCACCGTAGATATAAATCTCGCGTCAATTGTTGATAACTATTACGTGTAA
comp3674429_c0_seq1	273	n272074	0.0004	AK051551	mRNAlike lncRNA	Mus musculus	Mouse noncoding transcript	FANTOM3	D130056E14	http://fantom3.gsc.riken.jp/db/annotate/main.cgi?masterid=D130056E14	AATTATATACTGATGCAATGAACGCAGGATTTTAGTACATTTACACTTTTATTAAAACTCCAGTTTATTATATCTAATCTTATATCGGAAGGTTTGACATTAACCCAAACTGAGATAATATCTGTTAGTTATCAGCTACACAACTTCTACTTTAAATGTTTAGTCATGCTGATATCTATTAAATCAATGGCAATTTCTATGGACATGTGATAATTGAAAAAAATGGCTAAACCCAATACTGAGAATTAGCTTTTTTGCTGCCTCTTGTTTACA
comp10898_c0_seq1	285	n264217	0.0001	AK146369	mRNAlike lncRNA	Mus musculus	Mouse noncoding transcript	FANTOM3	I730062P14	http://fantom3.gsc.riken.jp/db/annotate/main.cgi?masterid=I730062P14	CCGATTCTCCGAACGGCTGCTTTCTGAAATAGACAGGTTTTGTAAGTACATGTAATTTTTTATTACATTTTATTTAGTATCCAGGGTAAGAAATAGATAAAACGCCTATAACTAGCAATTAGAATAAAAAATAAGTACCTCAGCGAAGTAATTGGAAGTTGAAAGAAAATTATCGCAGTTTTTCTTTTAAAATGAGTAATAAAAATCAATGTCAAGACTTTTATAGAGTTTTAAAAACATAATGACATTGTGCTTCTATAACGGTAACTGGGTTGAGGTCAGATA
comp63031_c0_seq2	263	n275678	0.0004	AK081338	mRNAlike lncRNA	Mus musculus	Mouse noncoding transcript	FANTOM3	C130007L10	http://fantom3.gsc.riken.jp/db/annotate/main.cgi?masterid=C130007L10	ACTATGGCTGAGATGATGATGATGTTTTAGTTAAAATACAAGGCATTTAGTGTATGGATACACCCCTCTAAAGGCTTATTAATTTATTTATTTTTCTTTGTACCTGTGAAGTATTTTTCAGTTCAGGTATCCAATCAGAGATGCTATGTGGTATAGTACAAAAGTAGAAAAGTTTTTGTACTTAAACTTACAATAAAATTATCCTTTTGTAAATCTGCTTAAGCAAGTGTTAGAAATATAAAGGACAGATTACAAAAAAAAAA
comp87094_c0_seq22	479	n338139	0.0007	AK022210	mRNAlike lncRNA	Homo sapiens	Human lncRNA	JounralRNA	527	NULL	CATAAAAAAACCCGACGAATTGAGAACTTAATTCTTTTGGGTTGTCTGATAAAATCGTTTGTTTGCAGGTAAACGAGAAATGCACTGCCAAAAATTATAAAAAAAACTTTTGAATTGGGAATCTCCTACTTTTTGGGCAGTGATTAAAAACAAAACCAAAATCCTAACTGAATACCTAGTTTCCAAATGAACTAAAAACCTAGTTTTGGCTGATGATAAATAAGATACACAATTAGAACCTAGTTTGCGGCTGCACCTTCTAACCGCTATTTTAGTCGGCTAAAACTCGGTGTAGCCACATTTTGGATACTTATTGCCCGTATCATATTGCAACTCGGACGGGCAAAAATTAGGAAAGCATTATTTTCATTGATGATTTATTTATGAAAGAAAGAAAAT…
comp85274_c0_seq1	208	n293524	0.0003	AK132567	mRNAlike lncRNA	Mus musculus	Mouse noncoding transcript	FANTOM3	4832416A21	http://fantom3.gsc.riken.jp/db/annotate/main.cgi?masterid=4832416A21	ACCTAACCTAACCTAACCTAACCCTGATAACTTTTTCAAAAGGAGACCGATTTTGATGCGGTTTTTTGCGTATAATAGCTACAACAGGCTTGTAAGCACGCGATAACCCTTCAAACGCGACATCGAAGCGGTGTGACCCGATTTTTTGACACCCCCACCCTTCTCGACCTGTAAAAAACACAAAATTAATTAATTCTCAAAATTCTGA
comp59450_c0_seq1	345	n288123	0.0005	AK148991	mRNAlike lncRNA	Mus musculus	Mouse noncoding transcript	FANTOM3	7120472F16	http://fantom3.gsc.riken.jp/db/annotate/main.cgi?masterid=7120472F16	GGGACCTACAGTTTAACGTGCATTTGACAAACAATCAATCAAACAAAAAGTAAAGTAACAGTAAAGTTATCATTAGACATTGTTGTCAGTCCGGTTATGTACTTGTAACACGTAACGTAATATATCTAATGTTACGGATAGTATCGGTCTATTAACTCTTCGAGCACGTGCTGGCAATGTGCCGTATTTGTGAAGATTATCTCCAGTCGACAATAAAAAGAAAACAGAAGATCTAACGAGCAACAAGTTAGATATACGCAGAGTAACGAGCGTTTGAAAACTTTTTCTTTTCCTTGGTCTCGCAACACACGTATGCTATGGACAGATGAGAAAAAAGCAGTAGGG
comp3124181_c0_seq1	254	n274010	0.0001	AK082678	mRNAlike lncRNA	Mus musculus	Mouse noncoding transcript	FANTOM3	C230082N24	http://fantom3.gsc.riken.jp/db/annotate/main.cgi?masterid=C230082N24	CAGCGAATCGGCGACGAGTGCAGACTATATGTACATACATACATACATATACGTAGATGTTTTCATAAAGCACTTGTGTACGTAGCAAGAAGTTATTTTTACATACTGAGAAGGCGGGAACGCGTTTTTTATTACGACGATGTTTTTTCAGCTGTTCTGCAGTTTAGATTAGTATTTTTAGACGCTATTTCAGGTAGAATTTTTCCTGTATGCCAAAAATTCTATAGACTACATTATGTCAGACTGAATTCTAG
comp83848_c0_seq9	265	n285042	0.0004	AK036079	mRNAlike lncRNA	Mus musculus	Mouse noncoding transcript	FANTOM3	9630032O13	http://fantom3.gsc.riken.jp/db/annotate/main.cgi?masterid=9630032O13	AGACTTGTCGACTACATACTATTCGACACTACGTTTAAAAACATGAAACTATCATAAATTACCTATACCCAAACAATTACCCAACAATGTACAATCATGTATTTGCGTTAATTACACAAAAAACAACCACAAGAATAAATCCGTAAAAGCTTCAACGACAACGAAAAAAATACAAAAAAAAATATGACGTCACGAAAAAACTGACAGACAGACAGACAGACGTGGTCCAATCAGGACTTACTCTCGACGGACTGGGGACGTCGAC
comp2132573_c0_seq1	253	n287444	0.0004	AK033348	mRNAlike lncRNA	Mus musculus	Mouse noncoding transcript	FANTOM3	8030499N22	http://fantom3.gsc.riken.jp/db/annotate/main.cgi?masterid=8030499N22	ATTAAAAAAAAAAAACATTATTTCGGAAAAACCACGAAAGGCAATAAAGGGATGTTGTCATCCGGTCATGTCAGAAAGTGTGAAAGTTAAGAACATGCCGACACCAAATAAAACTACGTGAAAAATTATGACAATGATGATATGTAAAAAAATAGTTTTCAAAAAAACTTGAAAAATATTTTTCACTGAAGTCAAAGAAGGTTTTGAAAACTCTTTTAGGATAAATAGATAATTCTGTGCGGGACAATACGAA
comp50955_c0_seq1	245	n341067	0.0004	AK025669	mRNAlike lncRNA	Homo sapiens	Human lncRNA	JounralRNA	3533	NULL	ATGTTCTTCTAACTACGATTAAAATGTTTTGAAAAGTTTTAAAATTCCAATGATCTTTTTTATCACACTGGTGACCATTTTGTTTGTGTAGTGATCGCGGTGAATCGTGAGTGTTCTTCAAGAAAACAAAATATATCTAGTTATGCTATATTTTAGTTAGGCTATACAATTTATTCTGACATTACAGATAATGCCATTTACGATTGTGCAAACACTGGAAGATGGAAAAAAGGTGCTTAGCTGCG
comp2534180_c0_seq1	441	n291234	0.0007	AK017039	mRNAlike lncRNA	Mus musculus	Mouse noncoding transcript	FANTOM3	4933433G08	http://fantom3.gsc.riken.jp/db/annotate/main.cgi?masterid=4933433G08	GTTTAATTAAGTGGTAGCGCACGCTATTGTCTCGGCTCTTGCGGAACAATACTTATCTTAAGCCGAAGTTAGCAGAAGTAATATCTGCGATACCTTAATGAGGGAACTTTGTATCGACTTCGTTAATCGTTTCTGACCTGGCCGATTCGATCTGTTCTGCCTTTATTATTTTAAATAGTATTGCTTATTTAAATAACATTGTTAAGTGTAATATTGTGTTGTGTATGATTGTGATAGGAAAACAAAAAATAAAATAAAATCAGATATGAGTTTCTCTATGAGAGATAAATTTTGAAATGGACGCGCTTTTTGCCAATTCAAGGAATTAAAATTATTCGTATTTATTACTGGTAGAAAGTTTAAGGGTGTTATTTCATTCGCAGCTAATTAGTGATGCAA…
comp2419_c0_seq1	251	n270698	0.0004	AK085036	mRNAlike lncRNA	Mus musculus	Mouse noncoding transcript	FANTOM3	D430028F08	http://fantom3.gsc.riken.jp/db/annotate/main.cgi?masterid=D430028F08	GGAACTTCCATGTAAAGTCTTCAGGTAAGTTATTTTCTCCTTTAAACGTGGTAGACAATACAAACAGTAAAGCTTTCGTAAGTGGAAAACATACTTACAATAATTTACATCGACTTTTAAAAAATCCTCGAAAAATTCTTTTTCTTCGTCAAATCGATAGATTTCTTTTTCACAACAATTCTCTTTTTTTTATTCCGATTTATATATACAGATATGTGCTAATCATCCAGTTTTAATATTGCAGCATGTTT
comp2567368_c0_seq1	218	n376022	0.0003	NULL	lncRNA	Homo sapiens	Human lincRNA	BodyMapLinc	TCONS_00026427		AATCAATTTAAATACAATCAGGTTAATAAACAGGTGCCCCTAAGACGACAGGTCATCTCAATATCACTTGATCTCCATTTGGCGTACTCATTGTATTACACTGGTTACTATTTTTACACTATGTGACCTCTAGCGACTAGATATCTTCTCAAGCTCATTGGTCCAAATGATGCTATTAAAAATAAATTTAAAATATGTAAGGCGTAGTTCAACGATTA
comp743238_c0_seq1	227	n276078	2e-05	AK047572	mRNAlike lncRNA	Mus musculus	Mouse noncoding transcript	FANTOM3	B930091P08	http://fantom3.gsc.riken.jp/db/annotate/main.cgi?masterid=B930091P08	GATTTGATTTGATTTGATTTGATTACCAATCTATCCGTAATTTTCGATTTTGACATAAGCTCCATATAAAATTCTATATACGTATGTGTATGTTAGTCTTTAAGGTAAGTATCTAGGGGCCAACGTAGCCTGAAAATAAAGGATTTTATTATTGAAATAATAAATCTTCAAAAATTTCGGAAAGATAGGTAATATAAATTCACAGTAAAACTGTTGCCTGTGTTTTA
comp3539318_c0_seq1	240	n286356	0.0004	AK034461	mRNAlike lncRNA	Mus musculus	Mouse noncoding transcript	FANTOM3	9330197B18	http://fantom3.gsc.riken.jp/db/annotate/main.cgi?masterid=9330197B18	TGGAAACAAAATCTCAAATATTTGATGGACTTTTACTACTCCCTTTTGCCATACTAACTTTCTGAACCATGCACGAGTGGTACGGCAAGATTGAGCTAGTATGCTGACTCACAAGTCACGTTTAGGGCACGTGGTGTTAGGCCGACGTTTGGGGTCCGAGGTCTGATGCCCGGTCAAATAATCTTATGCAATACGGTTTAGAGTGAGGAAACTCCTTGTCAATGGGGCGTTCACTTCCAG
comp1647510_c0_seq1	320	n384660	0.0005	NULL	lncRNA	Homo sapiens		UCSCGeneNoncode	uc003jxn.3		TGAACTGCCTGGCATATGGCATGCCCGCTCATATTTTCTTCTTCCGTGGCGTAGCCTTAATTTTTTGCTTAACTTTTTTGTAGTTTTATACAGTTGTCTTATCTGTTTGATGCCAGAAACTATGAATATTGGTTAAGTAAAGTAAGTTCTCAGTTATAAAAAAAAGTTAACTACAGTTACATATTAAACAGAATATGTATATTTAGATGTTGCTGTTTTCCTCGGTTTCTCCCGAATCCCGACGTAACTTCTTTCCTTATCCAGATAAAATATAGATTATTTAACTTGGAAATCTTTCCAACACTGAAAGAAATTTTCAA
comp45730_c0_seq1	225	n267018	8e-05	AK143760	mRNAlike lncRNA	Mus musculus	Mouse noncoding transcript	FANTOM3	F430103H23	http://fantom3.gsc.riken.jp/db/annotate/main.cgi?masterid=F430103H23	AAACTTCAAATTGACTGGAAGCTGTAAATAGTTATAGTTGTCGTAGTTGCAAACTGATAATTGTAAAATACCTCATACTGGTGATAAACATTATTACACAGTAAGTAGGTATGTTATAAAACAAATACTCTGTATCAACATAGCCTGTTTCAACAATAAAAATGATTAAAGCACAAGTCAATAACACAAGTAGTAACAAACCTCTTCACCAACGCCTTTGTAAGC
comp3096755_c0_seq1	318	n296793	0.0005	AK006217	mRNAlike lncRNA	Mus musculus	Mouse noncoding transcript	FANTOM3	1700021K19	http://fantom3.gsc.riken.jp/db/annotate/main.cgi?masterid=1700021K19	AAAAAGATATTTTTGGGTCTGAAATCTGTATTCCATATTTTATTACAAAGCTGAAGAGTTAGTTTGATAGCTTTAGCAGGCTGTTGTAAAGAACTTCTGGTCCTTTTAGAAAAATCATTAAATGTTAGAAAGCCCGTATGTCGAGGCTATAGGCTATATTTTATCCGGATGCGAAAATTAGCTAATTCCGGATGTAGGTAAACTCCGCAGAACTAGTCACATATAATTTTCGATCCATCCTGGATACAAAATGTTATCTGAATAAGTTTCAACATGAAAGCATAACAAACACACTCACAATACAATTTATAACACAGG
comp80429_c0_seq2	430	n293925	0.0007	AK028502	mRNAlike lncRNA	Mus musculus	Mouse noncoding transcript	FANTOM3	4632406M12	http://fantom3.gsc.riken.jp/db/annotate/main.cgi?masterid=4632406M12	TCTCCTTACATGAGAACAGCCGCAGTAGCCGATAATCGGACGACGATTCGTTCGATAATCGTTATCAATTAGAACGATTATCGGACGACAATATTATTTTATTTAAGCGAAATTTCACCAAGTAGACAGAGAAATTTCGCTAAAATTGCCAAGTTTTTCCTCTCTTAACATATACACGAAATATAGCCACCGGTAAGTCTTTTCCGTGAATTCTGTGTGAATATTTATATATTAGTTTGTTTGTTTATGTATAGTGTGTGTGGTATATCTACAGAGTAGCAGTGTGCTTGCGTCGTTGCTACGTCCGCGCCGCGCTGTTGGCGGCCGGCTTCGGCGGTAGGCGGGGGGCGCCGGTGTTGTGTCGGCGCTGCAGGATGGTGGAGTGCGCGGGGCGCAGCA…
comp2515644_c0_seq1	254	n419890	0.0004	NULL	lncRNA	Mus musculus		UCSCGeneNoncode	uc008lfp.1		AGTCCCGGTCTTCTTTGTAGACATTTTCAAAATCTATAGGTAGGTATATGGTACGTATGGTTCTTCTTTCTATCTTTTATTAAATATTTTATACTGATTATGCCAAATAAGGAACTTTTTTGGATATTTTTTACGCCTTGGGTCCGAAAATCCCAAATACCTTACTGACCCTTATTTTTTCTCCAATAAAATATAGCCCATGTTAGTCGTAGACAATGCAGCTTTCTAATGGAGAATTTTAAAATCGGTCCAGT
comp2227932_c0_seq1	272	n270893	3e-05	AK142305	mRNAlike lncRNA	Mus musculus	Mouse noncoding transcript	FANTOM3	D330041F11	http://fantom3.gsc.riken.jp/db/annotate/main.cgi?masterid=D330041F11	GTCAGGCGGATTTGAGAAAATTCTAACACCAGGGCTTGTTAGGTGTTTAAACCTTACTCGATAAGAAGATAGTTTTGTTAAATATGCACTCTAATTGCACCTTACCATTGGTTATTTTTTCGATCAGAGATTGAAATTCAACATAATTTGTATGAAGCTAATGTTAAAATTCTTTAGTAACGTATTTCTGTTAAAGAATCTACTGAGATTGTAGATACAAAAGTATTAAAACAAAGTCAAGTATTTTATCAAAATTATTGTCTTCAGAGAAT
comp78962_c0_seq1	203	n280862	2e-05	AK041202	mRNAlike lncRNA	Mus musculus	Mouse noncoding transcript	FANTOM3	A530090C13	http://fantom3.gsc.riken.jp/db/annotate/main.cgi?masterid=A530090C13	GCAAAGGCGACAGTGAATATATTCATTATCATTCATGATTTTCACTATAAATACAACACGACACCACTGAACTGAAACTCGCTCGAGTAAACTATTGTTTGTTTGTTTATTTTTTATTGGCAATGGCACAGTCCACAGCAAAGAGTAAAATAATACTATGGAAAGTCCACAGACTAGAACGAGTCTAAGGCGCTCCCTAGACG
comp46231_c0_seq1	235	n285018	6e-06	AK036119	mRNAlike lncRNA	Mus musculus	Mouse noncoding transcript	FANTOM3	9630037D07	http://fantom3.gsc.riken.jp/db/annotate/main.cgi?masterid=9630037D07	AATAAGATCAGTATGTTATTTTTGAGCCTAGAAAAGATCCCTCTGAGCAAACAAATGGCACAGTCCTCATGAACAAATGGAATTAATTCAATAGAATATCTGCAATATAAACCAGCTCAGTGTTATCAAGTGCTGTTGTAATATTTAGACCTAAAATGACCCTGTGATCTAAAATGTAAGAATCTTTAACACTGAATTAATTTTCTATTTCAGGAGAATAAGTTATAAACTAGCA
comp44425_c0_seq1	282	n379358	0.0004	NULL	lncRNA	Homo sapiens		EnsemblNoncode	ENST00000499459		CACCAGTCATTTTGGTCATTTTAAATAAAAACAATCTGTCTACTATATATGACTGCCGCATTGGTCCAGTGGTCGCTAACGTGACTGCTATGACTCAATGGCTATTTAACGAATTTTGATGAACTTCTGCAGTAATCTTTGATAGATTAATAAACTGATGTGTCGCTGCTAAATTTATTCAACTGGAAATGTAGTTTCCTTATCATTTATTTTATCTTTCTCAAAGTATTACTTGGACAAAACCAACAATACCCAAGACTTTTAGACCATAACATAAATGGT
comp2482757_c0_seq1	245	n375058	0.0004	NULL	lncRNA	Homo sapiens	Human lincRNA	BodyMapLinc	TCONS_00024298		AAAGAGCCTACATCCGGTCGGCGGGGACGATTGTTGTTTAACAATACCGAGCTTAAAAATTACAGAAATATTGAGTAAATGGCCACAAACAGAATAAGTATTTAGATGGTCATTAATGCATAAATATCTCCCTAAATGTTAGAATTGGTTAAAAATGTGAGACTGATTACTGAGACTGCATAATAAATAATTGACATGAAAGGTTTTGTTTTTAAGTTGAAGTTTACATATTCATAAGATACCAG
comp20049_c0_seq1	290	n375536	0.0004	NULL	lncRNA	Homo sapiens	Human lincRNA	BodyMapLinc	TCONS_00025245		ACACTGCATATTTAAACATAATTTAAAAGTTTTCCTCCTAAGCCTATCTTCTTGTATCTCCTTACACCAACGTGCCGAACTGTTCCGACGGCTATCGATGTTATCTCCTGATATTGCCTTTTTAGCCACCGTTAGCCTCCCACCATTAACCGGTTGCCATCACTAATGCAAGTTTGGGACAATTTTCACCAGCTCTTCACAGATAGGAGATAATTTGAGCGTGATCTTAGATCTAGATTTTGCGTACGTTTCGATTTTCAGTGGAAATCCTGTCGGTATGTGGACTAATG
comp3236340_c0_seq1	321	n272698	0.0005	AK083521	mRNAlike lncRNA	Mus musculus	Mouse noncoding transcript	FANTOM3	D030040E21	http://fantom3.gsc.riken.jp/db/annotate/main.cgi?masterid=D030040E21	CGTCTTTTGAAATTAGTTTATCTACCTACGTTGCTTTATGCCTCTTCATGCTTATAAAATAAACTGTGGTGAACTTTAATTAAGAAAATTACATATAATAAATTACATATATTAAATAACCTTAGGACCTATGCATACCGCGCGCTTATATCCTATAACAACAGGTACTTTAAACTTTTGTATCGCAAAAAAAAACTAAATGCTTTAAAAAATATATTAAAATATTAAAAAAACTATTTTTCAACGAGTGAAAACGACATGCAATATGATTTTTCAAACAAAGGTTCAAATAAATAAATGTAGGTACACACACATGTAGCG
comp23640_c0_seq2	457	n268107	0.0007	AK053677	mRNAlike lncRNA	Mus musculus	Mouse noncoding transcript	FANTOM3	E130120J03	http://fantom3.gsc.riken.jp/db/annotate/main.cgi?masterid=E130120J03	TCTTTATAATGTAAATAAGTGGCTTATCTTACTCTTGGTATAATACTCAATGTGCATAAAAATTTACTAGACAAACTAACATAGACTTACAATCCACTATGTGACGTAACACCAATTTGTGACGTAATAATTAGGTACAACATTAAGTATGAAGAGACGAGCCATATTTTTACCAACTTTATTATCGGTTTCAGTATTATATGTAGCCGGTTTCTGAGCTACTATATCGACAGTTTATTTATTTATTTTTATGATACAATGGATAGATATAAATTACATTGGCAAAGGTTAGTAATTGCGTAAAGCAAAAATGAATTGTTCTACTTTAAGCATGTAGTTGTCAACTTTTTGCCAGTATCAGTAAATTATGGCAAGTGACAGGCTAAATTAATTTTATCA…
comp87250_c0_seq5	274	n295629	0.0001	AK008987	mRNAlike lncRNA	Mus musculus	Mouse noncoding transcript	FANTOM3	2210419I08	http://fantom3.gsc.riken.jp/db/annotate/main.cgi?masterid=2210419I08	ACTATACATATTGTAAATGAATAAAATCTTCGACTATTTTCGTAGTTTTATGATTTTGTAAAATAGTAGTAATAGTAGTAAGGTTAAAAAGAGATCAACCATGAAACTAGAAAGTTTTGTTTATGGTACAATTTTATCATAAATTCTGTAACAATAAGAGTTCATCGTAAGTTCTCAGATTTATGTGTAAAAAGTAACTTTATATTTTGTTAACCTGGATGTTTGTTGTGTCCATGCCGAAGAAACGATAAATTAAAAGTTGGCAAAAAACAAG
comp860276_c0_seq1	314	n413979	0.0001	NR_003961	lncRNA	Mus musculus		RefGeneNoncode	NR_003961		GTAAAAGGCTCGGCAGGTGATGAAGTATTAGCCCCCGATACTTAATCATTTGCTAGCTGCCTGATGGCCAAGTCCGTCACTATACTACTGTATACTGTAGGGAAGTTAGAAACTCTTTCTTCGTAAGGTTTTATTCATTATATATTTTGTAATTGGCCGGACAGTTATTTTTGAAAAAGAATAGGATTAGAGTTTTTATATTAAAGTTGTCACTTCACCATACGAGCTCGTACAATGAACGTCGTAATTTCGAAATCAAGTTTTTTATTTGAGGAGATTGATCAAGATGAAAAGTAGAAGATTGTCGTGGTATG
comp89091_c0_seq1	531	n283569	5e-05	AK038130	mRNAlike lncRNA	Mus musculus	Mouse noncoding transcript	FANTOM3	A130080N05	http://fantom3.gsc.riken.jp/db/annotate/main.cgi?masterid=A130080N05	TAATCATAAAGTCCAAAGTCAAAACCAAAGTTTTGTAAGGAGTTTTGTTTTTATACGGGATTAACGTTTTCTGATATTGTAAGCCAATTTTGATTTCAAATGTCCATACGTAGAAATTTACTTGTTGGAATAAAAATTTAAGTTGAGATTATTGATTATTAAAAAAATAATAATTGTAAAACGTATACGATCTTAGTGTTTATAATGTAAATTAGGACTTTGGCGGGCCTGTGTATTTATTAATTGTACCAAAAATTTATCTCATTATCCTTATTTACTGACTATTTACATGAAATTCTCGTTTAACTCTCTTGTTTTCTATTATATTCCATTTCATATTTTTAATTAATTCTAATTTGTACTCGTTCTTATAAACTTATCGGGAAATAATAATTTATT…
comp21019_c1_seq1	253	n324198	0.0004	NULL	mRNAlike lncRNA	Homo sapiens	vega lncRNA	GENCODE	OTTHUMT00000141445	http://vega.sanger.ac.uk/Homo_sapiens/Transcript/Summary?db=core;t=OTTHUMT00000141445	ACTTCGGGCTTTGGACTACATAATAAAAGTATAGATTAATATATTAGAGTCTTGATGGGCTAACTTTGTAACAAGGTCTTATATATTAATTTTCCATACTCCATCCACAACCTACAGCCAGCTGCCATTTGCAGCACCACAAAGTATTTTTATTGTTAGTCAAAAGTCAAAGGCGTTGCTGTATATATTCTATCTATATAAAATACTACTGCCCGTACCGGGATAGAATTTAGCCTATGTTACTCGTGGATAA
comp1700066_c0_seq1	342	n389639	1e-07	NULL	lncRNA	Homo sapiens		H-invitational v7.5	HIT000418189		TTTTGACGTCGTTAAAAAAAAAATTCTTTAGCGGATATACCTCTAATATAGCGTATTACGAAACCGCTCGGTGTGCCTTCAATAACATCGTTCTAAGCCATTTAATCAAATTAATTAACAGTTGAAAAAACACAAACCAGATGTACTTACGTCGAATATTCACAGTAGAAACTAAATAAGGCTTTACTCACACAAGCCTCCATAGCTCAGGGGTTAGAGCACTGGTCTTGTAAACCAGGGGTCGAGAGTTCAAATCTCTCTGGGGGCATCGTCACTGTTTCTTTTTACAGTTTTTGTGAGAATGGGATATATTGTTATTTGTTATTCTTTATCTGAACCGGG
comp22820_c0_seq1	202	n292290	2e-05	AK132952	mRNAlike lncRNA	Mus musculus	Mouse noncoding transcript	FANTOM3	4930529C16	http://fantom3.gsc.riken.jp/db/annotate/main.cgi?masterid=4930529C16	GTAACTTTTCATCCCACCTCATCAATCAATCGCTTAAAGGAAAGAGCCTTAAAATTGAGTTGTAAGTAAAAACCACCCGATCACACAAACACATACATACATACCTACATACATTGCTAGTTAAATAAAAGCTTGTAATAAATAAAAGCTTGTAAAAAGCAGATTTCGGCCACCACGGCTGTTCTTATATAAGAAGATCAGC
comp1649526_c0_seq1	222	n265007	0.0003	AK148130	mRNAlike lncRNA	Mus musculus	Mouse noncoding transcript	FANTOM3	G370028I18	http://fantom3.gsc.riken.jp/db/annotate/main.cgi?masterid=G370028I18	GGTCTGTGTCTGATTCCATGATCTGAGAGGATAAAATGGTTTAACTATAACTACAAGAGACTAGCTGAAAACAAAAAAATAACTAAAAGTGGTTAATCCCTTTTTACTCGCTTTCACAAAATAAATCATTAAAGATCTTTCGTTGCCCTGAGCGAGCGTACTCGCGGAGCTGTTTGTACAATATTATTGAGCAGCGAGCGTCCGTATAACGCAGCGAAAGCT
comp2247246_c0_seq1	212	n338485	8e-05	AX746481	mRNAlike lncRNA	Homo sapiens	Human lncRNA	JounralRNA	882	NULL	ATTTGTTTTATATGCAAGTACAAATAAGAAGAGACAAGAAAGCCTTATCATTGTGCAGCTATCAATAATAATTAATATTGTTATTGTTCTCAATGTTATTGCACCCAATATCTAGTTGTTTAATCTTTAAATATTCAGATAAAGAAATAATTAGATAAGATTTTATTTCCCAATTTGTTTTATATGCAAGTACAATTAAAGTATCATCTCCA
comp2174366_c0_seq1	246	n363501	0.0004	NULL	lncRNA	Homo sapiens	Human lincRNA	BodyMapLinc	TCONS_00000350		ACAGGGTTGAAGCGTTTAACTTAAAAATGGATCCAAATCCAAATGGATCTGTAATTCTGGCCATAATTTATCCATTATTGCTTTAATCAAAAATTTGAAGCACTACAAGTTTAATTCACGGAGCAAGCTCAGAAATGCTTTATAACAAAATTAAAAGGCTAAAACAGTGAGTATACATAGTGAAGTTCAAAATTCATTTTGCACAAACAACACACGAAGACGAAGGCTCCGTACGGAAACTTTAGT
comp2833583_c0_seq1	421	n287870	0.0007	AK135815	mRNAlike lncRNA	Mus musculus	Mouse noncoding transcript	FANTOM3	7420421O07	http://fantom3.gsc.riken.jp/db/annotate/main.cgi?masterid=7420421O07	AGGACAGATGCCAGGTCAAATGGGTGAGTTTGGGGTATCTTTGTTACTTGTTTTGTGTTGATTTTCCTGTTATTATCAAATAATTAAGTGTATTGCTTGAATATTGTCATTTTTCTGCTGAATTGGTCTATATTATTATAACAAATAACTAATGAGGATTGTTATACATAACTAAAACAAAGGAATAATTTTATTGAGTGTTTGTTTCTAAATTAATAGTTAAATGCATGTTCTAGGCACACTTCACTTCTTAAACGTAGCCTATTTTTACACATTCTGACTCCAAAGAAATTGTTTCACATTATGCTAATTGAATATGAGTATAAATTCAATTAGGTACACATTAACGATCATGTACTTCATACATTATTTATTTTAGTTTAATCGTTATACTATTAT…
comp86583_c0_seq19	283	n284909	0.0004	AK036283	mRNAlike lncRNA	Mus musculus	Mouse noncoding transcript	FANTOM3	9630053L01	http://fantom3.gsc.riken.jp/db/annotate/main.cgi?masterid=9630053L01	ATTGAAAACCTCCTCCTTTTTTGAAGTCGGCTAAAAAGTAATGCATCACAGGTTTTGTTGAATTTTCAAGAAAGATTTAACAAAACTTGTGTTATTTCTTATTATTGCAACAGGCCCTATTGAAGGGCCAATATTACAAAAGCCACAAAAGATTATAAACTGTATAGCGCTAATTTGTCTGTGGATAACAGGATAAAATTATCGAACTTTTATTTTCAAAAATGTCCCACATGTAATTTTCAAGTTCTAAATAAAGCAAAGATTTATATGTAACTAATAGACT
comp1998182_c0_seq1	314	n273085	0.0005	AK149574	mRNAlike lncRNA	Mus musculus	Mouse noncoding transcript	FANTOM3	C730041E23	http://fantom3.gsc.riken.jp/db/annotate/main.cgi?masterid=C730041E23	GCTCTTCCGATCTTACGGAAAGTATGTCATTTAATAATTTTTTAAACAAAATTTTTCCTCATCCAATTAACATGGTGATGTTTTCCTGAATGAATTGAGGCAATTTGTTTAGTTAACTGATTGGAACTAGTCTCATTTAATTCCAATACAATACCATTAATCTTAACTATACAATTGAATGATTGTTTATTATGTTCAACAAATGTAATTTGAAGAGGTAATAAATGAGTTAAGTGAATTTATTGCTGTAATGTGAAGGGAACATTCACTCAAAATGATTTGATGTTTCAGGAATATAGTAAAAGCTTTCTACA
comp87094_c0_seq11	508	n338139	0.0008	AK022210	mRNAlike lncRNA	Homo sapiens	Human lncRNA	JounralRNA	527	NULL	CATAAAAAAACCCGACGAATTGAGAACTTAATTCTTTTGGGTTGTCTGATAAAATCGTTTGTTTGCAGGTAAACGAGAAATGCACTGCCAAAAATTATAAAAAAAACTTTTGAATTGGGAATCTCCTACTTTTTGGGCAGTGATTAAAAACAAAACCAAAATCCTAACTGAATACCTAGTTTCCAAATGAACTAAAAACCTAGTTTTGGCTGATGATAAATAAGATACACAATTAGAACCTAGTTTGCGGCTGCACCTTCTAACCGCTATTTTAGTCGGCTAAAACTCGGTGTAGCCACATTTTGGATACTTATTGCCCGTATCATATTGCAACTCGGACGGGCAAAAATTAGGAAAGCATTATTTTCATTGATGATTTATTTATGAAAGAAAGAAAAT…
comp80324_c0_seq1	262	n419652	3e-05	NULL	lncRNA	Mus musculus		UCSCGeneNoncode	uc008jlk.1		GCGTGAAAAAGTATGCCAAAGACAAAAACTTGTAGTGTTGGGAAGTGTGCGCAGTGAGAATCGTTTCGTAGGCAGAGTATGCAACAGTCAAGCGCTTGATTAAAGCGGCTGTGGGATGCGGAGGCGTGGCGTGTGACGCGCGGCCAGCGAGCGGCACGCAGCGTGGCGGATGCGGCGCGCCAGCGTCTACAGTGTGAGCGAGGGCCTGGAGCGGTGCGCCTGTGCTAGGTAGCGCGGGCGCGGGTGCGGGTGCGGGTGCGGG
comp807047_c0_seq1	221	n272041	0.0003	AK051598	mRNAlike lncRNA	Mus musculus	Mouse noncoding transcript	FANTOM3	D130059E04	http://fantom3.gsc.riken.jp/db/annotate/main.cgi?masterid=D130059E04	ACATAGATACATACATATCGGAGTTATAAATAAACACACGACACGTACATCAAAACAGTTTTATTGATAATACATATCTTACAGTATAACATAACACTAACAAACAAAAATACAGCAGTTTATATAAAGAATATATATACAGAGGTCCTATAATAAACAAGAGGTATTTGAAAACCTCTTGATTTCTTACTCCTTTTGCTGTACCTTGCAAACCATCTTTG
comp31121_c0_seq2	289	n334529	3e-05	U38443	mRNAlike lncRNA	Homo sapiens	NULL	H-invitational v7.5	HIT000219589	http://h-invitational.jp/hinv/spsoup/transcript_view?hit_id=HIT000219589	CGCGAACGTTGAGTCTATAGTTTATAGCAAGGAGACAAATGGCTATCTTCACAACTGCAAAGATATTTGGCGCGAACTTTGGGTTTATCTATAGTAAATACTCCATTTGAGTAGGCTAGTAACTAAATATCGGATAATCTTGATATTAAGACTTTTTATTTAGAAACTCACGTTTAAAAATATAATACAGCTTTATTCAATATAAATACAATAAATAATATGTACTTGATTATTGTAATAATTATTTTAAGCAGCAGTTTATTTCTTTAATATGTATTCGTGTAAAAAG
comp1928090_c0_seq1	451	n265466	0.0007	AK157241	mRNAlike lncRNA	Mus musculus	Mouse noncoding transcript	FANTOM3	F830207N11	http://fantom3.gsc.riken.jp/db/annotate/main.cgi?masterid=F830207N11	AGGAATACCTTTGCGCCGCAATCATGTAATACGGCCCTCGCTCAGCATAGTAGTGCAATTCTGCAACCCTGCTTGATACACCATCCGCACAATATTTTTAACTTACTGTACTTATTGTACCTATTGTTGTTATTTGGTGTACTTACCAACCACTGCGTTAGTTGTGTAATTGGCCCCTTTATTAAGACTTCCTCGTATCAAATATCGGGTCAAACTACCTAAGTATATCGGATTAGCGTATGATAGTAGCTTAGCCCGTTAATATGGTTGGTTGAATCCAGGGGCACGTCCATCGCATATGGAAATAAAAAGGCTGTAACAGTAACTTCCGTAAGTTGCAAGTTCTAAGATATTAATATAGGCGACTAAGGAAGGGGTTTAACATTTCGCAAATTTGTC…
comp236326_c0_seq1	271	n272282	0.0004	AK141853	mRNAlike lncRNA	Mus musculus	Mouse noncoding transcript	FANTOM3	D130023L01	http://fantom3.gsc.riken.jp/db/annotate/main.cgi?masterid=D130023L01	AAACTTCAAAGATGCACTGCACTATCCTTTGTAATGAACTTTAGTAAAATAATAACCTTATCATGCAACTGCAGATATTTATACCCCTTGAAACACGTGTCGTAGCAGTAATATAAAACGTGACATTCCCACTTTATACTAAATACGCGGGACTTCTATCAACATCCCCTAGTCTATGCCATTTCGTTTAAATTGAGAATTGACTAGATGTTTATGTTGCGGAGTTAGGAATTTGTAGTATATTTTATTTATTTATTTAATACACTATGGA
comp313039_c0_seq1	203	n286503	0.0003	AK034249	mRNAlike lncRNA	Mus musculus	Mouse noncoding transcript	FANTOM3	9330168O09	http://fantom3.gsc.riken.jp/db/annotate/main.cgi?masterid=9330168O09	GAGGGGGGACATCGACTTCCAATCAATAAAGGAGCCGAGTAAACCATTGAGGGCAACAGCATTATAACAGATTTCATAGATATAATTAGGGATAGCACTAATGAGGAATTGTAATTAAGGTGTGCTTGGAGATCCTTATGATTTGAGATTGCTTAAATAATTAAAATATTTAAATGTAACACAGGTACCTCTGAAGAGGAGCA
comp4003792_c0_seq1	370	n324831	9e-06	NULL	mRNAlike lncRNA	Homo sapiens	vega lncRNA	GENCODE	OTTHUMT00000171679	http://vega.sanger.ac.uk/Homo_sapiens/Transcript/Summary?db=core;t=OTTHUMT00000171679	CATCCGCTTTAGCTTATGCACCGTGGTACCACATTAATCTTAATCACGGAACTTCTTACAGAGAACGATAAAGGTCATACTGAGTGATGCAAACCTTTTTGTTGTAGATCAAGCTATGTTCGATTTTTTAATGAAATGTCGTGATATCTTTAAGTATCTTTGTTAATGTATACTTAATGTGTAAGTTGAAGAATTTGTTCGTTTGTTTGTATTTCAGGAAGAACTGGTAATTTGATTTTTTAGGTAGAGAATATTAGATGATAAATATCTTGAGAGATATGTAGGTACTTGCTATTTTTTATCACAGTACCTACCTACGAGATGTAAATGTGTATTTAGAACATAAACACATTATAATTTTAAGGGGCGG
comp10104_c0_seq1	242	n266708	0.0004	AK155344	mRNAlike lncRNA	Mus musculus	Mouse noncoding transcript	FANTOM3	F630221F15	http://fantom3.gsc.riken.jp/db/annotate/main.cgi?masterid=F630221F15	GTTATCACTAGTAAATAGCACAGTTAGAGGCAAAAGTAGCTGAAAAATCTTAATAGTCAGCTCTAATCTAAATTTTGAAAAATGTTAAACACCATATCGTCGATAACTTACCAGAGTATTCGTCTACTTTGTTATGTTCAGGATATTGAGTGAATTTTATCGTTTTCGTTAGGAAATTCGGATCCTTTACGTTGTTACGCACTTTTGAAAGGTTTGTTCAGCTACTTTTGACGCTGACCGTA
comp81570_c0_seq10	264	n414414	0.0001	NR_027966	lncRNA	Mus musculus		RefGeneNoncode	NR_027966		GCTTCCAAAGGAGTCTGACACCTGGAAAATGCGAAAGGAATGTATTTAATCATGTAGTGAGTCAGTCAGCTTTTGAGCTGGGAAGGGGAAGATGCGACCAAAAATTTATTTATTTATTTATTTCTCCAAGTTACTATGCCTTTACAGACTTAAATCTAATGCGACTTAGTACCTACTTACAATTAATATCTCCTTAACTATATCTTAACTCAGTAAAAAATAACTACTAATCCTTACATACTACACAGTAAGTGGCCCTTGTGT
comp1703198_c0_seq1	438	n264790	0.0007	AK090173	mRNAlike lncRNA	Mus musculus	Mouse noncoding transcript	FANTOM3	G630010H09	http://fantom3.gsc.riken.jp/db/annotate/main.cgi?masterid=G630010H09	ACGCCTTTTATTGGTAACTTTTGGTGATAATGCGATTGTGTATTAATTTTGATGCAATCGACCGATAACAATGGCTATAATATAATATACAAGATATACATCTGATCAATTTGTATGTATGTATAATTCGTTGAAATCATGCAGATACATGATAGAAAGGGGACACAACATCGAGTTTGAAAGCTAAGGGGAAAAGGTTAACACCAAACACATGAGGGGCTTAACTGACCTCCATCCAAGCAACCTGTATGAAATGCATAATACTAGTAAGAAACCGTGGCTATAAACTTCTATACTAAGCTTACGCTATGTTAATCAGTCGACATAGTAGACAAACATAACCAGGGCGGGGAATAATTCAACGCAATACCGGCAAATCAAATTAAACAAAGCAAAAAA…
comp1530659_c0_seq1	242	n273380	2e-05	AK049912	mRNAlike lncRNA	Mus musculus	Mouse noncoding transcript	FANTOM3	C630010M01	http://fantom3.gsc.riken.jp/db/annotate/main.cgi?masterid=C630010M01	GGTTGTGTATGTAAATAAATAAATAGATAAATATTTCAAATATAACAACTGTGTATTGGAACTCCTTCAACATTAGTTTTTCTTTCGATAAACAAAATGACAGACGATCAATTGTAGGGTTCGGATTTTGCAGCTAAATCGTGGAACCCTAAACAATCAATTACTTTACTATAAATTAAAAAAAAACACAGACCTGTCAGTCCCTATTTACATCATATTTTTGGATATTTGGTAACAGATTC
comp73469_c0_seq1	240	n376053	0.0004	NULL	lncRNA	Homo sapiens	Human lincRNA	BodyMapLinc	TCONS_00026523		CATGACAGTAGAGGTCAACCTACGCGTCATACGCTTCAGGTATATGAATCAGTTTCAGAAACACAGAGATCTATCATAGAATCGCTTAAAAATGTTTATTTAAAAGAAAGCAATAAGGCTGAAAGAAGAGGTCAACCTTCGCGTCATACACTTGAGGTATATGAAACAGTTTCAGAAACACAGAAACCCATAATAGAATCACTTAAAAATATTTACTTAAAAGACAGCAATAAGTCTGGT
comp76309_c0_seq1	387	n387684	0.0006	NULL	lncRNA	Homo sapiens		UCSCGeneNoncode	uc011ljm.1		CTTTCATTTACTTCATACAAGTACCTATCTCAGGTTGTTGCTTGATATCTGTTTTTTTTTGGTCCTTAAGTATTACGTACATTCCTTCCACAGAAGCTATACTTTAAATATAATTATACATATTTAAAACAGAGTGGTTAATGTCTTCTTAGTAACGAATAAGCAATTTGTCCTGCGACTATTAATGGTAGAGACACGTCTATGAACTATCAAAAATTACGAAGATTTTTTTTAGCCTACTAAAACGCTAATTTTGGCGACGCACGTCGCAACGCAAACTCGATTTTAGCGTTGCGCAGTAATGTTTCAGCCCTTGAACAACACGTGATAATATGTGGAATCGTTAACTGCAATTTTATTTTTCAGATAAAGTTTGCTTACAGAGCG
comp3109893_c0_seq1	249	n278152	0.0004	AK139886	mRNAlike lncRNA	Mus musculus	Mouse noncoding transcript	FANTOM3	B020032C12	http://fantom3.gsc.riken.jp/db/annotate/main.cgi?masterid=B020032C12	AGCAGTTTTAATATTACGCGATCAATGAAATTATTGTCATCAATAAATAGCAGTGCTGTTTTTCAGCGTTTGTTTTTAGATTCATTGCTTTAATATTAGTGATCCAATTAGCTTCTTTTGAAATACCGTTTCAGTTTGATTCCCCACGAATAAGCTATTTTTGGCTGAAGTATTTATTTTGAAAATCAAATTATATTCCTGTTAGTATGTAGTAGGTAAATTAGCTTCGTGTTCACACTACTATGTGGT
comp91284_c0_seq3	245	n271610	9e-05	AK084259	mRNAlike lncRNA	Mus musculus	Mouse noncoding transcript	FANTOM3	D230015J17	http://fantom3.gsc.riken.jp/db/annotate/main.cgi?masterid=D230015J17	CAGGACCTGTTGAAGAGGCTTAAACTTGTGTGGCCGGTTGCATTGAAATTTTGTGAGTACCTTCATCAGACCTTTTGCTGTCCCACTGTTGGGCACTGGCCTTCTCTCATTCAGAGTAGAATTGAGGGTTAATCGCCACGCTCTTGCCTAATGAGGATTAAAGTTTATAATTCTGGTTTCCTGAAGATATTTCCCTTTACATTTTTATCAGGGTGGCCTAGCGGGTAAAGGACCAACCTCAAGTA
comp52643_c0_seq1	227	n276706	0.0003	AK046946	mRNAlike lncRNA	Mus musculus	Mouse noncoding transcript	FANTOM3	B930007A02	http://fantom3.gsc.riken.jp/db/annotate/main.cgi?masterid=B930007A02	TCCTAAAGGTCATTGAATTGTAAAGGTGAGAGAACCCTATAGAAATTGAAATAATTTTGATTACAGTCATTGGTTATTCAGTATTGGAATAAGTTTGATTTGAGTCGATTCATACGAAATGGATGTTCTGATGGGAAAGTCTTTCTAAACTAAGTGCAATATAAGAGTTCTAATAACTCTGTGAAAATGAGGAATGAAATATGTTTTTCTGGCAGAAAAGTAAATTT
comp71244_c0_seq1	338	n284523	0.0005	AK137684	mRNAlike lncRNA	Mus musculus	Mouse noncoding transcript	FANTOM3	9930032K08	http://fantom3.gsc.riken.jp/db/annotate/main.cgi?masterid=9930032K08	CATCGGGTAAACTGTCGGCCGACTATTTAGTCAGCAGTCTGCTATATTCTCTTAAGAAAATGTAAAATTAAAGAGAAAAATAAACAATCTTGGCTTCAGAAGTGACCTTCTGCGTCACAGTGGTAATAGTCACACACAAACCGTTGACACAAACGCCGGTATGGTGACGAAGTTTGTGACACTGTTGCTAGCACTCTAGAGGAATGCACTGACTACTCTTAAACTATCAACTTCGTAATAATCTGTTATGTATTGAACATTGAAATGATATATCAAAATACAGTTTTTTGGTTAGTGGGTCCAACTTTAAATATAGAAATGATACCTTGCATGTCACG
comp86076_c0_seq4	280	n289605	0.0004	AK134506	mRNAlike lncRNA	Mus musculus	Mouse noncoding transcript	FANTOM3	6230424P21	http://fantom3.gsc.riken.jp/db/annotate/main.cgi?masterid=6230424P21	CGCCCCTTAGAAAGCAGCAGCTGAAAAAGAAAACAAAAGTAAAGAACCTAGTTCTTACTTCAATAATCATAAGTACCGGAGTTTTTTTTTCATAAACGTATATCTTTCTTTTATCTTTATAATTTATTATTTCTTTATATGTAAATTATGTATTTATGATATTTTTTTCAATTTTTGAGCACAAGTTAAGATTTAATGACTAAGTTTTCTCTAACTCTTCACACCATTCAGAGGCAAAGAAAACACTGTGAAGTTCAAATGTATTAAAAACAAGATGCGA
comp658230_c0_seq1	528	n294169	0.0008	AK014162	mRNAlike lncRNA	Mus musculus	Mouse noncoding transcript	FANTOM3	3110040M04	http://fantom3.gsc.riken.jp/db/annotate/main.cgi?masterid=3110040M04	AACCCCTTCAACGTTATAGACTGACAAACGCACAAACTTTAGTTCTTTATAATATTTTAATAAAGATTTATTTTTATTTTAGTAGAGAATTCAAGTTATGGATTTTGGTCTTTATTAAAGTTGTTTGCCCCACATAATTTCCTTGTTAACTAAGGTTCCATCTATACATTTTTGCTTCATCCTTTCGACATGCCATCACGTAGCTTCGTAGCTTCACGTATCTGCAATTGTATCCTTGATAAACCTACTCCATAGAATAGGTAATGACTTGAGAAAGTAGCCAAGTAAAAGTAGTTTCCGATAAAACCTTCGTATTAGATTCCCTTTCTTTTTTGACGAACTAGAAATCTATTCCTTCGCGTTTAGATAAAATACGTAAGATGTGCATACCACTTTGCA…
comp67729_c0_seq1	230	n340004	0.0003	BC017470	mRNAlike lncRNA	Homo sapiens	Human lncRNA	JounralRNA	2457	NULL	GTGGTTTTTGGTGGAGAAATGTGCACATGTTTGGGTTATAGGCGAAAATGTATGGAAAATCTCGGGCATTATTCAACTTATTTACTTACCTGAAAATATGTATATATTAATGCAAATAAGTATCTAACAGAAAATAAGATTTTTTGAACATTTATTTTCAAAGATATTATAAATAATTATGTATGTGCCTTTTTATGGACTTTTATAAGACGTTTATCCACCAGAAACAT
comp73301_c0_seq1	313	n263602	0.0001	AK038600	mRNAlike lncRNA	Mus musculus	Mouse noncoding transcript	FANTOM3	A230049J04	http://fantom3.gsc.riken.jp/db/annotate/main.cgi?masterid=A230049J04	AGATGATTTATATTGTGAACACATGGAGAAGAAAATAAAATCTGAGATTTCTTTCAAACAAGAAATACACAGCTTAAAACAATTAAGATCTTAGAAAGTCTCAACTTGGAATCTAACAACATTTCTATTAAAATATACCCTGCGCACGATTGGGGTGTAATGCAATGACCATAGAGGTATTAAGCTGAAATTGGAAGAAAGTTGGTTGAAAAAATAATGTGTAAAATGGAGCAGTATATACTCAGCATTATGCAAGGAATATTTGAGAATTCCTTTCGAAAGAGTTAATGTGACAGTGACAAATTAATTCACA
comp2646840_c0_seq1	223	n341651	2e-05	BC017428	mRNAlike lncRNA	Homo sapiens	Human lncRNA	JounralRNA	4122	NULL	TTTTAACCCTGTCATCACGCCTGTTATAATCGGCAGTGTGCCTTGAAAAAGTGTTAACATAATCAAATCAGCCTAATTTCAATAAACGAATTTGATTTGACTTGAAATCAGTTGTTGGACGTTTTAGATGTTTTTATTTAAATAATGTTGTTTTCCTGTAGCCTAAATGCTGTCAGTCAATTTCTTCGTGGGAATCCCAATATATTTCTGATTTAATTTCGCG
comp1186647_c0_seq1	341	n271325	0.0001	AK052074	mRNAlike lncRNA	Mus musculus	Mouse noncoding transcript	FANTOM3	D230043H11	http://fantom3.gsc.riken.jp/db/annotate/main.cgi?masterid=D230043H11	AAAGTACGCGATCGGAGCCGGTCGAATCCTCTTATTATTTCACACTCTTATAAAGATTGTTTATCTTTCGTAATTTGCGCCAGCGGTTCCATAAGACCGTCTCCGCGCAGCCGGTTAAAGTGACCTACCTAATCCTATCTAATACTGAAGTTTTTTTTCAGAGAACGCTTCTTCAACTTTTTAATGCCTGTATAGATTTTATGTTTGATGATTAAAAACAATCAGTTTTAAAATTGCCATACTAATCCTTAATTCCTTAACATATAATATTATGACTTCAAAAAGAAGTATATTTGCTGGCTTTCACGCCAATACGGGACTTAGTTACTTGAGACCCGAGA
comp82257_c2_seq1	361	n289490	0.0006	AK078075	mRNAlike lncRNA	Mus musculus	Mouse noncoding transcript	FANTOM3	6330436M20	http://fantom3.gsc.riken.jp/db/annotate/main.cgi?masterid=6330436M20	ACAGATTGCTCTGTTACAGGTCAAATCAAATCAAATCAAATCGTTTATTTTGCAAAGAATATGGGTACAAAATAAGATGTTAGATTTATACATAGTTCCAACACATTCTACCTTACGGCATGCAAAAGCTTAATGTAGTTTTGTGCAACTGACGGTAAGACCCAGACAATAAATTCATATAACATTTTTTTTAACGTACGATCATAGAGTACTAAATAACATGATGCTTTTACATTATTGATAGTGTATTTTTATCTTCTATACTAATGTCTATAATAATGGGGAAACATTTTTTTGTTTATTGTTTGTACCCGAAAGGCTCGGAGACTACTGAACGGATTTGAAAAATTATTTCACTGTT
comp785156_c0_seq1	274	n342616	0.0004	BC037784	mRNAlike lncRNA	Homo sapiens	Human lncRNA	JounralRNA	5117	NULL	TGATGTGCAGTCTACCGTACCTTCTCAATTGGAGTATAGTTAGGAAGAAGGAATTCAATCTATGTAGTTTCTAGTATATTCGTAAATTGGTATCGCCATACATAATCAATTTAGGTGTATTTAATGTGCAAATTGAACTAACTACAACTAATTAACGCACCCGGATAAAAAGTAGCCTTATGCCCTTTTTCAAGGTTTAGAATAGTACCATTTCATTTAAATTCAGTTTAGTATTGAGGTGAAAGTCAGCCAGACAGACAGAGTTACTTTCGCA
comp87247_c1_seq1	285	n418007	0.0001	NULL	lncRNA	Mus musculus		UCSCGeneNoncode	uc007ryu.1		GAGACTTGCTAGTTGTAATAATTGGAATATCAGGCATGGTTCTTATATTTAAAAATTATTTTATTTAATTTATGAGAAAAGGCCTGTACCCTGCAGTGGGACCTAAAAAAATGATGAAGGATGACGATGATGAAATGAAAATTTTATAAAATTCGAATTAACGAATTTAAAAAAAAACTATTTTAAATATAGCCAAATTTCCGTTTTAGAAATGGGACAACCAATTCCCTTATCTTCTATTATTTCTCGCAAACACTCTTCCTATGGGTTCCATTACACTTGACA
comp44491_c0_seq2	341	n288229	0.0001	AK148771	mRNAlike lncRNA	Mus musculus	Mouse noncoding transcript	FANTOM3	7120444F14	http://fantom3.gsc.riken.jp/db/annotate/main.cgi?masterid=7120444F14	CGGATTAGTAAGCAAAACCGCAAAAACCATAGCTCTTGAAGAGACAGATATATCATATCATTTGTGGACTACAAACGTTGCATAAACAAATTCTATTAAGAAACACATGAATTTTCATTTCAATGCAAATTAATTCAATATACTTCAGATTACTATTATGTCACAAGATTTGCCAGATTTAGTAACATCCTCTTAATAAAGACTGTTTTCAATACATCTTTTTACATTAGCATTAATATTACATATTAATTTATCCCACATATTCATCATAGTTTGTTATATTAGCAACTATTTTTCACCACCCACACACATACACATCTATACATATATACTATTCCAGG
comp87663_c0_seq2	357	n271880	0.0001	AK051768	mRNAlike lncRNA	Mus musculus	Mouse noncoding transcript	FANTOM3	D130076G13	http://fantom3.gsc.riken.jp/db/annotate/main.cgi?masterid=D130076G13	TTTTTTTTTTTTCAGATTACTATGAATACTTTAATTACATCATATAGTGTTCAACAATTTTAAAATAAATAATCATATTAATAAAGGCGGAATCACCACTTGCATAGGTTGCTTCCTTGCCTACCAATAATGAATTTTATAGGGATAACAGATATAAATACACAAAAGATTACCTCATTTTTTAACTGCTACATTTATTAACATACTTTCCCAAGCTCACCTAATGTCAACCTAAGTTTTATGAAAAAGTCAACATTTATATATATAATTTAGGTTTGGGAGTGCAATGCCACATTTTCATTACAATACTAGTGTAAATATTAAGAAACATTACATTAAATACTGATTGATTACTAT
comp76525_c0_seq1	762	n286162	2e-05	AK034719	mRNAlike lncRNA	Mus musculus	Mouse noncoding transcript	FANTOM3	9430028J18	http://fantom3.gsc.riken.jp/db/annotate/main.cgi?masterid=9430028J18	GTATTATAATCTAGCGGATTACTGTAAGTATCTGATCACACTGATCTAAAAATAATTAATTATCTCACCAGAATTATTACTGTAAATAAATCAATCAATATTGAAAAATTCCGATAGATAGATATCATTATTTATAAATACTTATAAATAATCGTTGCTGTTGCTATTGACCAAATCCCCATATCTTTCAGAGTTGGAATGAAAATAATTTGTGTAGGTAATTAATTGTTATTTTGCGTGTCCTGACCGAGGCCATGGTAGGTACTCGTACTACAGGAAAGGCATACAGATTAGATATTTGATGGTCATAATAAAATACAATTTTAAAATATATTTTTTTGCCCAACTCAAAAATAAGTTTGCAATCTGACTTGACAGCGGAAGTTATCTGGGATATGT…
comp2647088_c0_seq1	490	n372959	0.0008	NULL	lncRNA	Homo sapiens	Human lincRNA	BodyMapLinc	TCONS_00020260		TAAATACGTCCTCTTCATTTTTCAACAAGACAAATTAATAATCAGAATTTTGTGCCCAAGCACATTGAACGCTAACAAAATCGTCCGACAGACAGGTACAGCTTTTATTCAATTATTTAGCAGACGTTGCACTTCCGTCGTGAACAAATAAAGGTACAAGTAGCATTCACAAGTATACAGTTTAGTATACCTGTCTGCGGTGCATACGGGACCCGGCGGGCCGTGGGCGGCGCGCTGACGACCCAAATCCGAACCGAGCCGGTCGTACCTAACTTTATTGTGTCGTAAATTCAGTTTCTTCACTGTAAACACAACACGCGACCCCAAACAGACGTGTGCGCGACTTATTTATTTACTTGCTCTAACCATATCAAAGAACACATAAAATATATTCGGGAA…
comp10844_c0_seq1	208	n279277	0.0003	AK043341	mRNAlike lncRNA	Mus musculus	Mouse noncoding transcript	FANTOM3	A730086P21	http://fantom3.gsc.riken.jp/db/annotate/main.cgi?masterid=A730086P21	GGAATGTTGCAAGTAGATTGTATTCTAAAACAATTGAAAACAATCAGCTGAATCCTACTTTTTAATTGATTTCTAGAACATCTTGATTGATGAAGTCAAAGCCAGTCTATGTAAAGATTCTAAAAGCTATTTAACGAGCAACAATGTGTTTGTTGAAAAGCTGGATTTCTAACTGAAAACTCACACTTCATGGCAGAGATTTTCTTCG
comp23346_c0_seq1	270	n264187	0.0001	AK151345	mRNAlike lncRNA	Mus musculus	Mouse noncoding transcript	FANTOM3	I830028F20	http://fantom3.gsc.riken.jp/db/annotate/main.cgi?masterid=I830028F20	ACTTTTTCGTGTCTCTCATTAATGTTTGTGTTTATGATGTTGATGTGCCTTAATACTAAATAAATAAATAAATAACAGTCACCAATACTTTGAATTACATAAATTAACAGTTTGGTATGTACTCATTGTAAAAATCATTATAAAATCGTTAGCGCGACAATGAGTTCACAATCGCTTTATCGTTCATGTGCGCGATAACATGCGCCGCTATGAATGTAAATTATACCATAAAGATAATAAAAGGCTCATAATAACATTAGCATTAGTAGA
comp77512_c0_seq1	205	n281448	0.0003	AK079898	mRNAlike lncRNA	Mus musculus	Mouse noncoding transcript	FANTOM3	A430108B15	http://fantom3.gsc.riken.jp/db/annotate/main.cgi?masterid=A430108B15	ACGAAATATTAACAAAAATTTACAGAAGTGAAAGTGCTCTACAGATGTAAGGAAATATAGTCTGCCCAACATATTTTTTATTTCTCTGCCAACATTTGAATAGAGGTCCAAAATCCCTCTATACTGACCAATTTTCAACTTTGGTGCCAAATGTTTGTTTGTTTTATGTTGTTTTAAGCCCGTTTACAAGACTATCGACATATAA
comp36573_c0_seq1	265	n288328	0.0001	AK148584	mRNAlike lncRNA	Mus musculus	Mouse noncoding transcript	FANTOM3	7120411K04	http://fantom3.gsc.riken.jp/db/annotate/main.cgi?masterid=7120411K04	TGGGTACGGAACCCTAAAAACAAATTATAAATAACCTTTGGCCAATCAGTGGCCAGGACAGGGCAGGTGACCATGCAAAAGGGTTCGTTCAGAAAAACGTAACGTAAAAAAATTACCAGCCAGTTACAACTGCCTTTGGTTGTTACAACGAAATTATCTTCAGTTTTCCAAAAGCATTGTCTGTGATTAGCTTATTAAATTTTTGATTTATCTATTTATAGTTTGTTTGTTTGTTTGAACGTCAAGAACTACTGGACCGATTTGA
comp13150_c0_seq1	353	n274866	0.0005	AK140946	mRNAlike lncRNA	Mus musculus	Mouse noncoding transcript	FANTOM3	C130078A14	http://fantom3.gsc.riken.jp/db/annotate/main.cgi?masterid=C130078A14	ATAAAGGATGACCACTTTTTATGGGTATGAATAAAACCTTTTTAACTTTTTGACTTCCATGCATAATATAGGTACTGATTTCTCACTAAGTCTACATAAAGATTTACCTATTTAAATCTAGACTAACACATAAAGGAGTTCATAAGGGTAGTATATAGAGGAAGAACATAAGAACCAATTAAGTTTTCTCGCATATGACCAGTTAACCCTAATTATAACCAGTAAAACCTAGGTATATGCACACTGCAGGCATTAGCTGTAATATGCATGAAAGTCCAATATGAAACTAGTATCTCTAGTACTAAAAACTTTGTTTATTAATTAGAGATAGTTTCAAAAATATAAGTTTCTGG
comp87826_c0_seq6	700	n333365	7e-05	BC001876	mRNAlike lncRNA	Homo sapiens	NULL	H-invitational v7.5	HIT000086102_06	http://h-invitational.jp/hinv/spsoup/transcript_view?hit_id=HIT000086102_06	TAAAATTCAAATGACAAGTTAATCACTCAATTGGGGTTGCGCCGCTCTCGTGTCGTGTTGTTCATGTGTGTCATAACCTTTATGACTTGTTTTTAATGTCTGTTGTAAATAGTCCAGCTACTTTAATATTTTGTTGGTAATTAATGCTACTCCTAATTTGATAGTGGGTTTAAAATATAGTGGTAGCATTGGCTTACTACAAAACGGTAAGGAGGCTATTTGTTAGATCAATGTAAATGGTTGTAAAGAGATAAAACTTATTTAAAAAGATATTTAAATTAAGGATTCACCTTCATTTTAGTGGGCTTAGAAGCATGCCTTTGCATGCACCTTTCACTTATGTCATTCCTATTTTCCCTTTATAAAGTTCCTCACTGAAGTACCAATTACTTAATTATT…
comp4028386_c0_seq1	202	n407822	2e-05	NR_027363	lncRNA	Homo sapiens		RefGeneNoncode	NR_027363		GAGAAGGCTCATCACAGAAGTTGAGTAGGGTGGGATCTGACCATCGCGAGGCCAAACAAAGTGGCATTACGTTGGAGTATTATTTTTGGTCGAGTGTGAGTGATGGGAAGCTGGGAACATATTTATTATGTGTAGTGTCATGTTGTTACTTGCAAACCTTGGACAACGTACCGGATTACTTTTGAGAAGGAAATAAAGAGGG
comp74924_c0_seq3	528	n281671	0.0008	AK040345	mRNAlike lncRNA	Mus musculus	Mouse noncoding transcript	FANTOM3	A430088B12	http://fantom3.gsc.riken.jp/db/annotate/main.cgi?masterid=A430088B12	TCAGTGTCTACCTCGCGACAAAGGTCACCATTTTCTATAAACACTTGATATTTTATCCGTAGTATAATACAGTGTTTTTCTGTCCCTATGTCCCTTTCTAATTTTGGATTTCGATGTTTTTTAATAGATTGATTGAAGAGGAAGGTTTATATGTAACATAAAATCCATTAAATATTAGGGAAATACTGTTATCCCGTGAATTCCCGTGTGAAGCCGGCACGGGTCTCTAGTCTCCTATAAAAAGCAAAGGGATGACTGTCTCGAGAATAGGCATGATGACTGGTTACAAAAATAATGATTCTAATTAGTCCTTCTTTAATATTAACAAAAAATATTGGATGCGTATTTTTTATTAAAGATATACATGATTAAATATTCACTTAGATATAAAGTATTAAA…
comp3363615_c0_seq1	361	n345202	0.0001	NULL	lincRNA	Homo sapiens	Human lincRNA	Scripture Reconstruction LincRNAs By Luo	linc_luo_751	NULL	GTAATTATCACTTATCTCTGCTGAAAGTATGGTAAAATAAGTCTTGATAAAGTTCTTTGAATCTAGTTTACATTGTTGTACTTACACTCAAGGTAGCTGGTAAATTAGTTACAGCGAATAAGTGGAAATTTAATAAACCACATTAGAATGCAAAACACAATTTATTTTAATTTTATAATGAAATAAAAAAGATTTTATGAAATATAGACATGCAGACACATAAACATATTTTTTTTATAACAGGAAATATATGGCATAAACATAAATAACAACAACTTTTGCAAAACTACAAACTAATATTTTCATCACATATTTTAATCTGTGCTTTTTTTATTTTAGGGGCAGAAACAGCCATGGTACA
comp77655_c0_seq2	391	n339005	0.0006	BC020676	mRNAlike lncRNA	Homo sapiens	Human lncRNA	JounralRNA	1434	NULL	CATTGATATAGGGTCGCGAATGGGGAAGTATCACAGAATTGTTTATAATTCGGAATAAATTGAATACGTTCAATAAATTGCAATCTTTTTTGAGCCTAAAAATAAATTTTAATTTTGATACCTGTATCTAACCAAAACGGAAAAAAGGAAGAGGCAAAGATTGGTCCGCATTTAAAAGTACCGTCACCGAAAAAAGACAATAATTTCAACGTTTCCGATAGTTGAATATAGGGAAATTTTCTAATTAATATACTGCGATTTTATCAGATCATGGCTTTGTTGTTAGTTCTTATAACTATAGTATGTATTGCCAGTATTGAAAATATTTAATGAAATTGGGCGCAGAATAAAAATCATAAGAAGTACCGAAGGTTTTGTGCAGTTGACAGCT
comp680035_c0_seq1	374	n342491	0.0006	CR749370	mRNAlike lncRNA	Homo sapiens	Human lncRNA	JounralRNA	4985	NULL	GAACTTAGATTTGGAGCATTTGGGTGAGTATATAAGCAATTCTAAAATATACTAGCCATTCCCTGCGGTTTCACTTATGTTCAAGGTAAAATGTAGTCCATATAGCATTCTTCAATAAATGGGTAGATTTTTCAAATTGGACAAATAAATTGTTCCTGAGTATAGATCATTCAAGCAAAAAAACGTAATATAAACAGACTCTTTTATTTATGTACTCTAGGCTATAATTATAGTGAGGCTAGGATTGTCAAGGTTAATGGTTTATATAATCATTGTGAATCACAGTCCTTTCAAGTTCAGACTTGTTGTTGTTATGAAATATGATGAAACATAATCAATATTGCATTTGTTAAATCATTGAGATTTCACATCAT
comp10095_c0_seq1	247	n407568	0.0004	NR_027026	lncRNA	Homo sapiens		RefGeneNoncode	NR_027026		ACATTATGTCACCTACTTTAACTAGTTTAAGATCAAAAATGAAAAATTGGTGTACCTAAAAGAATATCTATCTATCTATCTAACTTAGTTATAGCCACAGTTCTGGTCTAACTGAATATAGTGATAAAATATGCCTTTGGACAAAACATGCATCTTGTTTTTCCTAAAGACAGAGTTAATTCAAGGTTTAACTGATGAAAATGTATGAGGCATCAAACAGCTAACTTAAAAAAACAAGCAGTGGAGT
comp4030596_c0_seq1	235	n339111	6e-06	BC037335	mRNAlike lncRNA	Homo sapiens	Human lncRNA	JounralRNA	1541	NULL	AAAACGTGAAGAAGGTAAATCCCTCCCACATGTTGCGATGTAGGTTGAAGATGAATATGTTTATGGTAATAACGAAAGTTACAATAATAAAGTGGAAGAACTGAACAGACAATTATTTAACTCCATTTATGATGTTTTAAGTGATGAAAATAATTGGGAGAAAAGAAGATAACATGGAATAACAATCACGGTGGCCCTTCATTCATGGCAGGTCTTTGATTAATTTTACTTTTTC
comp52643_c0_seq2	205	n276706	0.0003	AK046946	mRNAlike lncRNA	Mus musculus	Mouse noncoding transcript	FANTOM3	B930007A02	http://fantom3.gsc.riken.jp/db/annotate/main.cgi?masterid=B930007A02	AGTCCTAAAGGTCGTTGAATTGTAGAAGTGAGAGAACCCAGTTGAAATTGAATGAATTTTGATTACCTACGTAATTTGGTTCTGATTGAAGATTGTAGGGATGTTCTGATGGGAATGCCTTTCTAAGCTAAGTGCAATATAAGAGTTCTAATAACTCTGTGAAAATGAGGAATGAAATATGTTTTTCTGGCAGAAAAGTAAATTT
comp71875_c0_seq3	393	n342764	0.0002	AK092135	mRNAlike lncRNA	Homo sapiens	Human lncRNA	JounralRNA	5267	NULL	AAACTAATCGACTAATCTTAACTACTTACTCTTCTTACGCCCAAATTTACCTACAAAATGGCGTCAGTTTTCCTTAAAATAACTTTTTATTTTGAAAATCGGACGTGAAAAGTCATAGTGAATAGTTTTTTAAAGAAATCTGACGTCTATGTTGGCGAGAAACTTGGGCCTTTGTTATTATTTATGGTGTGGACGTAAAATGGGTATTTCAAGGGGTAGATGTTGACTAATGTCTAAAAAAAGGGATAATTAACTGCTGTTAACAGTTTTCAAGTAACTAGTTTTGGGGTTGTATAAATTATAACCAAGAAGGGATTTAGGGCCTATCTATAAGTTTATGATATATTTTTTGGTTCGCATTTTTTTATAAACTGAAATTATATACCTTTAAGT
comp4357567_c0_seq1	207	n281468	0.0003	AK040563	mRNAlike lncRNA	Mus musculus	Mouse noncoding transcript	FANTOM3	A430106L17	http://fantom3.gsc.riken.jp/db/annotate/main.cgi?masterid=A430106L17	ACACGCAACGACTGTACATCACAAGCTAATTATTTCAATTTCTCAGGTTTCTGTCGCAGGCATACCTAATAACACGCGGTTTTCAACATGTCTCTTGAATTTAGATTAGGTTATTTCGTGTACTTACAAATCTTTCTGCGTCAGGTGTTTTAGCAAAGAATTGCTTAAACATTACCGAAAACGATCCACTGAGCTTTAAAGCTTCAA
comp1667500_c0_seq1	345	n275808	0.0005	AK081260	mRNAlike lncRNA	Mus musculus	Mouse noncoding transcript	FANTOM3	C030034H08	http://fantom3.gsc.riken.jp/db/annotate/main.cgi?masterid=C030034H08	GAAAATTTCAATTCTAACATCCTCTTCATCCGAGAGAAATCCAAGTCATTTTCATAATGTTTATGGTTTTCTACGTTTTAACTACCTTGCTTGACAAGCTCGGTTTCCGAAGGATTTGTCATATAGCTTAAAAGAAGTTTACTGGTAACTCGAAGTTAACAGTTTATTTATCAATTTCTTTCACTTTTCTTCTGTTTTCTTGCGTGCGGAACCAACCTGTCCCGGCGTACGGTACATGTTTTGGTCGTTAAGTGATACCGTTAGTACTTGCTATTGTTGATACAGATTACCGTACGAATTAGAGCAAAAGAAATAGACTGATCTACAGCTAAATTAAGTTACAGT
comp2232645_c0_seq1	355	n405975	0.0001	NR_003256	lncRNA	Homo sapiens		RefGeneNoncode	NR_003256		GACATATTCAATAATTACCATATGACAGTAATTAAACAAATTCTTATCAATATGAAGAATTTTTTATAAGTGGTATTAGAAAATAAACCTGGTTGTGTGAAGCTTAGTTTTAGTTGGTGTCAGGAATCCTTAAAAATGTGTGTAAAATCGTATTATAACTGTGCCGGTATCTTCTTAATGTTGTGTCATGTTTTAATAGTTTAAAAAATAAATAGGTAATAGGCCAGGTCGAATGTGCTCCGTCGTTTGCTCGAGTCTACAAATATTTAAAAGGTTTGTTTTTAAAAATAAGGCACATGTTTAGGCTGGGTTCTTTTAATTTAAAAAAAAATACTAAGAAGGTGCTAACTTGAAT
comp1928260_c0_seq1	303	n279974	0.0005	AK042548	mRNAlike lncRNA	Mus musculus	Mouse noncoding transcript	FANTOM3	A730004A21	http://fantom3.gsc.riken.jp/db/annotate/main.cgi?masterid=A730004A21	ATACCCCTTGGTTAGACTGGCTGGAATTTACACCGAAGGAGTGTTACTTCTTAATCCGGGTGAGCGGAGTAGTTCTCACGGGACGCGGGTAAAACCGCTAGAGGAAACTATATTTCGCAACTACATTTTGGTATCTTACAATGTTTGAGATTTGAGTTATACACGTGGGTAACAGTAAACTATCGTAAACTATTAATGTGTCATAAATTACTAATTATTATTACTTTGTAATATAGCTGCAGTTTTAGACAATGTTTTGAAACTGCAGTATCCATTAATTTACCTACTGAAGATCAAAGTAGT
comp81556_c0_seq3	335	n324480	0.0005	NULL	mRNAlike lncRNA	Homo sapiens	vega lncRNA	GENCODE	OTTHUMT00000041168	http://vega.sanger.ac.uk/Homo_sapiens/Transcript/Summary?db=core;t=OTTHUMT00000041168	TGGGCCTGTCTCTAGCAAATACAAGCAACAATTTCATAAAAATTTGCTTATTCAAAGTCCTATCAATACTCTCAATCGGGCAACAGTGGCGCAACTTTCAACTTCAAGTAAGTAGACGACATCCATAAACAATCATGCACATGACAAATTATTGACAATTAAAATTAAAAATTAAACAAATTAGTCACTGGTTCTCGTTGAAAAGCTTTAAAAACGCATTCCCTTTGTATAAAGTAATAAAACTTCAGTCTTTATGAATCTGAATCTATTATCGTTATTAGTTGTTATAATTTTGTTGGTTAAACAATTACATACTTACGGCCAGTTTCTTCATC
comp3166051_c0_seq1	201	n280659	0.0003	AK153610	mRNAlike lncRNA	Mus musculus	Mouse noncoding transcript	FANTOM3	A630018P12	http://fantom3.gsc.riken.jp/db/annotate/main.cgi?masterid=A630018P12	TGCTGACTTAGAAGACTTGACTTGGAATTTTGAGGCGATAAAGTGGTTATAAAAGTAAAAGAAGTTATAAAATAGGAGAAGATGAAGAATCTTGAGGTGATATCAATTCAATCAAACAGTCAAATATCTCCAAGACGAAATAAGGTAACTAAACACAACTGAAGCAAATACTGAAATAGATCACACAATTTTGGTACGTCG
comp2016896_c0_seq1	320	n341802	0.0005	AF086191	mRNAlike lncRNA	Homo sapiens	Human lncRNA	JounralRNA	4280	NULL	GAAAGTTTTAAAACCAGACTGAGCCTAATAATCTGAAATCACTGGTACTCGGCTGCATCTGTTTAGACTGGAAACCGACTCCCAATTAGAAGAAATAAAGTTAGGCAGATGATTTATTTATTTTGTGAAAGGTAAACAGTAAACTGTACATGTACCTACTTGTCAAATTCATCTCCATACAACAGCTCTCATAATGCAAGAATTTTATTAATTCTGCTAATCTCGTTTGACATAATGAAACTGCCAAAATAATGGGTACGTCTTATGCATGTTGTGGTTATATGCCTCCGTGGGGACTAGGTTTTATATTGTAGTGTCAA
comp935865_c0_seq1	379	n267677	0.0006	AK087715	mRNAlike lncRNA	Mus musculus	Mouse noncoding transcript	FANTOM3	E330010F14	http://fantom3.gsc.riken.jp/db/annotate/main.cgi?masterid=E330010F14	TGGCACATAAAAACTTCTTTATCATAAACGGTCAACTTAACTTAAAACTTGTCTATGGAAGCCTATTTTTAATACATATCCATATTTTCTCTTATTGCCCTTTAGAAAGATGTATGATGTAGGTTCACCTGAGCTATGTATTTTTGAGTGAATATTTTTATTACCAAAATATTTTTTTCATCGCTCGGCAAAAAAATGCTGAAAATTGTTTGAAAAATTGTTGTTGCGTTCTTTTTTAAGTTATTGTATCGGCTATGTAGTTACTTATAGTTCGTGAAATGCATTTTTTTCTGTTTTGTTACAATAACCATATGATTGAGGATTCCATGCCATTCATGATAACATTTTGCTTTTCATAAATTATTCGAACAACTGCTTA
comp49628_c0_seq1	242	n270603	0.0004	AK142406	mRNAlike lncRNA	Mus musculus	Mouse noncoding transcript	FANTOM3	D430040P06	http://fantom3.gsc.riken.jp/db/annotate/main.cgi?masterid=D430040P06	TATTACAAAGTCTGACGGACAGGTACCTTGATGTTTTGCAAAAAAGTCTTAATTTGCTGAAAACCTTCCATTTATAACGCATGCCTGGTCTTGCCTTATAAATCTTATACTCTGTATGCTTCTTACTTAGAAACTTCGTATTCTTTTATACTAGTCATTCCATCTTGTATGAAGGAAGACTATTACTGATTTTGATCCAGTTAACTTTTTTTAAATCCCAGGTTGAAGAATGTCTAAAGAAT
comp2159003_c0_seq1	328	n288449	0.0005	AK135475	mRNAlike lncRNA	Mus musculus	Mouse noncoding transcript	FANTOM3	6.82043e+18	http://fantom3.gsc.riken.jp/db/annotate/main.cgi?masterid=6820427E12	AATTTCTTCAATCAACCTACTATTTTCTGCACCGTCTAGAAAATTACATAAACAGGTAAACAGAACTTAATTGTAGTAGTTTAGACTCCTTAGCGAGTAAATAATGCAAGAGGTTTACGACGTCTACGACAAATTATCAGAACCCATGTATTTTCAATGCGACACACCAGTTGTTTTGTGCTAAGTATTTTGAATTAAATTCAATGATTTTTTTGCAATAATTTGTATAAAACCTACTTACTTACCCTGCCTACTTATAGTAATATTAACATCAAGTTTGATTAAAAACTTCAAAACCGCATGATTTATTTTAGATAGTCTTTGGGAG
comp1911526_c0_seq1	417	n291784	0.0006	AK019834	mRNAlike lncRNA	Mus musculus	Mouse noncoding transcript	FANTOM3	4930589O11	http://fantom3.gsc.riken.jp/db/annotate/main.cgi?masterid=4930589O11	TGGGGTCGGCTTCCAGTCTCACTCCTCTAGTGCGACAAATTGCAGACAATTTTGACTAAATATGACGGCATTTTGGAACAAAAAAAATTAATTTTATGAGACTGCCTTACAATTTGAATGGCAATTTTTTCAGTGAGTGAGTGTGGTGATTAAGTCATACCCTGTGTTTGAGACAGTGAGTGTGGTGATTAAGCATATTTTTATAAGAAAGTGAGTGTGGTGATTAACCCTTTTTTATGTGAAAAGTGTTGGAGGTGACTGTGTGTTGAGGCAGTAAGTGTGTTATTGGTGATTATAGAAGCATCATTCGGGATAGGTCATAGTGTTTTAGTTAGATGATTAACGTTGTCATTCGGTGTTATAGTATTATTGAAGTTAAAGTAGTGTTTCGTCAAAGTT…
comp5530385_c0_seq1	228	n406541	9e-05	NR_024052_4	lncRNA	Homo sapiens		RefGeneNoncode	NR_024052_4		CACAAATAAAAAAACCAGAAATTCTATTTACACTTTCATGATTATAAATACCATCAACTGGACATTTTCACATAAAATATGATTCAAGTATGTAGTTAGTAAGATCATTTCATAGTTATATTATTCATTTTTAATACATCGGTGTACTATACTATCATCTAATAACGATTACCAATTCTTTCACTATACCACACGCACAGACGCACATTATCAAATTTAAAATCCAGG
comp2853534_c0_seq1	416	n274085	0.0002	AK048849	mRNAlike lncRNA	Mus musculus	Mouse noncoding transcript	FANTOM3	C230075F21	http://fantom3.gsc.riken.jp/db/annotate/main.cgi?masterid=C230075F21	TCTTCCGATCTCTTTTTTTCAGGTCCCTTTAGGTTTTTTTTTAGAAAACTAGTAAAACATGTATCCTATTAATTATACATAACTTATAGGTATTTTTCGTTTTCCCCATATAATAAAGTTATTAACATTCGAATTATCAGAACATTAACCCATTAGCATTGTTGATAAGAGCGCCAAGCAAGAAATTGATTAGCCGAGTAATTAGCTAATAATTGATTAAACCATAAAAATTCCATGGTAGGTGATTTTAATTTCAATTTTAATATAAAATTGTTAGTAATTTATTTAAAACAAGATCTTTGAGCTGTAAAGGCAAGACTTGCGTAGATGTAATCAGTTATCAGATACACTTAGAACTGAGGTATGTCAGTCTGAATTTAGTCAGTTAGCTGCGAGGTG…
comp3967303_c0_seq1	222	n341246	2e-05	BC036204	mRNAlike lncRNA	Homo sapiens	Human lncRNA	JounralRNA	3714	NULL	TCTATACCTGCATACAATATCAGATCTCTACCTATCTATCTATCTATACCTATGTAAAATCCGCACACATGTTCAATGGTTCAAACTAATCATCTATTAAGTAGATCGCTTCACAGATTGAGACATTCCGGCAAATACCTCTGAACACTTCGGCAGACAAGTATGCATGTTTGATGAACCACTCTCCTCATAACCTGGCAAACCAATCAATTATCTTCGACG
comp2539733_c0_seq1	235	n290106	0.0004	AK077835	mRNAlike lncRNA	Mus musculus	Mouse noncoding transcript	FANTOM3	5930406N02	http://fantom3.gsc.riken.jp/db/annotate/main.cgi?masterid=5930406N02	GAATATGGAGAACACGCAACCACTGCAATGGAAATAAAACATTATAATTATTATCTTCCCACCCATAAAAGCCATGGAAATATAAAAAGGAAAAAGTATAAATTATAAGGGTTCTGCTCTGTAACTATTAGGTAATCTGTAGTATAATATAATATAATACCACATAATATGTGGTAATTAGTATATAGTACAAAAACTAGGTAATGAAGCAATGGAATTACACAAAAATATTCCG
comp3117124_c0_seq1	219	n384643	0.0003	NULL	lncRNA	Homo sapiens		UCSCGeneNoncode	uc003jqc.1		ATATGACGTTTGTTATGTCTCGTCGTGTTTGTTGACGTCTACTGCAATTTGAATCGTGTTATATTATATTTGATTTGTATTCAGCATGTTTTGTTAATTAGTGAATGAAATTAGTATCAACTTTTTTTACAACACTGCATTTAGCGTACTCATGTTTCTTGGTAGACGGTCAAGCTAAATAAATCGTTCAAATAAACAACCTATCTCAAAAACTATAAG
comp902_c0_seq1	242	n274948	0.0004	AK081710	mRNAlike lncRNA	Mus musculus	Mouse noncoding transcript	FANTOM3	C130070G19	http://fantom3.gsc.riken.jp/db/annotate/main.cgi?masterid=C130070G19	AGACGGCAAGCCAGCACAAATGTAATGTATTGAGCATTTACTTTTAAGGTAAAGGGATTTAGTTATATTACAAGTTATAATGCTACAATCTGGGTGTGCGAAGTTGTTCCTACAGTGTACTCACATATATTATATGTACAATTACACATAATGTACAAGCATGGCTCATGAAAAAAAATACCGGTCAGGTGCGAGTCAGACTTGCGCACGAAGGGTTCCGAATGGGAGTCCCTCCAAAATAT
comp1470252_c0_seq1	304	n273994	0.0005	AK048945	mRNAlike lncRNA	Mus musculus	Mouse noncoding transcript	FANTOM3	C230084M03	http://fantom3.gsc.riken.jp/db/annotate/main.cgi?masterid=C230084M03	ACGTTAACACGTGTTGACTCATCGCGCTGCAACTTTTATGAAAAAATATTTCTGCTATTAATATGTATAAAGTATACTTTATCTACTTTTACATCCTTGGCCTGTGCTTTATAATCTGAATACCAAAATCAGTTTATATGGTCAACTTTAACGTGATGTACTCGTACTTCGTAAAAAAGTTCTTTATTTACTGTTTTGGTTTTCTCCAGTTAATTTAAGTAATCAGTCGAGCAGTCTATTTTGTCAAATTCAATGTTTTAAAAAATATATCTTTGTTACAGACGAAATTCGTCAAGACATCGAA
comp994197_c0_seq1	384	n278284	0.0006	AK139606	mRNAlike lncRNA	Mus musculus	Mouse noncoding transcript	FANTOM3	B020006D14	http://fantom3.gsc.riken.jp/db/annotate/main.cgi?masterid=B020006D14	CCACACCACACTACACTACACCATACCATAATACATCACACACCTTACAATACCGCTCACCACGCCACACATAGCACAAGCATTGACTGGGAATATGTTTGGATTTACTGTTAGGTATTAAATTAAATTATACTGCAACTTGATGAATATATTTAAAATTTCTTAAGATTATCCACATTGTAACTAAAATAAAAATAATAAATGTACTTACATTGCATATTTACCCTAAGGTCTCAGTACACCATAATATTAACTGTGTTGGTATTATGTGTACGACAATGATGTAAAAAGAGCGGAGCCTCCTAATACAGGCATTGTTTGCTTAAATGGGGGCTCCAAACACAACATGTAATGTACTTCCTTATTGACACAATAAACTATTTG
comp84232_c0_seq3	904	n290015	0.0004	AK134296	mRNAlike lncRNA	Mus musculus	Mouse noncoding transcript	FANTOM3	6030401B03	http://fantom3.gsc.riken.jp/db/annotate/main.cgi?masterid=6030401B03	GACTTAGAAACACTGGTTTTTGGATACAGATGAGTATTGAAAATCTTCTGTGAATTTTTGATTTCAGTCAAAAGCTAAGAGTGTTTTTTTAAGAATTGACCATTTAGTTGGCTTCTAATTTAAATCGATCATTAACTAATCAATAGTGAGGTTGCTAGTCGATATAAAAAATATCGATAAAGTCCATATCGACATTTATAAAATGCTTAAGAACCTCACTAAGGTACTGAATACAATTACATTTTTTTTTAATGCTTACACTTTTGACTTGATTTTGTAAAGGTTTTTCATAGTTATAATCTAAATCTTGCTTCTTTGAGAGTTATACTACTCCTGTGTCCAAAATCAAGTGTAAATATAAAATGGAAGTCGTAGATGATATTCAATAGAGTTTTCTAT…
comp2541460_c0_seq1	206	n269581	0.0003	AK142773	mRNAlike lncRNA	Mus musculus	Mouse noncoding transcript	FANTOM3	D930008B13	http://fantom3.gsc.riken.jp/db/annotate/main.cgi?masterid=D930008B13	TTTAGAAGATAAAATCTCTGACAGCATTGTTTAGGTTATTACAATAAATTATGTTTATAAATCATCATAATAACTATAGATAACAATTATTATTTCCGGAGATTATGACGAAAACAGTCAAATAGCTATGAATAAAAGTTTAACCGGAAAAGCACAGACATATCTATGTTCACAGTGTTATATTTATTTGTGTTTACAATTTTCGG
comp87826_c0_seq8	673	n333365	7e-05	BC001876	mRNAlike lncRNA	Homo sapiens	NULL	H-invitational v7.5	HIT000086102_06	http://h-invitational.jp/hinv/spsoup/transcript_view?hit_id=HIT000086102_06	TAATCGCTGGGTTGGAGTTGCGCCCGCCATAACATGATGACATGCCGTTCATATGTGCCATAACCTTTAAGACTCGTTTTTAATGTCTGTTGTAAATAGTCCAGCTACTTTAATATTTTGTTGGTAATTAATGCTACTCCTAATTTGATAGTGGGTTTAAAATATAGTGGTAGCATTGGCTTACTACAAAACGGTAAGGAGGCTATTTGTTAGATCAATGTAAATGGTTGTAAAGAGATAAAACTTATTTAAAAAGATATTTAAATTAAGGATTCACCTTCATTTTAGTGGGCTTAGAAGCATGCCTTTGCATGCACCTTTCACTTATGTCATTCCTATTTTTCCTTCACTAAAGTACCAATTACTTAATTATTTTCTAACATAGAAGAAAAATATATT…
comp48200_c0_seq1	243	n272246	9e-05	AK051306	mRNAlike lncRNA	Mus musculus	Mouse noncoding transcript	FANTOM3	D130032G03	http://fantom3.gsc.riken.jp/db/annotate/main.cgi?masterid=D130032G03	TTTCTGGTGATGTGACGTGAGCCTGAAAATAACAATATTAACTCAGTATGGGTATTTCCCTAAGAGTCCATGTATACTGTACCTATTTTTATATTTAACTACGGGGACATTTTTAATACATCCAAATTATTAATTGGTAAATATAATACATAGTGCATACATATAGTAATGAAATAGAATACTACATAGTTGATTCATTTTCTGTCAAGTCTGAGTATTTCAATTGTTCAATTTTAAGTTAGG
comp81537_c0_seq11	502	n269211	0.0008	AK086518	mRNAlike lncRNA	Mus musculus	Mouse noncoding transcript	FANTOM3	D930033L14	http://fantom3.gsc.riken.jp/db/annotate/main.cgi?masterid=D930033L14	ATTATCATTCAAATCGCAGTTTGTGCCTGTATGAATGTGCATCTGTAAGTCAATAGGTTTCAGGCAATAATACCAATTCTGAAGCCTTTTTATGAAAATTTCACTTGATTAATGTTTAAAACAGTAGGGGCAGTTATAATTTCGTAGACAGATTTCGGTTGAATGTACCCCAGAGTAAAGCTTTCACCTGATAAAAATATAGGGCTAAAATGAGTCAAATACGTCAAAAGATGGTTCCCTTTCTTTTTATTTGCTAAGTACTAAATCTAGTGTCTTATTTACACTTGTGAACCTCTTTCTTTTCTGTTGAGTAGAAAATCTACGAAGGTTTCTAAGCTGAATAAAAGAACATTGATGCTCATATACCTATTTAACAATAATTTCAGTTTAGGATATCAA…
comp78810_c0_seq2	340	n281043	0.0005	AK080112	mRNAlike lncRNA	Mus musculus	Mouse noncoding transcript	FANTOM3	A530063B08	http://fantom3.gsc.riken.jp/db/annotate/main.cgi?masterid=A530063B08	ATGCTTGTAAAAAGCAACATGCCTGAAATAAATAAATAATATGATCAAGTTTTTTGTTATTTCATCATAATATGCCTGGCTTTTTGACAAATCTGTTATGTGTCTTTCTCGCGTTATTTTTTAAGCCGAATTCAAACAGCCTCTTGCAGTAACTGTTTGATACTGATATTATTAGAAGATTATTAAAGACTGTTAGGTATATGGTACTTTTATCTGGATGCACCAAGTAGTTTGCGAAAAGCAGATTAAACCGCGAGTAAAGATATGGAAGTTAAATTAAAAATAATATTTTTTGTATCTCAAATTATATCACTTACCGCAAGTACTAGGATACCCAGAA
comp4128323_c0_seq1	322	n382350	3e-05	NULL	lncRNA	Homo sapiens		UCSCGeneNoncode	uc001yxy.2		AATGTATATGAACACATCAACCTGTGGGAGATAATTTACAAATTAAATATGCTAAACTTAAAGGTAGATAAATAAGCAATAAATTTAACAGACTTGACAGTATTTATGTATGTTTGTGTACATATATCTCACGTTTCACTAGATGAATTTTGATGTAGTTTTCAGCACTGTAACTTCGGAGAAGGTTTTAGGTAATCATTGAAGTTGGTTTTATTTTCTTTTAAAAAGTATTTACGATTCATTCAGTAACTGAATTAAAATCTATTGTTGCATGGGAACAGGATGTAAAATATGCATAATTTAATTACCTGATAGTTAGGGA
comp3241169_c0_seq1	202	n285868	0.0003	AK035097	mRNAlike lncRNA	Mus musculus	Mouse noncoding transcript	FANTOM3	9430088D19	http://fantom3.gsc.riken.jp/db/annotate/main.cgi?masterid=9430088D19	TAGCTCGCGTAGGACACAGGTGAAACTTCTAGCGAAAACTAATTCCTGGAAAAAAACTGCCAAGAACAAGTTTCACAATACAATGACATAAATAAAACGTGACAAAGAAATAACATTATGTATGTAAGTATGTATGTACGTGACTACCTCACAAACGGCTGACACATTGATGATAACTTAATAGCCGCTAAAACAATTATAG
comp73038_c0_seq2	519	n266270	0.0008	AK089651	mRNAlike lncRNA	Mus musculus	Mouse noncoding transcript	FANTOM3	F830007A22	http://fantom3.gsc.riken.jp/db/annotate/main.cgi?masterid=F830007A22	AATAAAATAATATACAATATATTATATAGATTAATCTAAAAAAGTTTATTGCCACAAGCTAGGTAAAGTATTATACATAATAAGTATTTGTTAATTAAAAAAACTGTAACTATTGCACAATAACTATTGCACCTCGATTAATAACTTTGAAAACTTAATAATAATACGATAGAGCTACCACCACATATGTAGAAAATATTTATACAATAAACAATCGAATAAGAAAAAATAATCACAAAAAGTATCCAATCCTATTGTTACAATAAATACTTATACAAATCAGTAGCATTGAACTAAAGGTTTACTAAGGTATTTATTGATTCCTAAATTGCACATGTTATTGACAATGACATTCGTCATTCCCGATCTATAAAAAAATAACTCGAAATATAATAACTA…
comp57578_c0_seq1	524	n284026	0.0008	AK037638	mRNAlike lncRNA	Mus musculus	Mouse noncoding transcript	FANTOM3	A130032F05	http://fantom3.gsc.riken.jp/db/annotate/main.cgi?masterid=A130032F05	ACTGCTTTCGCGTTTATAAGTTTGTAAGGTTTCAATTTCACAAATCTGATTATTGATTGCTTTAACTTAATGGCTGTCAGATTCCAGCTCTTATTTTAGGCAACGGCATAGCTGGCTTGGTGGCTCTATAATCCAAATGCTATCTAGCGTCCATTGTTTAAAAAACACGAGCCAAATTATAATGCCTCTGTCCCCAAAATTTTCTCACACTATGACCTAATCTGAGCGTCTATGACATAGCCATAGAATAGAACTGTAAACTATTTCTAATGACTCGTACAAACACACACACATGCATACCGATAAATAAACATGCACGCACACAGCCTCACGTCGTGTCGCCTTAACCTTCAACTTCGAACGTACAATTAACTATCGCAGTGTCATATCCAAGCTGCG…
comp2193692_c0_seq1	299	n286416	0.0005	AK034381	mRNAlike lncRNA	Mus musculus	Mouse noncoding transcript	FANTOM3	9330185B14	http://fantom3.gsc.riken.jp/db/annotate/main.cgi?masterid=9330185B14	AGTTTGTTTCTTTTCACATGCTAAAAGATAGCCAACATACCATATGGACTACTTTACGCTAATGCGTTCCCTTTCCGTGGCTTTTAGCGATGTATTAACAATGTTATGATACTGCCGCTAAACGTCCACAGATGAATATCAGATTTGGTAAACACAAAGTTGCAAATCAGTTGCTTGAGTTAGCCCTGCTCGGAATAGATAAACTAGTTACTTAAGCATGTAATTAAGGAATTGGTATCATATTTCTCGTTCAGAATCAGCGATCACCGATAGAAACCGGCGATGTCGTGCGGTCCCAT
comp85962_c4_seq1	395	n338996	0.0006	AL833164	mRNAlike lncRNA	Homo sapiens	Human lncRNA	JounralRNA	1425	NULL	ATTTTTTTTTAAAAGAATAAACCGTTTTATTGGCATATTAACTGTAGTTGAATACTAACATTGATATAATATAGCATTCGTACATACATATTATATTAATGTGAATACTCGTATTAATTATACACAATTATATCACATAAAAAACACGACTCACAGAATGTAGAAGCAAAACGATGATTCGTTAAATAAGTACATAAAATATTTTATTTGAAAAGATCTTTGGAATGGGCCTTTGTAAAATTTTATTAAATATTATTTTAAAATAATGTCTAAATTGTGTCGACGATTCACGATTACATTGAACGCTGAAATAATAGCCCTAAATGAAAAAGTTAGTAAAAAGAATTGATTTCAAACAAACGTTAATATTATTAACACTAAAAAGGTCTTTATTT
comp88053_c0_seq19	218	n270736	0.0003	AK084979	mRNAlike lncRNA	Mus musculus	Mouse noncoding transcript	FANTOM3	D430021D02	http://fantom3.gsc.riken.jp/db/annotate/main.cgi?masterid=D430021D02	GTTGTATGGGAGCCCCCCAAAATAATGGTATTTGTTGTTATAGCGGCAACAGAAATACATCATCTGTGAAAATTTCAACTCTCTAACTATCACGGTTCATGAGATACAGCCTGGTGACAAACGGACCGACGGACGGACGGACTGACGGACGAACAGAGGGGCGAAAACAATAGGGCCCCGTTTTACCCTTTTGGGTACGGGACCCTAATAATATTACG
comp1860896_c0_seq1	207	n339861	0.0003	AK001995	mRNAlike lncRNA	Homo sapiens	Human lncRNA	JounralRNA	2309	NULL	AACATAGTTGGGAAAAGGCTCAGTGGATGATGATACCAACAAGTGTCAACATTATGGTATGCATTGAAGTATTGAGTCATTATTCCTAAAATCTCTAACTAAACTGCTAAGACGCAAGTGTAAGGTTGTTACTACTTTATTAAAAGTTAAATTTTATGTACAATAACGTGTGTAATTTACTCAGGTCTGCGACAAGGGATTTGCGCG
comp3259124_c0_seq1	319	n413280	0.0005	NULL	lncRNA	Mus musculus		EnsemblNoncode	ENSMUST00000160818		GTTAGTCATATCATATACCTAAACTTAAAACGTTACATGATTTGCAATATTTTTATTTTAATGCCTCTTCAAATATTTTCGAAGGCACTTCAACTCTGTTACTAGCGTCCAAAATTATTAAACCAAACATACCTTGATATCATATACACACACACATACATACGTATAGCAATTTGGTGTAAACAACATTTTCGTTCGCGACGGCCAACAGCCGTATATCAAAGTTTTACGACCATCAGTCGAACCACAGATTGCAACCACCGACTCTAACCGTACGGCTGGCTTATTTCTTATATTAAATATGAATATGACTACTACA
comp2524285_c0_seq1	336	n275487	0.0005	AK081506	mRNAlike lncRNA	Mus musculus	Mouse noncoding transcript	FANTOM3	C130023A09	http://fantom3.gsc.riken.jp/db/annotate/main.cgi?masterid=C130023A09	CGTTTCAAAATATAGTCTTATTGTATGGTCTGGCTATCTGTTCCCTAGACATTTATAATTAGAAGTTTTGTTTATCTGATGGTTTCTGAAAGAAAGCTTTAATGTTAACTATAGTTATGTCGCAGACTGGATTAAAATTGAATTTAAAAACAAAGGTATAAGCAGTATATGCTCTTAGAATATCCAGCGGCTACATACATTGCTGGCGCATGTAGGTAAGCGCTCATGCAGTTACGTTTTATTACACGAATATCTAAAATTAATATTATAGATATTAAGCAAAATATAATCTTATAGGGATGCAATATTTTGCATCACGAATATAACATCCCTGTG
comp63675_c0_seq1	385	n264734	0.0006	AK090255	mRNAlike lncRNA	Mus musculus	Mouse noncoding transcript	FANTOM3	G630027A08	http://fantom3.gsc.riken.jp/db/annotate/main.cgi?masterid=G630027A08	AGTCATCTTGTTGGCTAGTGCTGTAAATTAAAAAGAAATTAAATTAATTAAGTACCTTCTATGCTTTGGTATCTACCAACCTATAGATGTGACTGTTTACTGCATTTAAAGATAACCTTTATGTTTTTATTAAAATCCTAGGTAGGTAGGTATCTATGTTGGTACCTACAGATTTAGGTAGGTAGATAAAGTCATAACTTTTAAATTCATACAACAAAGTACCTATAAGTTCAAATTAGAAGTTCTAATTGAAAAAAAAAAATGCTATGCTAATTACAAAACTGGATAAATTGAACTAGGTAATACATATTAATAATTACTATCTAATTGTCTTTCATTGTTGTATTAGGTAGGTACTTAACTTTCATCATTGGAGATATCGTTT
comp2607700_c0_seq1	242	n285598	0.0004	AK035407	mRNAlike lncRNA	Mus musculus	Mouse noncoding transcript	FANTOM3	9530034D22	http://fantom3.gsc.riken.jp/db/annotate/main.cgi?masterid=9530034D22	ACTTTTGAACGCCAAAAAAAAAAAAACAAATTTTAATTGTGAAAGCATACCATATTGTAATATTATGTATATATGTGTGTGTGTACTAAGTTTTAGTGAACTTTTAACATCTCTCTCGGACTTTATATTCAATAGTAATTAATTTGCTTGATTGTACCGTTATTTTATGGACATCTTCAGAGGTTTTATCTATTTATGAATGGTATTTTTTATGGAGTCGTTGCATGGAACGTAGACAGATG
comp2518915_c0_seq1	267	n385467	0.0004	NULL	lncRNA	Homo sapiens		UCSCGeneNoncode	uc003yvk.1		TGGATATTTGGTGAAGCGTATAATTAATTTATTATAATGAGCAGTGAAATGACGAGCAACCGTTGTGTCACTACGAGAAGGAGCCTAACGCAAGTAATAATTAGTTAGCGAGCGGGCGGTTTGTGTACCCACGTAGTTCTGAGTATTCATCACATGCCTATGTAGTTATCGTTAACAGACGACATATAAAACCACATGGAACAAATCACTTGGCTGTTTTTAATCGCGATTGCACACATTGTATCGATGCGTGCGGAAGAATCGGAG
comp77885_c0_seq2	288	n266117	3e-05	AK156247	mRNAlike lncRNA	Mus musculus	Mouse noncoding transcript	FANTOM3	F830013H14	http://fantom3.gsc.riken.jp/db/annotate/main.cgi?masterid=F830013H14	GGCGCCGTGCGACGGAGGATCACTGTCTGTCTGTCTGTTTGTCTGTATGACTGCCACAAACATTGTACTACTAAACTAGCCCTTTTTGCCCCTAAGACTCCTTATGACTATTTAAGACGCTACAAAACTTCCTAAAACATACTTCTACCCTAGAAAATTCCCTAAAAAGAAACTCCATATCCTAGCTCCTTCGATTCCTTGAAAAACCTTTCTAAAAACTTCTAGAAGGACTCTTAGCGACCTTAGATCCTAGAAAGATACAGAATCTCAAAAAATTGCCAAAATTCG
comp2561664_c0_seq1	201	n292175	0.0003	AK016038	mRNAlike lncRNA	Mus musculus	Mouse noncoding transcript	FANTOM3	4930544L18	http://fantom3.gsc.riken.jp/db/annotate/main.cgi?masterid=4930544L18	GATGAGTTTATTGTACTCTAGAGACATGCTATGCCTAAGGAGTGTTTTGCACTGTGCTATTCATTTTAATCTGCCCATCGACATTTGAACTGCCTTGTTAATTGAAAAGGACACAATATTTTTGGTGGCTCTATCTAATTAAAATATACCCAATGCTAAAATTTTGTTTGTCTCTCTGTCTCCTCTGCCTCTCAAATTCCT
comp883051_c0_seq1	298	n270136	3e-05	AK142577	mRNAlike lncRNA	Mus musculus	Mouse noncoding transcript	FANTOM3	D630045F18	http://fantom3.gsc.riken.jp/db/annotate/main.cgi?masterid=D630045F18	TAAAATGTCATGTAAAAAGAAATTCATTTTCCTGGAAGTTACGCGCAAAAACATCAAAACAACAAAATTCCTCGAATTAACTCGTTTCAGGTAGGCACTACTTGCGCCCCTTCTCGCAGGTATAAAAGGGTCAGTTAAAGGTTTTTTTAAATCATTTGTGCACTGAGTTCTAACGTGATAACCCCTCTTGTGAATACATACGGAAAACTTTGAAAAACATGGACACGACACCTGCAGAGGCTGCTCAAGTTATAGCCTTATTGGATCAAGTCAAAGTCAAGTCGCTCGACAGTTGAAT
comp1154192_c0_seq1	236	n275526	0.0004	AK047904	mRNAlike lncRNA	Mus musculus	Mouse noncoding transcript	FANTOM3	C130020N24	http://fantom3.gsc.riken.jp/db/annotate/main.cgi?masterid=C130020N24	GCGTGGGTCTGTGGGCGATGAGTTTCAAGTGGCTCATCATTCTTCCGTCTCCTTAAAGACAACAGGCCCACGTTGTTAAACGCGCTCATTAAGGAGGCAACATACCAGTGCCAAAGCTTGGGTGTAAAGGCCTGAAATAAATTATTTATTTATTTAAAGCGCAGGCTTTACCGGGGCTGTTACCGCAGCTCTGGTACATAAAGAGCTTAAGATGGAACATGATGGGTTTTAGTCAG
comp79692_c0_seq2	525	n279374	0.0008	AK043250	mRNAlike lncRNA	Mus musculus	Mouse noncoding transcript	FANTOM3	A730076E23	http://fantom3.gsc.riken.jp/db/annotate/main.cgi?masterid=A730076E23	TGGACCAATTTGTAGACGTACTCAGTTTTTTAGGTAATTTTATATATCAGTGCTCACACATTTATGCTTCAATGTCTTTTTTTTATACAAAGGGTTAACGTATTCTTTGAAAACTGACGAGTTAATTCTAAAATGTGATTTTATCTGAATATAAATTCGGATTAGTTACCAAATATAAGATAATTTTTCCTTCAAACACACCCTCAAACAACTGATTAGATTGAAAATTGGACTTAAAAAATCACAGTAAACAGTACTCGTAGTTTTTTGATTTTCCAATTTATTTTTTAGAAAGAAAGAAAGAAGAAAGAGCGCCTGACACTGATATACCAATATGTATTTTAATAAACTAATGCTTATTTCTTAGCAACAACCATTTTTTTGTATAAAGAATATTTT…
comp15710_c0_seq1	307	n277990	0.0001	AK045039	mRNAlike lncRNA	Mus musculus	Mouse noncoding transcript	FANTOM3	B130021B20	http://fantom3.gsc.riken.jp/db/annotate/main.cgi?masterid=B130021B20	CCAAAACGCCCACCCTTCACCAATACATACAAAGACACTGTGTATGTATATTTACACACACAGGTAAGGCTCACCCAATTTCGTGACATAAAACATACCTTCTTTTTGTAGTCGGGTAAAAATACAGATGTTATAAGGCACTTTAGTACACACACGCACCAAAGGTCTAGATTTAGAATATTATAGTCTAGAGACCTTTGAAGCACGGCAAATGTGTGAATGAATTGAATGAATTTGAATTTTTGTGTGTGACTTACGGTCTTTTCAATATTCTATCTATCTATGTTGTTTTGCTTACTAAAGATAG
comp22098_c0_seq1	346	n273710	0.0005	AK141275	mRNAlike lncRNA	Mus musculus	Mouse noncoding transcript	FANTOM3	C430016F07	http://fantom3.gsc.riken.jp/db/annotate/main.cgi?masterid=C430016F07	GTCGTAACTTTCTTTTAAATTATCTAGAGGTTATCCCGCGGTTTCACCCGTGTCCCGATACAATAAGTACTTCCTGTAAACGGGTTAAAACACAGCTTATGGTACCCGACTTCACGGGGGTACTAAAGGGGACCGGGGCGACGGGGCTAATACTTAAGGCTCCCGTAGTTATAATTAGTTCCCAACAATAAAATATTTTTTCAAATGGTTCAGTAGTTTCAGAACCTTTAAATAGGACAAATAAAAAATATTTTCAAAACTTTTAGATTTGTTGGTACTTCTAGTTTTTTTATTTTCTTGTTTGGACAATTTTCTAAACTACTTAGCCACCTTAGGATACAGGGGG
comp19693_c0_seq1	281	n378262	2e-06	NULL	lncRNA	Homo sapiens		EnsemblNoncode	ENST00000427824		CAGTGCCCAGTGCCCAGTGCCCAGAGCCCAGTGGCTGCTGGGCACCGCGCCATTGCTCGTCTTCACGCATCCATTCCCCGAGCGCTTCATTGAACTGCACGCTACGTTTGCCTAATAGTATCTGTTATCGAAATGTTTTCTTTTTCTTGGCTGACGTCTTTCGCTACTATTTCGTTTTATCAGTTCATTTTCTGTTGTTACCGGACTTAGATTGTCTTTAAACTAAAAATATTATATAGACTCAACGATATAATAGTAGTAAAAGTATTCGCTATCTCTAG
comp1892366_c0_seq1	201	n293722	0.0003	AK028863	mRNAlike lncRNA	Mus musculus	Mouse noncoding transcript	FANTOM3	4732464K16	http://fantom3.gsc.riken.jp/db/annotate/main.cgi?masterid=4732464K16	TGTTTGCACAGTGGGCAGTTCCTGAAAAACAATATAATGTGGTAATATATTATTATTTCACATATATAGATCACGAAACATTAACAATATTGAAAAATATTTTACACAGAAAATGAAGGTACATAACTTATTAAACTTAAATTTATTGCTTCTGTTGTGATCATAATTTCTGTTCTATTACGCAACATTTCAAGAAAACTT
comp2642473_c0_seq1	261	n278763	0.0004	AK044061	mRNAlike lncRNA	Mus musculus	Mouse noncoding transcript	FANTOM3	A830085H04	http://fantom3.gsc.riken.jp/db/annotate/main.cgi?masterid=A830085H04	GTTAGAATGACTTCAAATTTTATTTACATAATATTAGTTATTTATAATATTAACATAGATTACTAAACAGGTAAATATTAATAAGGATTTAATTACAAGTACCGATGCAATTTAAACCTGACACCTGATTTTAAACCGAGTATTGGCTACCTTAGTTTATCTTAATGTTAAACCATTTTTTTACGACGACAACAAAACGGCATTTTTATTACTTGCGTGTTTACAATGTTTTATCCAAGCCTATAGTGCTGTAACACCTAT
comp91354_c0_seq23	226	n266758	2e-05	AK155129	mRNAlike lncRNA	Mus musculus	Mouse noncoding transcript	FANTOM3	F630203D16	http://fantom3.gsc.riken.jp/db/annotate/main.cgi?masterid=F630203D16	GAATGGATTAACGAGATTCCCACTCTCCCTATCTACTTGGCTGCCGTCGCCACAACTGTTGTGACGAGCGGTCGTGCGTGGAGCTCCGTGCGCGTGTATTTATTTTCCGGTTTTTCTATTGGTCGATGTCGAAAATCGGCCCCTCTCTTACTATCTTGTGGCAAGTCCCTCGACAGTGACACCTAGCGTGTAGTGCGAGAAACATCTGTGACAGTAGCACTCCATC
comp82612_c0_seq3	456	n284633	0.0007	AK036787	mRNAlike lncRNA	Mus musculus	Mouse noncoding transcript	FANTOM3	9930010A18	http://fantom3.gsc.riken.jp/db/annotate/main.cgi?masterid=9930010A18	TTTTTTTTTTTCAATTTTCGGAACTGTATTTAAAATAAATAAAAAAGAACAATGCAAGTGGAATATGGAATGTTTACATTCCTTATTCTATTGAACGCACAAAAATGCCAAATGAACTAGTTTGCTGTGTCATGAAATACTTTAAAACATTACAATAATTTGGACAAAAAACACAGTCAACAAATATATAAAAATCTAATTTATTTTTGTACCAGAGATGGCACAGAAGTATGGTCAGTCCATAATAAGAAAACGAGTTGTTTTCTTTCCAAAGCACATCAGATCAAATCACACAAAGGAGTACACTTAATATCGATGTTATTATGATTGTTAAAAGTAATTTTAACGAGTTCTATACATAAAGAGCGCTCGACGCCGCATCAAATGCTTTGATATAAT…
comp77679_c0_seq1	579	n385543	6e-05	NULL	lncRNA	Homo sapiens		UCSCGeneNoncode	uc004adg.1		ACCCACCACCTGCAGCCCGCACCCTGCAACACCACAGTCGCTGCGTCAGCGCGCTCTCACCACTCACCACGTGCACACGTCATACACCCACCAAAGATAGGTACAAGTCAACTGTGGTGATGTTAAAACCATACTACAAGATTATCTGTGCATAATACAGGGTTCATGTACAGTCTACAAGATAATATGAATAAGCAAATACTAAAACTAGTGAAAAACTACATTACTGAACTAATGTAAAAAGTGGTATGAGAATAATAAGTTAAATGTATCCAAAAATCAAATATCTAGAGACTAAACTGGTTAATATGTAGTTTCGTCTACGGATAGTTGTCTACTGTAAAATTTAAACTACGCTATTGATGATAACAAAATATGGTGATCATGCAGTTATACAAG…
comp1825462_c0_seq1	217	n289326	0.0003	AK032049	mRNAlike lncRNA	Mus musculus	Mouse noncoding transcript	FANTOM3	6330563D07	http://fantom3.gsc.riken.jp/db/annotate/main.cgi?masterid=6330563D07	GATATGTAATAAATAAGATTATTTTACTTAGTGGTTGTTTTATTTATATACTCCAAGTCATTTTTTTCCTTCATGAACCACTAATTCTGTTCATCTATGCCAAATGTAGAAGTTATAAACATAATATTTCATAGTTTCAATAACCAAAACATATCAGAGATTCCTATTAGAAAAGTACAATAAAATAACTAAAATCTAACATAAAACTTTTATTTCG
comp46032_c0_seq1	340	n277572	0.0005	AK045630	mRNAlike lncRNA	Mus musculus	Mouse noncoding transcript	FANTOM3	B230216K14	http://fantom3.gsc.riken.jp/db/annotate/main.cgi?masterid=B230216K14	ATCTAAAGCTTCGAAATATTCCTACAAAAACAGATGGCAATAAATATTTTTATCAAAAGTGTAAGAACAAAGTTCAACTTCGATTATCATTGTTTACAATTAAAAGGGTAATCGAAGGTTGTTATTAATAAATCATAATGAATTTCTTCAAGATAAACATTACACCTGATCATTGATAAGTAGTCACAGGACTTGGGGACTTTTTAGGCGAAATGTTACACCTGTTTCTTCATACTTTAGACTTTCTTATCAGTTTATCATTAGACACGAGTTCTGTGAATACTTAATACTTATCACAATTTATCTATATCTATACCTACATATAATAAATCTGTAAAAA
comp4723425_c0_seq1	299	n380806	0.0005	NULL	lncRNA	Homo sapiens		EnsemblNoncode	ENST00000548129		ACACGCAATTATTTTATGTTTATGTTCTTCCTAAATCTAATGCTTAAGGCATTCAAATCATCGCCACAAAAAGCATGTAAGTAATAACACGAATTAACGAAAGGGAATCGCTTAATTCTTTACTATTATTTTCAGGGTTATAAATAAATGAGTATTATAGATCTTATGTTTAATCGCACGATCCCTTACAATACAGATACTAAGACAAGGAAAAACACCCTTTGCAAATGAAAATAAAATCAAATTATCTACAAAAGGGCAAATAAATCAAGTGACAATACCTTTGCGTTTGAGAGAAG
comp2221476_c0_seq1	257	n278064	0.0004	AK044893	mRNAlike lncRNA	Mus musculus	Mouse noncoding transcript	FANTOM3	B130010J15	http://fantom3.gsc.riken.jp/db/annotate/main.cgi?masterid=B130010J15	TCTTAACACTAAGAACCATCTAGAATGTATCTTCCATTTCACAGTTAAGTAATAAATTCTCACGATTTCAACCATTTAGCTGCTACTCGTTTATGCAAATTCTAGCTAGAAGTATACAATTTTGAAACCACTTGCATAGTGCACAATATGACATAATTTATGCAAGTATTCACACCAGTTTTGCAACTAAATTGTCAACTTTTGTTCTCACCTCGGAGAGAAATACTCAGTTTTACATATTTCTTGTAGAGCAGAGG
comp90802_c0_seq2	744	n287499	0.0003	AK033275	mRNAlike lncRNA	Mus musculus	Mouse noncoding transcript	FANTOM3	8030482B03	http://fantom3.gsc.riken.jp/db/annotate/main.cgi?masterid=8030482B03	ACAGACATCGTGTTTTTAAGTACTTTCTACATATTTAACAAAGCGTTGTTTTGAGCTAACTAGTCCTTTGAACAAACTACCTTTTCGGAGAAGAATGAGGTATAATGTTGGCTTAATGACTTAAAGTAACTGAGGAAGAGTTTGATCTATTATGATTTAAAAATTGGAATAATTTGTGTAACATAATTTTCTTCTACGTTTATTTACAAGGCTACGAAAGACAGGAAGACCAATATATACATACATACATACATTAAAACACAATTATATTGTTTCTGATAACGATTATCAGATATATTTTTTTACACACGAAAGCGCTTGAGATTACCATTTCTATCAAAGATTCGACTGTTGCAATAAATTTCCTAAAGCCTACCAGATCAGTCCTTCAAATATGCT…
comp70131_c0_seq1	847	n270227	0.0003	AK085482	mRNAlike lncRNA	Mus musculus	Mouse noncoding transcript	FANTOM3	D630033G07	http://fantom3.gsc.riken.jp/db/annotate/main.cgi?masterid=D630033G07	AATCTAGAGGACTCGATGAGGAAGGTAAGAAGAAAAACTTTACTACTTTTTAATTTCTACCTTTTTTACAAAAAAAATCTTGTACAAAAATAAAAAAACAGGACCGATATTTGAAATTTAAAAGGATCTCAAAAAAAAGAACGCAGATTTTGGCTTAATAATCACGCTTGTAAATTATAGGAGAAACAAAACAATCCAAAACATCGTCCAAAACAAACATGATTAAATCTTTTCCACGATCACAGCAAGGGTTAAAAGCTTACATAAACCCAAAACTGTCATTAGCAAGGCCATAAACATCCATTGTCAACTAGAAACTTTACCACTAAGTGCCAAACGAGTTTCAAACAATGCTTTGAAACCTAGGTACCTCAGCTTTCTCTTCTTCACATATTTACA…
comp1893425_c0_seq1	302	n344800	0.0005	NULL	lincRNA	Homo sapiens	Human lincRNA	Scripture Reconstruction LincRNAs By Luo	linc_luo_349	NULL	AAGGACAAAGAAATTACTGATCTTATATTTTACTGCATACTTTAGAATAAAATGATGAATATGTGTTAATAAGATATTCACCTGAAATGTTTTCTATTACTACATACATATATTGAGGAGGTAAAACATAGGCTTATTAGAATATTCCCATTTCCATATTCATAGGAATATATTTTATTTGATTTTTGTTGTTATTGTTGTAACTCAGAATAGACGTATCAAAATCTATTGTTTAGATAGAAAAATAGTATTAACACGTAGTTTACTGCACGATTTTGCTAGAAATACAGGATAAGACAATT
comp90096_c0_seq5	423	n266139	0.0007	AK156215	mRNAlike lncRNA	Mus musculus	Mouse noncoding transcript	FANTOM3	F830012C21	http://fantom3.gsc.riken.jp/db/annotate/main.cgi?masterid=F830012C21	ACCTTATTTTAAGGTTTATTTTACTTTTTATACCTATTCAAGGCTCTTCACGTAAAGTCGAAACGTTGCATAAGTTTGCAGTTATGTATAGCAAATGGGCCTTTATATCCAGTTAGTCTTTCAATTTGTTATGCAAATGTGTACGTTATGTACTAGAAATAATGTCTACTTTGCTGTGCAATAAAATATGCGATCTTTCGAATTTTCAACAAAGGCCTTGAGCGTAAAATCCAAACAAAAATGAACAGTATACACTACACAAATTCGTTAAAATTTCAAATTATATATTTATTTTGTTTTAAACTGTAAATATTTTAACTTTAACGTATGTTTATTGTTAATTAAGAGATGTTTATTTTTATATTACCGTTTAGATCAGGATATTGTAAGTGCAATAAT…
comp2170336_c0_seq1	283	n265291	0.0004	AK157535	mRNAlike lncRNA	Mus musculus	Mouse noncoding transcript	FANTOM3	F830221K10	http://fantom3.gsc.riken.jp/db/annotate/main.cgi?masterid=F830221K10	AAACCAGACAGTGGGCTTACCAGACAGATTACTAGACAATGGACCAAAACAAAAGAAACCTACTTGAAACCTTAAATTTGCTTTTCCAAATAAAAACAATTGAATTCCAAAGAAAATGCTGCTGAACAAAACTTTCAAAAATAATTCGAGGCTTAGATGGAACAAAAGGTAGTTAATTAAATAGCAAACACTTTTAAGTTAAACATTAAATAATGAGAACTGTGTTGACTACCAATTAACATTGTATCTATGTGATTTATTGCCACAAAAACATCTCACAACG
comp18477_c0_seq1	563	n271829	0.0009	AK141983	mRNAlike lncRNA	Mus musculus	Mouse noncoding transcript	FANTOM3	D130081C24	http://fantom3.gsc.riken.jp/db/annotate/main.cgi?masterid=D130081C24	GGAACCTTTTACACATAAGTTTTTAAAATTAATATTATCCCAATAACAACAATGTTTATTATGTATGTATGTTTGTGTTAAGAGCCCTACAGAAATTTGATTTTACTGAATTTTGTATTTATGATTTCACTGATTAGAAGCCTTTTTTAAGTTTTATAAATGCCACGAAGCATTTTTTTTGGACTTAGCTTCAGTAAGTAGGTGTTAGAATTTAGAATACAAAACTGCAAATGCCCCATGCACTATGAGACTATCACATTTCAATTAAGGATTCATTAGTTAATACGCTATTAATTCTACATGTAAACTAGAGGGAATACTGTCTTTAAAGGAAACTTCAAGTTTAAAGAACTTTTATGCTACCTACTAGATTATTCTGTCGAAAGATTGTAAAACAAA…
comp21368_c0_seq1	556	n275847	0.0009	AK047749	mRNAlike lncRNA	Mus musculus	Mouse noncoding transcript	FANTOM3	C030023J22	http://fantom3.gsc.riken.jp/db/annotate/main.cgi?masterid=C030023J22	GTCACATTTTAATATCACTTTATTGACGTTTTTGTGATACTTTTTTAAAAATTAAATTTTATGTTAGTATTTTAACAATACTATCGGAACGAACTCACAAGATATGTGTGCAATTTTGGAATTAAGATCCTTACTGATCTATAAAAAGTAAATAAAAACTTTAAAATGGGCGACCCAGTTTTGATGAAGCACTAAAGTCTAAGAACCATTACTGGCAAAAGAATCCGTTTTAAAAGGTAGTAGGTAGGTATACCATAGACATGTTTTTGCTTCGAGTTTGAAAAGTACAAGGATGAACTTGGTGGTAGGATTCAGAAAACATTGGTCGGACAAAAATAAGGGTTTCTAAAATAGAATAGGGTATTATAAACAATGTTTAGTAAGCACTTTTACTGGGGA…
comp2509451_c0_seq1	202	n279231	2e-05	AK043397	mRNAlike lncRNA	Mus musculus	Mouse noncoding transcript	FANTOM3	A730091P12	http://fantom3.gsc.riken.jp/db/annotate/main.cgi?masterid=A730091P12	GCCCTATATAATATCCTGCCAAGCTGGCTGATCTCCTTGGAGAGAATAGACGCCATGGCAATATACTAATCAGTCTGGACGCCATTATTATTTTTATGACAGGTACTCCTACCTATTCTGACTATGACCAGCTAAAAAATGGATGTGTGTATCTCTAACATAGCTGACACATGCATTAAAAAAGAAAATAAAGTATGAAACT
comp3150826_c0_seq1	344	n384683	0.0005	NULL	lncRNA	Homo sapiens		UCSCGeneNoncode	uc003kbm.2		AAAGCATTGGTCCGTTCATTATTCTATGAAAATAAATACAGTTTGACGACTAGAAATCCTACTATAATATTACATAGATAAGTATATAAGTATCACGTGCCGGTAAATTAAGTTAGGCGCAATTATCCCTACTTTACATTTGTTCAAAATTCTGATCATTGTTCCACAGAATTCTGAACAAGCATAAAAACAAGGAATAATTCGTATATTATATAAACGAGTTAAGCTTTTGTTCTACATAAATAGGTGAAGGCTAGCTTATCGATTGAGAAATAATTAATATCTATCAATTAATATCTAACAATTACAAATGATTTATTTCAATGAAAATTTAAAAACAAAGT
comp4042915_c0_seq1	278	n339512	0.0004	AK125019	mRNAlike lncRNA	Homo sapiens	Human lncRNA	JounralRNA	1953	NULL	AGCCGGTTTAAATTATGGTTTCTGTAAGTATAATAAGTGCCAGTTGAAACAATGATGGCTAAAAGTAAAAGGTGTTTCTTTAAAAGTAAAAAAAAAAAATCTCCAGGTCGTCGGTGATGATATGATTTTCTTTAAAGTGATCCCTTGGGTATCTAACTTGATAAATGGACTTGGTGAAGGTTTGTACAGCTTTACAAGTTTATTCTAACAATCAATTTATCTAAGCAAGGATTTGAGTTACAAATCGACACATCACACAAACATCTCCAGTTATGCCA
comp1544043_c0_seq1	350	n266951	0.0001	AK144019	mRNAlike lncRNA	Mus musculus	Mouse noncoding transcript	FANTOM3	F530105I21	http://fantom3.gsc.riken.jp/db/annotate/main.cgi?masterid=F530105I21	AATTGTAGAGGGGTAATTTTATATAGGTAAAGTTTAAGTAAGAAAATATGTTCGAAGAAAGATGATGTGAATCTTTCGACTGACGAATACCCTACTTGAAAACTTCTTGGGCTAAGTCAACTTAGGAGAAAAAAGCAAGGTTGGAGAGCTACGCGTTAGGCACTTGCCAAGTGCTCCGTACTCGATGGCGTACCTACTTTGATTTTCTGCAACCAGTACCTAACTGCAGTTCCTTTTCTCATAAGCGCACAGGGCCACCAAAAATATAAAGACGACCTTTGCAGCAATGTTCAAAAACCAGTTTTAAAAAGATTTATTTATTTCCAGTGCAAATATCCAGTAGACATCAA
comp8991_c0_seq1	233	n416897	0.0003	NULL	lncRNA	Mus musculus		UCSCGeneNoncode	uc007duy.1		TTTATTTATTTATTTATTCTTATTGATATATTAAATGGTACAATCCACTAATAGGGTTGTTTGTAATTCAATTTTCTCAGTTAATCACTGGGTGTAGGTTAAACTTTAACTGAGGGCGGTTTACTATGCTAAGGGCCCAAAATCTTACATGATTAGTGTACTTCTAATCCTTAGTTTTCTAGTTCTAATTGTAATAATATCAAATCTTCAGCGCGTCTCGGCAGAGCAGCATC
comp79716_c1_seq1	452	n273684	0.0002	AK049532	mRNAlike lncRNA	Mus musculus	Mouse noncoding transcript	FANTOM3	C430020A21	http://fantom3.gsc.riken.jp/db/annotate/main.cgi?masterid=C430020A21	TCGTTATAGTTAAATGGTGCAAATTACCATCAAATATTTATGCAGTTATGTATATATTTTTGAGTAAATAATGAGTGATTATATTATGACAATAGCCCACCCTGTGAGGTTTTCATAAAAATATTATTTTACAAAAAAATTGAGTATTTGACTAACATTTAAATATGAATGTTATTGGAAATAGTCAAACACTCTTCAGTTATATGGCAAGACAGTCTTGTCATGACGAAATCTAAACAAGATCTTAACTTAAACTAGGAAAAACTATTCTTTTGAGAAGGCACTTAACTTAAAGTAAACAATATTGTTAAGACTTTTTTAATATAAACACTCGGTTATAAAATAAAATACGTAAATACAATAATAATGCTTACTAAGTCTTCCCACTCCTAGTTCACT…
comp2566654_c0_seq1	226	n265565	5e-06	AK157072	mRNAlike lncRNA	Mus musculus	Mouse noncoding transcript	FANTOM3	F830118O04	http://fantom3.gsc.riken.jp/db/annotate/main.cgi?masterid=F830118O04	AGAGAATGCCTTGTAGCATTAAGTCCGCCAATACCATTTTTGTACATAAAGAATAAATACATAAATAAATAAACAATGGTGGATAGGTTCCAACCTATCTCGAGATTATTTATCGGTATCAATAAAAAATATTCTAATATTTTCCTCGTTGCTCGATATAATTAAAGTGTTAAAAATGAATACAATTAAGGAAAACTTTAATACAGGAATTTTTGTTGATTAAATT
comp85213_c0_seq3	503	n342434	0.0008	BC048111	mRNAlike lncRNA	Homo sapiens	Human lncRNA	JounralRNA	4927	NULL	CGAATTTAGAACCTCCTCCTTTTTTGGGAATTTGGCTAAGAAGTGAAGCTATCTTTTTTAACTCTATTCGGTCTTAACTCCGTGGCCAAATAATAATTATGCAATAAGGCGACAAAAAGTTGTTGAAATCAAAATGATTATTATTGTTGAAGGAAAGATGCATTTAAATAATAGTCATTAGTGTAATCTAGGCAATTAATGTGCTGTAGGAATTGCTATTTGTAAATGAACAGCTATATTTTCTAAAAATTTTTGGACACTAGCATTGTTAATCTAACCTGATTGACATTTGTTGGTAAACCACTACACTGTGGTTTTACACAAGACATATAGAAATTATATTATTGACGCCAGAATAATTTTACATTAAATAATTGAATTGTTTGATTTTATTTTCAT…
comp84352_c0_seq2	521	n273968	0.0008	AK048971	mRNAlike lncRNA	Mus musculus	Mouse noncoding transcript	FANTOM3	C230086N01	http://fantom3.gsc.riken.jp/db/annotate/main.cgi?masterid=C230086N01	TCCGCTATATTTCCTTCCTCCGTGAATATAATGTACCATAGATGTTTTTCACGAAAGCAGGTAAGCTACACTAGTGTGTGTGTGAGTACACACACAAGTAAGACTTTCACGCTTTCATGAGATAAAACTCTTACCAATATGCAAGAGAAAGAAACATTAAAAGTTGCGCCACAGTTGGGACGCAGTGGCCACGCAGTTGCCACGCTATCAATAAAAAAAGTATTATAACTACATCCTTATCAAATTCACAGCTTTCAGAATATTTTTTTCATAACAAAGTGGTTGGAAGATAATTTTCAATGCAATTACAATATAATAAAACAATCTACAATATTTTGTTTATTTATTTATTGCAAAAATGAGTTGCGCCACTGTTGCGCGATAGTTGCTTTAAAGTTG…
comp21262_c0_seq1	625	n383755	0.001	NULL	lncRNA	Homo sapiens		UCSCGeneNoncode	uc002twc.2		GGTAAAATAAATAAGCTATGACGTAAAAAATTTAAATATTTAGGAAACGTGTCTGAGCGATTATACAAAAAAAAACTTCTGAAGTTTTGAAACTAACCACCTTTGGGAATTTATGAGATGATCTCCTTAGCGGGAAGAAATGGCAAACTTTTAATGAACTCTTTCGAACAATGAAACAGTAACCTACTACCTGCAAAAAAAATTATATATTGTCAAACCAATTATTCTGGCTAATTTTAGATTTATTTTCGAGTTTGACCTATCTTACTTGAAAACCGGTTGTGCTGTGCCGCCAGTCGCAATAAATATACGCGTATTCCTTTGGACATGTTTTTATTAGTTTGTGCAGAGTTTATTTACTTTTATATAAAACCATTGATATATCGATATAGTACTATC…
comp72284_c0_seq1	298	n280483	3e-05	AK169487	mRNAlike lncRNA	Mus musculus	Mouse noncoding transcript	FANTOM3	A630039P06	http://fantom3.gsc.riken.jp/db/annotate/main.cgi?masterid=A630039P06	AGCCACAGACAAGCACAATACCTGAAATTTAAAAAAGAACAAAAGAATCTCGAAGGTGTCTCATTATTTCTGGTGAATTACACTGTATTTGACGACCCCCTTGGGGGTGGCAACCCACAGGTTGAAAAACACTGAATTACACTGAAGAAATGACATGTTTTACACACAGACTTCATTAGCAAGATGTACTTTTAAGTTTTTCATAATCAATTATTTTAATTAAAGCACCCTTCTCTCAGTGGATCATCTTAGGGGCATAATTTATGAAATCGAACATACCTTCTTCATTTGGAACTTG
comp2517106_c0_seq1	241	n418323	0.0004	NULL	lncRNA	Mus musculus		UCSCGeneNoncode	uc007ttm.1		AATAAATAAATAAATAAATTTCATTTCCATATCTTATTACTGCGTAGAGCGTACTACATAGGTACATATAAACATGCTCGATAGCAAATTCAATCTCCGGTATATTTATAAGTGCGATCGCGTGAAGAGCACAAAGCTTCGAAAGAAGTTTTTAGATGCTCGGAAATGAAACCTGCTCATCGATCATGTCTTGGACTTACTTATGTGTACCCATGGGTGGTCCTTTGACCAGTTTTCTTCG
comp79692_c0_seq1	536	n279374	0.0008	AK043250	mRNAlike lncRNA	Mus musculus	Mouse noncoding transcript	FANTOM3	A730076E23	http://fantom3.gsc.riken.jp/db/annotate/main.cgi?masterid=A730076E23	TGGACCAATTTGTAGACGTACTCAGTTTTTTAGGTAATTTTATATATCAGTGCTCACACATTTATGCTTCAATGTCTTTTTTTTATACAAAGTGGTTACAAAGGGTTAACGTATTCTTTGAAAACTGACGAGTTAATTCTAAAATGTGATTTTATCTGAATATAAATTCGGATTAGTTACCAAATATAAGATAATTTTTCCTTCAAACACACCCTCAAACAACTGATTAGATTGAAAATTGGACTTAAAAAATCACAGTAAACAGTACTCGTAGTTTTTTGATTTTCCAATTTATTTTTTAGAAAGAAAGAAAGAAGAAAGAGCGCCTGACACTGATATACCAATATGTATTTTAATAAACTAATGCTTATTTCTTAGCAACAACCATTTTTTTGTATA…
comp50687_c0_seq1	677	n269260	0.0003	AK086459	mRNAlike lncRNA	Mus musculus	Mouse noncoding transcript	FANTOM3	D930030G16	http://fantom3.gsc.riken.jp/db/annotate/main.cgi?masterid=D930030G16	AAAATAGCAACAATCTACTAATAACAATATCCTCTTAATTCATGAGCTATCTCCGTTCGATTTAAGTACAATTACATCAGAGTTCAATTCCCAACGAATAGACAAGAGAGTGCGACCTTTACTCATGACTCGTGATACTAACGATATTGTCTATGAACCGAACAAGCTCATACTCATATCTAGTTCCGCTACACGTGTTGATAAAGTAAATTGATGAATAGCTATTGAAACCTTATGGCGAATTGAATTCGATAGCAACCTGTATCTAGCCTGAAAATTGCCGGAAAATCTTTCTGATATTCTTTACCTATACTCTTATTATTTACACTTAGTTTGGGGAAATACGCAGACACATATTTGTTCTAGATATGATTAGGTACATCCGACAATCTAGTGAAA…
comp1807226_c0_seq1	438	n291730	0.0002	AK019847	mRNAlike lncRNA	Mus musculus	Mouse noncoding transcript	FANTOM3	4931404D21	http://fantom3.gsc.riken.jp/db/annotate/main.cgi?masterid=4931404D21	GACGTCTCCAACCAGCTGGTGAGACATTACTTTTACAAATCTTCGGTGAAATTAAGAAAAGAGGATCTCTGAAATCGCCGCAACTATTTTGATGCTCATTTCACAATTCATTCATTCAGTTACTTGTGAAATAATTGACCCTTAATTTATCCAAGAGTCACTAGATGTAATGTTTCAAAAGACTGTTTACACATACATCCAAATCTTGGTGTGAATGTTATCAGCAATTTTTTAATTAAATAATTTATCTATTTTTGGAAAACCAAAAAAAAGCGTCGTTGAAACTTGAGAAATTCGTCCATTCAGCCGCATAATATGCATATATTTTTTTCTGTTTTGTCATTTAAACTTATTAAGCTAAGTTAACCTTTTTTCCTATATGAAAAAAATGCTATATCT…
comp709636_c0_seq1	399	n285427	0.0002	AK137247	mRNAlike lncRNA	Mus musculus	Mouse noncoding transcript	FANTOM3	9530068I08	http://fantom3.gsc.riken.jp/db/annotate/main.cgi?masterid=9530068I08	TTACAATATAATGAAGTGAATTGATATAATCTTTACTTTTTATTTACTTGCTGTAAAAAGTTCTGGAACCATCTCCTGTAACCAAAAACCATTTTGGTAGTTCAATACCCACAGTGGCAGTCATTTTACCAATGAATGGCCAGGATGGTGAAGGTTCTCATGAAAACTAAATCATAAAGCGCAAATCCGTGGTTACGAATTCCCTTGACTGTCTCATCTATCTCATCATTATGTTATAGCGTCATCGCAATCTTTCGTTCCTCATATATACTGTCAATGAGACCACCATGTCCACGCCTCTATGAGTGTAATGACTTAACATAAACTCACAACAATGCATACTAGAACCACTTCCTAATTGGGAAGTCGGTTAAAAATTATGTGTGCGTTCGCGCAGCG
comp642149_c0_seq1	356	n384948	0.0005	NULL	lncRNA	Homo sapiens		UCSCGeneNoncode	uc003pau.1		GCCAATATTACCAGGTGTCCCACTAGTACTGACTAAACTATGGAGTGCCTTGCATTTAAATAAGGACCTAAATGGATAAACAATAATTAAAAGCACAGTTAACCCTTGCCATACAGTTGATAAATGTTATGCATAAGATATGCTAAGCTTTTAGAGTTCCACAATCAAGTTTAGAAACCTTTATTTTTGCTTTATGTGCCTTTTTCTTTCAGTTTACTTGTTTGCAAGGTTATGAATTAATTTATTAATTTAGTTTTCATGCACTTGCTGTTTAGTATAAGTAGATCTTCTTTTATTTTGTTTTCACATTCATTAATTATAGATTATATACATAAGAAGATGAGAGACAAAATACG
comp80324_c0_seq2	602	n419652	6e-05	NULL	lncRNA	Mus musculus		UCSCGeneNoncode	uc008jlk.1		GGCCGACTCTAGTCCCGCGCCGACCGCCGCTTCGAACGCCGCCTCCGACCGCCGAGGCCCGAGCCCGACAACTTTCCCGTACTTTTCCACGCTAGTGCTGTGAACATACCCGCGTAATGCACCCTATTGTTTGTGACATTCCCGTGTTGTGAATGAGTGACAACCTTTATGTGCCGCCTTTATTACTGTTCGTGAATTTTATCGGCGAATAAATACGTTTAATATGTCGGAGGCAGGCGTGTCGTCAGATAATCATCCCTAAACAAGAATGCCGAAAAGTGAGAGGACGCTTTAAAATGTGCGCGTGAACGTGTTGTTAAATTGAAACTTTAAAATAAAATCGTGAAAAAGTATGCCAAAGACAAAAACTTGTAGTGTTGGGAAGTGTGCGCAGTGAGA…
comp80642_c0_seq2	506	n276619	1e-05	AK047049	mRNAlike lncRNA	Mus musculus	Mouse noncoding transcript	FANTOM3	B930013N07	http://fantom3.gsc.riken.jp/db/annotate/main.cgi?masterid=B930013N07	TTTGAAGTAGATGATTCATTTTATAAGAAATATGGTGAAAAATTGATGTACTGTTGTGTCAAAGATGTAAACAGATGTAAAAATCTCATCAGTACCGGACTTTTTAATGACAAATATACAACACAATTAAAACTAAAATAAATAATTATGTACAGATCATGCTATTACATGCTTTTAATAAATACTGGCAGATAGAAGGAAGATTCTAGACAGTCTAGCAGTTAGAAATAAGCTAGAAGTAGTACAAGCTCGCGACGATTACCTATGCTGATACGTTGTTAATTTAAAAAAAAAACTGCGTTTTATACGATCTCATTACAGCATTTTCAAACATTTCTTTTTTAATGGAATGCTTTTGTTGGTAAAAATGTTTAGGTTGATCAATGATGTGCCTTTCTC…
comp2128278_c0_seq1	692	n422854	0.0003	NULL	lncRNA	Mus musculus		UCSCGeneNoncode	uc009uam.2		GCTGTGGATGGGTAAGGAGTAGATTATTTTATTGTATTTTGTTAATTTATGCACGGAAGCTGTTGGTTTAAGTAATAAATACAAATAGATAAATTAGAGGGATTTTGTGTACGCTTTTTTGTTTGTTTTGTAGCTGTAAACTTGTGAAGAAGAATATTTAAGCTGCTGTTTTCCGCGGTTTCGTGTGTAACGGAACCTTTTTAGAACATGGGGTAAAAATATACAGTTTTCACAGGTTTCTTAGGAATCAACAGTTCACATTATACAAATATACCTTTGGCTTTATAGTATAAAAAAGGAGTAAGTTTTTCAAATAAACTACTTTGTTAAATATTAGTATCTCTGTCTCTATGGTGGTTTTCAAAACTACTGAACCAATTTAAAAGTTTGGTACACAGA…
comp3953961_c0_seq1	216	n283397	5e-06	AK138106	mRNAlike lncRNA	Mus musculus	Mouse noncoding transcript	FANTOM3	A130095K19	http://fantom3.gsc.riken.jp/db/annotate/main.cgi?masterid=A130095K19	ATGGGGATCATACATCGCTCCGTATGTATGTATGTATGTTACGTTACGTATGATTACGAATTAAGATTGTACGTAAGCGTGCACTCACAATAAAACTACGGGAAAGGTCACCGTGAACTATAAAAATATGTAAAAAAATATTCGTTCATGCGTGCAGTCACGACATCTGAAACAAGCGCTAATTCTTTTACATAATTCACAAGGTGAGTTAATAAT
comp44650_c0_seq1	445	n282630	4e-05	AK039334	mRNAlike lncRNA	Mus musculus	Mouse noncoding transcript	FANTOM3	A330025H08	http://fantom3.gsc.riken.jp/db/annotate/main.cgi?masterid=A330025H08	AAACTTTTGCGCAGTTTTTGCGCATCATTTGAGTAGTTATTTTTACTTATCGAAAAAAAACATTTTAACACTACATGCCACAAAAATACATAATGTAAATATAAATGTTAAAATATAGTTTTTTGCTTCATTGTAGGACATTAACCAGGCATAGCAAAGTACCAGTGCGGAGGTGATTGCGTTATATATACATAATATATGTGCTTATGTACGCTATTTTTGTTGTAGTATGCTATGGTAGAGGAAATGAATTTACTATCGGTGGATTTCTATAAAAGATCTATACGTTAATGACCGAATTTTTACATTCGCTCCACATAAGCTATATCAATTTTCAATCTGTAATAGCAAAAAACCGATAGATCGCTTATAGAAACCCGTAGTATATCTGCTGAGCGA…
comp73948_c0_seq1	255	n287994	0.0004	AK162057	mRNAlike lncRNA	Mus musculus	Mouse noncoding transcript	FANTOM3	7230402N01	http://fantom3.gsc.riken.jp/db/annotate/main.cgi?masterid=7230402N01	TGGTAGGTACATTAATTTGCTTATCATATAATAAAATAAAGTCTACAACTAAGTATAAAAACGGAATGTCAATTCACATAATAATTATAACATCAAATAACATAAAATCACGATCATTTTTTAATCTCAGCATTTTAACATCAGATCTGAAATTAGACTAGAACCATACATAACTAAAAAATAATAATAATGGCGTCCTGCCGATTGTCGGCCACGGCAGCTGTCCTCTATGAGGAGATCAGCCAGCTGCGCAGG
comp69582_c0_seq2	439	n280122	0.0007	AK042359	mRNAlike lncRNA	Mus musculus	Mouse noncoding transcript	FANTOM3	A630085A18	http://fantom3.gsc.riken.jp/db/annotate/main.cgi?masterid=A630085A18	TAACAATAGGTAAGTAGTCAGTCATTGCACTCAGCTATCTGACATGAAGTCAGACGAGGTCATTAATTATATTATATATATTACATACTCATTAAAATAATAACCAATGTGCCTACTACTTATTCCATTTCTCAAGAAAAGTTATATATAGTTATATTACTGTTGCCATAGTATAAAGATCAGGTTAAAGTACTCTTTGTAAACTTTATCTTTATCCAGATAAACAGAAAATGATAACAATTATGTATTATCATTGTATATTGTTTGTTCCACAGCATAAAAATATGAACTTTAAAGATGACATTACATTGTAGACTTTAACCCCAATGCATAAAATAATCTGTAAATAAAATTATCAAATTGAACTTCACACTTCACCGCTAATGACACCTTCTTCTA…
comp86908_c0_seq24	377	n293844	0.0006	AK161087	mRNAlike lncRNA	Mus musculus	Mouse noncoding transcript	FANTOM3	4732410D20	http://fantom3.gsc.riken.jp/db/annotate/main.cgi?masterid=4732410D20	GGCAGTTTTTATAATAAGAGGGTGAATGTTTAGACCCGACCTGATGATGGACACGACAGAGTCAAAGCAAATCCACGTCATGTAGCAACTACATCATATTTGGATTTATTTAATTCACATTGACGAGACTTTTACACCGAAATATAACTTGACAAAGACACTGTAAAGCAGACACTACAAAACTTTGCAAAGTTTTGTATGTCATTCATCCATACCCACCAATCATGAATCAAAGATATAGAATCATTTAAAACAATAATGTATGTATAAGAAAGAGGTGCCCATTCATTGAATTCCAAAATAGCTAGTCAGATATTGAACTAACGTAAAATATGATTCACCGAAATGATGTTTCTTTTTTTTAAACAACTGCATTG
comp18452_c0_seq1	285	n285109	0.0004	AK035973	mRNAlike lncRNA	Mus musculus	Mouse noncoding transcript	FANTOM3	9630023C09	http://fantom3.gsc.riken.jp/db/annotate/main.cgi?masterid=9630023C09	ATGCAAAGTGCACTTTATCAGATTAAGAATTGATTACTTAATATGATGAAATTTCAGTACACATAACATATCAAATGTATAAATAGCGCTGATTAATAATGTTTTCGTCTGGTCTAGACTTCGTACATTTGATAATTGCTTTGATTCCAGATACCAGGACAATTTCTTCAAACTTTATGGTACAGACTCAGTATTGAGATTAATGTAAATATTGGTGCATTATTTAAGTTAATAAGTTTTATACAATTCTGAAGAACTTACCAAAAACCGTAAGTTGCCTAGTGG
comp2162965_c0_seq1	446	n342799	0.0007	BC002644	mRNAlike lncRNA	Homo sapiens	Human lncRNA	JounralRNA	5302	NULL	ATTGGCTACAATATTGCAAAGAAAAAATATAATGAACTAACTATCCCCAGAGTACACACATCCCTTGAGAACTATTCATCACATGTGATGTGAAAGCGCGACAAAAAATATTAGGTATTCCAGCCAAAATACTACAAACTGACGTCAATACCCTGATGGTTATGAGCAAGTAAGATCATATTTACCGATGTAAAAATGTGTATGTAATATTACACGTTATCATCAGACTTCCGGTAATTTTAGCCGGCACACGTTTATTTAGGGAAGCCATATTAAATACTTATGCAGGTTTTAATATTTGAGAGTAACTTTAAATTTTTAGGTAAGTGCCTTTTGTACTCTTCAATTAATTTGTTGTATTTTTGTTTAGTAATTGGATAGGTATTCGTAAAATAATTA…
comp90543_c1_seq1	493	n287120	0.0008	AK136539	mRNAlike lncRNA	Mus musculus	Mouse noncoding transcript	FANTOM3	9130203J11	http://fantom3.gsc.riken.jp/db/annotate/main.cgi?masterid=9130203J11	TTTATAAACAGTTGTAAAAATATAAATAATGTGAAAAACTTGTACTCATATGACAACTTATATTCTACAATTTTTACCTTACTGTCTTATAAAATCTTCATAGAAAAATTAAATACCCTGGGCTCAACAATACAAACTAAACAACACACTACTTGTATTAGATGTAAAACTAATTTCATATAACTAGAGTCCGAATTAGTTTAGTGAACCTATAAAATCAATATACAGTAAAATAAGCAAGCCCTATGTAGGACAATTTCATTATAATTCCGTAGCTCAATATCATTCTCTTCTAAAACTATATTTTTAAACTAGTAAAATCGATGCACTTTTAGTAAACTTTTATATATTCAAGGGGATCACCTATTCAAAATGTACATGTTATTTAATTTAATCTTT…
comp79113_c0_seq1	612	n365263	0.001	NULL	lncRNA	Homo sapiens	Human lincRNA	BodyMapLinc	TCONS_00003887		TTAATTAAAAAAAGAAAAAATACTTATCCGATATTTTTTTAAAGCGGACAAAATATTATTTCATTATTTCGGCCCTGGATACTACCCTATTGTGATGATGTGTATTCAGGCTTAAGAGCAGCTCACTCATACTGTTTGTTGGTACAATGTGCATGTAGTAAAAACAAACACAAAATAGTCTTCTACTTATGTATACTTACATAAACTGTTAAATAATCATGCAGAGTACATGTTGTAATCATACAGTTCTCTCTCATTGTAATGTCCACTTACTACTAATTTCCGAGTACAGATACTGAGTGGTTGTCATTGTCCATCACGTACCATTCTGCCCCTTACTGACTGGAAATGGTTTCTACATGCTGTTCCAGGCCACTATTACATTTGGCATGAATATTT…
comp80429_c0_seq4	409	n293925	0.0006	AK028502	mRNAlike lncRNA	Mus musculus	Mouse noncoding transcript	FANTOM3	4632406M12	http://fantom3.gsc.riken.jp/db/annotate/main.cgi?masterid=4632406M12	CTCCTTACATGAGAACAGCCGCCGATTCGTTCGATAATCGTTATCAATTAGAACGATTATCGGACGACAATATTATTTTATTTAAGCGAAATTTCACCAAGTAGACAGAGAAATTTCGCTAAAATTGCCAAGTTTTTCCTCTCTTAACATATACACGAAATATAGCCACCGGTAAGTCTTTTCCGTGAATTCTGTGTGAATATTTATATATTAGTTTGTTTGTTTATGTATAGTGTGTGTGGTATATCTACAGAGTAGCAGTGTGCTTGCGTCGTTGCTACGTCCGCGCCGCGCTGTTGGCGGCCGGCTTCGGCGGTAGGCGGGGGGCGCCGGTGTTGTGTCGGCGCTGCAGGATGGTGGAGTGCGCGGGGCGCAGCAGCTCGGGGGGCGGCGCGGGGC…
comp85962_c1_seq1	418	n338996	0.0006	AL833164	mRNAlike lncRNA	Homo sapiens	Human lncRNA	JounralRNA	1425	NULL	TGCACAAAAAATAGCAGTACTATGAATAAAGACCTTTTTAGTGTTAATAATATTAACGTTTGTTTGAAATCAATTCTTTTTACTAACTTTTTCATTTAGGGCTATTATTTCAGCGTTCAATGTAATCGTGAATCGTCGACACAATTTAGACATTATTTTAAAATAATATTTAATAAAATTTTACAAAGGCCCATTCCAAAGATCTTTTCAAATAAAATATTTTATGTACTTATTTAACGAATCATCGTTTTGCTTCTACATTCTGTGAGTCGTGTTTTTTATGTGATATAATTGTGTATAATTAATACGAGTATTCACATTAATATAATATGTATGTACGAATGCTATATTATATCAATGTTAGTATTCAACTACAGTTAATATGCCAATAAAACGGTT…
comp1871955_c0_seq1	334	n277785	0.0005	AK045359	mRNAlike lncRNA	Mus musculus	Mouse noncoding transcript	FANTOM3	B230105J10	http://fantom3.gsc.riken.jp/db/annotate/main.cgi?masterid=B230105J10	GTCCGTCTGTCTGTCTGTCTGCCTGTCAAGACCCTTTATTTTTGTTGTAATAATGCATTAATAACTAATACAGTGTTTAACAAAGCTAATGGTGCATGAATATAGTCTATAAAGCACGACAAGCGTGACTGTGTGAGTGCAAAGGCCTATGAGGTGTACAGAAACTGATACTTATAATATTCTCATAAGAATTAAGCTTTTTCTTAACTTAAATGAATATTATTTGAATTATGAACCAGAAACATGATTGTGTTTTTTTAAGGTGATTTGTATTGGTCATGTCTATGGTTCAGAGTACTTAAAATTATTTTGTTCTAAATAAATATATTTAAAG
comp651681_c0_seq1	268	n341568	0.0001	U79277	mRNAlike lncRNA	Homo sapiens	Human lncRNA	JounralRNA	4039	NULL	TTAGGCTAATTATTGGTATTTTTAGTAGAGATGCCCCGAACAGTTATTTGGCTGAATACCGAATATTCAGCTTAGTGTAGGTGTGTTTTTGGAACTAGGTAAACCCAATTGTCGGACATAGATAAATGTTTTTATTCATCAAAACCGTAAATACAACTTCCCTCCTATCTTATTACCATATCTTATTTAAAACTAATTTTAAATTGTTGGTTGATTGAACATCATTATATCATATTTTTTCATGAATTAGGGTCAATTCCCACTGAAA
comp80429_c0_seq1	463	n293925	0.0007	AK028502	mRNAlike lncRNA	Mus musculus	Mouse noncoding transcript	FANTOM3	4632406M12	http://fantom3.gsc.riken.jp/db/annotate/main.cgi?masterid=4632406M12	TCTCCTTACATGAGAACAGCCGCAGTAGCCGATAATCGGACGACGATTCGTTCGATAATCGTTATCAATTAGAACGATTATCGGACGACAATATTATTTTATTTAAGCGAAATTTCACCAAGTAGACGGCGGAGAAATTTCGCTAAAATTGGCTAAAATTTTCCCCTCTTAACATATACAAGAAATAAATACTCTAGTTAAAGTGGAAAACTTCAGAAATTGAAGTCGTTTTTCCCGTGAATTCTGTGTGAATATTTATATATTAGTTTGTTTGTTTATGTATAGTGTTTGTGTGGTGTATCTACAAAGTAGCAGTGTGCTTGTGTCGTTGCTACGTCCGCGCCGCGCTGTTGGCGGCCGGCTTCGGCGGTAGGCGGGGGGCGCCGGTGTTGTGTCGGC…
comp3176379_c0_seq1	256	n283782	0.0001	AK037879	mRNAlike lncRNA	Mus musculus	Mouse noncoding transcript	FANTOM3	A130058N01	http://fantom3.gsc.riken.jp/db/annotate/main.cgi?masterid=A130058N01	GGCAAAATGACTAATAAATTGCTTTCAAAAGGTTAAAGGGCTACCACCGTTATAATTTATCGCCGATTTATGTACATATAACATTTAAATATTATATTACGCTACATATGACTTACTTCTTATTCATGTCGACACTCACTCGAACTAATTTCATTAAAAAAATGAATAGCCACCGTTGTAAGAGATTCTCAAAACTACAATAAAGGTAGACAGGCACACTTCACCCAACATTCTACCATAACTACTATCCCCGACG
comp994202_c0_seq1	332	n276727	0.0005	AK046918	mRNAlike lncRNA	Mus musculus	Mouse noncoding transcript	FANTOM3	B930002I06	http://fantom3.gsc.riken.jp/db/annotate/main.cgi?masterid=B930002I06	GTTGTTGGTGAAAACGGGCATAAAGGATTACGTAGTTGAATTACTCATGCAACTACACATTTTCTCAAGATATAGATAAAGAAAGTGTGGATCTTATTCCGATGATACAAAGATACTTTTTGAATGAAATAGAAATAGCATTAGGCGAAAAAGTGTCCATGAGTCTAGTTAAAAAATGATTCACGCGTCCGGGTCAGTAGACCACAACCTACTTTTTCTTTTAGTCTGACGTACAGCATTGTATTGATAATTACAGTAATTTTTTAAAATTTGCTAAGCACACAACAGTCAAATTTAATATATTTTTAAAGAATAATTAACAGATTGTCACT
comp2557307_c0_seq1	264	n271605	0.0001	AK164416	mRNAlike lncRNA	Mus musculus	Mouse noncoding transcript	FANTOM3	D230015P19	http://fantom3.gsc.riken.jp/db/annotate/main.cgi?masterid=D230015P19	GTACTTTCCTGACCTGTAATCGAACCCCTAACTCATACATGAGAGATTGGTGCTCTTAACCACTAAGCCACTGCGACTTTACCATTTCACACCACGTGTAATTAAGACCTTTTATGCGAAATATAGGATAAATTGTGTAAGTAATTAATGTGACAATTACCCACTACCATTACAAATGACGGCAGCAATAGTGACATTTAGGTACAGTTCTTTGTTTTCTCCCATATAAATAAATACCTCGATTCAGGAAGTGATGCACACTGC
comp14025_c0_seq1	480	n287038	0.0007	AK136582	mRNAlike lncRNA	Mus musculus	Mouse noncoding transcript	FANTOM3	9130414M06	http://fantom3.gsc.riken.jp/db/annotate/main.cgi?masterid=9130414M06	AGTAAACACGGTTTAAGTTGTAATGGAGGTCAATTAAACACGATTGCTTATTTACTATGACATTTCCGTGTTCAACTTATAGGACCCTTTTAAAAAGGAATAGCTTTTAAGTAATTAACTATGTTACAATTTTAATTTAATCTAAATAATTTTATGTAGTTAAGAGGAATTGTAAAACTTTGACACTTTCTGTAAGTAATGGGTTGTTGATCCGATTATTTAATTGAAATAAACTTATTCCGGAACAACAAAGACTTTGTCCTTCTTGTCAAAGAGAAACGTACAAAGATATATTTCGCTATATTGTTATTTATTTTAGTGTTACCTACTAAAGCACAAAATATATTTAGCTAGGTAGGTGTATAAAGAGATAAGTTACGACAAAATTTTCTGAAAATA…
comp83848_c0_seq2	498	n285042	0.0008	AK036079	mRNAlike lncRNA	Mus musculus	Mouse noncoding transcript	FANTOM3	9630032O13	http://fantom3.gsc.riken.jp/db/annotate/main.cgi?masterid=9630032O13	ACTTCGTGCCAAATCTTAATTAATATTTGTCTTAAATTATTTGTAAACTTAAATCTATCTAACAATCGTAGCTGATACTTTTGAACTCCATACATACAAAGCACAAAAACAAATTATGCAATAGCGAACAATTCAATTAATTAATTGTAAAAGCATTTTTTACGGATTATCTTACAGTCTGATTAATTGTCGTAAATTAAATTCTATAACATATACATTGGCTTATGTCGACTACTTACTATTCGACACTACATTTCAAGTACATTTACAGTCTAAAGTTATAAACTATCACAAATTACCTATACCCAAACATGTACCCAACAATGTACATATATTTGCGTTAATTACACAAAAAACAACCACAAGAATAAATCCGTAAAAGCTTCAACGACAACGAAA…
comp2209706_c0_seq1	221	n292556	8e-05	AK029702	mRNAlike lncRNA	Mus musculus	Mouse noncoding transcript	FANTOM3	4930484B16	http://fantom3.gsc.riken.jp/db/annotate/main.cgi?masterid=4930484B16	GAGGATTGAAAGAACAATGTAGAATTACGTGTCAAGGCCATTCCAAATATATGACCTGTTTTGTGAAATAGCTTGTATAGAACATAAGACTAGTACTATATACTGCCCAAATCAAATGTAAAAATGAGTGTATCTAATCTATACTTACAGAACAAAGAGGGGTTTTGTTTGTTTGTTTGGATCTTTAAGGCTCCAGAACTACGAAACAGATTTGAAAATTC
comp1900181_c0_seq1	687	n272351	0.0003	AK051190	mRNAlike lncRNA	Mus musculus	Mouse noncoding transcript	FANTOM3	D130013J01	http://fantom3.gsc.riken.jp/db/annotate/main.cgi?masterid=D130013J01	AATAAACCATGCTTTGGGTAGCCAAATATATCCTCAGCTGGCAGTTTAAAGCCAACTAGATTTTGTCACAAGGATTTATTATACGAGAGATTTTACCTGTTTATAGAAAAACTTATGTTGGATTTTTGTTTGCTTGTTTGTTGTTGAGAAGGAGGAAAAATGAAGTTGGGTCTAAGGAAGCTGCAATCTCAAAAGTTTTAATTGATTTGAGACTTCATCATAAATCGAAGTAATAATATCTATTAGTATAAGAATTTTCATCTTCATAAAGTTGGTTCTGGCTATTTACTGACGCTGCTTTTTACAGGAACTGGGTCTGATTTTGGGCATTCCACTGGCTATTGGTTTGGTACTTACTGGTAATAACTCCGTCTACCGAGTTCGATTCTTGGTTCATTT…
comp3188668_c0_seq1	224	n289111	0.0003	AK078228	mRNAlike lncRNA	Mus musculus	Mouse noncoding transcript	FANTOM3	6430526C03	http://fantom3.gsc.riken.jp/db/annotate/main.cgi?masterid=6430526C03	AAAAGTTAAATTTTGTTTTGTTTTGAAAATAGTCACTTTATGTATTGTTTTATCTTTGCTCACAAATTTAAAGTTTTTCTTATATTTCCACTGTTTCTGTACAATACCACTAACACAATTACTGCCACTTAATAACTACTTTAAGTTTCGTGTATGTATCAAGTTTTATACACTTTTATGCACTATTTATATTTTTAAAGAGTTTTTTATTACGGAGCACTTTA
comp85198_c0_seq2	372	n407157	0.0006	NR_026571	lncRNA	Homo sapiens		RefGeneNoncode	NR_026571		TTTTTTTGAGTGTCCGATGACTATTGAGTTTATTGGTTCTGTTAAGCTAGACTTTGCGAATTTGTTGTTTTTATGGATATCAAAAATGTATGTAGTTTTGTTAGATTTTATGTAGTACCGAACTAGGTGTTAGGTGTTACTTATCATTTCACCGCGTGTTTTTTACTTTAGACTAGTTGAATATAGCTGTTTTATTGCATTCTAAATTATATTATGTCGCTTACTCATAACATGTCTTACAGATTTTTTCGGAAATTTCGAGTGTGATCTTATAAACTTATGTTGCCCAATTTTAATATGTTGTGTCGCGAACCAGATTTTCAAGTAAGATTTTTTTTTGCTATTTTCTATTTACCTTATTCAGTACTGCTA
comp1174900_c0_seq1	479	n337724	0.0007	AK125664	mRNAlike lncRNA	Homo sapiens	Human lncRNA	JounralRNA	106	NULL	CTATTCTATTCTATTCTATTCTAGATGCTATGTCATAAGGTACACTTTTTCTAAGAACTGCAGTCACAACTTCTGACTCACAAGGTACCTATACCTATTGTTTTCTTTGGGTTTAATCTGCCTAGTACAAAACTGATGACATTACAATACGGTGTGATAGACATTCAGGCACGTATCGACTATCGTTAATTACGAATGTTGACGGAAAACAATAGCCAATAAGTGCTATCGTTGCACACAATGAATTGATAGGTATGTTCGATGGGATACATCGGATAACGAGTTTACGATTTTACATAGGTAGGTACCTATCTAGTTTAGTTGTTGTAAGTAGATATGCAGGAAGTTAGATATGCGCCTCCAACTAAAGTTGTTAAGTATAAGTATGAAACAGTTGTA…
comp66548_c0_seq1	240	n283418	2e-05	AK038292	mRNAlike lncRNA	Mus musculus	Mouse noncoding transcript	FANTOM3	A130093K12	http://fantom3.gsc.riken.jp/db/annotate/main.cgi?masterid=A130093K12	ATTTTTGTATGTGTGTAGGCATTGCGAACACCACTATCGAACTGGTATCACACTGTAATGACAGTGTGTATGCCTTTAAATAAATAAATAAATAAATCTTGCTATGGATGTTTATCCAAGTAGGTTTGATGCTTCAGAAGATAGTAAAACAAAGTAAACAAGGAAAGTCATGGTCGATGCTATCGGGGTGCATTGCAGTTGGATAATTATGTGTATTGACTAACCAAGGGGTATTGGGTT
comp1943601_c0_seq1	325	n270365	0.0005	AK085321	mRNAlike lncRNA	Mus musculus	Mouse noncoding transcript	FANTOM3	D630011J04	http://fantom3.gsc.riken.jp/db/annotate/main.cgi?masterid=D630011J04	CGGGGTTCCATACATCTGAGAAAGAAAGAAAGAATGAATTATTAATGTCAATATTGTAGTCTTAATTGTCACTGCTGAAAGCTGTTATACAACGCTTTACGGCTTATTGCGAAATAGTCAAATTCTATGTTTTGATATCAATGTCTAAGTGGATATAAATTATGTGGGTTCGAAACAATGTTTTTTTTTTTCGAATTGATTATAAATTGATGTTCTTAATGTGTGACATATTGCTCTTGAATTACCGCATAATATTATAATCTTATCCTATCTATTGAATAAATGAAATACAATGAAATACCAATTCCTCTGGACAACATTTCTC
comp80970_c2_seq4	206	n269237	5e-06	AK086488	mRNAlike lncRNA	Mus musculus	Mouse noncoding transcript	FANTOM3	D930032A01	http://fantom3.gsc.riken.jp/db/annotate/main.cgi?masterid=D930032A01	AATCGGCTTTACGGGTACTTTTGTAACAACCTGGGGCGCGATTCTATTAATTTTATGTTTTGATTTGTGTTAGATTTAAGTTAAAATTTTATTATTTATATGTAGGTATTGTGGACACCACTATCGAATTAGTATTACACTGTAATGATAGTGTGTATGTTTTTAAATAAATAAATAAATAAATTTTCATCCCACCATCTCGGAAA
comp2533926_c0_seq1	307	n339185	0.0005	AK027477	mRNAlike lncRNA	Homo sapiens	Human lncRNA	JounralRNA	1616	NULL	ATAGTACTCTACGCAACTGGAACATTACAAAAAATGACTTCAATTCACATTCGTTGGCAAGGTGCCGACAAAAAAAGAATGGTTAGAAAAAATCCGCTATAATATAAAACATGTTTGAATCGGAGATAGGCATAGCAAAAAATCTAGTAGCCACGAGGCAGACATGAAACTGGGTCATGTAGAAAAACGGTCGAGAAATTTCGCCCAATTATTTTAGGGTTTAAGCACTTATGTATCTTTGACTATTAATTAAGCTTGAGGCTAAAGATGATTTAGTTAAGAGTATCATTTTGGAGTAAATTAATCG
comp653767_c0_seq1	232	n275380	6e-06	AK048087	mRNAlike lncRNA	Mus musculus	Mouse noncoding transcript	FANTOM3	C130033P17	http://fantom3.gsc.riken.jp/db/annotate/main.cgi?masterid=C130033P17	TCATCATTTGACTTCTATCTGAGGTATAAATATGACGTGTGACATATTTTTCATGCAAAAGCTATCAAAACGACCAATATATTTTTCAGATTTAAGTTATCTGTCGATTGAAAAATCTTTGAAATAAATTGTCACTAGTCTTTTTCTTTTCTTTAAAAAAATAAGCAAATGTAAGACAATGTGTCATATTTGTCTAATTGTGTCTAGATGGAAATATTTTATCTATTGTATG
comp70939_c1_seq1	256	n409656	0.0004	NR_034053	lncRNA	Homo sapiens		RefGeneNoncode	NR_034053		GTATCTAATGTAAACAAATGTAGGACCGGTTCTTATGGTTATGCTTGAAAGAGCTTATTTTCTGCAAAGGACACCTAAATTGTGTGATTGTGACGCATATTTCCCTGTTTACATATATTTTTCTTTTTAAAACCTTTGCACTGTTATGTGTTTAATATATTAGGTTTGAGCGATAAATAACATCCGTTCTAGTAATTTTTCTTTTTGCTTTACTTAAAATTACGTTTTGTTACAGCCCCTCAGAACGACGGATCAG
comp2567955_c0_seq1	212	n279070	0.0003	AK043612	mRNAlike lncRNA	Mus musculus	Mouse noncoding transcript	FANTOM3	A830012C17	http://fantom3.gsc.riken.jp/db/annotate/main.cgi?masterid=A830012C17	ATGGCATTTAGTCGCGGAACGACATTTGTGAAGTATTTAAACTGTACCGGGGCTATTTTACCGTCTGCCCGTTTTGCAAAGGATTACAGCTAGTAATCGACTGGTAGCCGAAAATGCAAAATAAAATGTTCATGTTTTACCTAGGTTGATTTATACCTAGTTTTATTTTTTCATTAAACATTTTATCGGATTAGGTACAGTAGACTGCACAT
comp1863930_c0_seq1	389	n297209	0.0006	AK004483	mRNAlike lncRNA	Mus musculus	Mouse noncoding transcript	FANTOM3	1190004K03	http://fantom3.gsc.riken.jp/db/annotate/main.cgi?masterid=1190004K03	ACTTACATCGATAGGTCTATTTGCACAGCCATAGCCATAGCCTAGGTACATACGTAGTTGCATACAATTAAAAGCGACCCTCTCCAATTTCAAACTAGCTACTATCTAAGATACAACCTGATCACGAAGAGTTGAGCGCTCTTCAAGAGTACGTACAAAAAAAATATTCAAGGGTGTGTACTGTAATTTTGCCAAGCTCCTTTAGCATTCATCGTTGATGTCGACCGTCCAAATTGGATTACGTGTTAACTGTCTACAGAAGCACGCCCCTAGCTAACGATTTTATGATTTTATTGCGGAACCCCAAATGCGTTGAGATTATGACGATACAAATTAGGTCGGCGTACATTTTGATGTATATTATCCACTTAAAGTTTTAGGAAAGCGGG
comp81475_c0_seq5	589	n267756	6e-05	AK087651	mRNAlike lncRNA	Mus musculus	Mouse noncoding transcript	FANTOM3	E230034K22	http://fantom3.gsc.riken.jp/db/annotate/main.cgi?masterid=E230034K22	TTTTTTTTACTTTATTTTCAAATTTAATATCGTTTCGTACAATACCGTGTTAACAGTCCGACGTCCGCATTCAATAGTTCGGTAACAATAATTACCATATCAAAAGGTGGATGCTCGAACTAATAGCATTTATTATAAAAAACACTACATTTCAGTTATTTATTAGTAATAATAAGACTCAAAAGAACACTTACAAACAATATTAAAGGGTAATTTGGTTGAGGTAGATTCAGTTATATTTTTTTAACTAACTTTTTTTGTTGTGGGTACATGATTAGGCAACTTTCGCGAGTTTAATTTTCTCTTTTTTTAGACTGGTCACATTTTTTATTATTTCAAGGCAATTTTAATGACCCAGATTTATAATTTTTGCTGCCAAGTTCAGGATTCTATAATTAT…
comp3996987_c0_seq1	222	n280844	2e-05	AK041226	mRNAlike lncRNA	Mus musculus	Mouse noncoding transcript	FANTOM3	A530093A18	http://fantom3.gsc.riken.jp/db/annotate/main.cgi?masterid=A530093A18	AGGAGATTTAGAACGAGGACGAGCCAGCTAATTACTCAGCCATCGTCAATAATACATATGCTATGGAAAATAACAGCGATGATGGACAACATCGATTTAGGACAAAATAGTTCATGAAAATACACATGTCTTAATGAGCTACAGCAGCGTTTTCAACCTGTGGGTCGCGACCCTCTGGGGGGTCGCGTAACCAGTTTAGTTGTCCAGTAGTTGTATGTAGGT
comp82257_c2_seq5	560	n291331	0.0009	AK016874	mRNAlike lncRNA	Mus musculus	Mouse noncoding transcript	FANTOM3	4933422O15	http://fantom3.gsc.riken.jp/db/annotate/main.cgi?masterid=4933422O15	ACAGATTGCTCTGTTACAGGTCAAATCAAATCAAATCAAATCGTTTATTTTGCAAAGAATATGGGTACAAAATAAGATGTTAGATTTATACATAGTTCCAACACATTCTACCTTACGGCATGCAAAAGAAAAATAAAAAGTTTTATTAGTAGGTTAGTAGTTTAGAGTGGATCCCGGCTGCCATTTGAACACCTTTGGCAGTCGTTTGGTAGGTAGTCAGAAGTCAGAAAGACTGATAACCAGTCTTGTCAAGGGATATCGGATTGCTTGGATAACTGGGGAGGTCAGATATGCAGTCACTTAATGTCAAATATTGGTACCTACTCAGCTGCGACTTGTTAGACAGGAACTCGCCTCCAATATAGTTGGGAAAAGGTTAGACAGAGTGTAGTCTACTTC…
comp1856215_c0_seq1	270	n269058	1e-07	AK086685	mRNAlike lncRNA	Mus musculus	Mouse noncoding transcript	FANTOM3	D930045L01	http://fantom3.gsc.riken.jp/db/annotate/main.cgi?masterid=D930045L01	AGGCTGTAACAGTTAACAGTATGGTACTCTGACCTGAGTTATATAAATAACTGTCAAGTTTCATCAAAATCATACATACATACCTACATACATCCATAGACACAAACTTGTGAATAAATAATATTAGCAGTGATATTTCTCTATTCCGGAATAAACAAGATGAAAGTAATAGTGACTATTTACTAATATAAGTAAATAAATAAATTTAGACCATTCAATTGGATAAGCTATTCCGTATATTTCAAATAAACAGACCGACTTACCAATTAG
comp87826_c0_seq4	1779	n333365	0.0002	BC001876	mRNAlike lncRNA	Homo sapiens	NULL	H-invitational v7.5	HIT000086102_06	http://h-invitational.jp/hinv/spsoup/transcript_view?hit_id=HIT000086102_06	TAAAATTCAAATGACAAGTTAATCACTCAATTGGGGTTGCGCCGCTCTCGTGTCGTGTTGTTCATGTGTGTCATAACCTTTATGACTTGTTTTTAATGTCTGTTGTAAATAGTCCAGCTACTTTAATATTTTGTTGGTAATTAATGCTACTCCTAATTTGATAGTGGGTTTAAAATATAGTGGTAGCATTGGCTTACTACAAAACGGTAAGGAGGCTATTTGTTAGATCAATGTAAATGGTTGTAAAGAGATAAAACTTATTTAAAAAGATATTTAAATTAAGGATTCACCTTCATTTTAGTGGGCTTAGAAGCATGCCTTTGCATGCACCTTTCACTTATGTCATTCCTATTTTCCCTTTATAAAGTTCCTCACTGAAGTACCAATTACTTAATTATT…
comp1379714_c0_seq1	502	n283599	0.0008	AK038093	mRNAlike lncRNA	Mus musculus	Mouse noncoding transcript	FANTOM3	A130077N15	http://fantom3.gsc.riken.jp/db/annotate/main.cgi?masterid=A130077N15	GCGGGAAGGCGCGTCGGGGTCTGCAATGTAAACATTGGTGTAGAACTAATGATTGATAAAATATTATCTTGGAATGCTATGGTAACTGGAGGAAAAAACATTTGAGAAAAAGACTTATTTCCAAAATTATATACCTAGTCTTGGGGAGGTATATTCATTGTAATGTTGTATTGACTTTAAATAATTGAATAGGTAAACGAGTGTTATTTCATAAATACAGCAACTCATAAGAAAGTTATGTCAATATTATAAATTCCCTGTTTAATGTTTTATTTAAAGTAAAGCATTGTTTTATATAGTTATGGTTTAAGACATAGGGCCTATTTACAAACTTTTCCCACGTTCACGTGCATAACGAAAACGTATTGACATAACATGAGAACCGTCATTTTTACAAGT…
comp75169_c0_seq1	228	n267399	9e-05	AK088058	mRNAlike lncRNA	Mus musculus	Mouse noncoding transcript	FANTOM3	E430002O18	http://fantom3.gsc.riken.jp/db/annotate/main.cgi?masterid=E430002O18	GCGTATCTATACCAGTATTAGTGTGGAGCGCTCTGCTCGCGCTGTCTTAATTTGCGCAGCGCCAAGGAAGGTTGTTTTGTCGAAAAATTTCAAAAACAAATATTCACCCATAACAAAATGGCCAACTTTTATTGATCACCAAAGGAAAAGTCAACGCAATATGCAGAATGAAGATCGTAACTTATCATATTTCAAAAGTTTACTTCCAATGCTAGCTTCATTCAACGT
comp1015_c0_seq1	353	n289549	0.0005	AK031827	mRNAlike lncRNA	Mus musculus	Mouse noncoding transcript	FANTOM3	6330410G14	http://fantom3.gsc.riken.jp/db/annotate/main.cgi?masterid=6330410G14	ATAAAGTTAAATAAATAAATAAATACCAAATCTCAAATGGTTAAGCAAAATTGAGCTTAATAGCTTAGTTTTCCTAATCTAATCTTCCTAATAGCATTAGGGGAAAGTGGACTTATTGTTTACGCCTCTGTTTATAGGAAACAGGTTGCCTTTTGTTACCAGTTTGATGCAGAAATTGCATTCTCTGTTAATTTTCATTCACAGGCTTCATCCACCCCTTTTTGTTTAATATAATCAAACAGTTCTTATTAGTAATTCGTTAAATCGAAACTGGATAAGCTTTAGTGCCATATTAACAAATGCCCAGGCAGACATGTTTTATCAGAATTCAGCACTTTTTTGTTGATTTTGGA
comp3307221_c0_seq1	234	n273944	0.0004	AK049007	mRNAlike lncRNA	Mus musculus	Mouse noncoding transcript	FANTOM3	C230090P11	http://fantom3.gsc.riken.jp/db/annotate/main.cgi?masterid=C230090P11	ACCAACTGCGCAAGAGTGGTCGCAAATAAACATAGTTAATTGAGTTGTTAAGGGCCTGAATTGTACAGAGCAAACCAGTTATGTTAAATCACAAAATCAGAGTGAACTATAGGTTCTTATGCCTATGCTGTATTATGACATATTACTAGCTTGTACTCGCGGTTTCGCCCCAAACAGATACACATCTGTTTTGATGAGTACACATTGGCAAAAGAATTCTTGAAACTGCTCCAG
comp2183332_c0_seq1	272	n381507	0.0004	NULL	lncRNA	Homo sapiens		UCSCGeneNoncode	uc001kab.1		CAAAGGAGGTTCTGTAAAAGTTGAATTGTTTCTGAAACATGTGAGTATTTGCAACATGTGAATTTTAGAATTTTTTGAAGATCTGAAAGAGATATAAAAAACAGTGCAAACGGTTTTAGAAACCTATTTAAATGAGATGCTAATCAAAGAAATCCAAAGATACTATAACCTTAGAAAAGAGATACCTACAAAAATAGGTCAAAATTTGAATTGTCCTTCCGCAGATACAAGTTTTTAGCAATACGGATGTCCTCGAGACATTTACATGCGAG
comp2134572_c0_seq1	540	n288945	0.0002	AK135102	mRNAlike lncRNA	Mus musculus	Mouse noncoding transcript	FANTOM3	6430588L13	http://fantom3.gsc.riken.jp/db/annotate/main.cgi?masterid=6430588L13	AGTAGCTTGGAAGTCAGGTACTCGATAAAAATAATGGTAAAAGGTACGGTTGATATGTATTTTTGTATTGGATTTTCATCGTTAATTCATAGTCTTAACAGAATTTTCTGGCGATATCAAGGCACATATTAGAAGTTTATAGGTATACTCTAGCTTTTGATTATCGAATGAATCTGTGTACATTTAGGAGTGTAAAGTTAGTTGCAAGAATGTTAAATGAATAAAACACATTAGTTTATTATTAACGCATAACATTTAATATTTATAGTTCATATTTATAATACATTTCAATGTTAGCAGTAAGAAGTCATGAGTGTATTCATAATGGTAATGGTAGTGCTTGATTTTTTATTTTAATTAACATTACAAAATGGGACTTATACATTAAACCTTATGAGC…
comp2701983_c0_seq1	295	n286724	0.0004	AK033886	mRNAlike lncRNA	Mus musculus	Mouse noncoding transcript	FANTOM3	9330109L20	http://fantom3.gsc.riken.jp/db/annotate/main.cgi?masterid=9330109L20	CAGGTTTGTTGTTTCTTTTTTTTTTGAATTCGAGATTTTTTCGTATACATAGTTGTTCACTCCTGCACTCCTGAGCTTATTCTTAAAGCTTAGTCAATGTGAACAAGTATGGCTAAACCTATGAGTGTTGCTAACACTATTAAAATTGTAACATAGAGTCAGAGCGCATCGGGTAACCGCGATATCCGGGTGCATTCATTGCAACATTTCTAACATTCCATGTAAAATAGTATTTATTAACATTTTAACATTTAAGAGAATTTATTGTGGATTAGTACAATAAACTTTATTTTAG
comp3986320_c0_seq1	267	n270724	0.0004	AK085005	mRNAlike lncRNA	Mus musculus	Mouse noncoding transcript	FANTOM3	D430023F04	http://fantom3.gsc.riken.jp/db/annotate/main.cgi?masterid=D430023F04	ACACCACCGAAAAATCCAATATTATTGTCTGTCTCAAGCATCAAACCTAGAACCTCACAGACAGTCAAAACCTTGTCGTTGAATTGCTTAACGAGGAACTGTTCATTGATCCATTCCTTCTCAAATGTCGGACACAAACCTTCCAAATGTTTGCTTTACATTTAACACACTAACAGTCTGGTGACATCGACCTTAGTGCTAATCATTATAATCCAGCTAAACTCGGATGCGATAAGCTGTACAAACGAACTGCTGAACATAGTGTTA
comp1860831_c0_seq1	482	n292816	9e-16	AK029664	mRNAlike lncRNA	Mus musculus	Mouse noncoding transcript	FANTOM3	4930438F12	http://fantom3.gsc.riken.jp/db/annotate/main.cgi?masterid=4930438F12	ACTTTTACATACTTTTTGTTCTTAAACTAGCTGTTTCCTGAATCTAATGTTTTGTAGCATTATTTCATTTTATGTGCTGTCAGCTGTGAAGCTACCTCTCATAAATAAATAAATTATAATTATTACCATACCTACATAAAGGTTTTGCTACATAACTACTATATGCTATTAACATCTGGCCATTAGAACTCATTGTTCTATTTTAACTTAGAAAAACACTTGAATAAATATTAAAATCTTTTTTTAATAATCGTTAATTTCGTTATTAAATCATGTAGCTGAGGTGTCCGAGTGGTTAAGGAGTTGGACTTGAAATCCAATGGGTTATACCCGCGCAGGTTCGAATCCTGTCCTCAGCGAAGTGAATTTTTACCTTTGTAGATTTTAACTACATCGTGT…
comp86168_c0_seq3	482	n286584	0.0008	AK034120	mRNAlike lncRNA	Mus musculus	Mouse noncoding transcript	FANTOM3	9330158D19	http://fantom3.gsc.riken.jp/db/annotate/main.cgi?masterid=9330158D19	CAAACCAGGATATTTTTAAGGAGATATTTTAAAACTACTTTGGTTGATGTAGTCCAGGACATAGAATTACCAAAGATTCTTCACCAATATTTGCTTTTTAACTGTCGTTAAAGCGACAATTTTGGTAATTTAAGGTTTTACTTAGGCTGAAGATGGAATTCTTTTGCCTCATCTTTTTTTTAAAAGGTGCTTTTGGTGTTGCCAGTTGATTTAGTCTCCCAGGTTAAGGGGTGATTTTGGATGTTGTTGAGGCCAGTCAAGTGGGTTGAAGATAAATGTTCTTTGGTATTTTAATGTGTAACTACGTCTCATATGACTAGTATCATTATATTTTGATATTAAGTATAAGATTGATCCTATTTTTTGTCCTACTTTGTATTGAAATTATATTTTTGTTTG…
comp2638141_c0_seq1	207	n295554	0.0003	AK009291	mRNAlike lncRNA	Mus musculus	Mouse noncoding transcript	FANTOM3	2310011D08	http://fantom3.gsc.riken.jp/db/annotate/main.cgi?masterid=2310011D08	AACCAGCCCGAGTAATCTAATCTATCTAATCTACCTGTTTGTGAATGTTTGTTCACCTGTAATTGGTAACTGCGTAAGCTCTTAATTGTTACAACCCCCATTTTTGTCCATTTGTACAGAGAAGTTGTTGGTGTTTCTTTAGTGATAAATAAATGAAATGTGTGCTATTAATTTTCAAGTTAGATATTTTATGTAATAGGGATGATG
comp47802_c0_seq1	358	n288648	0.0006	AK032841	mRNAlike lncRNA	Mus musculus	Mouse noncoding transcript	FANTOM3	67204610000	http://fantom3.gsc.riken.jp/db/annotate/main.cgi?masterid=6720461E04	ACACCATTGACTGTGTTTCGGAGGATGATGAGCATATAGCAGCATATATATTTATTATTATTAGGTGGATGTAGTAAATAAGACAGCTGATCTGCCCATGGTAGCATCTAGCTAGAATAGATATAAACAAACTAATGATAAGTTAAATTATTATGAAGATTGATACATTCACTTAAAGACTAGACTAAAATTTACATTCAATAAAATATTGGAATTTAAATTATCCCTGAGAAACATGCTATTTTAATCAATGTACTGATAATAATCCATTCACAGTTATGAAACCACAAGATACAGCTTGTGTATTAATCCATCAAAGATACACATAATTTTCATACCTTTTGTCATTTTATACATA
comp4322267_c0_seq1	236	n341088	9e-05	CR626472	mRNAlike lncRNA	Homo sapiens	Human lncRNA	JounralRNA	3554	NULL	CATACTGAATTATGAGCCCAAACGTACTATCGGTCGACTAGAAAATCTACGGTGTGCTACTACTACTCTAATGGTATTGGCACTGTGCAATTTGTACAAGTCATTCATATATAGTGCGGTGCATTAAAACCAATCCATGAATAGTTTAGAACGGGTGCGGCCATTGACCAGAATACTCGTATTGCAAATGCATACACTTGCATATTTACATAATTTAACAAGCCGTTGAAAGGAGG
comp88513_c2_seq13	328	n344849	0.0005	NULL	lincRNA	Homo sapiens	Human lincRNA	Scripture Reconstruction LincRNAs By Luo	linc_luo_398	NULL	CAAAAACTTTTAAACGTCAGTTTATGCCTTGTCTAAAAAAATGTCAAATTATGACGTTGACATATGGTTCATTTTGCAGCCAAAATTTTATTAGACAAGTGTAAAACAGGGTTTAAAGTTTTTGTAGTAAGGCCCTACGTCTTCTGTTTTATTTTTTACTTTGCTTAAATTGGAAATGGGAAACAGAGTTTGTTTGTAACGTTTTCACGTCTAAGCGGTTGGACCAATTTTGCTCAAATGCACAAAGGAATATATATGTGAACCTGATGTTTTCCCTATCCCTCAATTTACTTGTAATAAAAATAAAATAAAAATAAAAAAAAAAAAT
comp58407_c0_seq2	481	n266436	0.0002	AK155845	mRNAlike lncRNA	Mus musculus	Mouse noncoding transcript	FANTOM3	F730230F11	http://fantom3.gsc.riken.jp/db/annotate/main.cgi?masterid=F730230F11	GGGACGATAAAAGGCTGTAACAGTGTCATTCCCAGCTTAATGGTTGGAAATAGTAATATGTAATGAATGTCAGGGCGATATTTGTATGCACTGAGGTTTAGTTGTTCATTTTTTTTTCCTAGAAAAATACGTGTAAGCTATTAATTTAAAAAATGCTGTTTGACGTCTTACAGTGTCTGTGCCTATCAAAAATAATAATACCTACCTACTCGTATTCTAAAAATAAAACTTTGTACCTGCCTAATTATCGAGTGTAAATATTTTGTAATGCTGGTATGCGTGGGTTGTAGACCACTTATAGATAACCGTTAGTCCTTGATAACAGTCCTTGACACATTGTACCAGACATGATTTAATACTGATTTTGGATGGCAGGATATTATTAAAGGTAACATTGGT…
comp75426_c0_seq3	684	n376147	0.0003	NULL	lncRNA	Homo sapiens	Human lincRNA	BodyMapLinc	TCONS_00026678		ATTTCAATTGCGCAATATTTTTCTTGTAGGTATATACAAACCCACCCAGTGTTGCCTCCTGTTAGACAGGTGATTTAATGGTTTCTTACAAACTTAAATATTATGTATGTCAGTAGGTACAAGCTGCTGACTGTGACGGTGATTTGCTTTTTTTTTTCAGAATAAGTTATTTTTTAAAGAAACAACAAGGTTTGATGTTCCTGGAGCTTCTTATCTACAAGCAGTACAGTCTTGCATTTGGTACTCTAAGTTTTCTCGAAACCTACATATTGTTACGAGTTCTGATAAGTTAACACAAAATTATCTTTTCCCTAACAACACAGCTTCATTAAAACAATTACACAGTAATAACAGTGAGAGTACCAGATTTCTAAACATAATTACAATCACTATTTTGCT…
comp3250539_c0_seq1	258	n269609	0.0004	AK052975	mRNAlike lncRNA	Mus musculus	Mouse noncoding transcript	FANTOM3	D930007A06	http://fantom3.gsc.riken.jp/db/annotate/main.cgi?masterid=D930007A06	ACCTCTTTCGCTCATCCGCTTTCTCGCTCAGAAGCTAACGACCTTGATAAGATTTTACAGCTATCCAGGCAATATTTTCGGGCAAATTCTAGTTTAACATCCATTTTTTGGAAATATCTTTCAGTGGGTCATGATTTTCAAACTAGATATTGTCGGATTTTCTCAATCTCAATCATATGGGAAACAAAGCAATGTGTCAACAAGTATATGTATGTGTGTGTGCATGTAACAAAGAAAACGTATTGACAATACGAGGAG
comp55827_c0_seq1	219	n377995	0.0003	NULL	lncRNA	Homo sapiens		EnsemblNoncode	ENST00000419083		GTTGGGAAAAGGCTCGGGAGATGGGTGTTCATGTCAAAATTTCGTCATTAGTAAACAAATCCAACAACAGATTGATTATGGAAATCCATAGCAAAATAATATTATAGATAGCTGAATGACAAGAATAGATCATTTTAGTTTTATTGTTACATTCCTTATTATTGTGTAGACATTCCTTACATACACTGCTATGAAAATAAATAAATAAATAAGTAGGTA
comp86744_c1_seq6	485	n290375	0.0008	AK030852	mRNAlike lncRNA	Mus musculus	Mouse noncoding transcript	FANTOM3	5830428I12	http://fantom3.gsc.riken.jp/db/annotate/main.cgi?masterid=5830428I12	TTATATTAATATTAACTAAATTACTGATACCGATATTATGATCAAAACTTATCAAGACAAACACCTAAACACTAAAATCTCAAATGATAAAGCTATATTCAAATTTTGTAGTTCTTTTATAAACAGTTTATTTTGTTCTTGAATGTTGGCACTGATTGAAAGAAGACATGAAAAAGAACGGAGTTAAAGGGATATTGTTATTACTGACAGAGAGAAATGGAAGCTCAAAATATTGAGCCGACAAATAACTTAGGAGCAGGATAGGATAAAGATTTGACAGTTACTATGAGAGATTTTAGTGGTCAGCCATTTTTTATTATAATTATATGGATGGACATTTGTTGCTGACTGTACCTAGCTTTTCTTTATAATTGCAGTATTTCTTTAGTAATTATTCTC…
comp2230940_c0_seq1	322	n290230	0.0005	AK030954	mRNAlike lncRNA	Mus musculus	Mouse noncoding transcript	FANTOM3	5830469B19	http://fantom3.gsc.riken.jp/db/annotate/main.cgi?masterid=5830469B19	CAAAATAGATTGAAAAAGACTAAGTAAGTAGATGTCCAATATATTAATTGCTAATATAAAAATACCATATTTACCTTAGGTACTTACTTAAAGGTCTATCTATCGGATAAAACGTTTCATATGGATCAGGATGGAACTGCTCTTAATTCAATTTGGGACAAGAAACTACACATTACATTATCTGATAAAAAAAAAACATCATACAATGATTTATGACTTCTATTATGAATAGTGTAATTAAGAATATCAATTAGCCAACACTGTTTACGTAAGTAAATATTTTGATAATATATAGTAATAATGTTGTTTGTTTTGTTCGCAG
comp4020876_c0_seq1	292	n271043	0.0001	AK084608	mRNAlike lncRNA	Mus musculus	Mouse noncoding transcript	FANTOM3	D330021F09	http://fantom3.gsc.riken.jp/db/annotate/main.cgi?masterid=D330021F09	GTGAGGATCTTGTGATTTCAGCAGATTTTTAGGGTTCCCGACTTCGTAAGGCAAGGAGTTGTCAGTCTGTCTACAAAGATCGTCATCTTCACGCTTTATCTTGGAATTTGGACAACAGGTCCGCTTTTCGCGATCTGCAGAAATTCGGTGAAACCTAGGTCCAAATGACCTAGTATACTTAATACATATACATACATAAAATAATTTTTAAATACATTTATTTAACGAAACAAATAGGATAATATGTATCAATAACTCACCATTCATATTTCACTAATGTACAAAAACAAAC
comp4136325_c0_seq1	206	n288149	0.0003	AK148935	mRNAlike lncRNA	Mus musculus	Mouse noncoding transcript	FANTOM3	7120464N03	http://fantom3.gsc.riken.jp/db/annotate/main.cgi?masterid=7120464N03	TTCGACGCAACAGAACGAATCAGTTTATTTCTCTTTTTCTTTTACGCGTTGGTTTTTCAGACTTTACGGCATTAACGGTAAGTCTAAAAACGAGTAATCTCATGAGTTTCACAGTGTCCATCTCCAATAATAACGCAAGTCATAAAAATGTTATGCTGCCATCACACAAACAGATGGCCCGATGGATATAAAAGGAAGCCCTGTGA
comp1700981_c0_seq1	352	n408071	0.0001	NR_027927	lncRNA	Homo sapiens		RefGeneNoncode	NR_027927		AGTAGGCATGCTTTGTGTGCATCATACATTAAAATCAGTAACTAATTCACTTGTTTGTTAACAATTAAATCAATACCCTACTACAGATAATTTTTTTACAAGAACAATGTACAGTGGCTTATTTTATAGTTTTTTTATGGACATTCTATAAGACATAAAGCCTTCAGCTATGGATGTGACCTTGTTTGAAATGTGTTGTACAATCAACACATCTCATAGCCACCAAGTTTGGCTTGAACCAGTTAAAGGAGATTGAACAAGACATTTATGTATTGACTATGAATACAACATTACATCACTATTTTTACATACAAAAAACAATTACATAAACTATTCTTAAAGTTAACTTCCA
comp19775_c0_seq1	257	n265230	0.0004	AK157621	mRNAlike lncRNA	Mus musculus	Mouse noncoding transcript	FANTOM3	F830227J20	http://fantom3.gsc.riken.jp/db/annotate/main.cgi?masterid=F830227J20	TATTCATTCATAGGATGCATTTTTATAAGATATCTTACAACGAAAACATTTGCTTACCATCTTAAAATACATATTAAGTTAAACACTAAAGATAGTAAATTAACAAACTCTGTGTTTAACATATAAAGACATTGGAATAGAATAAATAAATACATAAATAAAGAACCGATTTTTCAGTCATCACTTAACTTCTAACTGAGGAATAAATATAGTCTTGAAATATTTTCGATACCAAAGCTGTCAAACATATTTTTCAG
comp50201_c0_seq1	450	n284342	0.0007	AK037296	mRNAlike lncRNA	Mus musculus	Mouse noncoding transcript	FANTOM3	A130004E24	http://fantom3.gsc.riken.jp/db/annotate/main.cgi?masterid=A130004E24	ATTTCAGTGTTCGTTATTGTAAATAAAATTAAGCAATAATGTTACATGATGATGATGATACAAAGCAGAATAACAGTAGTTTACCACAATTTTCAAGAAATACGTTTCTGGCCCAGCATGCACGTTAGTATTTTGTTTGAGAAGTAAGCACTTGAAGCTTTATGTACTTATAGTATGTTTTGGCAGAGAAGTTGCTAAATACGGTATTATGTTTTTTTTGGGAATTGAATTTACAGCGAAGCGACAGCAGATTGCTTACTTTCAGTAAGTTAGTCACCTTTCTTGGTTTAGGAAAGATAAAATCAAAACACAGAAAAGGATATCATCATATTAATAAACGCTATTTATGTCGTCATAGTACATACATTACGGGGAACATAGGTGTTATTTATTGTTTTA…
comp3986139_c0_seq1	218	n273885	0.0003	AK049093	mRNAlike lncRNA	Mus musculus	Mouse noncoding transcript	FANTOM3	C230098G12	http://fantom3.gsc.riken.jp/db/annotate/main.cgi?masterid=C230098G12	CTTGACAAGTTCACATAAATAGCGACAATGGTTTGACGTCAGCTGTCGTGATGGACTGATTACATGATCAGGCTCCGATCACTGATAGCAGAGATGACTGGGGAGCCTGTAATTGTTAGACATGACCCTGAAAATGTTATACGTCAGTCGTCATACATGACAGATTAGATGAAATTGCCTAGTACACGGTCATCTGTTTTGTATCACATCAATCGTGG
comp2145371_c0_seq1	395	n276800	0.0006	AK046810	mRNAlike lncRNA	Mus musculus	Mouse noncoding transcript	FANTOM3	B830012M14	http://fantom3.gsc.riken.jp/db/annotate/main.cgi?masterid=B830012M14	GCTCTTAAATATTTCCCGAGTAAGTATTTTTTATTTAAGGGTAAAAGTTAAAAGGGTTCAAAGGTACTGATTAAGTAGCGCCTTAAAATTATTTTTGAGCAAAGATCTGAGTTCGTTGTTTGCTCCAAATATTGTACACGTAAAAGTTTGCATTTTTGACATGTTTATTGTTTCAAACCACTGTATACTCTCTATATTTTCTGAAGAATAGTTAAAAATAGATATAAAAACAATTTTTGGTACAGTAAAATATTAAGCGACCGGTCATTGTCTTTTCATGTTCAATACAAAATGACCAATATGGAAACAAAATTGTTAACTATACCAAGTCTTAAGTTTAGACAACATTGTACATGACTAATAAGTATATCAAAATGTTCCAGATGGTCACGCAA
comp3311850_c0_seq1	257	n406554	0.0004	NR_024056	lncRNA	Homo sapiens		RefGeneNoncode	NR_024056		CGCCAATTAAACTTTAAAAATGAAAAAACGGTTTCCGCCATTGTGTGCATTTTCCCGCGCTCCGCCATATTGTAACCATAGACTAATAGAGAGGAATGCGCGCGCTTATCTACGTTCTTTGTGAGGAATGTGAACTTTTTAAAACGTTTTATTTCATGTAGTTAAACTAATTATTATTATTTATTTTTTACTTTTTTTATAAATTACTGAAGGCTGGCAGTTAGTTATTTCTTTGCACTTTTTATTTAACTTAAAAG
comp86189_c0_seq6	937	n384265	0.0004	NULL	lncRNA	Homo sapiens		UCSCGeneNoncode	uc003dml.2		TTGGGAAAAGGCTAGGCAGATAATTTATAAGGTGTAATATAATAATTTATATGCCATACTAAAATATACAATTTTAAAACTAGAAAGACCAAGGCAAGTGTTTTTTATATATAGAGTTAGCTTAACAATTGCAAATTAGGAAAAGTCATAAAATATGAAAAGAAACAAAAACATAGTTTGTGAAATATCTAACAATGAAATTACTTTGCCGCCAATTTGACTACCTTGGTCTTTCTAATGTTAAGTAAAGCATTACTCATAAAAAGTCTTTCTCAAAGAAAATGAAGGATAAATAAGCATTATGAGATTATTAGACTAAATAAATAATTAACAAGTTAGACAGGCTTGTATTAAAGTGTTAATAAAGTTATTAGAAATGGAGCGGGCCAAAATTTGCCT…
comp3980983_c0_seq1	208	n273045	0.0003	AK050502	mRNAlike lncRNA	Mus musculus	Mouse noncoding transcript	FANTOM3	C820005A18	http://fantom3.gsc.riken.jp/db/annotate/main.cgi?masterid=C820005A18	ACGTCAAAATTTAGTTTACCTAGTATTAAAAGTTATTTTTTTGGTTTTTATAGGGTTTAGTTGATACAAATTGTAGGATTTATCTAGTACTTACGACACTTGTTACAGAAATTTAGAAGCCGAAAAGTTAAGTTGGAAGTCAGATAGTCGCACTGTATAAAATAATAATTGCATTTTGTTTTCCAGGTGATGTGAAGCCATGTCCCCG
comp2505981_c0_seq1	279	n275280	0.0004	AK163808	mRNAlike lncRNA	Mus musculus	Mouse noncoding transcript	FANTOM3	C130040P13	http://fantom3.gsc.riken.jp/db/annotate/main.cgi?masterid=C130040P13	AGTAAATGCATTCTTTAAATTGATGAACATTGGAAAAAATATAGTTTTTGAAATTACTTAAATTAAATTTACTCAGGACCAGAGACATAACTTGCCCATGAACCTAAAAAGAATTTCTGAAAAGAAAATTCTAAAGTGATGAAACACAAGTGATCACATTGAGATGATGTCTACACACACAGTTCAACAGATTACTAATTAATTTCATAATGATGGATAATATCAAAATCATTTACATATATGGCAAAAAAAAAATTTTAAGCTCTTTTTGGTCTTAAT
comp3153526_c0_seq1	201	n292298	8e-05	AK015925	mRNAlike lncRNA	Mus musculus	Mouse noncoding transcript	FANTOM3	4930528G08	http://fantom3.gsc.riken.jp/db/annotate/main.cgi?masterid=4930528G08	ACCGAAAGTGACACTTGACCATACATATGCAAAACGGAAACATTTGACACGTCGCATTAATGTAAGTACTAACAATAACAGTATTCATAGTTTTGTATAACATGTGCCATTTTCTTTTTTGTAAATACTAATTATGTCAACAAATCATCAAATTATAATTTTGCACATTTCAGAATTGCCTTTAAACACAGTAGGAATGCA
comp80359_c0_seq1	277	n270695	3e-05	AK085043	mRNAlike lncRNA	Mus musculus	Mouse noncoding transcript	FANTOM3	D430029N10	http://fantom3.gsc.riken.jp/db/annotate/main.cgi?masterid=D430029N10	GTGAAACCGCTGGCACGAGCTAGTTAATAAATAAATAAATGAATGAGTCGGCTATTCGGCCACTACTGAAAACCGAGCTTACTCACACTAATACAATGTGCATATACGTTTACACACAAGCAAGGCTTACCCGCTTTTAATAATACATTTATAAGTAACTCATATTCCCATATGCTTCGTTAAGACCCAAGTTTACCTACAATATAAACATCAGTTTTCTTGAAACAACTGTTTAATACGAATTATCAAATTAAATATAGTTATCGGCACGAATCTT
comp84569_c0_seq4	816	n264641	0.0003	AK144482	mRNAlike lncRNA	Mus musculus	Mouse noncoding transcript	FANTOM3	G630077H21	http://fantom3.gsc.riken.jp/db/annotate/main.cgi?masterid=G630077H21	TGTTTGTTTGCTTGAACATGCTAACCTCAGGAACTACTGATCCGATTTGGAAATAATAGCCCATTTGTAGGCTATATATCAGCACACCATGACTTATAGGAGCGGAGCAGTAATGAATAATGTTTCAAAATCAGGGGACTTTGCTCTATTGAAAGCAACTGTAATGTTAGCACACATGTCTAGATTTTAAGATATAAAGTTGTATTTTAGTGTGAACTTTGATAAAAATAAATTGATTTGATTCAATGACGTATTAAATAGGTACCCTCAAAAATAATATTTACTTAAATTTTATAATCATAGTCTAGAATTTAGTTGACTATGACTGGTTTACATAAGCTGATTCAAATTGAAATCATATTGTATTTGGATGCCTGAATTTATCTGAAATGGGAAAAC…
comp4058033_c0_seq1	201	n281598	0.0003	AK040435	mRNAlike lncRNA	Mus musculus	Mouse noncoding transcript	FANTOM3	A430095C08	http://fantom3.gsc.riken.jp/db/annotate/main.cgi?masterid=A430095C08	TCTCATCAACGGTAGCTGTCAGATATTCTACTGTAACAGCTGTTTGTTGCTATCTTCACTGTTGAGGGCGTGACATGCAAGTTTATGCAATTTTTATCTAGAATCATCTGTTTATGTAAGGTCGGGTTTTACTCTAGAATGCCAAATTGCATTTTTTTATAGCATTGTACTGTATGTAGCCTTCTATACTCCTAATACCCG
comp2381996_c0_seq1	242	n267714	0.0004	AK165086	mRNAlike lncRNA	Mus musculus	Mouse noncoding transcript	FANTOM3	E330003M09	http://fantom3.gsc.riken.jp/db/annotate/main.cgi?masterid=E330003M09	TGTCACTCTTGAAAGGACAACACAAGAGGGTCTTTTGTGATTTGTTTGGATATGTTTAGATAATTGTATATGAAATAGATGCTATTAATATTGCTGTCCTATTATAGCAATGACGGATTATGGGATATAAAATAATTGAAACGTATTTTCCCATGGTACAGATGAAGAAGAAAAAGAGATAGAATAGGGAAGAAAAACTACCAAATGTTTTTGAAATGAACAATTAGGGATGATGAGGTCCG
comp3102085_c0_seq1	275	n281410	0.0004	AK040638	mRNAlike lncRNA	Mus musculus	Mouse noncoding transcript	FANTOM3	A430110P16	http://fantom3.gsc.riken.jp/db/annotate/main.cgi?masterid=A430110P16	AGTAGAGAAGGAAATGATAATACGGTAAGGACAAATATCATGGAATAAATTGGTGGGATCATAAACCTACAGTATGCACCTATTATTTTAAAACTATAACCTTGTCAAGTCCTAATTGTGTATGTATATACATATATGTTGTATAAATATGTGTACAAGAATCGCACAATATTAAAAATAACTTTTACTAGTGCTTTCATCTACGTCCTCTGGGAACTACTTCACGCATTCGCATAAAAAGCAGCCTAAGTACCTATAGCCTCCCTCGATAAATG
comp83172_c0_seq3	379	n264361	0.0001	AK145457	mRNAlike lncRNA	Mus musculus	Mouse noncoding transcript	FANTOM3	I0C0047P14	http://fantom3.gsc.riken.jp/db/annotate/main.cgi?masterid=I0C0047P14	AAAAGGTTAAGAACCACTGCTCTAATGACTAATTATTCTTAGAAAGTAGTTTTCATTTTCACATACCCAGTCTTAAAAAATATTTTTTAACCACAATTTGGAAAATTCAGTCTATGCCACATCCAAATCAGTAACGTTTTTGAGACTGGTTACATGTACATGATAAACGCTTAAAAATACGCAAAAAATGGTCGAACAGCATAATCTAGACATATAAAATGTAATAACAATGTAGTTAGTTGATTAAACATTTATTTGATATCTTTGGAAATATGGCCAGTAGATACTATTAGAAACCCTTCATGGCCGTCGGGTATAACTAAAAGTCTGTATATTCTGTGGGAAGCGGTTTTGTCTATGAGATCTTTTTTTGCATTAT
comp2034044_c0_seq1	240	n285389	0.0004	AK035601	mRNAlike lncRNA	Mus musculus	Mouse noncoding transcript	FANTOM3	9530075L08	http://fantom3.gsc.riken.jp/db/annotate/main.cgi?masterid=9530075L08	TTGCATACATTACAGATAAACACTGAAAAATAGAAGAAATAAATAAAATATATTAGACCACAACAATATTTTTTGACTACAGATGCCAAAAGAATCAAATAGTTTTCTTCCTAAAAGTAACATATATAACCTACACTTACTTTTTCAATTCACAAAACTACCAAAATCTTGGTGAATCAATCTTTACAGACCTGTACTCCAATTGTTTGAATTTAGTTCCTTCTCAAGTGGAGTATAAGG
comp3062004_c0_seq1	300	n287974	0.0005	AK078628	mRNAlike lncRNA	Mus musculus	Mouse noncoding transcript	FANTOM3	7330409L06	http://fantom3.gsc.riken.jp/db/annotate/main.cgi?masterid=7330409L06	CATATCTTTCATTGACAAATATCTGCCGCCGCACATTGTACAACAAACATTCGAGGGATGTTGTTGTGAGTGCCTCACTTACTTATGCTGGAACATTTCGTATCATCACGCCTCCGGCACATCTCCGTATTGTCCGTCGCCGCGACAGTATTGTGTCACACGCAGTTCCAATTTCATAGTAGCCTCTACTTGTGATTATTTCTCAAAATATAAGAACAATGCTACTCGTAACGAGAAAACAGTCAAATAAAATTTAAAGAAACACATTTTACTCACTGCAATAATTTCTTTAAAATTTAG
comp1361986_c0_seq1	304	n290459	0.0005	AK019999	mRNAlike lncRNA	Mus musculus	Mouse noncoding transcript	FANTOM3	5830406C21	http://fantom3.gsc.riken.jp/db/annotate/main.cgi?masterid=5830406C21	TTTTACAATAAAGTTAATATTACAACATAAAATTTATTTTTATTTTATTGTTTGAAAGCATCAAAAACAGTCAGGTAAAAATAAATTATGAGGTATCATCGAGACTCCAACTATTTGTATTTATCAGTTAAATGTTTTCAAGAAAGTTATTATAAAGACATGGCACATAAAGACCCTTTCCATGATGATTTTGTATAATTTTATGAGCATTTTCTCAGTATTATCAAAATTTTACTTTGATAATAATCAAAATTTTACTTGAGAGCTTTTATGTTTGAACATTAAAGGCTCCAAAACTACTGAA
comp89998_c0_seq6	900	n284391	0.0004	AK037219	mRNAlike lncRNA	Mus musculus	Mouse noncoding transcript	FANTOM3	A030011D01	http://fantom3.gsc.riken.jp/db/annotate/main.cgi?masterid=A030011D01	AAACTGACGTTTATGTTGTCGGTAAACTTGGATCTTAGTGTTTCACTATAGAAATGGGAATATGAGTTACTTTTAAATGTATTATTAAAAGCAGGTGAGCCATACTTGTGTTTGTAAATGTATATGCAAATTGAGTTTATATGAGTGGTCGAGTCACAGATACATATAAACTATATGCATATATATTCACACACACAAGTATAGCTCATCCGTTTTCCTGAGATAAAATACGTGTACTTAATATTTGATCTTAGAAAATGACCATCGGTGGATATACATGCAAATTAGAGTCGAAATATAGTTTTTGGAAGTCGGCAAAATAAATACTATACGATATAACGAAGAGGTATATTCAAAGAATTTGTCTTCAATAAAATGAATATATTATTTCATCAAATC…
comp85962_c1_seq2	431	n338996	0.0007	AL833164	mRNAlike lncRNA	Homo sapiens	Human lncRNA	JounralRNA	1425	NULL	CAGTGTCGGTTTTTGCACAAAAAATAGCAGTACTATAAATAAAGACCTTTTTAGTGTTAATAATATTAACGTTTGTTTGAAATCAATTCTTTTTACTAACTTTTTCATTTAGGGCTATTATTTCAGCGTTCAATGTAATCGTGAATCGTCGACACAATTTAGACATTATTTTAAAATAATATTTAATAAAATTTTACAAAGGCCCATTCCAAAGATCTTTTCAAATAAAATATTTTATGTACTTATTTAACGAATCATCGTTTTGCTTCTACATTCTGTGAGTCGTGTTTTTTATGTGATATAATTGTGTATAATTAATACGAGTATTCACATTAATATAATATGTATGTACGAATGCTATATTATATCAATGTTAGTATTCAACTACAGTTAATATGC…
comp1605400_c0_seq1	377	n342118	0.0006	AK023584	mRNAlike lncRNA	Homo sapiens	Human lncRNA	JounralRNA	4601	NULL	ACACCATTTACTGACGATTTTATCAACAATGTATCGACAAAGAATCTCTTTTACAGATCTATGTATAACATAAATTAGTAGTTCACAAATGTCTATCATAAACATGTTTGATATAATCTATGTTCAGTGTTTATATATAAACCAAAGATAGAACTCAAAATTACATTAAAATGTTTGTTACAAATTCCGCAGTGTGGTTTACGTTCACATTTTTCGCTTTATGTGAATCCATTGTTGGTTAGTTTCCAACATTCTGTTTTATACTGACTGTGTTTTTGACAGTGCATTTTGTACTTTACAATCCCGATCGAAAATCTTTAGTTATTTTGCACAAAATATTAATTTTAAACAAACCGTGTTTCGGAAAGCACGATAAA
comp78315_c0_seq2	672	n368637	7e-08	NULL	lncRNA	Homo sapiens	Human lincRNA	BodyMapLinc	TCONS_00011167		GGACTTGATCGTCACTGGTTCCTGTAAAAATAGAAAATGAAACTGTTAATAAACCTTTTTGGGAGTGGGACATTTAGTCTATGGCGGTGGCTGAGTGTTGTTTGGCAAATATTCAAATTGAGAATTTTATAAATGTGGGAAAAAACGAGATGAGATCATAACTATTTGATGCTAGGTAACTAGAATCAAACTTCTTGAATGGAAACTTCCTACAAGACATAAATTATTTTAATATTATTTTGTTCTAGGTACTCGCTGTATAACATAGGTGTGTGAGCATAATTTTTTAATGACCTATAAAAATATTATGTTGTTCTTGGGTATCGAATCATCTACTTGCCTAGTAAGTAGGTAGTAGGTAGTTAGTTATAGCTGACCTATATACTACTTAAAGAGTAT…
comp83955_c1_seq6	663	n275803	7e-05	AK047774	mRNAlike lncRNA	Mus musculus	Mouse noncoding transcript	FANTOM3	C030034K24	http://fantom3.gsc.riken.jp/db/annotate/main.cgi?masterid=C030034K24	CTGTGGCTGTGCCTGTGGCTGTGGCTGTGCCAATAATAATTTGTTTTGTAAAGAGGTACTTCGAGAGCGAAGTACAGGTCAGTATGGCCGTGTTAGATTATTGTATATTTCTTGATTTTAACTATCTTTGTAAACGAACTTTAAATGTCAAATATTGAATATTTTTACTGTCTCTGTAAACGCACATGAAAACGAGGGTACCTTTATGTAATTGTTTTATGTTCATTAAATTTTATATCTAAAATCTTACATGTTTAATGATAAAATAAATATTAAAATTATCGTTATAAGTTTTAAATAAGATTTGGTGTGTTTAAATTAGTTTATTTCAATTGTGAATTTAGTTATTTGTGTATAAAGCTTACTTGTCTGTGATTGGTCAATTTTGGCGGGATAGTA…
comp75174_c0_seq1	276	n268218	0.0004	AK143117	mRNAlike lncRNA	Mus musculus	Mouse noncoding transcript	FANTOM3	E130107I22	http://fantom3.gsc.riken.jp/db/annotate/main.cgi?masterid=E130107I22	CCCCCACACAAATGTTTCTGTACTATAATTAATTATTTAAAGCTAAACTTGAGCCTGGAAATTTTCTTTCTCTTATAAATTCAGATCATTTAACTTATGTGCATGATTACTCAATAAATTTTGCATAGCAATTAAAATATTGTGTAATGTATGTGTTGTCATACACAAAGACTCTTGCATCACAATTGTTCAAAGCTAAACATATTATAATTTGATATTATAACAAATAGAATTGCTAATATGTAACTTTACCTTTATTATACCAGCTCGTATTGA
comp1790251_c0_seq1	235	n264878	0.0004	AK149728	mRNAlike lncRNA	Mus musculus	Mouse noncoding transcript	FANTOM3	G530013G15	http://fantom3.gsc.riken.jp/db/annotate/main.cgi?masterid=G530013G15	TGTGTTACGGTTATTGAAAGAAGAGTGCCAACCAATCTCTCAGATCCTCATAACTTCGACTTTATCCATTGAGGTCTAACTAGAAAAGATAGAAAATGATGTAAACAAAAATATTAGGTCTATTTACCTATGGACAGCCTCTACCACATTTACATTTCCATCAGGAACATGACCATGACCACTGTCCAAGAACCCCTTACATTACTCAAATTTCCCTCATCTTCCAGGCCGGCAG
comp76423_c1_seq1	415	n263667	0.0006	NULL	mRNAlike lncRNA	Mus musculus	Mouse noncoding transcript	FANTOM3	2900022D04	http://fantom3.gsc.riken.jp/db/annotate/main.cgi?masterid=2900022D04	GAATCTTCAAATGAGTTTTTCTCCTTTCTTGGCACTATTTTACGGCTCGCCTTTGTTGTCTATAAAATATTAGGCTCTATAACCTAAAGGCAGAATAACATTATTTGCGATATTATGCACCATAAGCCTATTCTTGTGTAAATATTCTTTCCAAAATTACACAGTCAGTTCTAAAAACTTTAAAAAAATATTTTTTTAATTACATCTAATAAACCTTAAACGGTTGTTCAATATTCCAAAACATAATTTCTCCAAATTAAACATTATTAGATTGTCTGCATTCTTGGCATCTTTTTCGTGATTACGTTTTGAATCTGTGTCGAACCTTTATCGCCTAAATAAGGTGAAATAAAATGTAAATCAGTTAATACAAACATTATCAGGATCTCACTTTTTTCT…
comp50477_c0_seq1	559	n279827	0.0002	AK042714	mRNAlike lncRNA	Mus musculus	Mouse noncoding transcript	FANTOM3	A730018D18	http://fantom3.gsc.riken.jp/db/annotate/main.cgi?masterid=A730018D18	CAAAAAAATTTATTAAAAAAAAAAACAGAAAAACTTAAGTAATGTATACTTGTACAGTGCTAATTCACTAGTAATGTATTTACATATCATATTATTGTGTTGTAATTTTACATCGCAATTCACCTCCCATTTTATCTCCAGACCACATCAAAGGTAAGTGCCTAACATATAAAACCACAATGTTAAAAAAATAACTCATATTTCCATACTAATAAAATAAAAATAAAAAAACTTAATACTAAACTTGCAATTTCTAGCACTAGGTTGTTCATAAGTCAAATGAAAGTTTCAATACATAAAAAAAAACTAAAAATTCTGTCCTCGTATTTTCTGTACAATTGGTTTTGCCGCCATTTTTTAAATAATAATCTGTTACAATAGACTTTGGCTTATTCCCTA…
comp4172285_c0_seq1	202	n340475	0.0003	AK092218	mRNAlike lncRNA	Homo sapiens	Human lncRNA	JounralRNA	2936	NULL	GTGAATGATAACATACATTGTATTTAATAAGCGCGATTTCGTACGGTCTTAGTATTTGGTGATCGCGTCATCGAGGTGGCTATTTAGCACGAAAACCGACCCTTTTAAACTTTGATAACCTTTTTTAACACGCTTATATTTTTGGTGAGCAAACATCAGATGACCCTTTCCTCTTTACGTGCAGCGTGAGGGAGTGTCAAAC
comp78332_c0_seq5	520	n274830	0.0008	AK048585	mRNAlike lncRNA	Mus musculus	Mouse noncoding transcript	FANTOM3	C130080K23	http://fantom3.gsc.riken.jp/db/annotate/main.cgi?masterid=C130080K23	GACGCTGGCTTTAGCCTGCTACGGTAAGTTATAAATAAATAAATAAAGTTGTACTCAAATATTATATTTCATACTCAAACATTGTCTTCTTCCCTTCGTCAGCCAACTGCCAACTGTTTTTTCTTTTGTTTTAATCTCTCTCTATTATTTGGAGCGCTTAGACCAGTTTCGTTTTGTGCTGAAGTTCTTAATTCCAATGTGAACATTTTTCCATGAATGCATTTGTGAGGTTACCCACTGTGTCATACAATTATTTTTTATAGATGTGAAAAAAAAAGTAGTTTTATAAGTAACATCAGTGGGTATTTCTATTTCTTTAGGTTTAAACGGGATAACTGTTTAACGGTTGTGCAATAATTTACTATAATAGGTACCCACTATGCATTGAACTTACGATTA…
comp2512046_c0_seq1	631	n412932	0.001	NULL	lncRNA	Mus musculus		EnsemblNoncode	ENSMUST00000149307		TTGCTCTCTGTTCTGCCAAATCTATGAAGGCAGGTATATTTGCGCAATAAAACTCATTTTCTTTCTTTCTTTCTAGGTAGCTAACATTATATGTTGCTATAAAAACGAACTTAAGTACATATTTCTAGGTTCTCGGCGAGTAATCAATAGTATTGGCACTCGCAGCACGTCTTGCTTCAGCTTGAATAGGTACACCGTAGGTACACAAACAGTGCAACAACTGGTAGCGTTATGATATCGGAAATCCCTGGCTACAGTTGTTGTGTGGGCAGTGACGGCGCCGGCGCGGATGGAAGTCCTGCGTCCCTGGTGGGCCGCGAGTGTTGTTTTAGTTCTGCTTGATTTGGTGACATAAATTGCTTCTTTCGCAATTTGTTACATTTCTCACTTATCTATGGG…
comp4183241_c0_seq1	372	n266610	0.0006	AK089352	mRNAlike lncRNA	Mus musculus	Mouse noncoding transcript	FANTOM3	F730013A21	http://fantom3.gsc.riken.jp/db/annotate/main.cgi?masterid=F730013A21	AACCAGCTCCGTTAATCATAAAAAGTCGTAAATTCCGTTTGAAATTTAATTTTTCTCTTCTGTTTTCTGTCCGGTTGGACATGGGTTCCTGTCTCGTGTATCGTTTCATTTTTCAAATGCCTCTTTTTATCCCAGCCACTTCAGTCTCTAATTGAGTCTCCATATTGCGAGCTCTCGCACGCTTCCTGGGTTATCGAATTTAAGAGAAGCGGGAATGTAATTTAAACCTCTTCCCACTTTGACCTGTATAATGTAATCCAAAACTCCGTGTCAATACACACCAAGTACCAAGTTCCTTATCTGAAATGAGGGTAATTTTAAACTCTGTAAAACTTTATGATGCGTCAGACAATTCGAATTTGTGGGAACAGA
comp57818_c0_seq1	406	n291124	0.0006	AK030326	mRNAlike lncRNA	Mus musculus	Mouse noncoding transcript	FANTOM3	5031438B01	http://fantom3.gsc.riken.jp/db/annotate/main.cgi?masterid=5031438B01	AGCGCACTCCGATTAAAAGTACCACGTACCTTTTCATGTTATTTCTACACAAATCAGCTAAGTATCTTTTCTTCGGTCTCCAATCTCACTCTGCATCCATCCACATTCGTCCTTAGCTCACATTTAGCGGCTTGTGTTTCATCTCTCCTCAAGCGATTGCCTCTCATCTTTTTTGTAACCGCTGCTACTTTCAGACTCCGCCAGATTTCCCTTTATACTTCATTGTTCTACTTTTTCTTGTCCCTTCAACCGTGTGCAGAAACTGTTAAATAAATAAATACATGTCAAAATACTAGCTTCCGACATGGTTTTACCCGGAACGCGGGTTCTCCTAGGAACCTACTAACTTGCCAAATTTCAAGTTTGTTGGTGTTTTAGCTTCTGAGATTTCGAGATTAA…
comp3358161_c0_seq1	203	n266338	0.0003	AK089602	mRNAlike lncRNA	Mus musculus	Mouse noncoding transcript	FANTOM3	F830004E22	http://fantom3.gsc.riken.jp/db/annotate/main.cgi?masterid=F830004E22	ACTCAACTAGGTACCAGTCTCATGTTACATTTTAGGTCTTACGTATCTAATAAATCCTCAACCACTGCTGATACCAAAACAAATATCTTTAATTATAAATCTTTAAATATCGACCTTAATCTTTATTGACTTTAACTAAATGGACGCGACATTTAGATCAAATATCTATGTATGTTGAAATATTAGCCAAATGTCAACTGTAG
comp1638331_c0_seq1	238	n287708	9e-05	AK078684	mRNAlike lncRNA	Mus musculus	Mouse noncoding transcript	FANTOM3	7530406I19	http://fantom3.gsc.riken.jp/db/annotate/main.cgi?masterid=7530406I19	ACTTTTGAAAAGAAAAAAGAGACGAGCCAACTAAGTGACTGAATCCAACACAACACAGAGACACAGAGAGAAGCAACATGCATCATTAACCGCACAAACTAATTGAAGCCGCAAACACGCCGGAGCCACGACCGATCTTCACCCAAACCACATGCATGGATGCATGCGTGCATGCATGCAGATGAAGAGGCAACATCGATGGAGCTCCTTTTATTTCTGGTCAATCCTAAGATCGACG
comp1906959_c0_seq1	433	n293614	4e-05	AK029160	mRNAlike lncRNA	Mus musculus	Mouse noncoding transcript	FANTOM3	4732499D12	http://fantom3.gsc.riken.jp/db/annotate/main.cgi?masterid=4732499D12	GTGCATTCGCTTTGAAAGCGTCCCTGAAAAATGGAAAAATAATAAATTTAAATTTGTGGACAACTTTTCGATAACAAATGGAAGGATTTTCTAACAACGAAACGAAAATATAATTGGTGTCAAAATACTTCACATGTACTCGGAAAATTATGTTAAATCCATTAACCGATCGTGTCCTTTTGACAAGGAATCAATAACTCTTAGGCAAATTGATGGAGTATCAGTCAATGCGGATCGCTAACCTAATTAAATTAGAGCCGAGATAACGTGACAGCCTTCCTTAATGCCATATCGATGTATTGTACGACAAAGCCTTAGTAATATTATAAACTAGCTTGCACACGCCGCTTCACTCATGTATCATGGCTGATACTACACATACCTACCATTATTTGTACG…
comp1145224_c0_seq1	488	n423712	0.0002	NULL	lncRNA	Mus musculus		UCSCGeneNoncode	uc012dzk.1		TAGTTATAATACTCTTACACCCACTACCTAGAATAGAATATTCTTTCTTGTATGTCATTAGGAAATTTAATATAGTACAAACAAATAAGTATGGATGAGTACTAAACAACATTTGGTTGGAAATAAACCATTGATTATCCAGGAACTCACTATTTATTTAACAAAAAACTATCATATTTTTTAGTTACTTAAAATATGACGAGGATTGTCAAAACCTTCAGTTATTCTGGTACCTTGAACTGAATTATTAATGAGCTAAAATGCTAAACTCAAGGACTATCGATTGAATACATAGACCAAATATTAGCGCAAAATCGGTGCCTGACTCACAATACCTGAAGAACAATCAATATAGGCTATTTTCTTGAAAAAATCACCATTACAATTTTACATTTAGAA…
comp84455_c0_seq4	292	n274280	3e-05	AK082439	mRNAlike lncRNA	Mus musculus	Mouse noncoding transcript	FANTOM3	C230051A22	http://fantom3.gsc.riken.jp/db/annotate/main.cgi?masterid=C230051A22	ACTGAAATAAAAATAACAATTAAACATATATTTTATCAATTTATAAAATCTATTATGGCACTACCAACTGTATCTAGATCCGAGCCCGTTGGCCGTCTACTTGCCGACTTATTGCTTGTGTAATCTGGAGCTCTGCATTTGCTCTACGTTCTTCAATGGCTAGGAATCGCTTTGTGACGCTAACCATTTCAGAGCGGCGTTGTGACGGAGGTGACCTTCTCAGCAGTCGCCGGCGCGTTGCAGACTGACGCGAAGACAACTGGACACAGTGAGTCGGAGTTTGATTGCCTGT
comp791461_c0_seq1	340	n270093	0.0001	AK142586	mRNAlike lncRNA	Mus musculus	Mouse noncoding transcript	FANTOM3	D630050D04	http://fantom3.gsc.riken.jp/db/annotate/main.cgi?masterid=D630050D04	GGAAATCCAAATAAATAAATAAATAACACAACAGAGTAGATTGTAGTACACAAAAATATGTTTTGCGGCGTTATAGTATTATTTTATGGGTGTTTACCTAAGGATTTCTTGTAGCAACGGTAAATACACTGCAACTGTTATGTATGTATGCCTGGTGTTACCACACCTGGCACCTACCAATATTTATGTGTACTAGATAAAAAGTATTATAAAAGACACAAGATGACTTAAAAAAGGCCTTAGATTGTTTGGAAAATAAACCGAAAAATTAAAATTTTATTCCAAATACTTTTCCATATTTTATTTTATTAACTACTATAACACAGGGTTTGTTACAAGT
comp60268_c0_seq1	335	n264066	0.0005	AK158491	mRNAlike lncRNA	Mus musculus	Mouse noncoding transcript	FANTOM3	K230002G02	http://fantom3.gsc.riken.jp/db/annotate/main.cgi?masterid=K230002G02	TGACTCCAGCCTACAGCGAAGGTCTTAACTAAGGATTGTAGGAGCCGATCCATCCGCTGTTTCGCGATTAGGTATTGAAATTTGATATTGATATGAACCTAATGTCAAATTCTATCACCAATCGAAAAACAAAAGATGGATCGGGTATTGTAATCTGGAGTAAATAAGCTATGTACATTGTTGAAGGTGGCGCGTCGTTTGAATTTCGAACTCTATTTTCGGTCGGCCGTAGTTTTGATTACAGAATATAGTTCGCAATTCAAATCTGAAAGTCTGTTCTAAAATTGTTATTTAAATTCAAACTTTAAGTGGAGCGAATAAAGTTCGAAATTGAA
comp69872_c0_seq1	501	n338788	0.0008	BC043240	mRNAlike lncRNA	Homo sapiens	Human lncRNA	JounralRNA	1210	NULL	AGTATGTCAATGATATGGAATTGTAAGTCTAACAACAACAACAAAAATACGCTACGTGGTGTTTTTCATGCTTTGAGATTTGTTTGTGCTTCAGCATAAACCAATTTTACCCGCTTAACGCATAATTATGATTGGTTTTCGACATTCGCGTAGAAAAGTTAAAGCACAAAAATGAATAGTATTTGTATTAGAGATAGAACAATTACTGATTAGTATGTATTATTGATTGTGATTCTCTCCAAGTAAGAATATAACATAAGTTTGTTAATCTTTTGATGCAGACTACCTCAGACATTATCATTCTCACACACCACATAGTGCATCTTTAAAATCATACTAACAAGACTTCATTAAAATTGCTTCATTATATAAATTAATTTCTTTGTACTTGTCATCTTT…
comp148210_c0_seq1	294	n283463	0.0004	AK038243	mRNAlike lncRNA	Mus musculus	Mouse noncoding transcript	FANTOM3	A130089K08	http://fantom3.gsc.riken.jp/db/annotate/main.cgi?masterid=A130089K08	ATTTTTTTTTTTTAAAAATTAAAAAATATCCATTTATTTTTCATTAATTAGAAAGTAGCCTTATAAACACGATTGTGATAATAAACTTATCATAAATTAATCATTTATTGCAAGGTTTTGTATAATGCTATGTCTATTTTTGTAAAGAAAAGTCCCGAAGTTTCGTCTTCATCCTATTTAAGCCATATAATGTACTTAAAACCACATTCGAAAGTCCAGTTCTTTAAAATAAAATAAATCATTTTCTTTATTATTCACTGGCATCTGCTGAAGAAGCCAGTAAGTCTGACACCA
comp56439_c0_seq1	245	n265765	0.0004	AK156738	mRNAlike lncRNA	Mus musculus	Mouse noncoding transcript	FANTOM3	F830045N04	http://fantom3.gsc.riken.jp/db/annotate/main.cgi?masterid=F830045N04	GTATTCTTCCTCTTAATGTATTGTGAAAATATAAATTTGTTTAATATAAGTATTGTGAAAAAAAACATAAGCGGAAGACCTACAACAATACATTGGTTATTGTGTCTGGCTACCAATAGCTAGTGATAAATTTGTATTTTATTTTATGTCAATTTTCTATACTGTAGAGTAGTGTAATCAAAAGGGAACATTTTTTGTTAGCTTCTTTGTACCCTAAAGGATCCGAAACTTCTGAACTGATTTGA
comp86242_c0_seq6	264	n277571	0.0004	AK021003	mRNAlike lncRNA	Mus musculus	Mouse noncoding transcript	FANTOM3	B230216N24	http://fantom3.gsc.riken.jp/db/annotate/main.cgi?masterid=B230216N24	TCCAAGACTATATCAATCCATAGATTTTCCAAATGCTTCTGATATTAAAATAGGAACAGAAATTGGGAACATTATTGTCTCTTAATCAAAATTATATTAAAAAACTTTTTAGGACAAGCTAAATCTTCCTCCACTTTATTATAAAACATGGTCCTAAAAATATATGGCATGTGGTATATGTGTATTTGTATTTTTATGGGCCTTAGTTGCCTGATGAAAAGGAATAAATAAATAAATATAATTAATTGTATTGTATGCCATATT
comp13730_c0_seq1	309	n372010	0.0005	NULL	lncRNA	Homo sapiens	Human lincRNA	BodyMapLinc	TCONS_00018189		AAATTCAATATCCTACGTATTATGTGGTTTTTACTTTTATTTAAATCTATTACTCAAAATTCATCCGCACAGAAAACAAACTATACCTATGTGTATAACACCAATATTCAAACTAAAATCCAATACAGTTAGTTAATTTAAAAAAGTATTAAATAGTTATGACGTTGGCAGAGTATTTGCTGAACCGAAAACTTACGTCATACAAACGTAGAAATAAGTAGGAAATCGTAAGAACTAGTTACAACGTCTGTGTCCTTACAACTCTACATACTAGTATGAGGTAAATCTACTGCTATAAATAATTCTATA
comp1850292_c0_seq1	404	n341154	0.0006	BC036614	mRNAlike lncRNA	Homo sapiens	Human lncRNA	JounralRNA	3620	NULL	GTTTTGTATGCTTCAAGTATTCATATTTATTTTCAAAATGTTCCTTTCTGCCTACTTTGTATTTATAATTTATATAATTATTCACATAGTTCTAAAATGCTTCAAAAACGTCTTGAAATAAGGATGTCCGCCTGTATTTTTGGTAATACTTAGCAGCGCCTATTTAGCATTTCGCAAGTAAAGGTACAGCAACAAAGAACAATAAGTAGCTACTAATTGGCATACCTATTTGTCTGTAGGACCAAAATATTACAATCCCATGTTTGGCACAGTTTACTTTTCGCAAAGTGCATTGCTAAATACACAGCAACACCCAGGGTCTATAAAAAACAAGATCCGTAAATTGACACTGAAAAACAGTCAATAAGGATTTATATAGAAAATAAACAAAGCGATATA…
comp82429_c0_seq11	302	n266087	0.0005	AK156291	mRNAlike lncRNA	Mus musculus	Mouse noncoding transcript	FANTOM3	F830014P22	http://fantom3.gsc.riken.jp/db/annotate/main.cgi?masterid=F830014P22	TTTTTTTTAAATTAACAACTTTATTTCAAATAGTATAATTACAAGCATGCCACAATTTTACAGTAGACATCTCTAGAGCATCTACTAATATTTATCTTTCGCGTACTCAACTCCACTTACATTGTGACTTGAAACTTATTTTAGTCGCTAGAGCCCATTTTCGAACAATTTCCGTAGAGGGCAACACTGACAGATTGCCAACCGCTATTTTAGCTGCCATCGCGGTTTCTGAACACTTTGAAAGTTATTTTTTAAGGGTCAGTTACACCATTTAACTTTTACGATAACCGAACCATTTTCAG
comp4140841_c0_seq1	258	n411860	0.0004	NULL	lncRNA	Mus musculus		EnsemblNoncode	ENSMUST00000101535		CTATAGTACAGATCCTGGGTATTATGACGCGAAAGTACCTATATACATATGTATATAGAGGTGGATATTTGTTCCTCTTTCACGCAAATACCACTGGATTGATATTGATGACACTTGACAGAAATCACGTTTAGGTACCCCTGTTTTAGAAGTAGGTAGTTCCCTCGTAACGCGAGTGGAAGCTAGATACTAAATCGATTATAGTACTTTAGGTACCATACATTTTATAAAACTTATGTTTTTTATGAGTAAATTAAG
comp81411_c0_seq2	569	n295664	0.0009	AK008906	mRNAlike lncRNA	Mus musculus	Mouse noncoding transcript	FANTOM3	2210412D01	http://fantom3.gsc.riken.jp/db/annotate/main.cgi?masterid=2210412D01	TACCCTCGACGCATTTTCCGTCAGTTATGAACTTGTCCTTAATTCAATGTTTTGAGAACTAAAAGGTTTCTTATTCACGGTGGCCTACAAACGGAGCTTAACACAAGCTTATAGCTGAGATGGTCTAATATTTTTTTAACTTCGATGTAGAATTTTGATACACTTTTACAATATGAGAGTAAATCACTAATGTTTTTTTACCATCTTTTAAATGGGAAATTTGAATGTTCTGTGCTTTTAACTCTCCGTGCTATTGTCTTCTCATTGACTATTATTACCGCTAAATAAACTTTTATGCAAAAAATCGGACACCCTAGAGTGAAAATTACGAGGTGCCTGTTTTTTTCCTAATAGTCACAGGTATTGAAGAAATTATTTTGTCCACAATCAGACAAATGA…
comp457072_c0_seq1	234	n421297	0.0004	NULL	lncRNA	Mus musculus		UCSCGeneNoncode	uc009cdl.2		TTAAATCAGTACAAAAGGAACATAATTAATCACTGTGATATCATTAACTTCTTTATGTATGAGCCCAAATTCCACTAATTAGAACCAAATATAATTTCTCCATTCACATGTCTACTTCACTTTCATGGATTCTGGGTTTAATCCAGCACTGATAAACGCTAATGGCACTTACACTATTTTATTTATTCATCTGTACATACTTAAAATAATCATTCATAAAAAGCAACAAAATAG
comp1853510_c0_seq1	317	n283094	0.0005	AK038713	mRNAlike lncRNA	Mus musculus	Mouse noncoding transcript	FANTOM3	A230056J18	http://fantom3.gsc.riken.jp/db/annotate/main.cgi?masterid=A230056J18	GCACGATAGGCCGTATATACATACATATTTTGAAGCAGCAGCTTTAAGGTGGACGCACATTTTATCGTAGCCGGCCGCACCGAACGAATCGAATTCAAGAAGGCCTCGAAAGGTCACCGAAATCGACTGTGTCGAAGAAATCGTTCCTATTGCATTTACACCTGTACTAAGTTCTCAACAAGACGTGATCCGAATCTGAGGTTTCATAGGATTTGATAAAGAGAATGTTAAAAACCGTTTCGTTCTCTGCGATGATAGGCTAAAATAAATGTGTGTTACCATTTGTTTGCTACCATTATTTAACCAATCACATGGCG
comp498070_c0_seq1	337	n289153	0.0001	AK134912	mRNAlike lncRNA	Mus musculus	Mouse noncoding transcript	FANTOM3	6430515C02	http://fantom3.gsc.riken.jp/db/annotate/main.cgi?masterid=6430515C02	AAAAGTCAGTCTTAAACTGGCACTGTTAAATTGTTATTTAAAAGTAAGACCATAGGAATGTAGTTTATAAATACAAAATGCTAAATAAATAAAGTTTTTAGGCTACCATGGCACAGTATGGCAGATTTTTAAGAAAAGATTTTTGTAACTTTTTTTACCCACATTTGTAAAAGAAGCTGAAGTGATTCGAATACGTGTTTTCGTATCGTTCGCACGTGTCCTAATGTTATCGTATTGGCCATAGAGAGTAGGACTTTCTTTTTGATGCTACAAGTCTAAAATAATGGTAGTAGTTTCTTTCGTACGAGCATAATTTCTAATTTTTATGTAATTTGAA
comp174297_c0_seq1	481	n291600	0.0008	AK133224	mRNAlike lncRNA	Mus musculus	Mouse noncoding transcript	FANTOM3	4932418M05	http://fantom3.gsc.riken.jp/db/annotate/main.cgi?masterid=4932418M05	GAAGCTCCCACTCTATTTCTGTAAAATAATAAAATATAGTTGTAAAACAAAAGAAGGACGATTGGTATTTCTAAGAAGGAATCAGTCAGGCAGTCGTCACTGTCAGAAGCCAGTAAAGTCTGCTAAGGTGAATTTGTCTGAAGTGACTGAAGGAAATTCAAATATTAAGGGCTTTTTCAATATTTTGCCTAAGTCAATATTTCATATTTGAATTACCCACTATCAGTCGAGCCTTAACCAGACTTACTAAAGAGTATCGGATTGCCCGGCTAACTGGTTTGACAAGTACCGAGAGACTGTCGCTCCATATAAACACTGGTATTGAGCTAGTTAACACTGGAAGTCAGCTCCAACATATACTTTGGTAAAAGGCTAGGAAGGTGATGATGAAATTGCTTG…
comp2512965_c0_seq1	217	n265422	0.0003	AK157319	mRNAlike lncRNA	Mus musculus	Mouse noncoding transcript	FANTOM3	F830210P17	http://fantom3.gsc.riken.jp/db/annotate/main.cgi?masterid=F830210P17	ATACCTAAGTCGGTATTTGGAATTTCATGTGTTGTCAAGTTGAGCAGCTATTGAAATATGTAGTTTTTTTTTGTATTCTATGCTATCTGTTCAAAAATGGTCTTTTAATTGTCATATCCGGAAGCAATGATTAAACCTAAAACAACGAATACCAAAAGGCATTTTTGTTTTGAAATCATTAGAAGAATTTAGTTTAGTTATATTAAGGCAAACACTA
comp79912_c0_seq1	2143	n378262	0.0009	NULL	lncRNA	Homo sapiens		EnsemblNoncode	ENST00000427824		GCCCAGTGCCCAGTGCCCAGTGCCGGAGCTCAGAGCTCGGTCCCCAGTGCCCAGTGCGCAGGCTCGCGCGCGCCTGCTGTCCTGTCTGCAGTTCAATATTTAAGAACATGAAGCAATGTTAATTTTAACATTTATAGCATAATTAGATTTTTATCCTTAAGAGTAGGATTTCATCTAGTTGCCTTCGTAACAGTAGAGAAATTAGGTGATACCTTTTCTCTGAGTAGCTTCATAATAAAGTCACGGAGGTCAGCCGCGTTTCTCCACTAGCCAGTCAATTGTGTCGCTTGTCTTCCCGACATCGCGCTGACACCAGCTAGTTGCATCTAATCTCATCGTATCTCTAGTATAAGTATAATATTAAGGTCTCGAAGCGAGGCCGCGTACCTGACACCAATC…
comp1477615_c0_seq1	288	n285897	0.0001	AK137113	mRNAlike lncRNA	Mus musculus	Mouse noncoding transcript	FANTOM3	943008400000000	http://fantom3.gsc.riken.jp/db/annotate/main.cgi?masterid=9430084E08	GAATTTAATAAAAAAAAAACTTGAGCTAAGTTTCTTGTCCCTAACTCGAGACTTAGATATTACCTATATGTATATGTCACCAAATATTTATATTTTCGTCACACCTAAAAGACGTCCACTTCTGGACAAAGGCCTCCCCCAAAGTTCGCCACTATGCTCAAAAAAATGTGTGTAAAGTTTAAATAAAAACTTATGATAGATGTGTGTTATATTACGGTAATCGCAAATTGTTTATTTATTCAACTTTAAAGTATTCGTTACGAATTATCATATCATATCATATCATAT
comp72358_c0_seq1	595	n275384	6e-05	AK081529	mRNAlike lncRNA	Mus musculus	Mouse noncoding transcript	FANTOM3	C130033J18	http://fantom3.gsc.riken.jp/db/annotate/main.cgi?masterid=C130033J18	GCAATCTCTGCTGCCTTGTCGACTGTAGATAGAAATTATAAATATGGTCAACTTAAATATATTTCAATTACAGTAGGTATTTGTGTTTTGATAACGGACCTTATATATGTTAAAAAGAACTCATGTTATTTTCAAATAAAGTTTTATTTTAATAAGTTCTCTGGAACTCCTCATTATTGTTATACCTACAACAGGAGTAGATAGTACAGATGTTTGCAATAAATATATCTTATACTCGAGTTAACTGACATAACAACAGTGCTGTCTTTATTTAAGCGATAAATAACGACCATTTATATCCTCAATTTGCTCTTCACAAACAATTGAACGATTTATCACAAGTACATACACTCAAGTGGTCTGGAGATTATTGTTTTATTTTTGTCTCAGTTGTTGTGT…
comp50526_c0_seq1	315	n410283	0.0005	NR_037177_4	lncRNA	Homo sapiens		RefGeneNoncode	NR_037177_4		GGCCCATTCTCAGGGTAATAAAATTATGGTCTATGATCTAAAAAAATATAGATTAATTAAATTTTTACCATCTTATAATGTGGTTTCAAAAGTACCAGCGTTAAAACTAGATTTAAACCATCGACTATTTTCAATGTGATAGTTTAAACGTGGTTTAAAATGTGTAGTTTAATCTGTGGTTGTTTAAAATACCCTCATTCCTAATTGGGGAAAGCCTTGCTTTTGCTTATAATACCTATCATTGTAAGAAACCTGGCATTTTGAACATCAGTAACTCATAATACTGGCTATTTCTGTTGTTGGAAATAAATGTTA
comp18976_c0_seq1	480	n342031	1e-05	AK127077	mRNAlike lncRNA	Homo sapiens	Human lncRNA	JounralRNA	4512	NULL	AAAGCCTAAAAGTTAAAGCCAGATAAAAGTAGTTTTTTAAATAAATTCTATGTATCCTGTCCTATATGTCCTTTTTAGTCTCTGAGCTATCTCTAGGCAATTATATCGGTTCATTCGTTTTGGTGTCAAAACGGGGCAGACAGAAATTTACTTTCACATTTTTCTAATATATACCTATCTGTTTTTTTATATGTAGTTAATATGGAGAGTTAAGAAAGAAGCCTGTCCACAAGTTTAGACAGATTTCTGATACGCCTCTCCTATATTAAACTCTGCAATGAACAACATTGTCAATTTAAGTTTTTTGACGAAGCTACATGTTGCAGGACAATACAATTTACTCATTTATTTTTAGGAACTTCTTTATAAAACGTAACCCATAGCTTTTCTCGACGCGTT…
comp2006482_c0_seq1	443	n278533	0.0007	AK044483	mRNAlike lncRNA	Mus musculus	Mouse noncoding transcript	FANTOM3	A930015J06	http://fantom3.gsc.riken.jp/db/annotate/main.cgi?masterid=A930015J06	AGAACTAGTGGGAACAAACCAAATCAACGTAGCAGTCGAATAAAACAGCTAAATGAAGTTATTTTTATTTACAAGATTTATAAATAGATATCGAAATCTTTTTATTGGAAAATTGCAGTGCATTTCATTTATTTTTTTAGTTTTCAGAGGACTATAACACATATAATAGACAGGGAAATTACGATACTCGAGTTGGTAAATCGTTAGCTGGATTGGATAAAAGTATCCCTGCACTTATTTGCTACGATACTGTGGTAATCGAATTACTTATGCGTACATAAACCAACTATATTTATAAACCAACAAACATGTTTTACCTAATTTACATTAAATGTATTACTTATCAGTAAAAAGTATTGTTATTTTTACTTTCATCAGTAAATACAAAGTTCATGACCA…
comp83766_c0_seq6	356	n290499	0.0005	AK017871	mRNAlike lncRNA	Mus musculus	Mouse noncoding transcript	FANTOM3	5730577I03	http://fantom3.gsc.riken.jp/db/annotate/main.cgi?masterid=5730577I03	CTTTTTTTTGCAGTTTAATAACACTTTTATTCATAATATAGTTCCTTAAAAAGTACATAATGATTAATAGGCTGTAATAAATATATTAATCGGATCAATCAATCAATCAATCTTTATTTCGGAACATGTAATGTTCAGCTAAATTACTGTAAAAGTTCTTGTGCGAAACATTTCATGGATTTCTTGTGACAGCCGCGCGCGTCTATTGACACGATAGGTAGTCACAGTATGGAATCGTATGACAAAGTTAACAAGGCACACTACAGCCGGGTTCCACACAGACGCATGACGTCAACTGTTCAAAGCCATTCCCAAACTGTGACAAAGCAAAGGTAGGAAAGAATTTATGTCATAGG
comp454203_c0_seq1	286	n413998	0.0004	NR_004443	lncRNA	Mus musculus		RefGeneNoncode	NR_004443		GCTGCTGCTGCTGTTGTTGTTGTGTAGGGGGCGACGGCGCGGGGGCCGCGCCCCCTGGCGGTGCTCGCTGCCCTACGAGCACCTTCAACTCCGCCATTAACTTTTGCACCATACGGACACGTTTGGACTCAACCGCGTAACACACACTAGTGAAGACGTACACCTCAATCAATCGCAGCTAACTTGCCAAGAGCCATTGGCTCGGCCGTTGCATACACACGTGACGTCACTGTTGCACGTGATAATAAAGCATCGATATCGATACAAGCGTCGTTACAACGCGCGT
comp76448_c0_seq1	1358	n265835	4e-11	AK156638	mRNAlike lncRNA	Mus musculus	Mouse noncoding transcript	FANTOM3	F830034G10	http://fantom3.gsc.riken.jp/db/annotate/main.cgi?masterid=F830034G10	ACTGCCGTGTGTCTAGATTAAATTGTCGAATTAAAAATATTGGCTACGAATAATGTACTTTTGGGTTTAATTTACGTAATAATTGTTTGTCTGAAAATTCGTAGTTTAAAGATGGTGTCGATCATATATTTGGCCGAATCGCGCTATAGTTTCTTTATTATTTTTTCCACCAGTTAAGATTTAGAATTGTAAATTACATATTTGCTACTGGAATTTCACCTTATATCGATCTGCAGATGTCCTTCAACTTAGACCTCAGGATGTATTTATTAAACCTTTTAGTAAAAAATCGTAGCTTTAAACAAAGCAAACGCAGTATAGATTGCTGATTACATAAACAAGGCTAACCGAGGGTTGTCACGTCTTTTGCGCGAAAAAGGAAATAAAAGTGTTAAAGAC…
comp63738_c0_seq1	613	n407939	0.001	NR_027635	lncRNA	Homo sapiens		RefGeneNoncode	NR_027635		ATGGTCAAGAAAATTAAAACAATACACGAAATCATGTGTTTGAGTTGGCAGCAAGCAACAAAACAAAAACTTAACTTGAATTCAACAGTCAAATCAACGAGGCAGTAACTTCAGGCATAAACAAAACTTAATAAAAACAATAGATGAGGTGATGAAGGAAGTTATTGAATTGTTAACATAAAAGGAAAGTTTATGAGGGAGGATTTCGTCTTATGAGTGCGAGTAAGGCGTGTTGAAAGATAAAAGGAAAGGGAACTTACAAGGAATTTGCAAACAGTACTTTTGGTTCTGTGTGATGAATCTACGAGGCTTTAAAAAACAAAACAAAACAATTGAAAACAGTCAAATCAACTACAGTCAAACGATTAAACAAAAAACTTAACAATGCTGTAACAACTT…
comp86189_c0_seq1	959	n384265	0.0004	NULL	lncRNA	Homo sapiens		UCSCGeneNoncode	uc003dml.2		TTGGGAAAAGGCTAGGCAGATAATTTATAAGGTGTAATATAATAATTTATATGCCATACTAAAATATACAATTTTAAAACTAGAAAGACCAAGGCAAGTGTTTTTTATATATAGAGTTAGCTTAACAATTGCAAATTAGGAAAAGTCATAAAATATGAAAAGAAACAAAAACATAGTTTGTGAAATATCTAACAATGAAATTACTTTGCCGCCAATTTGACTACCTTGGTCTTTCTAATGTTAAGTAAAGCATTACTCATAAAAAGTCTTTCTCAAAGAAAATGAAGGATAAATAAGCATTATGAGATTATTAGACTAAATAAATAATTAACAAGTTAGACAGGCTTGTATTAAAGTGTTAATAAAGTTATTAGAAATGGAGCGGGCCAAAATTTGCCT…
comp79327_c0_seq3	593	n384754	0.0002	NULL	lncRNA	Homo sapiens		UCSCGeneNoncode	uc003lqz.2		ATTTGCATAAAAGTTTAGGACTGTCATATCTACATATAAAAAAAAATATGTTACAAAGTTAATTATCATATTACTATTACCTACTCCATCATCATTTCAGTTGGCAACTGGTGTATAGCACATACGAAACTAGCTATTTGACAGTTTACCGATGTAGGTACACTTTACCAAATGATGATAACTGCGAGTTGTCAATGGAGCTAGCGAATAAGCCCACAGATGTAGTTCATCTACGTAGTACTAAACTAACTACTAGGAATGTGTGTGAATTTAGTTCAGTTTGGGATTGGCGGTCTTTGGGTTTCATTAAACATTAAAATCATTAATTGGCTCTTTGGTATGAAAAACTAAAACTAAAAAAAAATATCTGGTATTCTATATTTTCTAAATTGTATTCAG…
comp2513254_c0_seq1	263	n272318	0.0004	AK083835	mRNAlike lncRNA	Mus musculus	Mouse noncoding transcript	FANTOM3	D130017N14	http://fantom3.gsc.riken.jp/db/annotate/main.cgi?masterid=D130017N14	ACACCATCACTATATGACCACGGACACTCGCTTGTACAGCCTATGCTAAGCTTTCCTTCATCTGACCATTTCGAAAGCCACGCTTGCATGATCGAATCGCACTTAACAATCATCACTAGAATATGAACTTTATGTGTTAGAGGTTAGAGTCTAAATTAAACAGAGTTTAGTTTTCAATGTTAGATAACTTTTTGGTAATTTTTCTTTTTCTGATATTGGTGTATAAGTATAAATTGGTACAATCTAGATTTCTTTTTATCTCG
comp3130948_c0_seq1	257	n292615	0.0004	AK019644	mRNAlike lncRNA	Mus musculus	Mouse noncoding transcript	FANTOM3	4930473D10	http://fantom3.gsc.riken.jp/db/annotate/main.cgi?masterid=4930473D10	GCGATATGTAGAGCGTTACTGTGAACTGATTTTAATCTGAAAGGATTATACTTTGCGGTCCATGACGCTGTTGACGATATTTCAATATGTTGAAATTGATTAATGTTAGTTTTCTACAATTCTGCATACAATTAAATTTCAGTACTTGGCACGTTAGCAGTGGGAGTTGTTCTACTAACAATGGCCCAGTTTGTTTATCCTAGGAAAGCACGTTGGGGCTGGAGCCACGTGCAGAAGTCACGTGGGTGGGACATGGT
comp68669_c0_seq1	625	n295640	0.001	AK008960	mRNAlike lncRNA	Mus musculus	Mouse noncoding transcript	FANTOM3	2210417A02	http://fantom3.gsc.riken.jp/db/annotate/main.cgi?masterid=2210417A02	GGAAGGAAGAAGGGTGCCAAATTGGTAAGAAATTGTCATGTGCTACTTATCTAACTTATCCAAACTCTAGGGTTAACTTTTTGTTTGTTGCTTTAAGTTTTTCAAAACTTGATAGTAGAGCTAGGTGTAGTAGTAGTAGTTGTGAGGCCAATGTGTATTCGAGCTGTGCTTGCCGCATTTAAAATGCAATAAAGCAATGGCCATATGCTCAGGAGCTCATCATTGGCCACAGAATTGTGGTAGTGCTTGTCTATGCTCGGGAGCTATGGGTAACTTTATTATTTATAGTTCTCAACATTATAGTAAATGCTACTAATATCTCTAGTTGCCATTTAATTGTGACACTTGAGAGCATTTTTCATTGGCCAATGTATGATTTGTATTGTAATGGAAAGTAAG…
comp8723_c0_seq1	327	n276121	0.0005	AK047550	mRNAlike lncRNA	Mus musculus	Mouse noncoding transcript	FANTOM3	B930087C02	http://fantom3.gsc.riken.jp/db/annotate/main.cgi?masterid=B930087C02	AAATAAATAAATAAATAAATTATGGTTGGTCCTAACAATGATAAGAAAAAAACTTAAATTACGTGAGTGGTGTAGAATTACATTAAGTAATTGAATACTTGTACTGATACTATGTTACGAACATGACAAGTAACCTTGTGCACTGTGGTTGTGATCTTGCTCGTATATGACATTTTATACATAGGTTCTATCATGTCCAGCTTTTACCTTAACTTCTAGAAAAGTCATCTTTGCACTTTGCGTTGCAAGTAAAAAATATTCTCTTGTTGTAGCCAAAAATAAACGATATTCTATTCAAATTCCAGTGTGGACTGATGAAGACCTCAT
comp90089_c0_seq5	697	n273248	0.0003	AK141605	mRNAlike lncRNA	Mus musculus	Mouse noncoding transcript	FANTOM3	C630043G08	http://fantom3.gsc.riken.jp/db/annotate/main.cgi?masterid=C630043G08	TCCCTTTGATTTGGTGTGAAATTGTTGTCACAGAAATGATTTTTTCGGACAGTAATGGTGTTTGATTGAATATGTGAGTTGTATTTTTTTTTTTTAATCTTGTATGTATTCAATTTAAGGCATTTTCACGCAGTCTTTGGCACTTGCATAAAGGTCATTTCGTTGCAAATGGCTATGGCCCTATAATTTTGACATTCGAGTATCGAGTAAATACCGACGTATTTATTACATCTTAGACTGTGTGATAGAGCCTTACATCAAATCTTGTATTTTTTTTATTGGTGTGTGATGTGAAAAAAGTTGCGTGGTGCTAAAACTTTACACGCTTTGTATTCGTAAAGATCAAAATTAAACATTCCATTGTAAAAGAGCTTAAAATCTAGTAGTAGTATTGTAGAT…
comp78679_c0_seq3	469	n274900	0.0002	AK081761	mRNAlike lncRNA	Mus musculus	Mouse noncoding transcript	FANTOM3	C130074K23	http://fantom3.gsc.riken.jp/db/annotate/main.cgi?masterid=C130074K23	ATACGAGTACAACAGAACAGGACGGAAACAATGCTAATAAACAAACAAACAAATGAATACTTATATATACGCGAGTCAGTTACAAAAATACCGTCTTTTTGGTTACTACATTTTGGCGCCAATTTTACATTTGTCTATGTCTGTTGAAAATGGATTTTAACGTCATTCACATTTTGTTTAATTTATAACGAACGAGATTTTATTTCATGTTTATACTGTTGAGCAAAAAATTTGGAGTAGTTAAAAAAAATGAAAAATTTTGTGACATTATAAGTATTTAAGCTACTTTCAAAATATATTGTATTAAGTTACTAATTGACATAAAAACTATAAATAACGCATTTTCAACAGATACAGACAAAATATCAATTATACATCATAATCACTTATCAATTCAAC…
comp2136917_c0_seq1	271	n264351	0.0004	AK166699	mRNAlike lncRNA	Mus musculus	Mouse noncoding transcript	FANTOM3	I1C0003N05	http://fantom3.gsc.riken.jp/db/annotate/main.cgi?masterid=I1C0003N05	AACATGGAAGAAATCACTATTTAGTGACAGGCTCATTTTCTTACATGAGGGAAAAATCCAAGTAAGAAAATAAATAAAATTTTAAAACAAGTATTAAAGGATCTTGACAGGGGTTTAAAGGCTTTTAAAGCTAAGAATAAAACCAACATCAGAAACTGAATAATTGAGTGGCTTAGCCAATACCATTCTGATACAGTAAAATGCAAAATTATTTTTTTTCCCAAATGCTCACCAATAGAAAAAATATTCCTAATTGCAAGAGTCCCCAACA
comp3075935_c0_seq1	401	n269172	0.0002	AK053059	mRNAlike lncRNA	Mus musculus	Mouse noncoding transcript	FANTOM3	D930037D01	http://fantom3.gsc.riken.jp/db/annotate/main.cgi?masterid=D930037D01	AACGCCTTTTTATTGTACCAGTGAAAGTTACAGGTCTATTCTGAAAATGAATTATGCTATTTTTACAAATCTTATGTGATTAACAATCATATTAAATGATAAAGCACAGCTATTGCTCTAATAAACTCTAATTAAACATACAGGACTCCGAAGATACAAAAGTAGACTTAAAATGAAAACTATTTTAACTACATATAAATTAAAAATTTATAGGTTCCACTGTCGATCTACAATAAAATACAATAAAATTTATTTAGAAGGAATGGTATTTTGTGAACAGTGGTGTAATTAACCCTAGCCTTTTATAATTTAAATAAGCACAAATCCGAAATGTATGAACCCTAAATATTAATAAATAGGAGCTCGACCTAATAACATATTTTATAAAGCAAGATTTAA…
comp85135_c2_seq1	329	n326745	0.0005	NULL	mRNAlike lncRNA	Homo sapiens	vega lncRNA	GENCODE	OTTHUMT00000006886	http://vega.sanger.ac.uk/Homo_sapiens/Transcript/Summary?db=core;t=OTTHUMT00000006886	TTGACCTTGAGAAAGAACATAGGTTAGTTTTTATCCCGGACATTTGAAGAATTATCTTGGAAACGCGATATAACCGTAAGCAACGCGGGCGGAAGCTAGTTTATTATAAAGCTCTTTTTGTGTCAGTTTCAGTATTCGCGGATTTAAGTCACTATCACGCAGACATGTCATGTGTTACTTATAAAATATAATAAACAAACAACTACAATACATTGTATCGTCCAATTCTATTCTGTTCTATTGCATTCCATTCCATTCTATTATGATCTTTGATCTGTGTTTACTTTTTTCTATTTTTTTTTCAGCTGAAGAAAAAACTATAAGCAAGT
comp74760_c0_seq1	215	n407201	0.0003	NR_026665	lncRNA	Homo sapiens		RefGeneNoncode	NR_026665		CGTGTAATTAGTTAGCAAGGTTTGTAAATGTGGAGTGAAAATTGAAAGAGTTTCAATAATAATAGTTTTCTCTCCTCTCCCTTGGCACGTTGACTATCATACATTTTTGGCCCACTGCACTGCTTTGTTTTCATCAGCTGTGATTATTTATTATGATTTGAAAGTATTATTTATTTATGCTTTTATTAGTTTTCTTTCTTTTTTCGAGAATTGTG
comp2508422_c0_seq1	249	n289961	4e-07	AK134317	mRNAlike lncRNA	Mus musculus	Mouse noncoding transcript	FANTOM3	6030411K10	http://fantom3.gsc.riken.jp/db/annotate/main.cgi?masterid=6030411K10	TTATTCTGTTCAAGCAAGCTGGTCACGATACCCTTACATAGTACATTACTCATTAAACCGTATGTATTGTTACAATGTCTATCACCATATCACTAAATAGTATACATCATGTATATGTATATGTATATAGATGATGTATCTTACTAGTCGTTTGTTATCTCTGACGGTAGTGCGTGGGGTCATAGAGGTGAGACATGGGGTCAACTGTGTGCACAGTTTATCGATATCGATGTATTTACTCTTGTAATG
comp83121_c0_seq8	834	n384729	0.0003	NULL	lncRNA	Homo sapiens		UCSCGeneNoncode	uc003kuo.2		TTGCTTGGAATGAAGTTTTACTTGACACTGATGTATTTATTTATTTATTTATACACAACCTTAACATTTACCCTTACAGGACTTACTAATGTGGCAGATGGGTTCTCATTAATTTATTCTAGACTAAACTAAAAACACATACATAACGAATCAACACGTACAAACTTAACTAAATTCGTAGCTTACCACTCTATAAGCGATACTTATATAAAGTTAAAAGATAGCAGTACTTATATAAAGTTAGATGAACTCAAATTTACGAACACTCAGCGAGAGTGTCATCACCTCATTACGTTACACTTAATGTATTTCCTTTTAAATAAACTGCCAGAAGAATAGCAAACATTGTACAGGCTCTGAGCTGTGGTAGAGCACGACAGTCGACAGGTACACGCAGGC…
comp81549_c0_seq2	470	n326578	0.0007	NULL	mRNAlike lncRNA	Homo sapiens	vega lncRNA	GENCODE	OTTHUMT00000025987	http://vega.sanger.ac.uk/Homo_sapiens/Transcript/Summary?db=core;t=OTTHUMT00000025987	AGTAAGAATGCTGCCAGGATAATAAAATCTCCCACTTTTTATCTATTTATTTAATAAGGTACACCAACGACATTTTTACAATGGGTACATATTTATATTCTTTTAAACTTTTGAGACATAACCCACTATTATTTATTAGTAAGTTTGTCGTTATATGTTCGTGTAATAAATTAGTTGTAAAATTAAATATAATTATTATATAAAAATGAAATGATTGGCCTTTATTCAAAAACTGAGTGCTTGGTAGGACTTCGTCCAGATATATATAAAGAAAAGACTTAAAATGAAATTTTTAGTGTTTAATAATATAAATTATATTAAGCTTTTTATATTTTGCTGTGGTCAAGTTTTTGAAAAAAAAACATAATTTTTCAAAATTTTATACTATTGCTATTGGCA…
comp10497_c0_seq1	1010	n360634	1e-10	NULL	miRNA	NULL	bmo-mir-745	miRBase v17.0	MI0012310	http://www.mirbase.org/cgi-bin/mirna_entry.pl?acc=MI0012310	AAAGGCTCGGAGGATGATGATCCAACGAAGTTTTTGATGCTTTTAAAAGTAGTAGATTCGACAAAAACGTATGAGGCTATGTAGATACAGCTATATACTTCCTACCTCTAAAATAAAGTAAATCTAGATGGTAGACATGTCCTAGATTCAAATACATTTGGTTCTTCATATTCTAAACGTACAGATATTAGGTAAGATATTTCAGACTTTGAAACAATTCTGTTGGCCAGACAGAATTATTACATTTTCGTATCAAACAAAAAGTAGCATTACAAGATCCAAATTAAATACATTTAACAAATAACTTATAAGTAAAAACACACGTTATAAAATCGCGAAGTTTCAGTGTCTTCTATGTTAAAATCTTCTGAGGATCCGTAGTATCGTTGGTCAACTCAG…
comp85347_c0_seq2	1228	n377909	0.0005	NULL	lncRNA	Homo sapiens		EnsemblNoncode	ENST00000416157		CTGCCAAAGATGTTCAATGACAGTCAAATAGAGATAGAATTTTGATATTATGAGTAATTTCAAATTCTTATCTTTAGTAAGCAACAACAGATGGATTAAATATTGGGAACGGCCGATTAACGATTTTAATGAACTTCAAAATATTGAATAAAAAAAATACAAAAAATATATAGCTTCAACAGAAATTATATAAGGTCTTAATGACAATGTAAAATTGAATTATGGATTTGGTATATAATTTGTTTTAAATCATCTGTTAAGTATTTTTATTATTTTCTTTGAAAAAGTATTTAATTTACTACCAATCCATACGTTACTTTTCGATTAAATATTGAAATTTGACATCATTCATATGACGGTAATGCCGAAATTCAATATCCAATCGCAACTCATGGATGG…
comp1485185_c0_seq1	408	n365169	0.0002	NULL	lncRNA	Homo sapiens	Human lincRNA	BodyMapLinc	TCONS_00003713		GTCTCATTGTCTGTACGCAAACTGGAACTTTGATCATAAACGTCGGCCGTGATTCAGATCTTGGACTCCCCGATTACAAGTTAGAAATGATGAATCTGCCAACTTGACTTCGATATGTCTTGAAAGAGAAAATGTTTGAACTTCGAATTAGAAGTTAGGATCTAGTAATAGCATATTACTGTCCAATATCAATTTGAAAGTTTGGAGCGCAGTTCTCAGTTTGGATGCAAGTTTGCTGAATCGTGGCTAAATCAATTTTATGACGTGGAATATTTGTTGGACAAAATTCAATCATAATAACCACTGATTAGATGGATAAAGTCTACAAATCTGTTTTACTATTGACTTGTTTTTCACCCATCAGTTTATAATACTTGCTGAATTCTTTTTATTTGTTTG…
comp2126273_c0_seq1	413	n273016	1e-05	AK148522	mRNAlike lncRNA	Mus musculus	Mouse noncoding transcript	FANTOM3	C820017F12	http://fantom3.gsc.riken.jp/db/annotate/main.cgi?masterid=C820017F12	GTCATCGGAGATAATTATCAATTCTAGTGAAATCAAAAGTACCTAAACAGCGCTGTGTTATCTGCACAAGTGCGTGCTTTGTTCGGCCGCCCATTAGCTTTGTTGTAATTGTTACAATGTAGATACTGCTTTGTACATAGATGAACACATAAGTAAAAAGATTTGCGGAAAATAGATAATCTAAGAACCTCTATGCGCCGTTACTTTCCTTAGTTCCGAACCATATTGATATAAGATCGTTATAAAAGAAGACGTAATTTTGGTCCTTGACTGGCTACCAAAATGATTAAATAAAAGGATATGGGATCTCTGCGCCACAGTTCCTGCACAAATCCCTTGCAATCAGATCAGCCCTGGCGAAATAACAGAAAGAAAGCATTTGTACTGACCGACATATCT…
comp1641281_c0_seq1	316	n345492	0.0005	NULL	lincRNA	Homo sapiens	Human lincRNA	Scripture Reconstruction LincRNAs By Luo	linc_luo_1041	NULL	GCTATGCTCGATACTATACAGACGGTAAGGTTTTATGTAGTTTTAGATTATTCCAGATCCTTCCCTACTGGAAATATTACTTCACACGCTCATTTAAAAATAATAAGTGAAAGTTTATAAATTATCTAATGATGGAGACGAGACAGGCTCGAAGCAACTCCTTCATGGTATGTATAAATTAATTACCTTGTGTTCGACCTTATCTACCTTTTTAAAACCCACCGTCTTGAACAAAATTAATGCTCCATTTATAATATATTTATACTATTTTTAAATGCGATTTTTACTTGTAGATGTTATCAAACCTTCGTGAAGG
comp90415_c0_seq2	609	n408096	0.001	NR_028028	lncRNA	Homo sapiens		RefGeneNoncode	NR_028028		ATTAAAATTTCAAGTCAACTAAATAGAAAGTGCACTATTTTATATAGTGGAAATTGTGCTATTGTGGTCATTGAATTTAGTAAACTACGTTCGATGTATTTTAGCAAGTCTTAATTTATCCCATTGGCTGAGCATGAGACATTTTTTTTTATTGTCGACTGCATGGGGCAGCTAAATGGGGCTAACTTCAGATTTGCTAATATTTATCGTGCGTCTTAGTTGTCCTACAAAGTAAGTAAAAGTGAAAAGTGTCCGATTCAATGATAACGCTGTAATGTTTTCAATATGAGTATAGAAGGGCAAAATTAGAATCAATATACCAGTATAAATTCCTTTATCAAGGATAACTTAACTATGGGCTCAGAAATGTTATCAAATATACCTACAAAAGAAAAAGTA…
comp1695673_c0_seq1	309	n366512	2e-06	NULL	lncRNA	Homo sapiens	Human lincRNA	BodyMapLinc	TCONS_00006647		GTAACTCTGTCCTTCTGTTTTTCAAGCCAAAACTACTGAACAGAATTCTGAAATTTGATACACTTTCTCCACTTATTAATTAGTAAAAACACAGTATAGGTAATACCAATTATAACTGATGATAGTGTATTTTATTCCTCTCTTAACTTAAATCCATGTTTATTCATAAGTGGGATATTTGTACCTGGAAAAGGACCTCTGCTCTATTTGATTCAGGTCTCAAAATTAGTTCCCCCAGGACACGGTTGGAATCGTAGATAACAGCTATAATATTCATGTACATTTGGAATATTTATTTATTTATTTATT
comp13124_c0_seq1	354	n268369	0.0001	AK053347	mRNAlike lncRNA	Mus musculus	Mouse noncoding transcript	FANTOM3	E130011C12	http://fantom3.gsc.riken.jp/db/annotate/main.cgi?masterid=E130011C12	AATGCATTTGATTTTCTGAATTATTTGACTTTATATTGCAAAAATACAAAACAAAAGTATTATTGAAGCAGATGTGATGAAAGATTTTCTCAATAGTCATCTATGAATCCAGACTCCCAAACTTCCCTAACCCTATGTATTTCTGATATTACAAAGAATAAGTTGAGACTGACCTGCAATAATACAATTCTGTTCTCAAGTAGAATATTACTGCCTTGATGAATTTCAGAATTACTTCAATAGACATGAATAGAAATAACTAGTGAGAAACCTACTTGATTATAACTTTCTTAAAATTGGAATTGGTTTATTTATTGTCACTTGGACATCTATCAAAAATATTTTAGGGCCCGA
comp3979690_c0_seq1	312	n292237	0.0005	AK015985	mRNAlike lncRNA	Mus musculus	Mouse noncoding transcript	FANTOM3	4930537H20	http://fantom3.gsc.riken.jp/db/annotate/main.cgi?masterid=4930537H20	GTTTATTTAAACAATGTCCACCTCATTATAATGCTGTTTTTATTGATGGTTACGTAAAATAATGACTCGAGGTCGTGGTTATATAAGTGGGCGTAATAACGAGCTGTTAAGTAATTTTATGATACCTACATAGTACCTACTGTCGTTACATAATCAACAAGCGACAGGCTGGCGGGCTGGCGGGCTGGCCGGCCGGGAGGCGTCGACATGTGCGCGCGCCGGCAACACGTGTTACAAAACATCCTCTGTTTGAACTAGATGCAATCTAAAATCGACCTACATTATTATATTTATCTTTATTTTGGAAACAAT
comp54801_c0_seq2	410	n285177	0.0006	AK035861	mRNAlike lncRNA	Mus musculus	Mouse noncoding transcript	FANTOM3	9630011P09	http://fantom3.gsc.riken.jp/db/annotate/main.cgi?masterid=9630011P09	TGCAGCTGCGGCGTTCGAAGACAGAGGCATCGCTTTTGGCGCTTTTCACCCTTCGCACATGCTTTAGCTAGCACAGACAATGGGACGCTTGAATTCTCGCCTTCAGAAGTTGCAAAACTAGAAAAAAAATCGATGATCAACGAACTAGAGAAAGCAAGAAAACATAAAGTGAGCAACACGCTATTTTATTTATTTATTTGTTTGTACACTAACATCATGCAACATATAAAGGAGAAAATAGTAGACACATGAAGTTGAGTATTTTCTGATGATATAAGTATTTATACATACATATATATGCCTATTACGGACATTCACAAGCTGTATAATAGACAAAACTTAATGAATATTATTTATCAAACGAAAATACATTCGTACTAATATTAAATTACCTACAGC…
comp63613_c0_seq5	269	n279841	3e-05	AK139085	mRNAlike lncRNA	Mus musculus	Mouse noncoding transcript	FANTOM3	A730016K16	http://fantom3.gsc.riken.jp/db/annotate/main.cgi?masterid=A730016K16	TTACAAGGAGCAACTGCTTATCTTCTTTATTTAAACTACTACATATTTCTAATAATTACTTTTTAGTGTCATAGACTGACCAATTAACTGGGTGTAGTTTGACTATGAAACGCACACTGGTGGATTTTCCGATCGGTTTTTCCGCATGGTTGTCGCGCGTATTGCGGAGACAATTGCATAACAGATAAAACAATTGACATCTGCCAGTTTGAGTCCTACTACGTATACTTGCAAACACGCGTGGCAAAATCCGCTAGTGTGAAAGTCCT
comp3072334_c0_seq1	436	n286340	0.0007	AK034485	mRNAlike lncRNA	Mus musculus	Mouse noncoding transcript	FANTOM3	9330199D09	http://fantom3.gsc.riken.jp/db/annotate/main.cgi?masterid=9330199D09	AGTGATCGTCGAATATTGTATTTCAAATGAAACATTGCAAGGGGTTTCAGCTACACAGTCATGTTAGCGTTATTTGCAAATTCTGTTCGAGAGAAAGGTCTGTTTGGTACCTATAAGTTATGCGGATTTGAATATGCAAAACCGAATCTCATTAACACTTCAATTAAAATATCGATTTAAGGCAGTGTTGACACATGTCTAATTAACGACATGTCTGGATTTATGTCACATAGGTGGTCAAGTCACTCTCCATTTGATGCAGAGCACATTTACAAGGGATTCTAGTCTTTCTTTCTGTGGAATAGAGGTGATAAATGTAGATCAGAAGCATAATGGAAAATAATATCTACTTATCCATCATAAAGTAGGTTAGCATACCTATGATGTGGTTGGATCGAT…
comp78810_c0_seq1	340	n281043	0.0005	AK080112	mRNAlike lncRNA	Mus musculus	Mouse noncoding transcript	FANTOM3	A530063B08	http://fantom3.gsc.riken.jp/db/annotate/main.cgi?masterid=A530063B08	ATGCTTGTAAAAAGCAACATGCCTGAAATAAATAAATAATATGATCAAATTTTTTGTTACGTCTTCATATGCTTGGCCTTTTCCCTTATGTTATGTGTCTTTCACACTTTCTTTTTTAAGCCGAATTCAAACAGCCTCTTGCAGTAAATGGGCTGTTTGATACTGATATTATTAGAGGATTATTAAAGGCTGTTAGGTATATGGTACTTTTATCTGGATGCACCAAGTAGTTTGCGAAAAGCAGATTAAACCGCGAGTAAAGATATGGAAGTTAAATTAAAAATAAAATTATTTGTATCTCAAATTATATCACTTACCGCAAGTACTAGGATACCCAGAA
comp1145686_c0_seq1	451	n274484	0.0002	AK082203	mRNAlike lncRNA	Mus musculus	Mouse noncoding transcript	FANTOM3	C230022P04	http://fantom3.gsc.riken.jp/db/annotate/main.cgi?masterid=C230022P04	AGATGTAGTGTCTTTTTTAGACTGCGTTCTTTTGTGACAGCCCCGACTACAGACTTGGTTAGGACGAAAACTTCCAGTAGTTTAAGATAGTTCAAGTAGGTATGTTAAGAAAATAGATAGGGTCTTATTTGTGTGTGAACCACTTCGTGTTTGATAGCCTCGGCCAGAATCCTAAGGATGGAACAACCGCCTATGGTAGCCTTGGCCACAGATGTTTAGGCTTTTACAATATGTATGTAGAACTTTAGAAACCTAACGTTTGAGACAGGACCTTTCATGGATAGTGTACTGAGCTTTAATATAGCTCGATTATTGTAAAGGTTTATTTCTTGCATTTAATCAATATTTATTTTTTCTTCATTTAGTGAGGCTGTCACTGAAAGATATTCTGCATAATAT…
comp7156_c0_seq1	275	n264424	0.0004	AK145175	mRNAlike lncRNA	Mus musculus	Mouse noncoding transcript	FANTOM3	G930011O22	http://fantom3.gsc.riken.jp/db/annotate/main.cgi?masterid=G930011O22	GTTACCCGGGCAACCCGATACCCTCTTGTAAGACTGGTGTCAGAGTTACGTGCATTAATTTTATATTGTTTTGCTCATGTGTGTGTGTGTGTGTTATTTCAGCTTAGACAACCGTTTTAAGGAAGTAAACATTTTTATTATAGATGGCGCCACTTCTTAACCATTGTATGCTGAAAAAGCTGATCCTTGAAAAATCTTGAATATTCAATAATAAATACATACATAAATGAACAAGTAACTTTTGTAATGGGAAATCATAAAATGACCCCTCCCGC
comp4450136_c0_seq1	225	n275016	8e-05	AK048468	mRNAlike lncRNA	Mus musculus	Mouse noncoding transcript	FANTOM3	C130063E22	http://fantom3.gsc.riken.jp/db/annotate/main.cgi?masterid=C130063E22	GCTCGTAATACCTACGAGACTACCAGTCAACTCCACTCAAAAGCGTGATTGATGGATAAACTACACAGAAGCTTAAGTGTAGCGAGTAACACTATATTAACTAACAGAAAATACTGTATTTCTAAAAAAACACGTTACAAAATCCTTAAGAATCCACCAATTCAGCATTAAATTACAAGTCATAAAGCATGCTCAAGAATTCACATAAAATAAAAATAAATTTAG
comp990694_c0_seq1	347	n283879	0.0005	AK037764	mRNAlike lncRNA	Mus musculus	Mouse noncoding transcript	FANTOM3	A130047P14	http://fantom3.gsc.riken.jp/db/annotate/main.cgi?masterid=A130047P14	TGTGGGACAACTGTCTATTGACATCTTAACTGAATATAAACGTTAATTTGTTCTTTAGGACCTTTACATTCAGTTTCGTGACATCTCGATTTAAGTCATCTCCCAGATAATGGTACATTCCGTTTTAACTGAGCCATATCAATTTTGTTGTTGCAACCTCATTTGTATATGTCTGTGTCTATGTCTAGCAACCTATGTATGTTGTATTCTATTGTCTCATGATTAAAGTTTAGTTCGTTCCCAGCATCCGTTCGTTTAATTCTACCACATTTAAGCCTTTAACTACTCATTTGATAATGGACTTTTTTAACTACACGTTCATTATACTGCGTCAAAAAGATCGGAAG
comp2602637_c0_seq1	570	n284219	0.0009	AK037427	mRNAlike lncRNA	Mus musculus	Mouse noncoding transcript	FANTOM3	A130018A17	http://fantom3.gsc.riken.jp/db/annotate/main.cgi?masterid=A130018A17	GCAGTCTGTATTTTTACGTTAACATATTTTCCGAATTTAGAAATACATTTTTGAGAATCTATAATTCGAATTATTTCAATCAAAAGTTTAACTAAGAACAGTATGATATATTACTAGAATAGAGTTGAAAGAAAATCTTACATAAAACATTATTTGTTTACAATTGAGAGCAAAGCCGACAGGTTGTAACAGTGATAGATGTGAGAAACGTCATAATAAACGGGAAATTAAATAAACTACTTTTTATGTGACTCTTTTATGTAACTTTAAACATCTTTAAAGACGGCTGATTTATCTCTTAAAAATACTTCTGACGCTATCTTACGAGTCCACAATGAATATCGACAGTTGTCACTATTTCTCGCGTCTGGAACTGAAGGTCCCGGGTTCGATTCCCGA…
comp4699_c0_seq1	982	n268687	0.0004	AK053186	mRNAlike lncRNA	Mus musculus	Mouse noncoding transcript	FANTOM3	E030028J09	http://fantom3.gsc.riken.jp/db/annotate/main.cgi?masterid=E030028J09	GAGACTATTTACACATGCTGCATTCAACTGTGGTATGTAAATAATTACATGAAAAAGTTGAAGCCTTGCATGCACTCTGGTCACACATAAAATAACCACACGACATAAAATGCATAAGTATTATGTATTATTTTTAACCATAAATAGGAGTAGGTCCTATTGCCACCAAGTCAGGACGTGATGATGGAAGCCCACAGAAATCGAAGACCACTGTAGTTTGTAGGCCCGCTTTGCTCCAAAACGGTTCGACGTCCTGATGTCGTGGATGTGTGAAATTACTTACTACAAGGCTGGGAAGTCCGTAGCGTCGAGGTGACCTGGTGGTGGAGACGACGGAACTCCTCAACCGTCTGAAGCAATTACCTCATTGATCCTTATATCATTGGCTTACCACAGAGT…
comp1710030_c0_seq1	559	n275647	1e-05	AK081371	mRNAlike lncRNA	Mus musculus	Mouse noncoding transcript	FANTOM3	C130011N09	http://fantom3.gsc.riken.jp/db/annotate/main.cgi?masterid=C130011N09	TCTTCAACAAGGGACACATAACCACTAGCTTGATTAGTCCCGACTGCACGCTTTGCCCAGACTCCCCATTCCGTCTCCACAACTCTCGATTTTTCGATGCATTCATCTTTTAACATTTAAAAACAACATCATTCCTTTATCACAATTTATTCTTTGATTTTTCTGGTGCATATCATGGGCTATGTATAAGCAAGTAGTCTTTGTATATAACGGTTATCGATCTAGGCTACTTTTCACTCGGGTGCGCTGAATAGTTCTGGTGGCAGTTATTTAGATATATTTATCAAATTTTACAATAACTAAAGTATATCTTAAAGTAGTAAATGCATTGCTGCTATGTAACATCATTGTAATCTAGTCATTGATGTTAAAATTTAGAATATATTTATTGATGTCAAA…
comp4061061_c0_seq1	264	n269411	0.0004	AK053023	mRNAlike lncRNA	Mus musculus	Mouse noncoding transcript	FANTOM3	D930020E22	http://fantom3.gsc.riken.jp/db/annotate/main.cgi?masterid=D930020E22	ACTACATATATGTATTTGTAATTCGATTCCTGTAATTTTGTACTCGTTCTTTCTTTTCCGTGGTTTTGTATGACAAGGAGTGTTATCAAGAAACTAGCTTGTGGTCAAAATGAGTGAAGCTAGTTCCATTATTTTTTTGTTTAGAAGGCTTAGAGTGTGGATTTATTATAATGAAAAAATAAATAAATATCCAAATCATTATAATTAAACTGATCGGAATTCCATTATATAGGTATAAAAACTTCAGGGGGATGTCAAGGCGAG
comp4763_c0_seq1	536	n277813	0.0008	AK140002	mRNAlike lncRNA	Mus musculus	Mouse noncoding transcript	FANTOM3	B230036I03	http://fantom3.gsc.riken.jp/db/annotate/main.cgi?masterid=B230036I03	GGGCTTATAAATCAGTATGGAAATAAATATCACACAATAAGCAATAAGCATTGCAAAGAAGAATGGAATTCGGCTGATATCTGACCTACTAAAAACTTAGATTCACGATTTTCTTTAAAAAAAAAATCAAGCGTCTAACCGGCTAAGTGTTAATATAGGAATGTAGACTGATTCCCGAAATGTATTTTTTTTTTATGTTACAATTTAAAATACTATTATTTTGGAAAAAACATGGACAAAACGTAAAAATATGTATCTCTCTAACTCTACAGTCTACACTAATGACATAAAAAGTTATTCATTTTGTGCTTTAAAGGCTCCAAAAGTAGTGAACGGATTTTGACCATTGTCCAGAGGGAACAACTTCCATCATTCTCACCTATTTCTTCGCCTAATTTC…
comp972222_c0_seq1	238	n372237	0.0004	NULL	lncRNA	Homo sapiens	Human lincRNA	BodyMapLinc	TCONS_00018625		TAAATGGAAGGAGCTGCACCGACAGAAGCTGGGATCTTAAATTAATGATGATGTAAATAATTTTATTATAGAATTTAGTTTTTGTTACTGTGTTTTTTGTAAATCTCGTCGTCATTTTCAACTGGTTTGATAAATATTAGGTACTTAGAGTAGGTATTTCAAACGATAAAATAATTGAATTACAGAATATGTACCTCACAAATATGTATCGAAGGCTGCATTTTCTATTAAAGCGAGG
comp2142255_c0_seq1	254	n384298	0.0001	NULL	lncRNA	Homo sapiens		UCSCGeneNoncode	uc003ebh.1		CTTCATACACGACACACAAGCCAGGGTTAGCAAGCTGAGCGATTCTTCTGCAGCTGGGTAAGTGGGATATGTTACTTTAGATTTAGCTACTACTATAGTTTCTGCCTTCGGTTTCATCTGTTTTTTGGGGGAATTACTTTCCCGCACCTGGTAATGTGTATGTATTTAGGCACTATATGTGTGTATTTAGTCTATATTTTTAGCGTAGTGTAGTTGGTATAGGGAATGATAGATAGAGGAATCGATCGCAGAAG
comp43246_c0_seq1	213	n280003	8e-05	AK169555	mRNAlike lncRNA	Mus musculus	Mouse noncoding transcript	FANTOM3	A630098N03	http://fantom3.gsc.riken.jp/db/annotate/main.cgi?masterid=A630098N03	TTCAAATCGGTTCAGTAGTTTCAGCCAAGGGTTTAAATAAACAAACAAAATAAAATATTTATCTTTATTACTTTTGTAAGTAAGTAAGAAGTATACATGTGTAGATAGTATATGCGTGATAAATGTAGATTCAGAATAGATGGATACATTTATTTGAAAACAGTGAGCACCACTTTGAAATATTCTGAGGGCAGGTCGAGGATGCTGCAGAAG
comp3174089_c0_seq1	299	n384667	7e-06	NULL	lncRNA	Homo sapiens		UCSCGeneNoncode	uc003jym.1		CTTGGTGTATGTTGGTCCCAGGGTTCGGAGCAGCCTCAGCAACAATACAAGTCACACACAACACTAATTCACTTCACAATACAGTACAACCTAGGTCCCGTGCACTAAGCGAAACATATTGTCTCTAAGACACGTCTTGGTCGCGACGCATCACACACTCAAATACCACCATCTTGAATTAACAAATGACAATTACAATTTTCAAATTAAGAGCACGCCTTGATTGTGTTTTTTTTTTATATTATTTTTTTAATGCAAAGGTTTTGATGGCAGGTGGAACATGGGCGGCTGTGGCGAGG
comp84550_c0_seq8	575	n341708	0.0002	BC040335	mRNAlike lncRNA	Homo sapiens	Human lncRNA	JounralRNA	4180	NULL	ATGTTCAGCAGTGGACGTCCTATTGCTGAGATGATGATGACCTAAATTCAGACCGGCAAAGTTACATTGCACAAAACTCGTCAAAAACGTTAGCATGTACAATATCTTTATTACGCTTAGTTGAATTTATTTTAAATTAAACGTATTTTAGTCTCGACGCATTTTTTTTTTAGACTTTTTTGTCAGAAAGTAGTTTGTATGTTAATAATGTTAGTTATGGAATCATATCTTTGGAAGTCGTTGATTAAATATGGGTATGTGAAGAATGATTTGAAAATAAAAGTCAACATTAAAAAATGCGCTAATTTGTGTTATTTCAACAAAAAATGACATTTGGCGTCGACCAATTTGACATAAGCTGTCATTACATTTTTGAAGCTTGTAAAGATTTGTAAAAAT…
comp1318077_c0_seq1	397	n271744	0.0006	AK084153	mRNAlike lncRNA	Mus musculus	Mouse noncoding transcript	FANTOM3	D230004A11	http://fantom3.gsc.riken.jp/db/annotate/main.cgi?masterid=D230004A11	ACCACACTTAAGTTAATCCGTATTAAATAGAGTTAATGATCAAAAAATGTTTCCAAATATTTGTGCGTGGTAGGTGGTAGATTCTAGCGCAATATTCAAAATTACTTAATTACAATTAATATTACGACTTTTAAAAATATAAAATGTACCGACTATCACTTATTTTCAAAATCAACTATTTTATAGTTAATTATTCTACTTAGTCATTTTTTTCTGACTAAATGAGTAGTTTTATTATTTTATGTGGGAGTTATATATTTTTTAGGCTGGCAATAGTCGGTACATTTTTTTGTAAACTTACAAACTATGCTATTACAATAATAGTTTATCTACATAAATTGTAACTAGTATTTATAAGAGTATTCTAATTTTCTTTGGCGAAGCATTTTTATTTACA
comp74710_c0_seq2	417	n364984	0.0006	NULL	lncRNA	Homo sapiens	Human lincRNA	BodyMapLinc	TCONS_00003395		AATGTCGTAAGTGCCATTACCCATAAGTTAGCTTTAACCGTGGACTGATACAAATATATGTTTGATTTTGTCTCTTTAATATAACAGCAAGTTTTTCAAAGACTATACATATACTATTGGCAATTCATTCATACATTTGTCACAATATAATGGGTACCTACGTAATAAAAGGAACATAATAAAGGTACGTTGTGAACATGCGCATTCAAAAAGTACCTTAACACATAAATAAATAATTTAATGGCACATTAATTAATATATAATTAAAATTAATAATAAAATATATTCTATGGCACAGCCGATTATCTAGCTTTTCTATGGAAAAGAATGTTACAATCGGTTTTAACATTAGACACGAATATGATAGAAACTCAGTTTTAGCCTACCTGCACATTGCAA…
comp74924_c0_seq6	381	n281671	0.0006	AK040345	mRNAlike lncRNA	Mus musculus	Mouse noncoding transcript	FANTOM3	A430088B12	http://fantom3.gsc.riken.jp/db/annotate/main.cgi?masterid=A430088B12	TCAGTGTCTACCTCGCGACAAAGGTCACCATTTTCTATAAACACTTGATATTTTATCCGTAGTATAATACAGTGTTTTTCTGTCCCTATGTCCCTTTCTAATTTTGGATTTCGATGTTTTTTAATAGATTGATTGAAGAGGAAGGTTTATATGTAACATAAAATCCATTAAATATTAGGGAAATACTGTTATCCCGTGAATTCCCGTGTGAAGCCGGCACGGGTCTCTAGTCTCCTATAAAAAGCAAAGGGATGACTGTCTCGAGAATAGGCATGATGACTGGTTACAAAAATAATGATTCTAATTAGTCCGCACATTTTAGACTGGCTAAAAATATTAGACACGCAACAAAAGATTGAGGGCCTTACTACAAAAACTTTA
comp14406_c0_seq1	372	n284953	0.0001	AK036215	mRNAlike lncRNA	Mus musculus	Mouse noncoding transcript	FANTOM3	9630046000000	http://fantom3.gsc.riken.jp/db/annotate/main.cgi?masterid=9630046E06	ACAGGCCTTTATTTTTTGGCTCACCTGACTTTTGACATTGTGTAGATTTTTTAAGTAGGAACTACTTAAGAGTAGTGGGGATTAGATAATATAGTGTTTTCACCCCTTTAAAAGATCTCCAAACTCTGGTATTTTCATAACGTGTAATCCAGGCACATAGCTTGGGAAGAACATAAATTATGCGTAACTAGTTATATACTCGTAGCTGAGTAGTTTGACATACTGATCAAAGTGATTCATTAATTCATAAATAGATATATATCTCAAGTAACAAGCCTGAAAAAAAAACAACATTCCATATGGATCCATTTTCTCCGTCCAATTTCTCTAAAAATAGCTTTCCAATTTCAGGTAAAAGGAGCAGAGGCGTCG
comp1337587_c0_seq1	973	n264394	0.0004	AK145327	mRNAlike lncRNA	Mus musculus	Mouse noncoding transcript	FANTOM3	I0C0008A13	http://fantom3.gsc.riken.jp/db/annotate/main.cgi?masterid=I0C0008A13	ATTTCTCTATAAACATAATTAATGTTTTTGACTTACTGAACACCCATCCTGATTGATAGACTTATGTTATAACCTTTACTTGTATGTTATTTGTTAGGTAATGTGAGATAATTTTATGTATGAGTAATTCTAGTGTTTGATCTTGATTACTTTAATGCTTTGAACCGGTATCATATCAAAAAATGAATTCCATATGTATCTAGAAAAATATATGAAGATCATCATACAGTTTTTTTCATCAGTATAATTGTATGGCAGTAAATTAATTCAGCTTTTGATGTAAAGATTTTCTTAAAAAAAAAACTTCATAATCTTATCGAATCGCCAAACAATACCTTAAAATGGGACAATAAATAAAAAGTCGGAGGATGAATATCTTTTAAGGTCTACGTTCACAAC…
comp2666809_c0_seq1	391	n366280	0.0006	NULL	lncRNA	Homo sapiens	Human lincRNA	BodyMapLinc	TCONS_00006148		AATTGTTTTGAGTCCTTTTTAAATGTTTTTAATTAGGGGAAGTTATCGTGGCCTGTGGTTGCCCTCAAAAAGTGCCTACCACTCCTACCAGGATAAAAAATACTGTTATTAATGGAGCAAGTATTTCTTATATTACAGTGAAAACTCCGCAACATAAGTACCTACTTTCACGATAATGATATCAAATAAGGCATCCGTGTATCAACAGCATGTAAAGTAGAACCGTTGCATGCACTCCCGCAGTTTCTAAGCTTATCGCTCAAAAACGTGATGATAGATTAAATAATCAGTTTTACTCTTTTGACTTTTAACTATTTATCATACCTATAAAGATAAGGCAGGTATTTCTTTATTATTACAACACTAGACGATTGGCTGATAATAAAAAAAG
comp3713_c0_seq2	382	n276078	0.0006	AK047572	mRNAlike lncRNA	Mus musculus	Mouse noncoding transcript	FANTOM3	B930091P08	http://fantom3.gsc.riken.jp/db/annotate/main.cgi?masterid=B930091P08	AAACGTTTTGATTTGATTTGATTTGATCTAAGCACTTTAATTTGTTTATGATTTTCAAATATAATTTAACTATGTAAATTGATTTCAGGTCTAGAGTTCACACGGCAGATATCAGGTAATTGATTTTGATAAGACGATACTTAGTTATGCTTTTTGTTAACCTGTAAAACATTTCACATAGCACAAGCTCGTTGCTTAGTTGCATTTTTGATGCCTTTTAAGTTTACCTTTTCGCTACTCAGGTTATTCAGGCTACATATTTTAGAATTTAGCCTTAAAAATTGCTTTCTTTTTTGCCTTATTGCTTGCTTTATCTCTGCTTATTTGTATACTTGATGCTTGATTTGCTGTGCCTGGTACCTACATTCTTGTGGGCATGGAT
comp9074_c0_seq1	357	n283613	4e-05	AK138044	mRNAlike lncRNA	Mus musculus	Mouse noncoding transcript	FANTOM3	A130077B01	http://fantom3.gsc.riken.jp/db/annotate/main.cgi?masterid=A130077B01	TGCCATTTTATAATTGTTTTTAGTTGTAGGTATGTACATAAATAAGTTTATTTTTAAGTCATGTAATTAGTATATATAATTCATTATTTTATACAAAATAGTTAACACCTTATGTGGGGAAATAACTATAAAGGAATATGAATTCGATAGCATTTCAAACTTACGTAGTATATTCAAAGGAGTCCACTGTACATTGTATGAGGATGCATCCCTTATTGCTTACGACTGCTCCGAAAGGAATCACCTCATTTCTCTCAGGTATGTAACAGCCAGGTATATTTTCTGGAAATAATAAGCTGTGTTATACATATATGTATGTTCTAAAGTATTTAAAATAATCCTCTAGCTCTATATATG
comp12168_c0_seq1	586	n325916	0.001	NULL	mRNAlike lncRNA	Homo sapiens	vega lncRNA	GENCODE	OTTHUMT00000049337	http://vega.sanger.ac.uk/Homo_sapiens/Transcript/Summary?db=core;t=OTTHUMT00000049337	GAGAAAGAACTTAATGCTTTTACATAAATTAGGATACACCTTTTACTAATAAAAATAGGTAATTTAAAACATCCCATTATAGAAAAGAAAAAACATTACAAGATATCCATATGATTGCGATATTACGTTCATGAATTTATGCCTAAACTATACAGCAATAAGTAAAAAATTCTGCCATTTATACAAGGACAATAGTGCTGCCAGATTAATTAAACCATTGTAATTACTAATAAATAAATATTTTTGACCAAAATGCAGGTCAGGACAGCGGTTTTTTTAAAATATTTTCTATTTTATGACTTTCACAACAAGTCAACACCCATCAGTCCACATCTGGCAACACGAGAACAGTAATAAGATCCCTTAAAACAGAATTGCATGCAATCAAATTTCAACCCA…
comp2206635_c0_seq1	238	n420847	0.0004	NULL	lncRNA	Mus musculus		UCSCGeneNoncode	uc008xpw.2		TTCTATCTTCGTCTTGCTTAACTATGTGTTGTTTGACAATAACTTGTTTAAGCTCCTGTTTATGCGATTGCGTGTGTGTTATTGTTTTGGAGTAGGTAATTAACGTGGCTTTGTATCTGGTTAGCATTTTAATGTAAAAGTAGATGTTTCTAAAAAGAAATATTGCCTATGTTACTCGAGGATAATTTAGCTGAAAAGCTACGTAGTTTCACCCGCATCCCGGGGAAACTTCTTCCCG
comp5659216_c0_seq1	207	n405261	8e-05	NR_001282	lncRNA	Homo sapiens		RefGeneNoncode	NR_001282		ACGTCGATTTCTTTCTTGTGTTCTATAAATAAAAAAATAGGAATGTAAGTAGTCCATAATAATTTGCAAAAATTGCATCGTTTTATTTTGCTCTAGAGTTCCTATGTATACATTCGACTTCATTCACGTACCAAAAGCGTATTGCTGCCTCTGCATCAGCGAGCTTCACAAGTAATGCGCGCTAACGCGCGCAAAACTGTACAGCAG
comp85347_c0_seq1	1192	n377909	0.0005	NULL	lncRNA	Homo sapiens		EnsemblNoncode	ENST00000416157		TAGTAAGCAACAACAGATGGATTAAATATTGGGAACGGCCGATAAACGATTTCTATGAACTTCAAAATTACTTGACTTTTATGGTAATAAAATTGCATTGAATAAAAAAATACAAAAAATAATTGCTTGAACAGAATTTATGTAAGTTCTTAATGACAATGTAAAATTGAATTATGGATTTGGTATAATATATGTACCTTGTTTAAATCATCTGTTAAGTATTTTTATTATTTTCTTTGACAAAGCATTTTATTTACTACCAATCCATCCGTTACTTTTCGATTAAATATTGAAATTTGACATCATTCATATGAAGCTTATCAATAGTTATAAATTCAATATCCAATCGCAACTCATGGATGGATCAGTTATTGTAATCGGTGAAACTAGTGGCATGGT…
comp91558_c0_seq3	526	n339409	0.0008	BC033544	mRNAlike lncRNA	Homo sapiens	Human lncRNA	JounralRNA	1841	NULL	AAAAAATCTATCAAGAAAGTATAATAATAATTAAGAAATTAACCTATATCTTCCAAAAATATGTACGATTTTCTGTATTCGACTACTTGTAAAGGCTGCTTTTATTTATTTTTATTGTACGAGTGGTTTTTGTAATATGTATTAATTAACGTATTTACCTAACGTTACCGATTTGACTTTTCCTTGGATTTTACCGTAACTTGTAACTAAATAGTGATAAGTGTGTAATGTATTGGGGATGGCCGGCCTCTTGCGTCTGCGCATGATTGCTCTTAATTCTGACAGTTGGCTGTTAGAAATGCATAGATGGAATCTTAGATAGAATAACAAGTTTTTGAACGGTATTCATAGCAAATGAAGATTAAAAAAAAAAGAATTGCAATTCTTTCAGCCACTGTC…
comp3965733_c0_seq1	306	n267249	0.0005	AK088689	mRNAlike lncRNA	Mus musculus	Mouse noncoding transcript	FANTOM3	E430023L24	http://fantom3.gsc.riken.jp/db/annotate/main.cgi?masterid=E430023L24	CGCGGATTTTGATGAAAAATGTCTTAGAACCACCACTTGAATGCCACCTTTTGTGTAAAAAATGCATACTCATTGGTTCATTTGTGTAAGAGATAAATTGCCAGACAGGCAGACAGATGCACATTAACACATAGCAGTCAAAATTACAACTAAGTACTACTGACAAAAATATATGAATTTAGAGAAATGTTGGCATATACTGTGTATGTATTATGTATACGTATTGAAAAATTTGAAGTAAGTTGGAATACCCAATTCATTGTCTTTTGAAGTTTTACTTACAGCATAATCAAATACATGTATCTG
comp3171877_c0_seq1	313	n369289	0.0005	NULL	lncRNA	Homo sapiens	Human lincRNA	BodyMapLinc	TCONS_00012300		GGGCGCTACGGTCTTACAAATTAGATGCACAGACAAATTGCTCAAAAATATAAATCTTCCTGGTTGCAATTTTTTACCGATGCACTGAATGTCACCGTTATTTTAATACGCAAGCAACTGGGTCATCGAAGACATTTTTATAGCTTTGAATAATTTATCAAACACTACTTATTTTCAAAAGATCCGTCTATCAACACAAAATGAAACACATAATATCATTTTTTTCAAATCGGCTGTAACAATTTGTGCGAAACTTCATTCATTTCTTGTCCACTCTGCATAAACGTATCCTTATGTCTCGTGGGACTAGAGA
comp87548_c1_seq1	319	n342933	3e-08	Z12962	mRNAlike lncRNA	Homo sapiens	Human lncRNA	JounralRNA	5442	NULL	TCTTCCTCCTTTTGCGCTTTAGCTTTTATTTGATACACTAGCAGTATTAGATGACCCTAACATCCACTTGCGTACCAGATTATTTGGACCTCGCACGCATCTTCCTCCTTTTGCGCTTTAGCCTTCGCATGCGCTTCTTACGCCACTTAGCTCTCATGGTTAAAAGGGAAAAGTTTTAACTTCCCTCCTTCAAAAGGAGTTCGTGATTAAAAGTAAATTTCACGATGCAGATTTAGGTCTGTGTCCGAGACTCCGTTGAATGAAAAGAAGGACTTGCCCAAAGTTGCTAGGCAGTTGACAGAGTGTATTAATGTTACCA
comp21115_c0_seq1	312	n344693	3e-05	NULL	lincRNA	Homo sapiens	Human lincRNA	Scripture Reconstruction LincRNAs By Luo	linc_luo_242	NULL	ATTCCAAATTGAGCTGGTGATGATACTGCAGTTTAGTCGGCAAACTGTCGACTAGCTCACTTCTAACTTTATCATGTTTGATAATCTTTGATTAGCCGTGATAGCGGTTTCACTTTATTGGGAACTGCTACATATAGTCATTTAAAAATTAGTCTACGTTTTTTTAGGATATTTTTTTTCTCTAATCAGAACTCAAATTGCCATGTTAAAACAAACAAACAAACTAACAAACACTTCAGCTTTATACTGTTAATATAGATACCTACACAATATGTATACCTACAGTGCAAGAAAGTGCAGCTTGATTGCATG
comp63717_c0_seq2	324	n341677	0.0005	AK090837	mRNAlike lncRNA	Homo sapiens	Human lncRNA	JounralRNA	4148	NULL	ATCGTTATAGTTAGATGGTGCAACTCACCGTAATAAGTTAGGTCATATTGTTTTTTATATAAATAAATAAAATTTTGAATGCTGTTTTTTTCCAAATGACTATACAAATAAGTTTTTCTGCACATGTGACTTGAAAAGATTTTATAAACGACATCTTTGATAATTGTATACTATCTATATACGATTTTTTCAAATCGGTTCAGTAGCTCCTGATATTAGCGCGTCCAAACTAATTGTTCAGCTTTATAATATCTATACTATTAAAGAAAACCTTTTTTTTTGTTTGTAACCTAAAGCCCCAGAAACTACTGAATCGATTTGAAA
comp2555103_c0_seq1	238	n276666	0.0004	AK046994	mRNAlike lncRNA	Mus musculus	Mouse noncoding transcript	FANTOM3	B930010C01	http://fantom3.gsc.riken.jp/db/annotate/main.cgi?masterid=B930010C01	ATTTTGACATAAACGCGTAACAAAAACCGCTAGTGTGAAATTACTGAACTAATTCTACACATGGTTTTACAGACAAAAGGAGAAAGGCTTAAGTGTATTCTTTATATCCATACAAAGCCGGAGTGCGTTACTACTAGGTATGTCAGGAATGTAATAAAAGTTTTATCTCAGAAACGCGGGTAAGCCACAGTTGTGTGTGTAAATATATATGCAAATTATCTTTGTGTGCGTAAGCTCG
comp84486_c0_seq14	393	n339241	4e-05	AL080152	mRNAlike lncRNA	Homo sapiens	Human lncRNA	JounralRNA	1673	NULL	AATGGAGTTTTTTTGATATTGAAAGTGATTTTTGGTAAGTTATCTATGATTTACAATTAAATATGAGTCCTTCTGTGTCAACGGGTAACGTATGATAGAGGTGGAATAATGTTTGAGCTGTTTAAATTAAGTGACGTTTCAGTATTCGTTCGTAATTTTTGTAACAACAAATTACAATTATTCGGTTTTACACATACACAGTTTATGATAGAAATAAACAGAGCAATGGATTGAAATCAAATCTTGCTTACTTATTAGATACATTTCTTTATTAATTTAAATAACATGCTTTTTAAAATGATGTTTCCCAGTCCAATCTTCTTAAGTTAAAATCTCATTGAAATCAGTTTCTTTATAGCATAATTTTATATCCACATAATAAGATTTTGAATA
comp3036991_c0_seq1	519	n284914	0.0008	AK137420	mRNAlike lncRNA	Mus musculus	Mouse noncoding transcript	FANTOM3	9630053C23	http://fantom3.gsc.riken.jp/db/annotate/main.cgi?masterid=9630053C23	GTTTTGATATAAAAAATAGTTTTGTGGTAGTTTTTTTACTGTTAGTCTGGCAACACTTGAAGTTCGGCACGTGTTTTTTTTTGTTTACACTAGGATTTTGGTGGATTTTATGCACAGGGTGATAAGCACGTTAATTGAGCACTATAGTGCTGGTTTTTTTGAGTAGGTAGATTTTTGTAAGCTTTTTTTATCGAGTAAGTGATAAAAGATTTAGGCCACAGGACTACATGAGCTTTGTTTATCCGTAAGAGTAAAAGACAAACAATTGAACCCCACAGAAATATTATAAAACTGTTATCGACGTTTTTGATGGAAAAAAATACTTGTGAAAAGGTTTAAATGTTTATTAAAAAACAATTGAGCCCCTAAATTTCGTACCAAGAGTAAAAGTAAATTTTT…
comp499676_c0_seq1	267	n264599	3e-05	AK144595	mRNAlike lncRNA	Mus musculus	Mouse noncoding transcript	FANTOM3	G730007A03	http://fantom3.gsc.riken.jp/db/annotate/main.cgi?masterid=G730007A03	AACATCTTTGGCAATCGTTATGGGCAGTCAGGAGCCAGAAAGCGAAAATCCGGCTTACTAAGTGGTATCGGGTTGCCCATGAGACTGGGTTAAGGGATTTTAGGTAGGGCAGTCGCTCCATTTATTTATTTATTAAAATTAAAATAATGTAATGTAGCTGTAATGCAGTTGTAATATAGCGGCACAGACCGGATCTTACTTATTGAATCCCCATTACCAAACAAAATAGGTACATAATCAGAAGAGTATCAGCACAGGCACTAATAT
comp3631733_c0_seq1	342	n286711	0.0001	AK033899	mRNAlike lncRNA	Mus musculus	Mouse noncoding transcript	FANTOM3	9330112I11	http://fantom3.gsc.riken.jp/db/annotate/main.cgi?masterid=9330112I11	AATTGTTTATGTACAGACACCTACTAGAATTTATGCTAGGGAATGAGTGCCCTCTAGTCTTATACACATTTATGTTAATTATTATATAGTCAATCACTCACGATTAGGCGAAAACTAATTTGGGACGAATCAGAATTTTCATGCAAGCTAAATTACCGACATATTAATTCGGTAATATTAGATACCCACCTTAATACAAAATTTTCTTTAAAAAATAAATAAATAGGAAGTATTCAGTGGATATTACGAAGCTTTTCTTATGAGCATAAATATTATAACGAAAGATACCATTTAATTCATAATCGCTACTTTGCATTTTGACCTTTAAACGCCAAACTCAAA
comp78397_c0_seq2	571	n281678	6e-05	AK040333	mRNAlike lncRNA	Mus musculus	Mouse noncoding transcript	FANTOM3	A430087L04	http://fantom3.gsc.riken.jp/db/annotate/main.cgi?masterid=A430087L04	TTTCTAAAAATTAGATGAAGATATTCTAAAGTGTAGATTAATTTATTATTTTTAATTAAAAACTTAATGGAATCGGCATACTAATAGAATTTAATTTAGTTCTAAGTTTTTGAATGACTGCTGTTGTATTGAAAAATATTTTGATTTTGTACCGTTTTATTTTTCATTTTTGATCTAAACAATACATGTCTTAAAGGTAATTTTTTTCAGTGATTTTTGCCTACTTTAGCTGCTATTATAATTAAAATTCTTCTCATTACAACAGCTGTGAATAAATAATGATTTCTAAGCATTTGATGATAAATTAAGAAATAATCGAATGCATATGAATTGGGTTACAAATCTGTGATTTTGTTTAAAATTGTGTGTTCTCAAATTGTTTATCAATGCACCCCGAAT…
comp3979543_c0_seq1	280	n271700	0.0004	AK084189	mRNAlike lncRNA	Mus musculus	Mouse noncoding transcript	FANTOM3	D230007A02	http://fantom3.gsc.riken.jp/db/annotate/main.cgi?masterid=D230007A02	GTCAGGAACCTTTACTTACCTATTATGAATTTAGTTACAATTTCCATCATCCTTTTCCTGTTCAATACTTTCGAAAATATTGGTATTTCTTTTTTACTCGAAGATCTACTGATTTTCTGTGTCTATACAATTATTGCATTACAAAAATAAACAAACATCAATATTGCAAAGTAAATGCTTCCACATGACACGCGTAAATCTAATATGGCGTACAGCACATAACACATTTATTTTAATTTCCAGTTTCCTGTGCTCTAGGCCTCTAGTGGTCACGCGCCAT
comp8594_c0_seq1	424	n274229	0.0002	AK082505	mRNAlike lncRNA	Mus musculus	Mouse noncoding transcript	FANTOM3	C230057O21	http://fantom3.gsc.riken.jp/db/annotate/main.cgi?masterid=C230057O21	TCTTCTTAGCGGCTACGAGATCCGGTGAGTACATAAACTTGACACTTTGTAGCAACCTCATTTAAAATATACTGGCAAATCTATAGCACGGGGCATAAAACGAAACTGTCAGTATTATGTAGATGCATTGACACAGTTTTAACTGTTCGAGGAAAAACAGTAACGCTTGTAGTTTATTTAAAGAACTCATTTCAAGTACTGACCACAAAACATCAATACTTGGAATACTTGGAGTGCATAAATATAATTATATTGCAAGGGCAGCTGTAATTGATATAGTCCGTACATTCGTTTACGAAATAACATGAAGTGTGACATCAGCTTATTACCTTTACAACGTTTTACGAGCCTAGGTCATGGAGCCGTAAATGAATCGATAAGTCTAGTACAACATTAATC…
comp86811_c0_seq1	649	n276112	0.0003	AK047558	mRNAlike lncRNA	Mus musculus	Mouse noncoding transcript	FANTOM3	B930088D13	http://fantom3.gsc.riken.jp/db/annotate/main.cgi?masterid=B930088D13	AGTAGGAAAACAAAGTTACGCTTATTTTAAGATAGCCTTTTTTAATATAATTATATAATTAACTATTGTATTGCCTACTAAAATGGAGTATGGGTACATATTACTAAATATTACCTAATACGTAAGCATAGGTAAGTACTTAAGTAAAGCTTTCGTCAAAATCAAAGGCGGTTTCCAACTATTTTTCGAGCACAAGTGCCATACCCCATATGGTACAACTCCGTCGAGTGTTGATACATACCTAAAATTGGTTTCTGCGTAGCGACACGCGTAATGTTCCGAGTCGTCATTAAGTTGGACCAGAACTATACCTACTTACACTCGAGATGTGTTTTGAGCTACAAAACTCACAATACAGTTCATATAACTAAGTAGGTATCTAAAGTAAAATAAGTACCT…
comp8851_c0_seq1	782	n197899	8e-05	NULL	ncRNA	Mus musculus	non-protein coding (noncoding) transcript	fRNAdb v3.0	FR067771	http://www.ncrna.org/frnadb/detail.html?i_name=FR067771	AGTTCAGCCTTTCACGAAATTTAGCAAAGTGAATTTAATAAGGGGTTTGATATTATGTAGCTATGCACGAACAACAAAAACATGAATTTCTCTAAGCCCAAAAACATCTTGCATGAATAACAAGAAATTACCCATCGAAACTTGTTCATCCAATTGTTTTAACTTCCAGAGCAATAAGCTCTACAAATATAAGTCGAAGGAAAGTTTGTTATTTTCTTTATTAAGTCCCACCAAGTAGGTTGGAACAATAAGGTATAAATGAGTTTCATTTCAGGCTATATCCGGAGTTCTATGAAACTTTCACGTCTTATTATTTTTCTCTAGAACTCTGCAGGCTTTCGTCAGGTTTTACGATTGTTGGAGGTAAAAGTTTATTTGTTCAATTGTCTTCATTTTGTG…
comp638000_c0_seq1	335	n277956	0.0001	AK157776	mRNAlike lncRNA	Mus musculus	Mouse noncoding transcript	FANTOM3	B130034F07	http://fantom3.gsc.riken.jp/db/annotate/main.cgi?masterid=B130034F07	GATGAGGGCACATTGCTGGATGCTGGGAGATTTTAAAATGGTATTGATATTTTGTGACTTTATTTTATTAAACTTTTCTTTGAAGAAAACTGAGTGCCTAGCCATTTTAAGTTATAATTTGTGATCAGAATTTCTAACACTAGATATGTTGTTGCTGTATTTGTTTTTGTTACAGAAGTGAGATATTTACAATTTTAAGTGTTTTATATAGGACTCAGTCTACTCTATGACAATGGGGTGTAGTATAAAATTAGGCAAATGCAAGAGGACACACTATCCTGTTTCCTGCATTTATTATCTGTATTTAAAAGTTTCCTCAAACTAAAAAAGAAATG
comp50079_c0_seq2	229	n373361	0.0003	NULL	lncRNA	Homo sapiens	Human lincRNA	BodyMapLinc	TCONS_00021000		CCACATTTTTCATTCAAACACTAAGTCGCGTATGTATGTTGTTACTATTCAAACCGTGCTTTCACCCTAACCAAAAAGTACTTTACCAAAAAGTAATACAGACATGTACATACACACATATAATAATTGTGCTATCGCGTTCAATTAGGTATTTAAAATGTTAATTGCCAAAATTCAAAGAACTAACTCAAAAAACTCTCAATTTCAGGGTAAAAAAAATCTCATCAAA
comp935137_c0_seq1	408	n285643	0.0002	AK079203	mRNAlike lncRNA	Mus musculus	Mouse noncoding transcript	FANTOM3	9530026I22	http://fantom3.gsc.riken.jp/db/annotate/main.cgi?masterid=9530026I22	AAGGAGGTTCTCAGTTTGACCTGCTTGTATGTATGTATGTTTGTCCACGATTATCTCGCGTTTGGCTGAATAATTTGGATGCGGTTTTCAGAAAATTATTTGTTACATTCAGGAGGTTTTAGTACTTTAACCGACTCAAAAAAGGAGGTTCCGAGTTTGACCTGTTAGGATGTAGGTATAAAGGTTTTTATTTATTATTAGGCAAAGAGTTATCAATTTATTTTATTGTTTGATAGAGTGGTATACCTACTTTCCAGATGGTCTCAAAGCCATAAGGTCAGGATCTCATGATGGAAACCCTGGGAAATCGAGAGCAACTTTCGAAAGTTGGAAAAGAAAGCATGCATAGGGTAAAAACTTGTCACCTAGGCGTATGTCTCATAGCACTATACAACAGTG…
comp65824_c0_seq1	267	n406625	0.0004	NR_024150	lncRNA	Homo sapiens		RefGeneNoncode	NR_024150		GGCTTTTTGGCAGCCAGAGATTCTGTATTGTATTAAGTACCGGTTCCATATATACAGAGACAAAGAACTTCTTTGAGTTCTTATGATTTTCCTCAAAGACACACAAGTTATGTTTTATTATTAACATAATGTAACATTACCAGCAACGTATAAAATGTTATATACCAGGATAATATAAAATTGTGACCGATACTCTCAAATTGATATCTCATTTTTGTAAATATATATTTTATTTACCTATATCATTGGATAAAACCAAACATAATG
comp75879_c0_seq1	738	n276209	0.0003	AK140661	mRNAlike lncRNA	Mus musculus	Mouse noncoding transcript	FANTOM3	B930076C13	http://fantom3.gsc.riken.jp/db/annotate/main.cgi?masterid=B930076C13	TATATTTTACATAGTCATATGACAACAATGGCCGAATTTAACGGCTGGAAGGAACTGAAAATGTTATGCCTGAGAAGTTTTTTTTTTATATAACAGTTTGAATTATATTATAATAGACGGTTTCTGAGCATTTCTGTCTGCGGTAATCTACTTTATTCCTAAAAGCGTTTTCACACCAGCGGATTTTTCGCCCGATTTTTTCGTAACATCACGTATAGTGCGCGACACGAACAATTGACAACTACAGCTGCGGAAGATGACGTTTAAAACCGAGTGACGGATTTTTTACGCTCGGAATGTGTCGCACGTATATGCTCGGTTATGCTACGCGGGACAAAAACCGCTAGTGTGATAGTGCTGTTAGTAATGAATAATGTAAACTGCGGACAAAACATATTC…
comp4938_c0_seq1	505	n340206	0.0008	AX746903	mRNAlike lncRNA	Homo sapiens	Human lncRNA	JounralRNA	2667	NULL	GACGAATTTATCTTCCGTGCCTGCTGGCCCTCCTACTCGAGGACGTTGCCCAGGGTGGCTCCTTGAAAGAATTCAAGTCGATACTAAAATATTTATTCATCAGCATGCAATACACTAGACATATTGGGTGGAGAAGATGAGTCTAACAGTATTTGTTCTATGTCCTCTTGGAACTTTTAACTCGTTGTAAGTGAGTACGCCGGGCAGGCGGCGGCGGCGGCAGCAGCGCCCGGGGCGAGGAACGCCGCCGCGTCTCGTTGGCCTGCAAATCTACGCGGACACGGCGACGTCGGTTACAGCCGTTACAAAATCTGCGACCCGCAATGTAGTGATTACCCAACTTTACGCAAGTTCCCTTATTGAACTTTAATGCAATGATATATCCAATAAATGTCCGGC…
comp2520405_c0_seq1	279	n267485	0.0004	AK087857	mRNAlike lncRNA	Mus musculus	Mouse noncoding transcript	FANTOM3	E330031M12	http://fantom3.gsc.riken.jp/db/annotate/main.cgi?masterid=E330031M12	AAAGGTTAAGAACCACTGGTCTAAGGTTTAATCAATGTTGGCATCGGCTTCCAGTATAATCAGAAATGAAGTGCTTTATCAGATCACACATAATTAAGTGCCTATATAACATTAACCTTTGGTGAGCACAGGCCTCCTCTATGCAAGAACAAACTGACATAATGTCTCAATACATAAATACTGCTATTAAAAAGTGTGTATTGTTACAGCGCAAAAGCAACATCAATCTGAATAATAGCCTATAATCTTTAGACTTCTGAATTACTCTAAGAGACAATT
comp4116575_c0_seq1	237	n385268	0.0004	NULL	lncRNA	Homo sapiens		UCSCGeneNoncode	uc003vlg.2		GTTGATTTTAATATGTGAGAAATGTAAGATCAAAGAGAAATTCTTACAAACGGTAATGAAATATCTGGAATTTGTTTGCACGGGAACGTTTGGATCTTTTATTAAAAACACCCCTACAATCTAGCCGATATAATTGTTTTCGCTTTGAACACGAATCATAATAAGACCCCATATTGATTTACTATTGAAAAAGGAAAATTGATTTTATTAAAACTTCTGTTCTAGGTAAAAAGTTAG
comp75605_c0_seq5	307	n366924	0.0005	NULL	lncRNA	Homo sapiens	Human lincRNA	BodyMapLinc	TCONS_00007671		ATAGGCTGATGATGATGATGATTGAAGATTGCGCAATCATTATTATTAGTGTCAAGTTTTTTTATTGCACAAAGCCTAAGGGCTACCTAAAAAATAGTTTATATTATTTTTATTTTACAGCTGACATACATAACTGTTAACGCGTCGAATCGTTCGGGTCCAACAAATGTGCGTTATACCATTAAATAGTATATTTAGAGTCACTGGCAAGTTTATTTTCGTTAAACTTTGTAATTTGAGAAGAGATCAAGCATTAAAATAATAAAAAATAAGGCTGAATTAAACCACTTAACTATAACGATAACCA
comp9700_c0_seq1	654	n268725	0.0003	AK087073	mRNAlike lncRNA	Mus musculus	Mouse noncoding transcript	FANTOM3	E030025F10	http://fantom3.gsc.riken.jp/db/annotate/main.cgi?masterid=E030025F10	TTTTCCTTCTTGTATTCACGTTTGGTTTTGAATATAATTTTAAACAAAATTGCAGAACCCTAAAACAATTTTAAAATATTTCTTGTTATTGTCAACTTTATTTCATCTCGCAAAACGTTAGTCTCTAAGAATGGTTATATGGACGACAACCATTCTTAAACTTAATTTACTTTTTTGACCAAATATGCTTTTCTTCACCTAATGTAAAAAACATTTCATTAATGTAAATACGCGATAGAGTACATGTTTTGTTGAAAGACCTTATTGCTCATGCTTGGTGTGCACAGGTGTATGAGGTTTCTATGGAATACCAAGCATAATTGTTTATTTTCATAATAAACAACGCTCATTACAACAGTTACCTAAAGAATCTCGTGCGTCATTAAAACATTTTTATTT…
comp88869_c0_seq1	865	n264081	9e-05	AK147093	mRNAlike lncRNA	Mus musculus	Mouse noncoding transcript	FANTOM3	I920164F17	http://fantom3.gsc.riken.jp/db/annotate/main.cgi?masterid=I920164F17	GGAGTTATCTGGTGATTGAAAAATCAGCCCTTAGTTATCCACTGTCCGAATTTTATAAGTTTGCCTAACTGTGATGTATTAATATGTATGGAAACTGAGTGTCTTATAAACTGTAAGCATTTATTATTGTAATTGGAGTAGTAAATTAATCAGTTTTATTAGTCCTGTAATGCGATTAAAAGATGTGAAAGAGAAGTGGATATGGTAACCCGATGGTGTGGCGCTACATGTTATCAGATATTGATTACATATTATATGGAATTGGCTAAATTAAAAAAGACAAAGAGCCGTTGTAAATATGTATGTCCGTTATTGTTTGTATAAGTCGAAACTAGTGCTACATGTCCAGTGACTAAAATATTCATGACAAAAACCATATCAAGGTGTAAAAGTCTAGGA…
comp88869_c0_seq2	852	n264081	9e-05	AK147093	mRNAlike lncRNA	Mus musculus	Mouse noncoding transcript	FANTOM3	I920164F17	http://fantom3.gsc.riken.jp/db/annotate/main.cgi?masterid=I920164F17	GGAGTTATCTGGTGATTGAAAAATCAGCCCTTAGTTATCCACTGTCCGAATTTTATAAGTTTGCCTAACTGTGATGTATTAATATGTATGGAAACTGAGTGTCTTATAAACTGTAAGCATTTATTATTGTAATTGGAGTAGTAAATTAATCAGTTTTATTAGTCCTGTAATGCGATTAAAAGATGTGAAAGAGAAGTGGATATGGTAACCCGATGGTGTGGCGCTACATGTTATCAGATATTGATTACATATTATATGGAATTGGCTAAATTAAAAAAGACAAAGAGCCGTTGTAAATATCTATGTCCGTTATTGTTACTAGTGCTACATGTCCAGTGACAAAAATATTCATGACAAAAACCATATCAAGGTGTAAAAGTCTAGGATCTCTCGTCTAAT…
comp17853_c0_seq1	690	n281866	7e-05	AK040131	mRNAlike lncRNA	Mus musculus	Mouse noncoding transcript	FANTOM3	A430068E20	http://fantom3.gsc.riken.jp/db/annotate/main.cgi?masterid=A430068E20	TGGGAAAAAGGCTCGGAGGAAGAGGCATAGACCATAGGTGCCTGATAATAAATAGGTGTGTTAAAAATAATAAAATAATTGAAGGTACGACTCTTGCACTCTGTGACGAATATTAAGTCACAACGTGGGCATGACCCAGCATCTATGTGTTTATCTTGCCAAAGATTGTCAGGACATGCGTAGATATCTACTTACCTACCTTTGATAAGTAGGCTATCTTCATTATATTCAGGTAAGAACTCACTCATAGTATAAAGTTCACACAACACGTGCGTGCCTTGATTCTTTTGTTAGATGTTAAATCATGTTCTAAAGTTCGCACAACACCTGTGTATGTACCTACTTGCACACAGTAATATCTTCTTAGTCACACCACAGAAAAAATGCTAGAGAGGAGCA…
comp1661902_c0_seq1	201	n290876	8e-05	AK077357	mRNAlike lncRNA	Mus musculus	Mouse noncoding transcript	FANTOM3	5330437G10	http://fantom3.gsc.riken.jp/db/annotate/main.cgi?masterid=5330437G10	AATTTTGTTTTTATTATATTTATTATAAATTAATCGCCATTTTTAATGCCTGTTATAAAAGACATTCAAACTGTAAGGGCCTATTTCACATATCAGAAACATAAACATTTTCTTGTAAAAAAAGTAGACATTATTAATTGTTTTCAAATCGATATTTATATTTCTCCGAATAGTGACTGTCCTTAAATAAGGGTATATTTT
comp1070590_c0_seq1	326	n341310	0.0001	AK094700	mRNAlike lncRNA	Homo sapiens	Human lncRNA	JounralRNA	3779	NULL	ATTGGAGTTTGATTCAGTGACAAATTATCCACAAGAAATTATACATTTACCCTCAGGGTAAAAAATGCTGTAAACTGGTGTCACATAAATTAAAGAACAACATGTGATTCCTAATGAACTGTGTCATATAAAATAAAAAAGCTCTGAGATTAGAGACAGATTTACACATATTTATTTTTGACTGCATATTAAATGCTATCTGTTCAAATTAAATGAAAAAAGAAATTTAAGTTAATTAAGAAACGTTTATAATTTATCTATATTATGTTTAAGTTCACAAGAAAACTTAAGACAAACAGACACAATTATGTGAGGAAATATTAAGG
comp82656_c0_seq3	566	n381351	0.0009	NULL	lncRNA	Homo sapiens		UCSCGeneNoncode	uc001hns.1		GCATAGTGGTCGAAACTTACGGCCGCGTGGGTGTACTTGCGATATATTGTTAACTTATTTATTTAATTTTGAACGATTAATTTGATTACACAGGATGTTCATAAATGCTGGATTCGTCTGGATTTGGATTTTGAGAATTCCTTGCCACGGGGAAACATGTATTTCACGGTGTAGAATCGAGGTGCATAGTGCAATTTCAGATGATTTCAGCTATATTATCATCCTGTAAGTTATCACTTACCAATCATGCGGCCTAGGTATATCACGCATTCCTCCAGAGGTGATATAACATGTCCATCAGTTGATATGGATATTTAAATTAGTGAGTGTAATGTGCATCTAAGCACTTTCTGATTAGGTCAATGAATATTGTTGTAATGTGTGTTATCTTTAAAATAA…
comp2204462_c0_seq1	314	n268663	0.0005	AK142992	mRNAlike lncRNA	Mus musculus	Mouse noncoding transcript	FANTOM3	E030030D07	http://fantom3.gsc.riken.jp/db/annotate/main.cgi?masterid=E030030D07	ATTGGAGCTTACATGTCGACCTCATTTGTTTAAAAGTAGGTTTAGTATAACTTATTACTAAATGTAGGTATTGGCCTAATTTCCAACCTGATAGTAAATACAATAATATTTGGAATGCATATCGTATATGCATTATTTATCTATAAATGCATATTTGTATGAGATAGTCAAATTATGCATAATTGACCTGACCTTTACCTAATTTCCGCGTATTCGTGAATATTATCTTGTTCGATTCGTTAATAATTGCCTTTAGTTTTGTTATTAATAATTTTGGTTATAAACATACTTGAATAATGATCACGATGCCATTG
comp2131866_c0_seq1	500	n276110	0.0008	AK047560	mRNAlike lncRNA	Mus musculus	Mouse noncoding transcript	FANTOM3	B930088E19	http://fantom3.gsc.riken.jp/db/annotate/main.cgi?masterid=B930088E19	AGTAAATACTTAGTTATGGTAATACATAATAATTTAAAAGTTTTTCCTTCCTTATGTCCAAGGAATTGTTCATTTAAGAAACACAATGGTATTTCTGTGGTATTACCCACTAATAAAACAATGCAAGCAAAGTTGCCGAAAGGTAAATCAGAATGATTCACAAATCGAATATTTTCCCGAGTTGGTCTGCGATGTAATAATTAGCTAAACCGGTTTCAGTTGTATACTTAATCAAATCGATTGACGTAACGCTCGTCTTATATAGATCTGGTACAAACGTTACCAAATCGAGGATTTGATTTCTTAGCTATTAATTTGTGGTGTCTGACAGTTTATTTATTTATTCAATGCCACTGCATATTTGATGAGCATACCAGGTTTGTGGTACATACTTACGAT…
comp77815_c0_seq1	546	n294229	0.0009	AK014040	mRNAlike lncRNA	Mus musculus	Mouse noncoding transcript	FANTOM3	3110010F13	http://fantom3.gsc.riken.jp/db/annotate/main.cgi?masterid=3110010F13	GGATCATAGTATTGATTGTACTCCTATAAAGTGAAATGTTACTTTACATGTACAACATCCTGACTGTTCATCTGTCAAGCCATTGTCCTTATGCTGGGCCGCTTCTCTTTAACTTTCGTTGCAGTGAACATTGTAAAGATGCAAGCTTGTTCTCAATGCAGAATTTTTTATGATTGCAAGCAATAAGCAGTAGGCCTACAGATTTAGTCAGGTAGAAAATCAAAAACACTGGCACATGTAAGATTCATTAAAACCAAAAAGATAGAGGAAAACTATTGACAATAATAGATTAGATGAAACTTTACAAAAACATGTATTTTATGCCAGTGATTTCAATTTGACTGCTATTTTACTTTTTCTTTATTTATTTGGCTTCATTCGTCATTTCCCTGTACCGGC…
comp85283_c0_seq1	406	n289559	0.0006	AK134543	mRNAlike lncRNA	Mus musculus	Mouse noncoding transcript	FANTOM3	6330407L11	http://fantom3.gsc.riken.jp/db/annotate/main.cgi?masterid=6330407L11	CTATCTATCTATCTATCTATATAAGTTTCACATGATCAGATACACCGTATTTCTATATCTAATACGAATTTTATCAAAACAGTATTGTCCATCCAAAAGTCAAAATGTGACCAAGACACCCAACTATACACAATGATATTATCGACATTTTATAGGTTGGAGAACTTTTGTACTTGATTGTACTTATTTAGCTTTTAGATTTTGTACGACAGTATGTTTGTATGTTCATTATAATTGTATACCGAGTAGTGTATGCTTCATACTTCCCGTAAGTCCTTATTCTTCAAACCAAGATTGACAGCAGCTTCAGAAGAAGTACCTATCAGCGCTTTAAACTGTTCACTCTTGTAAAATAAATTTATATTAAATCTATACTTACGTTGTTTCATTTTATGATGC…
comp70369_c0_seq1	540	n337678	0.0008	BX641061	mRNAlike lncRNA	Homo sapiens	Human lncRNA	JounralRNA	60	NULL	CCTCTGAAACATGACTACAGGTAGGCATAATACTATAATTTTTAAAATATTATTGTTTACATATTTAGAATAGTTATAACACCCTCAAATGACTGAAATTTTACTACCATCTATCGTTGAGTAGCAAAAGCATATTTCTCGAATTAACGCCATCTAATAGGAAATAGCAGAACTATATATTTCATTTTTTTTAAATTAGTGCCATCTATTGTTAAATAGCAGAACTATTTTCGCACTACAATACTGCCATCTGTTGTTGAATAGATGAACTATATAACACACTGCTATCTATTATGGAATAGCAGAACTATACAACCGTGTATGAATAGTACTACTATTCTCTACTAGATGGCAGTAAGTAATTTTTGTTTCACAACTATTATCACTCCCACGCGCATT…
comp19464_c0_seq1	237	n341247	0.0004	AK054938	mRNAlike lncRNA	Homo sapiens	Human lncRNA	JounralRNA	3715	NULL	AGTCGCAAACAGGTATGTTGCAGGCTAAATTGAATGTTCAAATCGGTTGGTGATTGGCGTAATTTTGAGCGAAAAAACATAGACAAACATTCGAATTGAGAACCTCCCATTTGGAAAGTATGATAAATATACGTTGTGTGTGTCTGTGGCCATATTTTCTAACATCCGAATCGAGAACCTCCCTTTTTTAAAGTTGGTTTAAAATTACATAGAATTCATTTCAATTTTTTGAAAAGG
comp3991611_c0_seq1	220	n274177	0.0003	AK082577	mRNAlike lncRNA	Mus musculus	Mouse noncoding transcript	FANTOM3	C230065N08	http://fantom3.gsc.riken.jp/db/annotate/main.cgi?masterid=C230065N08	ACTAAATTGTAGTTTTTAAAATAGAGAAATGTATAAAGTAATGATATTTAAAAAATCTCTTTGTGCTCATCCTGTATGTTTGTTGTTCTCTTTAATTTTGTTTTGTCGATACGACAACTAGGTACTTTAGGTACCACGCGAATCATCTCCAAGGTCTTGTCTCTTTCGATAAGATTCGCTCCGTTCAAGTATCTTATTTGCAGGTAATACCTATTTATGG
comp24008_c0_seq1	413	n288719	0.0006	AK032779	mRNAlike lncRNA	Mus musculus	Mouse noncoding transcript	FANTOM3	6720436M04	http://fantom3.gsc.riken.jp/db/annotate/main.cgi?masterid=6720436M04	GTTAAAAGGATTGTTCAATACAACATGATGTTTTATTTTCCTGTTTATGCACGGGCTGTGTTTAGTTGCATCATATATCATGAAAGATGATTGTCATGTGAGAAATTGTAACCTGGCTGACGGCAAAGCCAAAGGGTAGAATCGCTGCTTTGCCCTTTTGATTGTTGGTTTTGTTTAAACTGCAGGGCTGAGTTAGATTTTTTGTCATATGTTTAGGTCATGTTATACAAACTACATCAAGGTATATGATCCACAAAATAGTTGAGGTTCAAAATAAGTAAAATGGGAAAAATACATCAATTAATACATTAAAAATGCAGCACAGTAGCTGAAATGCTTATCAGAACTATGATTGATTTTAATGTGAATATGCCTATTTCTCATAAAATAGTTAAACAT…
comp82461_c0_seq4	561	n276912	0.0009	AK140350	mRNAlike lncRNA	Mus musculus	Mouse noncoding transcript	FANTOM3	B430217H21	http://fantom3.gsc.riken.jp/db/annotate/main.cgi?masterid=B430217H21	GATAATCGGCTAGGAGGACATTATCATACTTTCATCTATTTTCTGCTATGGAAATATTTTGAAAAAAACTGACTTTAATGTTTTTATATCGCTTCAAAACTTGACCAAAATTGTGATGATTAAACAAGAAATTAATAATAAGTAAAAATAAATTGTCAATAAATAATAATAATATAACGAAACAAGTGACTTATTATATAATAACTGAAATACATTGGTTTGTATACTTTATACATAAAAAGATACACAATTTGCAGATACTGAAATGTTTTCAAAATTCATTTATGTTTTTTTTCAACGCCTATTTTTTAATTTTGTTTTTTTTTTTATATGTATGTATATTGGGCCTCAATGATATAAGAGTATTTCTAAAGTTTTTTATATATTTTCCTTTTCAAT…
comp1339001_c0_seq1	235	n344722	0.0004	NULL	lincRNA	Homo sapiens	Human lincRNA	Scripture Reconstruction LincRNAs By Luo	linc_luo_271	NULL	GCCCATAAGAGTTAGTTGGAAATGAGTGGTGTCTAAAACAAAGAATCTTTTCAGAAACATTGCCGTATACGGGGCATCCGAATCATGGCTTAGGTAGTGATGTCAAGAACAAAGAATCTTTTCAAAAACATTGTCTTTTACAGGGCATTTGTATCATATCCAATGAAATACGAAAAACCCACATCTGAAACAATTTTAATTGGCATACAGCTCACACAGCCCAGCAGCTTTTGCT
comp3072666_c0_seq1	483	n269997	0.0008	AK142651	mRNAlike lncRNA	Mus musculus	Mouse noncoding transcript	FANTOM3	D730033M17	http://fantom3.gsc.riken.jp/db/annotate/main.cgi?masterid=D730033M17	TAAGTATTGATAACTTGTTGATGGTCTGTTGAGAATATTTGGATACTGAAGAAAACCGGAGATAAAAAGAGGGAATTTTCGTTTATGAAAGAAAATACAGCTTCAAATAGAATAATAGTAAAGAAAGTGTCCTTGAACGCTTATCTTTTTGGGGCTTTGGAAATCAATTCATGGACAGACACGTAAGTACAAATAGATGAATTAGGTGATATGGTGGTGATATGTCCCAGCCTTCACTAATGCCGTATTAAGATAAAATCTCGTGTTTCTGTCTGTTAGACGGATTTGCCGCCAACATCGTACGTATTTCTGAAAACCATCTCCGTAGCTAGGTGTCCAAATTACAAATGGAAGACACAATTTTCATAAATTATTTAAAGCTGTACTTAAAATTCGCAA…
comp91164_c0_seq15	644	n325354	0.0003	NULL	mRNAlike lncRNA	Homo sapiens	vega lncRNA	GENCODE	OTTHUMT00000325123	http://vega.sanger.ac.uk/Homo_sapiens/Transcript/Summary?db=core;t=OTTHUMT00000325123	ATGGCTGACTTCAGAGATGCAAAGACAATAACTTTAGGATAGTTGTTAATAAATTCGGTACACATACGTCTCACAAAACATATTACACAGTATGAATTCACTATAACATAGGGACAGTTCTTACACTAATTTCGAAGATTACAGAATTGAAACGATCTCATTTACTTAAGTATTTGACGGCCGTGTTAATAGCTCTACTAGCTTCTACATCGCGACTAATTAAGTTACTTCTAATGACAGACGCACAGCCCAAATTATGGTACAATCACATACAACTGGCCCTCTCAAGGTTATGGAGAAAATCCTACCAGTATTTTGTTTAGAAACTTTGATATTTATCAAAATTGACTTTAGCTTGCGCTTACGCAGGCAACAAGTTCATAATTGGAATATATAAGA…
comp2574479_c0_seq1	242	n295324	9e-05	AK010390	mRNAlike lncRNA	Mus musculus	Mouse noncoding transcript	FANTOM3	2410004I01	http://fantom3.gsc.riken.jp/db/annotate/main.cgi?masterid=2410004I01	AGTCCTAGATAAAATACAAGTTGAGTAACATGATTCGCACCGCATACCAAAATTTTGCTAAGTTTCGATACTATGATGAGTAATGATGACTGACATTGGTTAGGCAAGGTTAATGTCTACTGAGGTGCAGCGTGCTATCAAGGAAAACGTTGAGACATCGAACACATTTGAAATAAAGATACAAAAAAACACGTTTTGTTTTATCAAAAGACAAGTTTCTGTTAAACGTTTTTTTTGCCATT
comp1230002_c0_seq1	334	n387041	0.0001	NULL	lncRNA	Homo sapiens		UCSCGeneNoncode	uc010wxm.1		AATTTATTTTCTTTCTTTCTTTCTCAAGGGAGGCGAGTGAAACCGCGGGAAGACCGCTAGTATTCCATAGACGAATGTTTGTGAATCTGTCTGTATGTTGGTTATGTCTTCACTCACAAACAGCTCAACGGATTTTGACGAAACTGCAATAATATACCTAAGTTTTACACCAAAATTACATGATAGGCTACTGCTAGGTATTTCAATAAATACAGAAAGCGGATAAAACGCTCACGAAAGCCAATATAATATATGCCATAAATAAGCCATGGACCAGGGTATCTAAGCTAATACCATCTAGACCGAATGACCCATATTAGGTTAGGGAAACTGA
comp44590_c0_seq1	299	n276631	0.0005	AK047037	mRNAlike lncRNA	Mus musculus	Mouse noncoding transcript	FANTOM3	B930013D24	http://fantom3.gsc.riken.jp/db/annotate/main.cgi?masterid=B930013D24	ACTCGATTCCGCCCTCGATTTCACCCTGTTAACAATAAAATTCGTATGTCCGTTTTTTACTTCTAAGTTAACTCTCCACCAATTTTCTGCTGAAATGGGTTCAACAGTTCTTGAGTTATATGGTACACCTATGTGCATTTTCAATTTTGCATACTTTTACATTAAATATTTTAGAGCCCCCAGATTATACCAGTTCTTAGTAGTTTCCACAATGTAAAGTAACTTTCCGATAATAAACATTTTATTTATTTATTTTAATTAACAATCTTATATAACTTGCTAGGCGGAACAAGCTCAAG
comp86004_c0_seq2	764	n264103	8e-05	AK146878	mRNAlike lncRNA	Mus musculus	Mouse noncoding transcript	FANTOM3	I920068A10	http://fantom3.gsc.riken.jp/db/annotate/main.cgi?masterid=I920068A10	ATACTATACTCTTCTACTTTACACCATCATCGCTGTTTCATTTGAACACTACCTGCATTGCTGCTACAAATAAAATATATGAATAGTGCCTTCTCCCCAAAACAATAAATGCAATCATATTGCGAAACCTAGAAGTATCGTATGACTAGAGCCGTAATAATATGTTGAAACTTAAGTCACTAAATTATATTATAATTATATATTAATATCTTTGATTGAACACTAACATCATTGCTTTATCCTAAGTAAAGAACAGTTTCTACACTAAAAGTTATCAACAATAGGCTAAAAGGCTCTAAAACTTTGGTTTCATGTATTATAAATTTTCGCCTTTTTTCAATGTATTTTGATAACTTTTGATGTAATAAAAACATGCAAGGACAATCTCACACTGAAGTA…
comp5719_c0_seq1	374	n275142	0.0006	AK048346	mRNAlike lncRNA	Mus musculus	Mouse noncoding transcript	FANTOM3	C130051G18	http://fantom3.gsc.riken.jp/db/annotate/main.cgi?masterid=C130051G18	AGTCTGATAGGCAGAGACTGGTACTCAGCTGCATCGGAAGTCGGGAACCTCAAAACAGTTGGGAAAAGATTTGGCAGATGAGCCTTCCAGTTTAAATTTTTCATTATATGCATTCAAAAGAACATACCCAACAACAAAGAAACAAACAAAACGTGACATAACAACTCGAATCTATGCAACAATGAAATAAACACATTATTTATAATGTAACGTAACGAGTGTAAGTAGTTGCGTCAATTGCACGAGCCGATTACTGTCACGTGAATGAGCGGTTGCCAGGAGAGAGAAAAAAATATTGTTTTGACAAATTACTGCTGCGTTATTGGTTGGAATTGAATTGGCCGACCTGTAGATAACTATGTAATGGAATCTAA
comp3313_c0_seq1	522	n282509	0.0008	AK039487	mRNAlike lncRNA	Mus musculus	Mouse noncoding transcript	FANTOM3	A330049N07	http://fantom3.gsc.riken.jp/db/annotate/main.cgi?masterid=A330049N07	CTTGTTTCAATGAACACGCTGGAAATTACCATGGAGACATTTTTCCCATAGTATTTTTTTTTATATAGGACATAGTAGTGAAATTGGTCAAAAGTATTTTAAAAAATGTCCTTGTTATTTTCTTTGAAGAGGATAATTTATATAATTATTGGGAGTTGGTAAGTTGTACTTGATTAGTGTTTTACGAATTGTAAACAAACTATTCATCAGCTGTTACCTATCTTTATTCCAATCTATTATTATTTATGTTATCGTGTCATTATTAAAAGCTAAGTCATTTAGAACTATCTGGAATGTTTTTATTAAGTTCACTATATTTTCTTTTTTTTGTAGCAGTGTTACATGTATGCGTCTTCTGAACCAATTTTTTGTATATTTTTAGGCTTGAGGAAGTTCAAA…
comp3115939_c0_seq1	204	n269014	8e-05	AK053094	mRNAlike lncRNA	Mus musculus	Mouse noncoding transcript	FANTOM3	D930049B19	http://fantom3.gsc.riken.jp/db/annotate/main.cgi?masterid=D930049B19	AAGTTAAACATGTTAGGTTAGGTTAGTCACTGACTGATATATTTACCAAAATGAGCTTGGCTCAGATAAAAAGATTTTACGAAAGCCAGCTGATAAACAAACTTTTCGTACTTATTTATTCATTAGCAGCTTCTAGTACGAAACTAGCATCGAAAATAAGAGTCTCTATGAATCGTTCTTCTTTTTAAACTTGCAATGTTTTTG
comp69068_c0_seq1	1071	n423243	3e-08	NULL	lncRNA	Mus musculus		UCSCGeneNoncode	uc011ywv.1		GGAACCACCTGAGAACTTGAGTAAGTGTATCTTTTAAGCTAGGTATTCTACTACATGCATCTTATCATCTTCTATAGTATGCATTTCAAATATAATGGGTCTCCAGCGATTGTACATCTAATCTGCTCAACCCTGGCAATCCGAAACTCTTTGGTAAGATTAGTTGTCAGACTTTTTGAAGGTGAAAGTGTTTAATTGACAGCCGGGAGCTTCCAATCTAATGTGCCTACCACGGAGGAATTCACCACTGTATACCACGAACCCAGCTAAGCGTTGTTTAACCTTAAGATTGATCGAACTTTGCGGCTGTCACTTAGCCACGAGCACTTCAGTCGTAGCAGAGGAAGTATAATAACATATAGTTCAGTTATACTTCCTCATGCCATTAAAAACACTGAC…
comp1227880_c0_seq1	418	n286904	0.0006	AK020321	mRNAlike lncRNA	Mus musculus	Mouse noncoding transcript	FANTOM3	9230106K15	http://fantom3.gsc.riken.jp/db/annotate/main.cgi?masterid=9230106K15	GGGTGACCGAACTCGTTGCCTGGGAGATAAAATATAGTTAGTAGTTTGGGAAGGACAGAGAAAATGAAATGGATTTAAAAGTTGGCAGTTTTGAATGATGTAGTTTTCTCCAAGATATCGACTTGTCATTGATTTTGATCGTTAGATAAAGTACCTAATCACAAATAAAGTACTATTTGAGATTAGCCTATACTGGCTCGCACTTATATTGCCGCGCTCATTTGTTTGGGCTTACATTATGCATTTATACACCAATGGACTAAAGATAACCTGCCAGTCTAAATACATACTTAACTAAATTATAAGACCCCATTAGATCTGGAGACCCCACTCAGCCTAAAGACCCTATAAGACCTTAAATCTTAAGGATCAATTCATATACCCCTGCTACCCACCACT…
comp2059192_c0_seq1	475	n384335	5e-05	NULL	lncRNA	Homo sapiens		UCSCGeneNoncode	uc003eta.2		ATTATAATTAATTAAATTTTAAATACACTGAGTTTTGCGAGACCTATAGGAGCTCCACATTTAATAATATCTTATCGTGGACCTCTCTTTATTCTTATATTTGTGAAATACATTTCCATTACATTGTTCAATGGTCAGTAAAGGCAATATTTTCGTCGTAAGAAACTACGGTTGATTCGTCGTGTATCGGTCTGCTGTATAGAGCGCCATAGAAACCATTTTCATCCATGTCACGTCTACTATGGCAAGATACTTATACTTGTTTCATGCATTAATTACCATAATACACACGGACAATGAACCATAATTTTATACGGCGAGAAAAACGTGTAGAAAAACAAAAAATCTTATATAATACTATAAAAAGTACGACTTTAACTCCCGACTGTTTATAAATCT…
comp4129326_c0_seq1	246	n266160	0.0004	AK089725	mRNAlike lncRNA	Mus musculus	Mouse noncoding transcript	FANTOM3	F830011C14	http://fantom3.gsc.riken.jp/db/annotate/main.cgi?masterid=F830011C14	GATGTATTCATCGTCCACGTGTTTCTAAAAGAATGCGTAGAAAACAAATTAAAACTACAAAAATATCTCAATTACACCTGCCTAGAAGCTTGTTCAGATAGAAATCTCCACTTCTATGACTCAGTACCGCCTACACCGTACGCGAATTGCGAAATTGTTGCGATGCACTCTTTCCTACGATAAAAACATGCAGGCGAAAATAGGTCAAGCATCCTGCTTTTTATGTAGTAATTACCTTAAAATAGT
comp3112979_c0_seq1	320	n281552	3e-05	AK040469	mRNAlike lncRNA	Mus musculus	Mouse noncoding transcript	FANTOM3	A430101J24	http://fantom3.gsc.riken.jp/db/annotate/main.cgi?masterid=A430101J24	TACGCATTCAAGTTAAGTACATAAGGAAGTTCATAGGGATAGTACGTAAGGTATTATAAAAGGATGTAAATAGGGGTAGTACTTACGGGGAGTGTATTGACGAGTATAAGGATATTTTAGAGGAGTATTTATGTGAGTACATACGGGTGATTTGAAGTGAAAATACATATTAAGTATATAAGGAAGAATACAAGCATAGTTTATTGGAGAAGTATTTACCTAAGGGAGACTTACATAGAGAGAGTATGCACATGGGAGGACTACATAAGAAAGTAAACAGGAGTGGAACCACTTTTCTTAATTGCGCAGGTGAAATCGCG
comp3531_c0_seq1	422	n272622	0.0007	AK164265	mRNAlike lncRNA	Mus musculus	Mouse noncoding transcript	FANTOM3	D030050I05	http://fantom3.gsc.riken.jp/db/annotate/main.cgi?masterid=D030050I05	AAACCCGTCATGGCAGGAAGAAATAGCAGGGATCAAAAAATGAATATTAAAAGTATAAACCTTTCGCCTTGCGTAAAATTCAGTTGGCACATTATTTATTTACTTTTCATATTTATTTACGCGGGATGTTTGTTAGTTTGGCTGTAGTAGCACCCAAGTGGAACGTCTGCATAGATAAGTTTTCATTACTTACCTATTTCAGTGTGGTAAACGAGCACTATAACTTTGGTAACATTGGAAAACGTAGATACCAAGTTTGAAAATGATTTTAATTTATGCGAATTTCCAGTTTGCGGGCTTTGCATTTAATGCAATATTGTTTTCAATTTCAGGCCGACAGCAATGTTGTAGAACAAACTGTAATGGCCGCCGCATGGCGTTCGAAATTCGAATGAATCA…
comp84232_c0_seq5	899	n290015	0.0004	AK134296	mRNAlike lncRNA	Mus musculus	Mouse noncoding transcript	FANTOM3	6030401B03	http://fantom3.gsc.riken.jp/db/annotate/main.cgi?masterid=6030401B03	AGAAACACTGGTTTTTGGACACAGCTGAATATAAAAGTCAAAATCAAAGAGTGTTTAAAATACATTTGCAAATAAAGCAAACTCTACTTACTTGGTATTCTTGACTACTAAGTTAAATCGTTTAATAACTAATCAATGGTGAGATTGCTAGTCGATAATATCGATAAAGTCCATATCGACTTTTATAAGATGCTTAGGAACCTCACTAACTAAGGTACTGTATACAATTATTTATTTTAAATAGTTACCCAATAGGATTTCACAGTTATTATCTAAATCTTGCTTCCTTGAAAGTATACTATAGTAATACTATTCCTGTGTCCAAAAACAAGTGTAAATATAAAATGGAAGTCGTAGATGATATTCAATAGAGTTTTCTATTATTTTATCAAAGCTATT…
comp3953798_c0_seq1	203	n387712	8e-05	NULL	lncRNA	Homo sapiens		UCSCGeneNoncode	uc011luq.1		AAATGGCATCCACGATTGGTGACGATGTCCCTACTGTGCCAATTGAGGAGTTGATTGAGGACCTAACCCTTGGTGATGATGAGGAGGAAGAGGAGGAAGACGGTGCAGATGCTGGTATGGTGGAATGAGCGAGCATGTCTACCTACACCATAGGTCATGATTGTTCATGCCCACTGCAGGTCATAGGTTTGACTGCATCTGTT
comp90059_c0_seq7	399	n267106	0.0006	AK143459	mRNAlike lncRNA	Mus musculus	Mouse noncoding transcript	FANTOM3	E630011N19	http://fantom3.gsc.riken.jp/db/annotate/main.cgi?masterid=E630011N19	GCTCAGCAGCCGCACTTGCGACAGGTAGACCAACGAAGCAGTTAATATATTAAAACATAAAATAAACAAAAAAAAACATTTTATATTTAATTGCCCGCTGCCAGGTGAAGCATTCAATTTACAAGAAATTCCTTACCCAGACCAATTCAATTGTCTTTGCAGTAGTATAGAACTAATGCAGTATAAAGTATTATATTGAAGTTTAACATTTTATTGTTGCATTGTATTTATGTATGTATTCCATATTTAAAATATATTTTTCATGATATTTGTAATCGCTAGTCCAAATGAGCAATCAATCTGTATAAAAGTTACAATTAAATTTATTCATATCCTAAAAAATAGTGACATTTTCATATTCTTACAAAATGTCGAGAGCGATCTCATTGGTAGAAACTA
comp4307781_c0_seq1	239	n264752	9e-05	AK090234	mRNAlike lncRNA	Mus musculus	Mouse noncoding transcript	FANTOM3	G630023A01	http://fantom3.gsc.riken.jp/db/annotate/main.cgi?masterid=G630023A01	TCCCATGTTCCTGCTGGCAATGGAGTAAGTATACGCAAATTTACTTTTAGTGCTGGTCTTTATTCAGCAGTGGATAGATCTAAAATAGATTATGGATCGCAGCCCATTGCCATCCACTGCTGAAATTAGGCCTCCCCCAAGAAACGCCAACCAATTCGGTCTTGGGCAGCCCGCATCCATCCATCCATCCACCATACAAAATTAATTATTATGTCTTTATTGGTTATTCTCAAAACGTG
comp1317474_c0_seq1	720	n276511	0.0003	AK047159	mRNAlike lncRNA	Mus musculus	Mouse noncoding transcript	FANTOM3	B930029P07	http://fantom3.gsc.riken.jp/db/annotate/main.cgi?masterid=B930029P07	ACTGCCAAAGATGTTTAAATGACAACCGAGCGGAGACCACCAATTTATCGTTCCTTTTCTTCTGAAACACGGGGCAAACGTCATTACATGATGCTCACGCGTCCATCTTCCTGACTACATATTGGGGTCGGCTCCAAGCGATGGTTAACCTTATGATTTATCGATTCGCGCGGCTGTTACTTAATTACGGGCACCCATTTAAATTTTTTATTTTACTTATTTAGGAAACAAACAGTCTCTTACAAACAAACAATTAAATTAAAAAAATTAATACATATAGACTTTGAGTTCCATAACGTTAAATTAAGTTGCTAAAGCTGCCTTGAGGTATGATAATATAGGCACAGTCTACTAGTATTCTTTTCCCTAAAGCAATCAGTTCTCAATAAAGATTTTGAA…
comp2154141_c0_seq1	306	n323890	0.0005	NULL	mRNAlike lncRNA	Homo sapiens	vega lncRNA	GENCODE	OTTHUMT00000060663	http://vega.sanger.ac.uk/Homo_sapiens/Transcript/Summary?db=core;t=OTTHUMT00000060663	AACAACTACGATTGCAACTATCCAGGTTACACAGTAATGGACATCAAACTATTAATACACGCCGTTCAATCGGGCGATACAATAAAATGTGAGCGTTACATCGCTGTGTTTATATGTGCCAATCGTGCGTCACTGCGTTTCCTGGTCGTGTTGTATTGTAAACACTGGAACTAGGTCGTTAGGGCTTTGCTGCACGAGGTGAATTTGTATCAGTAGGAACAGAAATCAGATTGTTTTCATAGATTTTTGCGAAGAGAAATCTTTATTGTCAGAGGCCGAAAGTCTGATGTGAGACATGTGTCTAAG
comp1271081_c0_seq1	448	n416611	0.0007	NR_040750	lncRNA	Mus musculus		RefGeneNoncode	NR_040750		TAGACACCGCCGCCACCACCCCCTGGAAAATATAAAGCAAGGTTTCTTCACATAAGACAACATGACCCATTTTCTAATTACAGGTATTCTTATAATTCTCTTCAGCACTGCTAAGGAACTATTTAGTACACCATGAACTTAGAAAAATACATAATATACTTTCATAAAAATCTCCACTCTTAACGAGTTTCAAAAATGGTCTTCAAGCTGAAAGACGGGCACTGTGGCGCTTTTAAGGAGTAGACATGATTACCAGATGGCAAAAGGCTGATGTTAAGATGATAATGAGAAAGTCTGTCTCGTTGGTCCATGTGAGATAGGGAAAGGAGAGTGCATTAGTGTCTACACAAAAGCTTACGCACTATAATATGTCCAATGCAACAAATAGAAATTGTTTTG…
comp2572933_c0_seq1	341	n283961	0.0005	AK037692	mRNAlike lncRNA	Mus musculus	Mouse noncoding transcript	FANTOM3	A130038D02	http://fantom3.gsc.riken.jp/db/annotate/main.cgi?masterid=A130038D02	CGTTTATGTTTTATCACGTATCAAACACCGAATAATTTATTCGTTTTTCACTGTCAGCCCTTCATTTCACAGATCGATGGGAAAGTCTAAGAATATGCAGCGGACGCATGTCATGCAAAAAAATCGATATTAGCTTGACATTGAAAGTGTCCTTCAATGTCAGCTTAGGACTTAAAACGTTCCAGTTCTACGTTCTACAGCAATTTTCCGAACAAGACCATTTCTTTGTTCCTAAATTCCGATGAAAATCTAAAGTACCGAAATGTAAATGGTAACAGCTAAGCCACTCCAAATTTGTACGCGATATGTAATTTGTTTCATGAATAATATAAGGTGTTGGG
comp1866509_c0_seq1	347	n284088	0.0005	AK037577	mRNAlike lncRNA	Mus musculus	Mouse noncoding transcript	FANTOM3	A130027F14	http://fantom3.gsc.riken.jp/db/annotate/main.cgi?masterid=A130027F14	GCAGTCTTGTCAATATTTATTTATTTTTCTATAAAAGTAGATATGACTGACAGAACTTTAGGTAGAGTTCATTCCGAGAACCTGGGTAGGTTCAGTATCAACTATCAAGACATACATGTCCTATAAAAGATTCTACTCCATCATGTACACACACATATCCTATTAAAATTGGCGTAAATGCACATTCTGTCAATAAAACGTAATTCAAACTTGACATGAAAGCTACCATTTGTTACGGTTAGGTGTTTGGCAAAAAATTGGATTACACAACTACTGTTAAAATCAATCGTGTTCGGGTGAGCAGTAGCCAGAGGCGTGAAATAAAAAGCTCGACAGAAGCACGGCGG
comp1875755_c0_seq1	481	n369319	0.0002	NULL	lncRNA	Homo sapiens	Human lincRNA	BodyMapLinc	TCONS_00012361		ATTAGTCATTATGTCGTCTTTAGGTAATTTAGCATTTATCTAGCTACAGAGTAAACTGAACTGACCTTTACGAATTTGGGACTAATTAGAGCCTTTTCCATACCATGCCATGTTTTTGTTTGAACACAGCTTTTAAGTCATCGAGCTTCCGTTCAAGTAGGTTTAATGAAAAAACAAAAGAACTCGATTATCTTTGCACTGAAGAATTCCTTATACTCATACAGAGGTTATCAATTTTATTGTGAAATTACTACAGTCTACCTGAAACTGTAAATTCTTGAAAAAGTAGTTCTAGTAATATCTCTTCCTTCGTCCTCTCAGATTCATTCAATGGGGTAAGCACTTTAGCATTCCTTGGATCATACGACATCCCTTTGACCTCATCCCAATTATTGTTGG…
comp89013_c1_seq1	589	n283182	0.001	AK138240	mRNAlike lncRNA	Mus musculus	Mouse noncoding transcript	FANTOM3	A230044A06	http://fantom3.gsc.riken.jp/db/annotate/main.cgi?masterid=A230044A06	TTTTTTTTTTTTTAATGATAATTTTGTACATTTTTAATACAATTTTCACGCTTACAAAGTTTACTTAATCATCTTAGCAATCGCTACCAGAATTACATAGTTTGATTCCTCAAAGTTCTATTGAAATGGGAACAATTGCTTATATTTATCTGAAACTTTGAATTTTCGCCAAAAAGCGTAAACGTGATACAGGTTTGAATAATATGTCTATGTTACACTATAATTACCAAGAGTATATACAAAATAATATTTGGTTTCACATCAGTACACCGAAATTTGTTTAGAACTATGCACAACTATTATTCTTTAGAATTACTGTACACATTTTCAGTACCCATTATAAATTATTTTCATTGTAACGTTAAGCCCAAAAGGCTTTAACTGATTTTTTTACCGACT…
comp3179027_c0_seq1	219	n326669	0.0003	NULL	mRNAlike lncRNA	Homo sapiens	vega lncRNA	GENCODE	OTTHUMT00000012834	http://vega.sanger.ac.uk/Homo_sapiens/Transcript/Summary?db=core;t=OTTHUMT00000012834	AGTAAAATTTATTTTTACAAAAATTTTAAAAGTAAACAGGTTTTCAGGGCTAACACACATTGTTTATGCTAAAAATACCCATTATGCCTTGGAATTATTTGTGGCATCCACCTAATTACATACGTTTTGCAGTAATTTCACTATATTGCATTCTAACAAGACGAAAGAAAAATAAAATATTTAAAAATACTTATACGTAGCTGAAACTAGGCCACGGTT
comp78315_c0_seq4	680	n368637	7e-08	NULL	lncRNA	Homo sapiens	Human lincRNA	BodyMapLinc	TCONS_00011167		GGACTTGATTGTCACTGGTTCCTGTAAAAAGAGAAACGAAACTGTTAATAAAACCTTTTTGGGAATTGGACATTTCAGTCATAGCAGTGGCGAAATGTTGTTTGGCAAATATTCAAATTGAGAATTTTATAAATGTGGGAAAAAACGAGATGAGATCATAACTATTTGATGCTGGGTAACTAGAATTATTAACCTTCTTGAATGGAAACTTCCTACAAAACATAGATGATTTTAATCATTTTTGTTCTAATCGCTGTATACCTAATACTAGGATCATAAGAATATGCGCATAACTTTTTAATGATCAATAAAAATACATATATGTAGGTAGGTATGTTGAATTTCATGTCGATTCATACACTTGGTAGTTGGGTACCTATATATATGATTAACTACTTA…
comp1592854_c0_seq1	556	n280677	0.0009	AK041495	mRNAlike lncRNA	Mus musculus	Mouse noncoding transcript	FANTOM3	A630016E18	http://fantom3.gsc.riken.jp/db/annotate/main.cgi?masterid=A630016E18	ACATTAAACAAGCATGAGGTCTGTGTCCTCTATTAAATGGCTATGTAAACTTCGGTGAAACTGCACCGTGTGGTCCCGTTAGCCGGCCGTTACTCCGACCTTAGGAACCGCGTACTGTCCAGCTACGCCTCATGCTTTCTAATTTACTTCACCGTTACCTCAAGCTTACTTAACTTCGTGTTGTTTATTACGACACGATACCTGTTGTTCATAATAAACAACAATTCATGTCTTGTTAACATTTCTTGCGAAAATATTTTCACAAATTAATGAGGTGTTAATTTAGCAGTCGAGTTATAAAATGCAATCATTCACTGTGTGCAATTTATCGCAACACCAGATCGGATTGCAAATATTTGCGTTGTAAGATTTTGCTAACAAGAACATAAAACTGTACAT…
comp87826_c0_seq2	1799	n333365	0.0002	BC001876	mRNAlike lncRNA	Homo sapiens	NULL	H-invitational v7.5	HIT000086102_06	http://h-invitational.jp/hinv/spsoup/transcript_view?hit_id=HIT000086102_06	TAATCGCTGGGTTGGAGTTGCGCCCGCCATAACATGATGACATGCCGTTCATATGTGCCATAACCTTTAAGACTCGTTTTTAATGTCTGTTGTAAATAGTCCAGCTACTTTAATATTTTGTTGGTAATTAATGCTACTCCTAATTTGATAGTGGGTTTAAAATATAGTGGTAGCATTGGCTTACTACAAAACGGTAAGGAGGCTATTTGTTAGATCAATGTAAATGGTTGTAAAGAGATAAAACTTATTTAAAAAGATATTTAAATTAAGGATTCACCTTCATTTTAGTGGGCTTAGAAGCATGCCTTTGCATGCACCTTTCACTTATGTCATTCCTATTTTTCCTTCACTAAAGTACCAATTACTTAATTATTTTCTAACATAGAAGAAAAATATATT…
comp89818_c0_seq1	614	n270824	0.001	AK084865	mRNAlike lncRNA	Mus musculus	Mouse noncoding transcript	FANTOM3	D430004A17	http://fantom3.gsc.riken.jp/db/annotate/main.cgi?masterid=D430004A17	ACCGATGTACCGAGTATGTACCAAGACATTGTATACTCTAACTTGCGTGGGATAAAGTTCATTTTCATTTGAAGAAAGTAATTCAATTTTTAATTCGACAGTTCTTGTTGTGTACTCTATTGCAGAGACTTTAAAGTTCATTTTATCTCGGCAAGGTGTGCGAGTTTGATGACTTACGGCGTTTTAGTTAGGGGTTGAATGACTTGGAACATAATCGGTGGATATTACTGCAAGTTTACTTAGAGAATTTGAAGTTCTGATATTTGCATCCCGTTTACCGTGACTTTGATTTAGAGTGAGTGCGTGGGAGATTCAAATAGCAGTTAATATTTTTTATTCTTGTAAGTAAAAGTGCAGTAAATACATTCTATATCTAAAACACATATATCCCAGTTCTAC…
comp79784_c0_seq2	730	n265832	7e-05	AK156643	mRNAlike lncRNA	Mus musculus	Mouse noncoding transcript	FANTOM3	F830034K01	http://fantom3.gsc.riken.jp/db/annotate/main.cgi?masterid=F830034K01	AGAAGGAGGTCGACAGGCTTGAAGGTAATCTATCATTTATTATATCCAAAGAGATCTTATTGAAAAATTACCATAATTTATTGAAGGAGGATTATATTGAAAGAACAATGAGATATGTAGCTACTACTTTATTTTTAGACAAGAAGCCAAAATTACCAATTTATCTATTACATTTTATTGATGCTAGTTTTCAAGTTTTCAAGGGACTCCAGATATATTACAGAATATACAGCGTACAGCAGTTTGGTTAAGTTAAAATATTTCACAAGTCAAGTTAAAATAACACGTTTGGAAATAACAAAGCTTTGAACATTACGCACTTAATGATACCATTTCAGCCGTCATTAGATCTGGCTTAACGAGTTAAAACGCTGTACAATAGATTTGAAAGCTTTTTTT…
comp4144839_c0_seq1	204	n263595	8e-05	AK138555	mRNAlike lncRNA	Mus musculus	Mouse noncoding transcript	FANTOM3	A330062J22	http://fantom3.gsc.riken.jp/db/annotate/main.cgi?masterid=A330062J22	ACTAAAGTCTAAACGGACTTTTAGTAATAATATAAACGTCAGATTTTTGGGTGACTTCGAAAAATGAGGGTTTTCAATTTGGCACGTGTGTTTATGTGTATGTATGTGCTCGATTGTTTTGCATTGAATTTGTCAGATTTAGGCGAAGGTTTTAAGTTCGGTATGCAGTATATAAGAGAGTTTATACGAGGAGTATATAATAGT
comp2145204_c0_seq1	290	n377630	0.0004	NULL	lncRNA	Homo sapiens	Human lincRNA	BodyMapLinc	TCONS_00030024		ACTAAGAGGAAAAGAATTCTGAAGGTGTCTGAATCATCAAAGAGTAATATGAAATTACTAGTTTTAGATAATCTGATGGAAAAGTCAGTTAATGAAGCTGAACAATGAGATCAGCCTTCAAAAGTTTCAAAATCAAAGGCACGTGATTTATAAGCATAACTGAAATACTGCAAAAAACTAGCCAGGTGTAGTGAGTCAGGTGGATAAAAAGCAGACAAATTTGAAAGAACATACAAATGAAGTACTACAAAATGTATAGCCGAGCTGACATAGATACTAGCCAGATATTG
comp47359_c0_seq1	761	n289707	0.0003	AK077985	mRNAlike lncRNA	Mus musculus	Mouse noncoding transcript	FANTOM3	6.0305e+22	http://fantom3.gsc.riken.jp/db/annotate/main.cgi?masterid=6030496E16	CCCCATTTCAGTTGTAAACCCATCTGCGGTCAAATGCGGTGATTGAGACGGTAATAAAATTAATGAATAATGTCTACGTTCTCCCGTAATATGATCGGCGACAATTTGATAGTGATATGTACAAGAAACACAACTTTTGCCTATTCCATCAAATTACTTTGTAATTCAATACTACTGAACAGAACACACGTCAATACCGCATGGGACTCAAGCTGGTAAAGAGAAGTAACAAAAAATGTTTTCATAGAGGTAGGCAAACATAACATTGCATTAGGTATTCTTATCTTTTAAGATAATCACGTAAAAAGGTACACAATGTAGCTATCGCGCCTTGCTGACAATGTTTTTGTACTCACTTTGAAATATTTAACAACTAGGTACACTGAGGCCTCTTAAATA…
comp1901305_c0_seq1	215	n280968	0.0003	AK080194	mRNAlike lncRNA	Mus musculus	Mouse noncoding transcript	FANTOM3	A530079F22	http://fantom3.gsc.riken.jp/db/annotate/main.cgi?masterid=A530079F22	TTGATGAAGAAACTGGCCGTTAACATCCCACAGTCAGGTAACTGTGTTTTAATTTTCAATAAGTTTAGATTGCATTTAGTAAGGTACCAACTGGTACGGATAAGCCATTATCAGTCAATAACACTGAAAATTTGTTATATTCTGTGAGATACACGTTGAGATTTATTCTTATTTATTTAAAACGAAAGCCGAGAGTGAAGATATTGTAGTGTAGA
comp76811_c1_seq1	578	n287731	0.001	AK136253	mRNAlike lncRNA	Mus musculus	Mouse noncoding transcript	FANTOM3	7420495O19	http://fantom3.gsc.riken.jp/db/annotate/main.cgi?masterid=7420495O19	GTAAGTACTTTAATATTTTCATTATTTACGTACCATTTTCAACTGAGATGTTATGACTAATTCGTTTTTATTGTTTATACTTGGATTATGTTACTTCTTCTATTGAGTTGTAGGTACTTAGCTTAATACTTTAAGGAAGTGACGAGATGACAGTATTAGTTTATTTTTCTCCATTTATGTGCGATGTTATAGATAATAATTATTATTATAAATATAAATATTGTAAATACAACACTCGTATCGTCTCTTTGGATGTAGTTATTTCAATTTTATTTTATTACAGTACCTAAACTTCGTTTATTGCTATACAATTAGCTAAATGTAACGTACAAATTACCTTTTTAGCTATCATATCTATAATAATTAATTGTATTTTTAGATTTGCACCGTTAATTTACT…
comp85982_c1_seq1	281	n284307	0.0001	AK037331	mRNAlike lncRNA	Mus musculus	Mouse noncoding transcript	FANTOM3	A130007E15	http://fantom3.gsc.riken.jp/db/annotate/main.cgi?masterid=A130007E15	GCTTGTCCGAAGATGGCTACTATTGAAATTAAATTTAAAAAATATTTGCTCGTTAAAAAGAATTACAGTTGGTACAGTTATGACAAAAACCCTCGAGTATACTATACGTATGTATAGCTATACATAGACTGTATCTTAAGGATCTGAGAGAATATATTAACAAATATCTGAGAAAATGTGCATGTAAATACATCTACACACACACAAGTAAGGCTCACCTGCTTTTCGTGAGATAATAATGCCATCGTAGCCGATTGTCGGCCACGGTGGCTGTTCTCATA
comp2477_c0_seq1	298	n268016	0.0005	AK087532	mRNAlike lncRNA	Mus musculus	Mouse noncoding transcript	FANTOM3	E130314M14	http://fantom3.gsc.riken.jp/db/annotate/main.cgi?masterid=E130314M14	GGTTGAGAACATCCTTGATCACCTGCAAATAGAGTAACAATATATTTTTATGTGTCCTGTCTATTTGATTATAAAGTCTATGGTAAATTAACAAAATAAATGGCAGAAGAATCTGGGATCTTGTTTTGTTAGAAATGAGCAGTATAAAATAGTATTAGGTATATAATATTGGGCTTGAATATTTTCATGACTTTACATGTAACGATGAGGAAGAATATTGCCAATTCCAATGTCATAATTTTTATAGCTTGTAAAAAGGTCATATAACAATACATACCGCTTCCTGCTGTGTCTTGAC
comp89823_c1_seq1	375	n343034	0.0001	NR003566	mRNAlike lncRNA	Apis mellifera	AncR-1	lncRNAdb	343034	http://lncrnadb.com/Detail.aspx?TKeyID=137	GGGCCAAATCTCTCTGGACAACACACCACTGTATCCGAGCCTTGCGTCCCAAACCTACCATAGAGTTTATTATAAAATAAGGTTTAAATAGGTTTGTATATTGTGGTAATATTCGAATTCAGAACTGAATTAAAATTTATTCATTTATTTCAGGCAGTTGACTATTGAGCTATTTTATGTAGGTCATGCAGACATAAATAATGTATGTTGTAACATTCGGGAAGCCTTGCAATTACCATGCTCAAGACATCAAATATTTCATTCCCACTACTCATATGAAATTTTAAAAATATTTTTAATATCTGTGTTACCATTGGTCGTAAAGTTTTTTTTTTATCAAACTGTTTGTTACATACTTCCTGTGAAGTCAGCAAA
comp70638_c0_seq3	1216	n275932	0.0005	AK081221	mRNAlike lncRNA	Mus musculus	Mouse noncoding transcript	FANTOM3	C030010O21	http://fantom3.gsc.riken.jp/db/annotate/main.cgi?masterid=C030010O21	TTTCCACCGTGAAACTAAGATTGGCACTGTATGGAGATGCACTAATCGTTCATGTAGTGCAACTATTAAAATTTCGGAGAATCATGACATCAGAATTTTGCATGAATCGGCCCACACGTGTCAACCAAATATAGTAAAAACTGAAATTTTAAAGGCCAGAAATCTTTGCAAGTTTGTATTGTTCATTTCTATGAATTTCGTTATATATTTTTTCTCCAGTTTTTGTAATAATGTTGTAAGAAAGACATTTTAATATGCAGGATGTATTAATTGTTTACAATAAAAAAATCACTTTGATACCTACTAAAATAAAGCATGACTAAACTTCTAAGTCTATTGATATAATCGTCTAATACTATTGTAGTGGGTCACCATTTTTTGTGTTAGTGACAGTTGCAC…
comp73201_c0_seq3	269	n269331	0.0004	AK086388	mRNAlike lncRNA	Mus musculus	Mouse noncoding transcript	FANTOM3	D930025A01	http://fantom3.gsc.riken.jp/db/annotate/main.cgi?masterid=D930025A01	GCATTAAAGCGGATAATTGTAACAATAATGACTTCAAGGCAAATTGGTTTTGCGCAGAAATCGCGTCACTACCAATTGTACAAACAAGTTTTGCGCTTAACAATAAGAAGAGTAGAGTATTTTGTACTATAGGTGACTACGTCATCGTATGGCAAATGCGCAGTTTTGCTGATTAACCTAAAGAACCGTAAAATAAGACAAACTTCTTTTGGCGTCATTGGGTTTTTATATCAAAAATAAAATAATTTTGCAAATATGTACATACACGT
comp755584_c0_seq1	213	n293204	0.0003	AK076596	mRNAlike lncRNA	Mus musculus	Mouse noncoding transcript	FANTOM3	4921529B10	http://fantom3.gsc.riken.jp/db/annotate/main.cgi?masterid=4921529B10	GAAAACTTGTTCCCGGAGTACCTGGTAATATTTCTACACTGATATATAATAAATAAATAGTAAAATGTAACACAAACTGTCTCAAAAGTACACGTGTGACAAGTCTTACACCCTAAACTAAGTCTCGATTGATACTTTGCGAGGTTCATTAATTTTACGTTACAGGCTTTTTCAATGAGGCCCTATATTGTTATCCAAACTAATATTATAAAT
comp2510427_c0_seq1	321	n283875	0.0001	AK037768	mRNAlike lncRNA	Mus musculus	Mouse noncoding transcript	FANTOM3	A130048F23	http://fantom3.gsc.riken.jp/db/annotate/main.cgi?masterid=A130048F23	CAGCATTTGTTTATTGTTCTATTATTCGTGTAAACAAATGTTACTATAGAAATATGTATCTGTATAAAAAATATATAGCTCAACTGGTTCATTACAAGTACAACCAAATTGAAAATATCAACAAAGCGATAGTGGCGCCGCCTAGTGTAGCGCGTGATTGAACTAAAATTGACTGGTTAATAATGGCGGGCACGCAGCCATCTTGTGCCTTGACTGCTGAGTGCTGTCAATTTACTGTCACCGCGACATTTTATAAAAGTCAAAGGGAATTCAATAACAACAACAAACAAAATGTAAACTTTTCCACTTATGACAATCCTT
comp83813_c0_seq1	626	n370867	0.0002	NULL	lncRNA	Homo sapiens	Human lincRNA	BodyMapLinc	TCONS_00015868		GATGACTCTCCAGGCGTTAAAGTGTAAGTTGACAAACCTAACATGTTTGTTTTGTGACGATAGGACACATCTTTATCTAATAAACTTAAAAATAATGTATTTACAGTTAATTTGGTCAGTGGGTTGTCTTATTTATATGCTATGATTTAAAGAGCTCTCTCTCTCTGATCCATCTATTAGGATTATATTTCAGTAAATTGTTACCATTTTTGTTTATGCCAAATGACAAATTTATGGCACCTTTATTCATAATTATACAGATATACTTTCAAACAATGATTGATGTGAAACAGATGAAAAGTGATAAGATTTGTTTATCCAATTAATTGCATAGCTACTTTTGTTGATGTACTTTTTTTTAGCTTTTTACATCCAATTATTTACTATCTCTTTAATAAC…
comp84352_c0_seq1	536	n273968	0.0008	AK048971	mRNAlike lncRNA	Mus musculus	Mouse noncoding transcript	FANTOM3	C230086N01	http://fantom3.gsc.riken.jp/db/annotate/main.cgi?masterid=C230086N01	TCCGCTATATTTCCTTCCTCCGTGAATATAATGTACCATAGATGTTTTTCACGAAAGCAGGTAAGCTACACTAGTGTGTGTGTGAGTACACACACAAGTAAGACTTTCACGCTTTCATGAGATAAAACTCTTACCAATATGCAAGAGAAAGAAACATTAAAAGTTGCGCCACAGTTGGGACGCAGTGGCCACGCAGTTGTGACGCAGTTGCCACGCTATAAATAAAAAAAAGTATTATAACGACATCCTTATCAAATTCACAGCTTTCAGAATATTTTTTCATGTAACAAAGTGGTTGGAAGATAATTTTCAATGCAATTACAATATAATAAAACTATATACAATATTTTGTTTATTTATTTATTGCAAAAATAAATGTTGCGTCACTGTTGCGCGATA…
comp1711332_c0_seq1	230	n291348	0.0003	AK077177	mRNAlike lncRNA	Mus musculus	Mouse noncoding transcript	FANTOM3	4933417M22	http://fantom3.gsc.riken.jp/db/annotate/main.cgi?masterid=4933417M22	AGTTTGTATATTTTGTAGTTGGTAAAATTGAAAATTTTGTGAATTTGTATTAGACGAAGATATTATCTCTTCCCCTAAAAAAAGTATCAAAATCGAATTGCATTCATTTTCGTTAGCAAGAAAACTGGAGTGGTAAATCTTCATTTCCCCTTGTATTTCTCAGCGCTCTTATTTGGTTGGTTCACCTTGAGTTTGTTCAGCTGGAGCTTGTTGTTGCTGTTGTTGCTGTT
comp2507554_c0_seq1	933	n286760	0.0004	AK136819	mRNAlike lncRNA	Mus musculus	Mouse noncoding transcript	FANTOM3	9330024G23	http://fantom3.gsc.riken.jp/db/annotate/main.cgi?masterid=9330024G23	GTCAGCTTACGATTCAATAAGTTAACTTATTCGTTAATTTCGTTTTATTTCTACAACTGTAGACTATGGTGTTATTTTTAGAACATAACAATATCAACCCACATTTTCACCTTATTCCCGTACGATGTGTCAGGTATCACTTGAAAACATTATTAAATAAGTTCTTACTTAAGCCTAAGTTTTTAACTGTATTTTCTGTGCATGGCATATAAGGTTATTAAAACACGAACTCAATTTATTTTAGACCCCAATAAACCGCTATTTACTCTAAAAATATTTTTTGTTTACAAGTAGCCTAATTGGGTCGGCGAAGTGAAAATACTTCAAGTCATACAATTTCGGAGTCTGTTTCAGAAAGGTTGGGCAACTGAAATGGAAACTTGATGGACGATTTAATAC…
comp75841_c0_seq1	497	n278522	0.0002	AK044495	mRNAlike lncRNA	Mus musculus	Mouse noncoding transcript	FANTOM3	A930016I24	http://fantom3.gsc.riken.jp/db/annotate/main.cgi?masterid=A930016I24	GTTGGGAAAAGGCTAGGCAGATGACTGCGGCCTCTTCTCACACAGAGAAGGAATGAGAGTGAATCACCACGCTTGTTCAAGGTTTCCTCAAGATGATCAGTTACTAAAAAAAAGGTAGTAAACAAAAACAGTATTTTATCTTATTTTATTTTTAGTTAACAAACTTTGGGGGAGGCGTAGGTCTAGCAATGGACGACAATTGGCTGATATGATGATGAAAGTATGAAAAGCTGGTGGCTCCGTGGTCTAATAAGTATTAGTCTGTGTACGATTTACGTGATAAAGTTTCATCATCCTTTTCGATGACATTAGATGCTGCCCGTTCACCATATTGATGAATAAAATGTATAACAATACGGTCCAGGCCGATAATATTATTATGCGTTTCATTTTGTTTTG…
comp72157_c0_seq1	934	n387546	9e-05	NULL	lncRNA	Homo sapiens		UCSCGeneNoncode	uc011hjx.1		AATTCCGTGCCGCTGAGTGTATAAAGTACCTAGATGTTGACAGAGTTTGCGAGAGTAACAACCGATTACTGATATCTCCGAGCTTGTGGCGGTATTGTTGAGCACGCTGAAAGTGACCACAGCTATATTCTATGGTTTTCTCAATTGATCATAGCAATATTTTTGATAGATACTTAACACTAGGTAACAGAAAGGTGAAAGAATCTTGCACTTTTTAGAGTTCACGGAACTAAACAGTTTGTGCGGAAATAGTGAAATATTCCTGTGTGCTGAGGAGGTATATTTCTAAAAGGAACATTTACCACATTTAGAGCTTATTGCAGTTCAAGAGTTGTCGTCATCAGCAGGTGACTGTGTGAGCGCGCCGCACACCACTCGCAACACTACAGTTGTGTTTAC…
comp85399_c0_seq7	1376	n265761	0.0006	AK156741	mRNAlike lncRNA	Mus musculus	Mouse noncoding transcript	FANTOM3	F830047B02	http://fantom3.gsc.riken.jp/db/annotate/main.cgi?masterid=F830047B02	AGTCCGTCTTTTAGATAACCCTATGGCTACTCGGCCCGCCCATGTCAGACTTAGAAAATTGGACCAATTTATGTAGGCAATGCTATCATCAAAAGTTCTCTTTTGTTGTATTTTCTCCTACAGTCACCGATTGTCGGACTGATAATTTTATTTCATAAACATTTGAGCTTTGCATTGCGTCACTTTTAGTTAATTGTAAAGTAAATAGTAGTAGTTGCGTAAATTTTACATAACCGTGATGTCTCAAACCCACACTCTGAACCAGACGGGATCTCTGGCAGTCAAGGAGTTCATTGCCCTCTCCATTTTTCCCGCTCTTGGAAAGCCCTGGACACGATAACCGGAGAAGAGTTTGGCAGTCCTAAACAGACTCCGAAATTGAGTAGACATTAAACTAAA…
comp82215_c0_seq2	768	n273126	0.0003	AK050249	mRNAlike lncRNA	Mus musculus	Mouse noncoding transcript	FANTOM3	C730030P06	http://fantom3.gsc.riken.jp/db/annotate/main.cgi?masterid=C730030P06	ACTACTTTATGGAGAAGTGGCATATTTTTTTAAAATAATAAAAACAAAGATATATTTGTTTGTTTTTGAACGCTAAAGGCTTCGAAATTAATCAAACGATTTGGAAATTTTTCTCACTGTTGGAAAGTCATATTATTACCGTTTACATAGACTATGTATTTTTTTTCTGGACGCGGGTGAAACCATCATTAATAAATATGTTCTCAAGATAACAAAAATATGCCACTTCGCATAAAAAATACTATATTTAGTGTATATTTTACGTCATTCGCGTAGATATTATCACAGACCTATAACAAAGACTTATAGGGGAAAAACAGTTCCTATAGTTTTACCGTAACTATACTATATTTCTGAAATGTACAGATCTCAAGCTTTTTACTATTATGTCAAATAATA…
comp87178_c0_seq4	1032	n279528	0.0001	AK043100	mRNAlike lncRNA	Mus musculus	Mouse noncoding transcript	FANTOM3	A730055P07	http://fantom3.gsc.riken.jp/db/annotate/main.cgi?masterid=A730055P07	TCGTGAATCGCCAACAATACATAGTAGAATATATACCTCAATATATACAAAATATAAAAACTTATATAGTCAACCGATTGTAAATAGGAATGCTTTTGTGGTTCTTTACAAAATGGGCTATGTTGGTCTAAATATACAGACAAAACATATTGTTCTAGAATTGAGCGACTTAATTTTGTAAAAAAAGCATTTTATACTCTTTGAAATAAGGTGTATTCTTTCGTACTTCTTCACACATATATTTTTTACTTTGCTATATACTTTCCATAGTTTGTCATTGTGATATTACAATTCAAATAAAATAACTTTGCTTCTCTGAAGTTAGCTGCGGTAAATATTTTTGATTATTGTGAAGTTAGGTAATAGTAGCCAGCTGTGGACAAGCTAAGGTTCTCGACA…
comp1234736_c0_seq1	543	n337724	0.0009	AK125664	mRNAlike lncRNA	Homo sapiens	Human lncRNA	JounralRNA	106	NULL	AATGTATAAAAGTAAAAAACCTTATGAAATTCAAATATTGAGAAAGGACGCGCAAAGATGTCAAACGCAAAATCTCCTTAGTAGTGTCGCCAAAATGCGGGTATGCACATCTTTCTTTCCATTGTGGGCAGGAGCAAATAGAATAGAATAGAATAGAATTTATTTTCCTTTTTAAATACAGTATACCAGTACAATATTTCTTATTCTCTAAGTTCTTAATTAACACGGTGTTTAATTATTAGGTAGGTACATTGAAACGGTAAGAGGTAACATTCTTAAACTACCTAAAAAATATTTGTAACATATTACTTACTCGTAACAAAAATGCCACCACAACTATGCAATTCAATTAGATAATAAAATAATGACCATTGACGGTATACAAGAAAAGTTCTTTAC…
comp67170_c0_seq1	235	n279363	9e-05	AK043264	mRNAlike lncRNA	Mus musculus	Mouse noncoding transcript	FANTOM3	A730078B21	http://fantom3.gsc.riken.jp/db/annotate/main.cgi?masterid=A730078B21	GAGCATCTCGTAATTTTTTTACCTGAAATCGTCGAAATATTTTCCTTATTAATGGGGTCGTTAAGTGAGTTAGAGGGCATTTGTTCTTGCTGTTTGGTCAGTTTGAATTTGTGATCCTTATTGCTAATTATAAGATAGTTCATACGTACGTACGAAGGTGAGGGCTTGACACAGGCAAAGGCAAGAAATAAATAAATAAATATATGAAACCTTACCAGTCTGATGGTAGTTTTCA
comp90490_c0_seq2	592	n284677	0.0002	AK137608	mRNAlike lncRNA	Mus musculus	Mouse noncoding transcript	FANTOM3	9830166I05	http://fantom3.gsc.riken.jp/db/annotate/main.cgi?masterid=9830166I05	CCTTTGAGTTTTATATATTTAGATTATCATTTGATTTGTGAAACCGTTGCTGTGACAGCCTGTAGGCAGTCCTACACAATTATGACGTGAAGCTCCGACTGACATACATTGTGTTTTAATTAGACATGTTATTGAGCAAAAATATTTACAAGAATGTCTGAATTATTTGTACTGGACCAAAATTAAATAAAATGAAGAAATATTCTGGTTCTAGGAATGTGTGCCAAAACTGGATGTTTTATATAAACATTATTTTGAATTTAGACGCAATATAACAAAAAAAATCGTCTCATTATCAGAAAGGTAAAAAGTATATCTTGACGTAATATTTACGTTTATACGTCTTTAAGGTTCAGTTGCGAAAACCTAATACAATAGACAATGATGTTATATCACAGG…
comp89965_c1_seq2	619	n384454	0.001	NULL	lncRNA	Homo sapiens		UCSCGeneNoncode	uc003hay.2		TATTATTGAAGTTTTTGGTTGTTACAGTCAATGGTTCCTAGTCATCTGGTTTTTGTAACCAACGTCATGCAATATTTTGGTTTAAAGAAACCACGAAGGTTTTTTGTCAAGCTACAGATTATTTAAGGCAGTATCTTATTTATGTGGTTGCTCAAAATAATCTTATAGCAAATGGTTGCTCAGAGTAACTAAAAGTTGCTCAAAGTAAAAGGTTGTTTGGTTTACAATTGTCATAGTAGTTGACATTTATAGCACCATAGAGTATATGGTTAGTTTTGCTAGCATATCTATAGTGTATGGTTACGCTATATAAATCTAGAAGCAGATGGTTTAGACCACAATTGTCATCACATTCTGGTTGATTCTGCAACTTTGGTATTCTAGAGTATTTGTGATAAA…
comp86913_c0_seq4	558	n274173	0.0009	AK082584	mRNAlike lncRNA	Mus musculus	Mouse noncoding transcript	FANTOM3	C230066H11	http://fantom3.gsc.riken.jp/db/annotate/main.cgi?masterid=C230066H11	TTAACCACCTACTTACAGGATTTGATCCATCCTCTTGGATAACAAAGCTTGTAGATTCTCTCTATAAGTGGCCTATCTAACACTGAAACAAAATTACAAATTGGTTTGGTAGTTCTTGGGTTAATCAGGTTGAAACAAACTTCATCTTATCATATAGGACTGCAAGATTGTTCACTTGAGTTACTGTGGCCTTGGTACATAAAGGGCTCCAGAAGGTACATGGTCATCGTACAAGGTACATACAAGTCAGAAAGAGTCTGACACTCTCTCACGCTACACCCGCTACAGCGGTAGGGGTCATTTGTGAGCCCCCCAAAAAAAGTTACGTTTTCTCTTCAAAGATACTAAACGGAATATTTTTCTGTTGACTGTTGTGTTAAATGGCGTCAACCGCATACC…
comp83911_c1_seq2	442	n290226	1e-05	AK018046	mRNAlike lncRNA	Mus musculus	Mouse noncoding transcript	FANTOM3	5830469K14	http://fantom3.gsc.riken.jp/db/annotate/main.cgi?masterid=5830469K14	TCCATATTCTTTTTCAAAAGTGAACCGAATGTACATAAATTAAATATTTTATAAATAGATTCTTTTTCAAAATGTTTTTTTTTTACAAAGAATAAACAATAGCTCTGAGACTGAAACGTAATGGAGTAGTAAAATATGAGTTCTATTAAATATTGTTGAAAAGTTTAAAAAATACATAATTATGTATCTCTGGCTATATTCTTTCTTGTACATGCAATAGGAAGACTACTGGGAATTTGGGTGTATGTACATTATTGAGAGAGTTAAATACCAAAGAAAGATAAATCAAAGAGCCTATTGTAATTTGAGGTCTGCTAACACATTCATTTATTTTTATTTTTATGTATAGTATCAAATTGCCGCCTCATCAAAATGTCTAATGGTAGGTACATGCCAGAT…
comp243521_c0_seq1	820	n287939	0.0003	AK078655	mRNAlike lncRNA	Mus musculus	Mouse noncoding transcript	FANTOM3	7330439I04	http://fantom3.gsc.riken.jp/db/annotate/main.cgi?masterid=7330439I04	TTGTTTTATACTATGTAGTGAAGCCTATGTGTTATTACATTTTTTATAAGCTATATTACTGTAAAGTTTCATCTAAATCCGTTTAGTAGTTTTCGCGGGAAAGAGGAACAAACATCCTCACAACATTTATAATATTAGTACTAGTATAGGATTATTTCATACTAACTGCGTCCCGCGGTTTCACCCGCGTATACCGGAATAAAAAATAGCCTATGTCTAATTCCAGGGTATAAGCTATCTACATACCAAATTTCATCCAAAGCCGTTCAGTAGTTTTTTCGTGAAAGAGTAACAAACATCATCCAAACTTACAAACTTTCGCGTTTATAATTTTAGGTAGGATTATTTCCGCACTTGCAGGAATCAATAAATGTAAGACAATAACAAATCTCCGAACTT…
comp80790_c0_seq9	1507	n278345	0.0006	AK080755	mRNAlike lncRNA	Mus musculus	Mouse noncoding transcript	FANTOM3	A930101J06	http://fantom3.gsc.riken.jp/db/annotate/main.cgi?masterid=A930101J06	AATCATATTAATATCATGACTTCACCGTCAGGTTGTGCATGCAGATGGGATGGTATAAAAAAATGATGAAAAAAGGGTTTGGTAATATTTATTCAAGCTGGTGATAGGGCCAAATAGGGAATGAGCTATATTTATAACACAAGTAAACAATAAACAATTTTAGGAGTGACTAAAGTCAGCATGAGGTTATGAAAAATTCTTGAATGGAAATTGTAAGTATGAGCCACACCAATAAACGTAGGTTTTAGCGTTCCATTACCTCGAATGTAGGTCCGTTTGTCTACGTAGGGGTTAGCAGCGTGAAACGAAACGTTACAGGTTATTGGTACAGAGTTAGTTGGATGTAACACACAGGTTAGCGACAATCACATTATTATATTCTTAAAAAAATCCAAATAA…
comp762602_c0_seq1	262	n271909	0.0001	AK141944	mRNAlike lncRNA	Mus musculus	Mouse noncoding transcript	FANTOM3	D130071N03	http://fantom3.gsc.riken.jp/db/annotate/main.cgi?masterid=D130071N03	ATTCCATGCGATCGGCTGGTAAGCATGTTTTCTCCCTTCAATTAATATCTCAGGTCAAAGTATGCATGAATTTTGATAAAGTTCGATTCTTTATCGACGTAACAAACATGCATCCATATACCTATAGAACTTTATTAATTTATTTATTTATTTAGGGATAAAACTTTCGCGTGGATAATAGTTTTCAACAAACTGTTTACCACCTCTTTCAATAGGCTTCTGAATAGTTTAAAAGTAAAACGCGGTAGGTGGCGTGGTGGCG
comp88753_c0_seq13	1496	n272964	0.0006	AK050605	mRNAlike lncRNA	Mus musculus	Mouse noncoding transcript	FANTOM3	C920012N01	http://fantom3.gsc.riken.jp/db/annotate/main.cgi?masterid=C920012N01	AAGTACAGTCGTGGAATGAAAATGTTAAACAACTTTTTGGTTGGAAAAAAAATTGGCTCTAGGGTCATGAGAAGTACCCATTAACCATACATGATGGTAGGTATCCAGTCTATCCGGATGCACCTGAGTACCATAGCTTCACATGTAGATTGGCAGACTTTTAGCTTCAATGTAATATTCAATGCAATATTCTAAAAAAAGTATAGCCATTTAATGAATGTGTTACTTCCCTTTTTATTCTACGACTGTGCCTTCTGCTCTCGAAGTACTTTTTTCATGCACGGGCCAAACAAATAAATTACTGTGTATCCTCATTAAAATTACAGTCATTGTGTTTTTACTCTACAGTCACTGAAGTTAAGTGTTTGTCGACCTCACTTTATTTTAACTACATACCTA…
comp63847_c0_seq1	568	n271296	0.0009	AK142124	mRNAlike lncRNA	Mus musculus	Mouse noncoding transcript	FANTOM3	D230045K05	http://fantom3.gsc.riken.jp/db/annotate/main.cgi?masterid=D230045K05	GCGCCCTCTACGGAATCATACCCTGCGCTCAGTGAGCATACCAACATGCAACGTTAACAATGTTGATCACAGTACCATGATAACGTGCAACTAAAGCGAATACGTGGAAAAATAAAACTACAGAAATTAACTTTTTAAAATAAATTGAAAATGTTACTAAACATTGTTTACAAATGAAAATATGTTACAGGTTATAGACCAAGAAGTATAACTTTAATCTACATAAAAAACTCAATGAATTAGCAACTAACAGTGACACAACCTACATTATTGCAAAACTTTAACCTGGCGTCGTCGAAATAGGGCTAGGCTTGGATTGGGATTCTTTAGAAGCTGGACCGAGATCAAGCGCAACGGAAAATAAGAAAAAGAAATATAGTTTCATACTATGTAAACAAA…
comp67188_c0_seq1	346	n341238	0.0005	BX537586	mRNAlike lncRNA	Homo sapiens	Human lncRNA	JounralRNA	3706	NULL	GTGCTTATGTATGAGACTGTGTAGAGAGATTGTCAAGATGTCTATAGTATTTTTCTCTTTAACGAAAATTTAAAGTTAAATGTCCTCCTCCGATTCATATGGTCCCTCCGACAACTACTCCATCTGTAATCTGTGTGCTTAATGGGCATTTCTTCTTCCTCCATCTTTTTCTCCGATGAGAAGTGATTCAAATCAAGCGTATTAAATTCCAGGATCTTTTGCCGAAAACAATTTCTTCCCAGCTTTTCCTCATCCAAACATCTAAGTGATCTTTATAGCCCTTTAATTTATAAACGGCCCTTTGTGCATCTCGAGCTTCTTTGGTTTCCATGGTTAAAATTCAATA
comp927496_c0_seq1	521	n267564	0.0008	AK054416	mRNAlike lncRNA	Mus musculus	Mouse noncoding transcript	FANTOM3	E330023G15	http://fantom3.gsc.riken.jp/db/annotate/main.cgi?masterid=E330023G15	AAGCAATCAATTAATTTATTCAACTGATTATTAAAAATCATTCGCTCAAAACTAACTACCTACTTAATAACGATCGTTCACGTCCCGGCGCCAATTAATTTTCCACTAATTATATAGCAGATTTTCGAAGTTAGTAAAACTATTGATCTAGTGAACGCAGACAATTAAAAAATACCGTCTATACGACTATAAACCGCATAAATTATGTAAAGTAATAAATGAGAAAATTCGCGAATTCAAGGTCAAATGAGATAATTTGTTGTTTATCTATAATTGAAAGGAAGCTATTATTGGTGACGCCCTTGAACACTTGACTCTTAGTTCTCGTGAACTGTGTGCCTGACATTTAGCGATCGCACCTGAGCACGACAGATATGTCGCCTATGTGCGAACGGAAAC…
comp1868412_c0_seq1	212	n285897	8e-05	AK137113	mRNAlike lncRNA	Mus musculus	Mouse noncoding transcript	FANTOM3	943008400000000	http://fantom3.gsc.riken.jp/db/annotate/main.cgi?masterid=9430084E08	TGATATGATATGATATGATATGATTTCAAAACCAGTTATAAAATGGCCCACAGACCTCAGGTAAATTCCCAGAACAACTTTTGACGACAAGCGAAATGACTGACACGTCCAATTCTATATTTTTTACAGACTTCAAAAAACGGTCAATGTTACTCAATTCCACCGAGTGCATACTTTTTACTTTTTTTTTTCCCAAAAAAAGATGGTTTAGG
comp3994002_c0_seq1	258	n294228	0.0004	AK014039	mRNAlike lncRNA	Mus musculus	Mouse noncoding transcript	FANTOM3	3110010B10	http://fantom3.gsc.riken.jp/db/annotate/main.cgi?masterid=3110010B10	CAGACAGTGAACTGTAAGTACTACCCATTAATTTGTAAATTAAAATGTTTAATTGGATGGAATTGTGAAGTTGCACAACAATGTCAACAAATAAAAGTATTTGGACACTTATTTTAGGAGTCTTACTAACTTTGAAAAAAGTTTGTTCCAATTTGAAACTTTTTAAAAGTTACGAGTTAGGTCACAGACAAAACAGCTGTGGAGTTTTTTGTACGAAAAACTAAAATTATGTTCCTACTTCATTCATTCATTCAGATG
comp19407_c0_seq1	547	n289176	0.0009	AK032254	mRNAlike lncRNA	Mus musculus	Mouse noncoding transcript	FANTOM3	6430512C16	http://fantom3.gsc.riken.jp/db/annotate/main.cgi?masterid=6430512C16	CAATGTATATCATTAAAGCGAACGTCACGTAATGAACCACTTCCACGGACGTACACACGTCTACCAGCGAATATGGCTTTATTCAAAAAGTTCACAATCGTGAATGAGAGTATTTCCCTCACAAAGCGAATGCTGAGCTCTGGGATTGCATCATTGTGCTGCACAAAAATGCTGCAGTGCTAATTTCGCATGCACCGCGCTACTCGTGAATGCCATTATGAGCTTACTAAGCTCTAGACCTAGTAATGAGTACCCAAATAAAATCCGCGCCACACACAAGAAAACAAAACACAACCGCATCAATGGGAATCCTGCGCCTAACTTTTTAAAGAAATTAAAAAGTGCAAGGTAGTAAAAATCACTGGAACAAACCACACGATGCTACGTCGAAAAAATCAG…
comp70455_c0_seq1	626	n342568	0.001	AK092114	mRNAlike lncRNA	Homo sapiens	Human lncRNA	JounralRNA	5067	NULL	AAACAAGTTTAATCATAAATTAAACTGCTAATTTAATTGTGTCCGTAGTTCCACGAGTTTCATTATGAAATATAGAGTGTTTGTTATTTACTGTTAAATGAGAGAATGTTAGTAGCTGTATTATCCGCTGGCTGTGCGCGGCGCCTGAAACAAAAAGTCGTTGTTTCGTTCGTACCTGGATGATGATATAATGATCCGTCCATACGGAATTCGATGTAGTTAGTTAAGGAGCTACTTAGAACCTTGTGTCCCGCTCCCGCCGTGTCGTGTCTAGCTCGCTCTCTCTCGCGCGCACTGGGGACGCACGAAGCTTACTGTCTTCTATATACGTGACGTTTTGCAACAGAGTTGAAGTGAACATTCCATTAGTATCATACTCCATGGTGGCCTCGTGCGTCC…
comp3815_c0_seq1	469	n269655	0.0002	AK142763	mRNAlike lncRNA	Mus musculus	Mouse noncoding transcript	FANTOM3	D930002L04	http://fantom3.gsc.riken.jp/db/annotate/main.cgi?masterid=D930002L04	CATGGTATTTAATATACTTTATAATAATATATTTTGAAACTATCCATGTAAACTGTTTTGCACGTTCTTAAGGTCTTCTTTCAATCGTTCACACTCTGTCGCCTCAAAGCTGCAGCATATACGCCACCGCAGTTTTGTCATTCACTTTAATCGCAAGGATTTTCTAATCCATTGCTTCTTGAAAATTCTCTTGACCAAACCATTGTGGTTTCAAGTGATATTATCTACCGACTGTACAATATTCTTACGGTGTTCCGCAATATATAAATATGTTTTCCTATTTCAATCAGAACCAGGGGCTTGGGTCAGTTCGCTTGGTTGGACTGAACGGCGGACGCTATCCTTGTATTTTATGGCTTACAAAGAAATACTGGAAATATTTTTTCTTTCTTCTCAATA…
comp3427367_c0_seq1	203	n284878	0.0003	AK036327	mRNAlike lncRNA	Mus musculus	Mouse noncoding transcript	FANTOM3	9630058D16	http://fantom3.gsc.riken.jp/db/annotate/main.cgi?masterid=9630058D16	ATCTGTTTTATATACATACCTATGTATGTATATAATAAGAATTTAAAAAATCTATTGTATTTAGGTATTTTATTGTCCCACGGGACTGCTGTGTCTTCTCATACAAGGAAAGAATTTTTCTACTGAAAACTTCATCATCATCTCCCGAGAATTTTCCCAACATTTTTGGGGTCTGCTTGCAGTCTAACCGGATGCGGCTGAGT
comp1001577_c0_seq1	254	n342311	0.0004	AB048287	mRNAlike lncRNA	Homo sapiens	Human lncRNA	JounralRNA	4803	NULL	ACGGGCTTACGCTCAATAGCTCGTAACAACAAGGCTACTCGACTACTTACACGACCCGGCTAGACAACTAAGTCGTCTGCAAAGGATTCAATCCTGCGCACTGTACAATTGCAATACGACGGCGAGCAGCCCCAACTTCAATGAGACTGCCCATGCCGGCCTGGTAAGGTTCTGGGCCAAAGGCCTATTCGTATCCGACTGGTGCAGGCGGAAATCACCCCGTTCTGGCATGGATTCTGACTTAGAGGCGTTCA
comp4164962_c0_seq1	221	n266990	2e-05	AK165384	mRNAlike lncRNA	Mus musculus	Mouse noncoding transcript	FANTOM3	F430211B12	http://fantom3.gsc.riken.jp/db/annotate/main.cgi?masterid=F430211B12	TATAATATTAGTATAGATTTCGTACCAAACTAATGGCTGTTCGGAACATCGGTCAAGAAATTGAATTGATGCGAATTTATTACAACTGAACTTCACGCAACCGAATAAACCAAGCTTACAAACACAGATATACAGACACATAGACAGACAGACAGAATACGTGTAGCAAGCTGTTTACATATGTCTACAGCGACCCATGTATACCAAAATTTCATTCATAG
comp81472_c0_seq2	440	n289990	0.0007	AK031304	mRNAlike lncRNA	Mus musculus	Mouse noncoding transcript	FANTOM3	6030404P13	http://fantom3.gsc.riken.jp/db/annotate/main.cgi?masterid=6030404P13	ATTTTCTGTTTTCAATTAGCGCATATTATCCACACATACAATGTATCGATGCTTAATGCAATGTCTTTTACAATTTAATATACTTACTCGCACTCAAAACGCAATTAAATTGCTTATACAGTTCACGAGGTCAACATTCTATTTAAATAAACCAGGAATCGTGACCTCCATGATAATTTATTGTGGAAATTGACATTTTGAATGCATTGCATAATATTTTGTGATGAAATAAATAACTTTTAAAAGAAGGGAAAATTATAAAATTTGTTTGAAAAGTTAACACAATTAGAATAACAATGGCACATTATTTTAATGTAGTTTTTACACTGACAATTGACCAGATCTTAACAATTAATTAATTAGTTAATTAATGTCCGAATTTTCTAGATTTTTTCTCTT…
comp85863_c1_seq2	1936	n280125	0.0008	AK042351	mRNAlike lncRNA	Mus musculus	Mouse noncoding transcript	FANTOM3	A630084H02	http://fantom3.gsc.riken.jp/db/annotate/main.cgi?masterid=A630084H02	CTAGTTCTAGTCCTCACTTGACCAAACAACGTAATTTTCCATGTTACATCAATTTTAGCTCCAAATCCCCAACATGGCGTAAATAAAAAAGTAAATTTAAAATGTATGGATATCTTATTGATGGTCTAACTTTGATCCGTGGTCATCAATAAGGTCCAGAGTCATTTATTATCATAATGTATCTCAATTATTCAGTAACAACTAAGTGCTTTCCAGCAAACGAATCACCCAAGTGAGGACTAACCTTAAAACTATTATAATTAATTTAATAATAGGTCTAGTTTTGTATTAATTACTGCAGCATATTTCGGCCCAAGTGACATCAATACGCGAACATTATTTACATGAAATTCGCGTTCCTTAGAAAATAACCTAAAAGTGCTTTGCACTTCAAACTTA…
comp4398108_c0_seq1	262	n285211	0.0004	AK035816	mRNAlike lncRNA	Mus musculus	Mouse noncoding transcript	FANTOM3	9630007J19	http://fantom3.gsc.riken.jp/db/annotate/main.cgi?masterid=9630007J19	AACTCAATTAAACACCATGGGCTTTTAAAATGCATGCCTTTGCTTTTAAGCAGATTAGAGCGTTCAAAAAATTGACAGGCCCTCTTGTGGATCTTTTGTGTACTATTCCTTAATGACAGATTATACTTTTTAACTCTTGGCTGTATAGACATTGTTTCTTTGCCTATAAATTTGCTTTATAAATTCTAACCTCTATATTTACCTTTTCCTTGATAGACGTAATATTAATAAAAATCAATGAAATCGCGTCCATTGTTGTGCA
comp1757847_c0_seq1	418	n272631	0.0006	AK050977	mRNAlike lncRNA	Mus musculus	Mouse noncoding transcript	FANTOM3	D030049E01	http://fantom3.gsc.riken.jp/db/annotate/main.cgi?masterid=D030049E01	AAGTTCATAACATATTGTTTTTTTCGCAGATATTTGTTACTTTTATTTATTTATTTAAAGTATGTCTGTAGCATTGTTCCAAAGCAATGGGCCGTTGGACGATAGAGGTCTTTTTTTTTAATTTTAGACTATCTATTCCCTGCCTTTTGCACTTCTGCACTGTGAGAACTACTCACCACACACGAATCAAAAGTCCTCAGCCTGATACCAAAATCAAATGTCAAAAATAAATGACTTTTGATTTTGTTTATCTGACTCTTTCCATTGACAGAGTTTCTTTCGCTTTTCTATTATCATAATATAAAGACAGTGTTGGTTTATTTCCAAAAAAAAACTGGTACCTACCTATCTTATAAATATTACTTCTATCTAACATTGTATTTCTTTCTTAAAATTCCA…
comp65359_c0_seq2	548	n270680	0.0009	AK085058	mRNAlike lncRNA	Mus musculus	Mouse noncoding transcript	FANTOM3	D430031C23	http://fantom3.gsc.riken.jp/db/annotate/main.cgi?masterid=D430031C23	GTAAAAAGATGATGATGATAGGAATCTCTATAAAATTTATTCATACACCAACACAGTCTAGTATGAGTTCATTTCATATGCTACATTATTTACTAGTTATGTATGTATGTATGAGTATATGTGTTGAACATGTCCAAATAACAATTTTATTATAATAACATTTTTAATTGCTACAGTCCAGTTATTTCATATCAATATGTTTGCATTGATTAGTATTTGATTCAAACCACTGTGTATCTGGGATACAATATGACAAAAAAAATAACTATTATGCTAAATACAACCTACACCTAGAAATTTCTTCATTAAGGGATATCACTGAGTAGGTAGATACAAGATGTTTGGATAACAAAATTCTATTGGTTTTTTTAAAACTTCTTCACTCCGCATTGGTGGACT…
comp1847214_c0_seq1	276	n282168	7e-06	AK138697	mRNAlike lncRNA	Mus musculus	Mouse noncoding transcript	FANTOM3	A430016B12	http://fantom3.gsc.riken.jp/db/annotate/main.cgi?masterid=A430016B12	TTGTCCTTAAATAAATAAATAAATTAATTAATTCTCTTTGCAACGGCATTAAGACATAAAGGTAATGGTGCTGAGAAAAAGTTATCTTTATGCATGTTACTGTCCCATCAGATTATGAAAGTGAAGGAGAATAAAGACTGTACATTAAATAACTTAAATCATCTTCTACGCAATTGGTTGATTTCGGTAATGGGCACATTGCTTGGATATGATAATTTTGATGGTAGTATAATTTAATTTAAAAATTTTCCTTTTTTATTTTTTTAAATATGTAGA
comp78111_c0_seq3	605	n290148	0.001	AK031037	mRNAlike lncRNA	Mus musculus	Mouse noncoding transcript	FANTOM3	5832421J20	http://fantom3.gsc.riken.jp/db/annotate/main.cgi?masterid=5832421J20	AAAATTTTATTAATCAGTAAACCTGCAAGGTGTCAATTATATAAAATAATCATTTGTCTTTGGGAGCCCGCTAGACTTTTTTACATAATTTCGATCAGAACAGTCAATTGACACCATAATAACGAGATATTGAAATGATGCCAGAATTTGAAAAAAGGATAGAGCAACTATAATATCTCCTCTTTTCGCACTAGAATCTGTATCAGCTGCATTATTAGATCCCTGACAAATACCTGCCGTCAGAATTAAATGATTTTCGCTAAAACCTTGAACTTAATTATTTTTCATGCAATTCCCATGACTATATGTATATTAACACAAGCATGATGTGCTTGTGTTAGTGAAAAAATAATATCGGGTCGGGCAAGCCAATTGACTGTTAGGGGCGGCTGAGACCAA…
comp2163754_c0_seq1	342	n342324	3e-05	AK092435	mRNAlike lncRNA	Homo sapiens	Human lncRNA	JounralRNA	4816	NULL	AAATAAATAAATAAATAAAAGAAACCAGTCCGGAAAAATATTAGATCTAGTCCACATGTGGCGAATGCGCCCCGATTGTGAAACTTGCTCGCGTTTGCTCACTGCGAGCGTCTAGTCACGGAAATGGATTGGTGCGCCTCTTTAGCGCAACACATGTATGGCGAGAAAAAAAAAATAAGCGCGCAGTTTTCGAGCAGCTCGCGCGAGTTGGGCATTTGCCAGATGTGGACGCATCCTGAGAAACTCGTCAGTTGTATCCTGTAAAACTGTAGTTATCTTTTTGAGATAGAAGACATTGAAGAACACACAGCTTTGATGAGCCAGCAAACAGCAGCTCTCCGG
comp2005384_c0_seq1	216	n268281	8e-05	AK053474	mRNAlike lncRNA	Mus musculus	Mouse noncoding transcript	FANTOM3	E130020H04	http://fantom3.gsc.riken.jp/db/annotate/main.cgi?masterid=E130020H04	AAGCAAACACACCCTTAGCTCATTTTCATACAGAGTACGGTTAGTATTATAATCCCTTTGATGAATATTAAACGAACGCGCTTTAAGTGAGATATAAGGATTTCAAATCTGAACGTGTTTTTCTTGAGTTCATATATTAGAGTTGAAAATATTTGCATTAATTTTCTTTTTAAAATAAAAAGCACTATACATGAGTCTTCACAGAGTTTATTAATG
comp21298_c0_seq1	219	n279181	0.0003	AK043453	mRNAlike lncRNA	Mus musculus	Mouse noncoding transcript	FANTOM3	A730096M12	http://fantom3.gsc.riken.jp/db/annotate/main.cgi?masterid=A730096M12	ACTTTGGAAAGGAAAGGTAGGATGAAGTGTTTGCACGTGAAAGGTTTTCAAGGACAATAGCTTTTAAAAGGTTGGATAGATAAGCTATATAATAAAACTATTCTATATATATAGCTATATAGTAAAACTGCAATAAAGATTTCAATGAAAAATCGTCTATTTTCGCCTCTAGGGTCCCTATTATTCATCATCTGACTAGCCTTTACCCAACTATGTTGG
comp1864357_c0_seq1	906	n377602	0.0004	NULL	lncRNA	Homo sapiens	Human lincRNA	BodyMapLinc	TCONS_00029975		CAATAAGCTAAACACCGTTTGCTACTTAATAAGTTCATAAGAAATTAATGTCTATAACAAACAGTTATAACCTCACACTTTTACGCGCGTCAATTCAAGATGGCCACTTTTATAAAAAAATATAGGTACCTACGACGTGTGTGGTTCTTTCGCAAAGGAATGGGAAGCAGGTGTGTGGATTAACACCATAATAACAAAAACATCGGGGAAGGAAGGAAACGATAGTGATCGGTGTCAAGGTGAACTAGTAAACATGGCTGTTGAAAATTGCATACGCGTATTTATTTTTGTCCTTCTATGTTGTTTTTGCTTGATGGCACATATGAAATTGATTAGTCATCAAATTGAAATTTGTGGTAGACCGCTTTTGAAAAAATCGCGGTCGCATGAGTATTTAGT…
comp80577_c0_seq6	560	n280618	0.0009	AK153622	mRNAlike lncRNA	Mus musculus	Mouse noncoding transcript	FANTOM3	A630023H14	http://fantom3.gsc.riken.jp/db/annotate/main.cgi?masterid=A630023H14	ACTTAGAAAATTTGCATTGGTACTAGGTTTACCTGGAAATCAAACCCATACTCACACTTGAGAGGTTGATTCTTTACCCACTTAACAACCACGACTCTGTTTATGAGGAAGATTCTTTATCTTTTTAAATACTTGTTCAATTCTCATAAATAATAATAATAAATATGTTATGTATGTATGTTTATCTAGTCAAACCAGCAAGCGGTGCACAGCTCGTACGTATAGCATTTTAAAAGCACTGAATAATAAAAAAAAAACAAACAAACTGGACTTGACCGCTTTGCGGAGTTTTCTTACTTATAAGTATACAATATTACAATAGTGTATTGTAATACAAATATTTGACACGATTCACTAAAAATATTTTTTTTGCATAATTACAATTTCAGACAAGTTTAT…
comp85869_c0_seq3	412	n383057	0.0002	NULL	lncRNA	Homo sapiens		UCSCGeneNoncode	uc002gkp.3		TCTCATACCTCCACAGTGGTGACCCCGACGTGATGTGAACACGCAACTTTCGAGCTACGTGACGTCATCAGCAAGACATTCCTCAAGCTTTCGAGTGACGAGTTCTTCAGCCAGCCAGCTTCAAAATGGGTATCCCTGGCCACCAGCATGTTGCGGACGCACATACCTGGTCAGCACCCTCAGCCACATCCAGCGACCTAGGCTCCAGCTCACTGCACTTCGGCCGGTCGAGTGTCTCCCTCGCCGAAGCAGTCGCTAGCCACTAGCGCGGCGCTGTGCAACTCTCGCAGCGCCGGTCCCGACTCACTGGGATTCGCAGCACCGCCGTAGCAGCCAGTTCCGACTCACCGAGAACCTCGCGGCAACGCATTGGCAACAAGCACTTCAAGAACTTGTACC…
comp58580_c0_seq2	438	n289850	4e-05	AK031507	mRNAlike lncRNA	Mus musculus	Mouse noncoding transcript	FANTOM3	6.03044e+28	http://fantom3.gsc.riken.jp/db/annotate/main.cgi?masterid=6030444E22	GTTACATAAGGCCACTACAATCCAACCTACCCGTTCGACCCTACTACATTCGGAATATTTCTGAATACAACCATAAGAAACCAATGTATGTCTTATGAAATACCTGTATCATATGTTGTAGATATTCTGGTATGTAGATGCTTTAAAATCATTTTCAGTTGCATAAACATACTAATAGAAGAAGAAAATAACGAGATATTGTGTGGGATCATACTCTCATCTATTTATACGCAAATAGATGAAAAAATATAAAATGAAAAGTTGAAGTATTTCATCCACATTTATCCAACAAATCCTGCAACGCAATTACGTAAAGTAACATAATTAAATCAATCTGCAACATAAACATGAAGAGCAAAACAAAAAAAATCCGAAGAAAATCCTTTTTCGGTTATTTTT…
comp78397_c0_seq1	1106	n281678	0.0001	AK040333	mRNAlike lncRNA	Mus musculus	Mouse noncoding transcript	FANTOM3	A430087L04	http://fantom3.gsc.riken.jp/db/annotate/main.cgi?masterid=A430087L04	TTTCTAAAAATTAGATGAAGATATTCTAAAGTGTAGATTAATTTATTATTTTTAATTAAAAACTTAATGGAATCGGCATACTAATAGAATTTAATTTAGTTCTAAGTTTTTGAATGACTGCTGTTGTATTGAAAAATATTTTGATTTTGTACCGTTTTATTTTTCATTTTTGATCTAAACAATACATGTCTTAAAGGTAATTTTTTTCAGTGATTTTTGCCTACTTTAGCTGCTATTATAATTAAAATTCTTCTCATTACAACAGCTGTGAATAAATAATGATTTCTAAGCATTTGATGATAAATTAAGAAATAATCGAATGCATATGAATTGGGTTACAAATCTGTGATTTTGTTTAAAATTGTGTGTTCTCAAATTGTTTATCAATGCACCCCGAAT…
comp84258_c0_seq1	298	n270637	0.0005	AK164616	mRNAlike lncRNA	Mus musculus	Mouse noncoding transcript	FANTOM3	D430037H24	http://fantom3.gsc.riken.jp/db/annotate/main.cgi?masterid=D430037H24	ATTGGCATTGTAGATTTTATTTCCTGTGATTACGAGACGTTTCTGAGATGTGATATTAGATAGAAATGGATTATAGACTAAATGATTTTCAAACAATTTCAATTGCAAATCTTAAGACTGCATTGTATACTATCAATATGCATACATCTGATAGCGTGCATTTACTGCGGTATGTGTTCAAAGACAAGTAGATATTTGTCTAATTTTACAAGCTCTGCACTTGTTCTTTGCCAAGATTAGGGACAACCAATAATCTTTCCACTTTAATCATCATCACCATCATCATCTCAGCCATAGG
comp19431_c0_seq1	403	n275335	0.0006	AK048149	mRNAlike lncRNA	Mus musculus	Mouse noncoding transcript	FANTOM3	C130037M17	http://fantom3.gsc.riken.jp/db/annotate/main.cgi?masterid=C130037M17	GTAGCTAAGCTAGAGCTTGGAATTTCATTCATTTAAAATTATCCTCGTTATTTATAAATGCGAAAGTGAGTTTGTAGTTTGTCACACTTTCAAACGCGAAGGGCTGAACCAATGCAGGTAAAATATGTAGATGGTAATAAAAAAAAATCCCTGCATAAAAGAGTGCTTGTATAAGAGCAATTGGCATAACTGCCCCGAGTCGGGGACGCCATTTTTATTTACCTACTTACATAGGTATAAACTTCCGTCGTAATGCGATACGAGACCCAGATGACCTTATGTCAATAAATAGTCCTTTCAGCTTAAACGTTGGTGAACCGCCGTTCCCGATATGCTATCTACTGCTATCTGTGGATTTGCTGAATAACATTCACACGCTTTTATTTAACGACGTAAAAT…
comp63291_c0_seq2	326	n290026	0.0005	AK031253	mRNAlike lncRNA	Mus musculus	Mouse noncoding transcript	FANTOM3	5930437J24	http://fantom3.gsc.riken.jp/db/annotate/main.cgi?masterid=5930437J24	GGGAAAAAGGCTCGGAGGAGGATGGCAAAGTTTTATAATAATATGTACCCTGTAACTAAATCCCTGAAAAAATATGCATGTTTGACAATCTCGCTGTTTCGAAAACAAAATCAAAATGAATATTCTTTTATTTTAAAATCTGTACATAGTTTATTATATTGTAGTATGATCAATTATTTTAGTTAAAAACTATGGTAGGTATGCTGAGAAACCCCTTATATTTTACTAATTTTAAATTATGTAATTCTGTCTCATTACAAACTATGTTGCTGTCTTTAAAATATAAAAAAATATATATATGTTAAACCCACCATGTTCCTTCTGGA
comp2759355_c0_seq1	875	n288929	9e-05	AK078319	mRNAlike lncRNA	Mus musculus	Mouse noncoding transcript	FANTOM3	6430595I17	http://fantom3.gsc.riken.jp/db/annotate/main.cgi?masterid=6430595I17	ATCAAAACAAGCAGATGTCTGTGGTAAGCATTCAAGTTTCATCTACCTATAAATACTATAATATTGTACAGAGTTTCTTTGTAATAGTAAAACCCAAAAGCTAACATACCAATTTAAAACAAACAAAAGACCATCAGAAAGCTACATTATCTGGGAGCTATATAGGATATATTTTATCCCAGTTTGGGCAATAGTTCTCATAGGTGAAACCGCAGGTAAATGACTAGTCTAATATATCGTTGAAAATTGGAAGCAAACAACATCAGGGCAGATTACAATAACAATAATTTTATTTTAATTAAAAATACATATCTCATGCAGGTGGGGTCCTTGATATAAATTGTATTGATCATTGCCAGACACCATGGGAACCAATCAATACTACTCTTTATGTTATCT…
comp89223_c1_seq1	502	n279301	0.0002	AK080550	mRNAlike lncRNA	Mus musculus	Mouse noncoding transcript	FANTOM3	A730084J23	http://fantom3.gsc.riken.jp/db/annotate/main.cgi?masterid=A730084J23	AGCTGGTACTTTTTTAAAACCACGGTTTATAATGAGGTGGTATTTGTTTTTCTTAAAAACATGACAAGCGCCTGTTAAACACCTGGGGCTTGATTCTGCTATTTTTTTTTAATTTGTCTATTGGATAATCAATTGGCAATGGAAAAAATAGCAGTTTTAACTTTAGCGGGCATTCTCCCTCTAATGTAGACCAATCGCATTCCAATAACATTTCATTAGTTTGAAAGAAAGAAAGAAAGAAAGCAAATACATTGACCGGTGTGACACATAGACATACAATTAAACATACAAAAAATAGACATTAAAAACTATAGCAAAAACTGAAAATAAAGTAAAATAATACAAAACGAGAAGAAGGTACATAACTGGAAATATGGGTCACACTTGGTTTGCACTTGG…
comp72226_c0_seq2	342	n270817	0.0005	AK084875	mRNAlike lncRNA	Mus musculus	Mouse noncoding transcript	FANTOM3	D430004N08	http://fantom3.gsc.riken.jp/db/annotate/main.cgi?masterid=D430004N08	AATATAGCCTATGTTACTCGGGAACAGTGTAGCTTTTCAACAGTGAATGAATTTTTCAAATCTGTTCAATAGATTCTGAAGCCTTTAGGTACAAACAAACAAAAAAATGTTTTCTCTTAATTATTTTACTATAGATTGGAGAAGCTTAATATGCTGACTTCTGTACATTATTTAATAATAATTGCTACGAATTCTGACCGGTTGCTTGTTACAATGCTTTCAATAGGAATGATTTTGAAAACCTTTTCTACTATTATAATAAATGCAAAATTAACTGTCTGTCGCGCTTTTGCTCTAAAACTTCTGAAACTTTTTTGAAATGAAAGGTACATAGATATTTTA
comp83172_c0_seq5	618	n264361	0.0002	AK145457	mRNAlike lncRNA	Mus musculus	Mouse noncoding transcript	FANTOM3	I0C0047P14	http://fantom3.gsc.riken.jp/db/annotate/main.cgi?masterid=I0C0047P14	AAAAGGTTAAGAACCACTGCTCTAATGACTAATTATTCTTAGAAAGTAGTTTTCATTTTCACATACCCAGTCTTAAAAAATATTTTTTAACCACAATTTGGAAAATTCAGTCTATGCCACATCCAAATCAGTAACGTTTTTGAGACTGGTTACATGTACATGATAAACGCTTAAAAATACGCAAAAAATGGTCGAACAGCATAATCTAGACATATAAAATGTAATAACAATGTAGTTAGTTGATTAAACATTTATTTGATATCTTTGGAAATATGGCCAGTAGATACTATTAGAAACCCTTCATGGCCGTCGGGTATAACTAAAAGTCTGTATATTCTGTGGGAAGCGGTTTTGTCTATGAGATCTTTTTTTGCATTACATATAAGTTCAAAAACTATT…
comp90788_c1_seq1	481	n285927	0.0008	AK035049	mRNAlike lncRNA	Mus musculus	Mouse noncoding transcript	FANTOM3	9430079B08	http://fantom3.gsc.riken.jp/db/annotate/main.cgi?masterid=9430079B08	TTTATGGCAATCCGTGTCGATGTCAATGTCGACGATTCTGCCAATGACAAGAGAAGTGAGAAGCACGTTATCACCAGTTTTCTATTTGAGGTTTGAAAATAGTATAATGAGAAGAATAAACCCTTTTGACAGTCCGGTATTTAAATTTATATTGGTTGCTCTAACATTTTTGAATCTCTTGTTATGAATCTCCTTGGCTTATTCTGTCGTTTTCATTTTAATGATTAATTTTGATGTATGATATTTTTCAATTATTTTTAGCTATTAACTAACAAACTACATAATAACATGGACTTTGTTGCATTGTTACTAATCAAGAGACTACTTAGAAGAGATTAAGAAATAACAATATATACTCAATGGCTCACTAATAAAATAGGAACTTTACAGTTCACACTT…
comp68307_c0_seq1	580	n373304	0.001	NULL	lncRNA	Homo sapiens	Human lincRNA	BodyMapLinc	TCONS_00020933		GGGCTGCGGGGAGAATTTTTGGGTATAATTCCAGTTTGGTACCCACTAAGGTCCGTATTACAGAAGGCTACTCAAGTCCTGATCTCTGTTTAAAACTAGATTTGAGTTGAGATTTTATTTTAGAACGCTGCTCAAGCATAGATTCGGTGATCATAGTTCAGCCGAGTGTAGATCGTTACTCAGTTGTAGATTACAGTTTAAGTAGAGATTTGAACTATAATCACGCAAGTGTGGTCGACACCACGCTTGAGCAGAGATTTCCTTGTCGGTTTAGCAAATAATTTGCTGTCGAATAGGAAGTTAAAATTGGGATGCGAACAAAAAAATTGATATTTTTGAAGAAATTGATTGTTATGATAATATATTTTCTATCGAACATTATAATATGATTCGAACAGA…
comp75118_c0_seq1	291	n292607	0.0004	AK015571	mRNAlike lncRNA	Mus musculus	Mouse noncoding transcript	FANTOM3	4930474B08	http://fantom3.gsc.riken.jp/db/annotate/main.cgi?masterid=4930474B08	GTATGTTGTAGATGTAGTTCTTTCTGTTTAGTTTTAAGCCTTTCACAATATCTTCAAGTTAAAATACCTACAATATGTTTTAAGAAGAAAGTTAAGTTGATTTAAATCAGTTAATAATAACATTTATATTAATTAATCCGATTTTGCATTTACCTATCAAGATAATAAAATGAAAAGATGGTTTCATTATTTTTATAGTAGACATAGTTAATTGTTCACCTGGTTTTTCTACATTATCATTTATTACAATATTAACTAAATACACTACATTCATGCACCGAAGTTCCTGTT
comp86004_c0_seq4	1754	n264103	0.0002	AK146878	mRNAlike lncRNA	Mus musculus	Mouse noncoding transcript	FANTOM3	I920068A10	http://fantom3.gsc.riken.jp/db/annotate/main.cgi?masterid=I920068A10	TTTTTTTTTGACGTCATCAATTTATTTCAGTCTTACATTTCTAATCAACAATGTCTCAACTACAAAATATCAACATTTGGAATGGATCCTATCACTGGGGCGAACTGCACTTGTTTACTACAACATTAATGCAATATACAATTAAATGCATAATTAGGTCTTTTATCAGCGAAATAAATATAACAATTTCGACACAACCAATTTTAACACAATAATGCTGATTAACGAACCAAATGGTCAAGGTTTGTTGTAGAAAACATCACTTGAAATAAAGAAAAGTGAACAACTATTTATTTATTTTTGTAAATACCTTAGTTCAACAAAAGGCCATGAATGATTCAGAATAAGGCCTACAGCTCGTCCCCTTCTACATACATATTAAAGAATTAGGCCAGCGGA…
comp379015_c0_seq1	326	n267773	0.0005	AK087641	mRNAlike lncRNA	Mus musculus	Mouse noncoding transcript	FANTOM3	E230030M22	http://fantom3.gsc.riken.jp/db/annotate/main.cgi?masterid=E230030M22	AAATTGGTTAATAAATTGTTACTGCAACAATTACTTGAGTAACATTTTCTTGGTTAATTGAGTAACTTATCAACTAAACGCAAAAAATTATGCAAAATAGTTTAATAGTCACAATATTTTTTCTGTATTTTTGTCTATGACAAACGATGTCGACGATACTCGACAAATGTTTAACTTCCGTTACTTTTGGTATATGGCAACACCAAATAAAAAATTGCTGCGCTGTCATTAATATCTTACTTAGTGGTTCTATTGTACTTCCTTTCCGCTAAAATTATATTTATTCCAAGATTTTATTTTAATTTCTTATATGTAATAGTAAAATT
comp84964_c0_seq1	554	n282081	1e-05	AK039912	mRNAlike lncRNA	Mus musculus	Mouse noncoding transcript	FANTOM3	A430027N15	http://fantom3.gsc.riken.jp/db/annotate/main.cgi?masterid=A430027N15	CATATGATTTTGTCTCAAGAGCAGAAATTCTAAAGAAATCAGTATATTGAGTACATCTATGGGTTACAAGTGTCATACTGTAAAAGATTTAAATAAAACAATGGCTAAGAAGATTATGTTTTTCATAATCTTTTACATAAAATAAATCATCAGTGCCAGTGAAACGACCAATAAAATAATTCATCTTGTTTTCAATAACAATATTGCAATTATACATAAAGAAAGTGACAGATTGGAGAAAAGGAATATTGTTTTTATATTCAAGTGTAAATTCATTTAATTCCTATCACACTGAAACAATAGCTTTTAACAATAAAGTTAAAAGTTAATTGGAAACGTCACAAGACGAAAGTAATAACAGTCAAGAGGAATCAAGTACACTAGAAATTGTGGAAGATG…
comp77966_c0_seq1	490	n406441	0.0008	NR_022012	lncRNA	Homo sapiens		RefGeneNoncode	NR_022012		TTGCCCGGGTAATTGGGTTGAGGATGTCAGATAGGGCAGTCATTCCTTATAAAAAACTGGTACTCAGTTGCTTCCGGTGAGACTGGAAGCCAACTCAAACATGCTTGGGATATGATGAAACCCCGGGACATGGGTGAAACTATAAAAAACAACACTGGTAACATGAATTTTAATGCACCAGTCACATTCATTTTAAATACCGATAAGGAAAGTAATTGACCTTAACATCAGGGAAAATATTTTTGAAAATACGATCCGATAAGATTAGAACTAATGTGAACTCACGAAACAGACCACAAAATTATTTAACTAAATATATTTTCCTCATAACCGTTTTGAATTGTAGACTTGATTTTTTTTGCTTACACAATTTTATTCTCAGAAACGTAAAACAAGGGT…
comp3260038_c0_seq1	303	n270420	0.0001	AK142508	mRNAlike lncRNA	Mus musculus	Mouse noncoding transcript	FANTOM3	D630003F23	http://fantom3.gsc.riken.jp/db/annotate/main.cgi?masterid=D630003F23	ATTTGCCATTCATCTGCAGTAAGTATAGACTTTAGCACTCACGTGTATGTCTGTCTATCTATATGTCTGTGTGTCTGTTAGCACAAATGTCGAAACATCGCGGTGAGCGGATATCATTTGTGCAACATTCATTGACTGTCAAGACTTGGACTGCGCAAATATTTGTTAAATGGCTGCATTGTGCAGTCTGCAATTCTTCGTTCGGAAATACTGTTTATTGGTAATTAACGTAATAGTGTTCATTTGTTCTAGACGCGTGATTAAATGATCATAACATTTTGTCTGTTCAAGTATGTGGTAAGG
comp79935_c0_seq3	520	n294743	0.0002	AK012984	mRNAlike lncRNA	Mus musculus	Mouse noncoding transcript	FANTOM3	2810404I24	http://fantom3.gsc.riken.jp/db/annotate/main.cgi?masterid=2810404I24	CTGCCGCCGCCGAGGAGAAGAAAGGTATGTGCCTGATCACTGGAACTTAGTCTATGATAGGTCTTGTATCTCATGCAAGTTCTGTTTGTTGATATTATTGTCAGAGTAACCACTAAATTAAGAGGGAAATAACATACAGTTCTACAGTACACCTTACACCAAGGGAAATTATTCCTTTAAAAATGTACAATTTCAATGAAAAGTCAAGAAAATAATTTAGTTCAGACATCACCTTTTTACACATTTACACAACTGAGCAATCAATGCCACTGTCTGCACCATATAAATTAATGTAATGTTTTTTTGTAGACTGCATTGTGTATTACATTTAATTTGGTTTACTACTCCTACACTTATATTGATTTTCATGATGATTTCAAAACACACCATCTTTCGACT…
comp2147410_c0_seq1	295	n290524	0.0001	AK017799	mRNAlike lncRNA	Mus musculus	Mouse noncoding transcript	FANTOM3	5730530J16	http://fantom3.gsc.riken.jp/db/annotate/main.cgi?masterid=5730530J16	ACACTTATTCATCGTCGCCGACAGTGACAGATCCTTGGCCGGGGTCAGACGGCTACGCAAGAGCAGCCGTCCACTCGGTAATAGGATAATCGCGATTATAAAGGACAGTTCTCCGTCCAATGGCGTCATGAGCTGTTTTAGCGGACACAGGGACATAATGCGGGCAATAAAGACTAGGCCAGAACATCTCAACAAAGGACTTGTTAGAGTTTAAATATTTTTATTGAAATAACTTGACATGAAACGAATAGGTACCTTTTACATATTCCTGTATGAGAAGATTACGAGTTATTAA
comp70188_c0_seq1	596	n345765	2e-08	NULL	lincRNA	Homo sapiens	Human lincRNA	Scripture Reconstruction LincRNAs By Luo	linc_luo_1314	NULL	ATCATTTTTGGCATAAGTTAATGTGTTGAGGAAAGCGCCCTCTATTAGCAAAATTGAACGAGCTACTGATGAAGAGAAGAGAAGACTGATGTGCGCCCACGCAGCTTCGACAATCTTCAGGTCCCGCAGTTCGTCGGCCTGCCCAGAGATGGCGGTGAAGGACATCGGTCTACCACTATATATACGGAGCGAGGACGATGAGACGGCCTTTTTTCGCTTCTGATTTCTTTAACTACTCCTGCCACCCCTTTGTACTTGTTATTTAATTTAAAATAAAAGCTCATTTCCCAAATACAAATAGAATATTCATTGAAGCCATAGAAGGTTGCCACACCCTGATTTAAAGTTAAGAACACACCTTAACATTACCTTCGATAGCTCAGTTGGTAGAGCGGTGGA…
comp81012_c1_seq1	495	n268993	0.0002	AK086761	mRNAlike lncRNA	Mus musculus	Mouse noncoding transcript	FANTOM3	D930049M23	http://fantom3.gsc.riken.jp/db/annotate/main.cgi?masterid=D930049M23	ATTTTACAAGGAGCGACAGCCTATGTGACCTCAACCCAGTTAGCCAGGCAATAATCTGATAACCAACTTTTAAGACTCAAAAATCTCGCCATTTCAGACCAAAACTGAACACTTCAAAATGGTAATTTGTTCTCAAGAATATGGAAAGAAAATCAATTGAAGCTGTATCTTGTGAATAAGATGGTTGCTTGATAATAATTCTTGAGGTCTTCGCCATTTGTTTATTGAATTCTTCATTGAACTAATCACAGCCTCCTTTCCTGAATCATGCGAAGCAAGCACTCTTGACAACATCTCTATCAACCCAGCAGACGCAGGCTTAATGGCCAAAAACCATATAATCTTCTATTGTTTGAGATGTCACAGGTGTTATTAGAAGTATTCAATTAACTGTTTTTG…
comp1383310_c0_seq1	554	n405665	0.0009	NR_002833	lncRNA	Homo sapiens		RefGeneNoncode	NR_002833		CAGACGGGCAACATTCTGCTACTTATATTATTTATTTAAGAGTTGAATGCAACAAACAAATTAATCAAGAATTTTAAAGAGAATTCTATAACAATGCTGGTGACTGTTATTACTGTCGTGATATTTAGCAGCCAGATAACATTACCATACTTCTCTTTTGAGTTTGAAGATTGCTTGATTGAAATTTTCAGTAGGATAAATGTTAAAAAGTGTACAGATACCGGTAGATGTGGTTTTCAGATTAAGACGAACTTTTAAATTGTTATAATTTTGACAGAATATCAAAGTAAGTAAAAAAAAAAATCCGCATCTTTACTTTTGCACATCAATACGGTAATTGACACCATAATTCGCGCAAACGTACAACAGTTTCGCTACAAAAAGTTGCCAAGCGTTACT…
comp88005_c1_seq1	589	n387280	0.001	NULL	lncRNA	Homo sapiens		UCSCGeneNoncode	uc011bfh.1		AATTCGGAACAATATTTTCAGGAATCTTTATCATCTATGGCCAAACTGAAACTTAAGAAAATAAATAAAAAAATAATAATACAAAAATATGTGTCTTTTAAATACTTTAGATAAATCAAATTATTTATGTTTTTATGACTACATTTTATTATTTTATAAGGAAGATGAAGCACAAATCTTCGAATTGTGATACCAAAGTTTCACTTATGGCTACTGGAATATTAAAATTCATAAAAAGAGCATTTGCGTTTACATTCAAAGATCTGTTGTCTGTTATTCAGTCAGTAAGTACAAAATAGATATATTTTTATATAAATATTTACATTTAATCACAACAATTAGAAAAACGGAATGAAAATGTGACGGTATAGAGAATGAAAGCGGGTTACGTTCAGTCTG…
comp69068_c0_seq2	1067	n423243	3e-08	NULL	lncRNA	Mus musculus		UCSCGeneNoncode	uc011ywv.1		GGAACCACCTGAGAACTTGAGTAAGTGTATCTTTTAAGCTAGGTATTCTACTACATGCATCTTATCATCTTCTATAGTATGCATTTCAAATATAATGGGTCTCCAGCGATTGTACATCTAATCTGCTCAACCCTGGCAATCCGAAACTCTTTGGTAAGATTAGTTGTCAGACTTTTTGAAGGTGAAAGTGTTTAATTGACAGCCGGGAGCTTCCAATCTAATGTGCCTACCACGGAGGAATTCACCACTGTATACCACGAACCCAGCTAAGCGTTGTTTAACCTTAAGATTGATCGAACTTTGCGGCTGTCACTTAGCCACGAGCACTTCAGTCGTAGCAGAGGAAGTATAATAACATATAGTTCAGTTATACTTCCTCATGCCATTAAAAACACTGAC…
comp3397943_c0_seq1	371	n383944	0.0006	NULL	lncRNA	Homo sapiens		UCSCGeneNoncode	uc002ybr.1		GTTAGTGTACGGTCTACGTGACTAATTTAGAATGCTTTGCCATTAAGTCATAGAAATAAAAGTAAAACGCATTCCAATTGAGATTTAAGTATGACTTATGTATATGACATGTGTTTTGTTCTTCAGGATTCTTTCAATAAACCGTTGGTATGTTTGTGATACAACTCTTTTTCTTTTTTGTATACAATGTAACATGTAACATCGTGAAGTCACTAATGCATGTACATTCAATAGCGGAAAATCATTTGACTAACACGTGCTTAGATTTTAACATTATTTACTGTTCGCGTCAATTTCGAATTTTTTTTTTTTAGTTCTGTAAAGTACTTAGGTAATAGCCAACATCTTGACGATATCTGTAGAAATAAATG
comp88895_c0_seq1	579	n272920	0.001	AK164210	mRNAlike lncRNA	Mus musculus	Mouse noncoding transcript	FANTOM3	D030003J23	http://fantom3.gsc.riken.jp/db/annotate/main.cgi?masterid=D030003J23	TCATTTGATGATTTTTGACGTCGCTAAGCTAATTTCACAACGGCATCGTTTTTTGATGTGAACTCTACGAAACTACTTACATAGAAAAAATAATTTTATGTGTGTTTATACAAAAATTGTTCCCTTATTATATTCTAACTGGCCAAAGCCGTCAGTCAAAATGGATGTCAAAAATTACAAAGTTTGTTATCACAAATATTTTTGCATTTTTGTGCAAAAAGTCGTTTATTTCTGTTGGCTCTCTATATTTATAGAATAGTAGATATATTGGCAATCCAGTGAAACCAAAAATTTAATAAATCAATTGAGAGACTTTTTCATTTGTGAGCAAATATATGCTTTCTTTGAATGCAAAATCGGTATTTGTGGCAGTTTTTGGATTTTGATCATAGAACATTA…
comp604070_c0_seq1	898	n343727	0.0004	NULL	lincRNA	Mus musculus	mouse lincRNA	Scripture Reconstruction LincRNAs	linc646	NULL	ATACACCGCCGATGACCACAATGGGTAAGTTTTCTCTTGAAGTCATTTTATTTTCGTAGCTCTTTTACACGGGGACCTAATAATTTAGTCACCAGCTTGACTTCATCATAAAGCTCAAAGCCATTTTGTCAAAAGTCATTTCATACTTTATGAATTTGTCTTTCAATGTTCAAACGATCATATGACACTTGTAAAACTTTTCCCAAAAACAACTTATTTATCTACTTGAAAATATATCTTTCGACAAAAATCTCGACCAAAGTTAAATGGTGCATGTAAACGTATGTTCAAGGTGCATTCATTATGTCACACATATCGTGTCATTGTACAATACGAGTAAAACGTAACTTTGACTCCGTTTCATTAATAACATTGACTTAAATAAATAACCTGGTAACA…
comp1499044_c0_seq1	318	n326710	0.0005	NULL	mRNAlike lncRNA	Homo sapiens	vega lncRNA	GENCODE	OTTHUMT00000004931	http://vega.sanger.ac.uk/Homo_sapiens/Transcript/Summary?db=core;t=OTTHUMT00000004931	TTGGGAAAAGGCTCGGAGGATGCTTATCCTGTAATGCACCAAAAAAAAAAAGTCCCTTGGGATCCATTACTCCCCTTATGTACTTATTTATTTATTTACATTGCACAGCGTATGTGCCACCTCGTTATATACTCCTTTACGCACTCCCCTATACTGTCTCATGTGAACCTGAACGAATTTAATGATGTGAAATTTTAAGGCACATTGTATATATGTGCCCTCAACCTTATTTTCTCCTAAGTAAAATCCTAAAGTCTTAAAGCGTCAGCAAAATGAAATAGCCTAACTAATTCACAGCGCAGACCGTCTTATCTTACG
comp87178_c0_seq3	1006	n279528	0.0001	AK043100	mRNAlike lncRNA	Mus musculus	Mouse noncoding transcript	FANTOM3	A730055P07	http://fantom3.gsc.riken.jp/db/annotate/main.cgi?masterid=A730055P07	AATTTATTTAGTGGGTAAGTTTAAATAAAATGAAAGCCTGAAAGTTTGCATGCAAGACTGGAAAATGATCTTCAAATTGCTGTGAGATGACTAAGCGGCTGATGACGATAATGCATCGAAAAATTACATGATCATTTGATAGATCCATTCTTGAGGAAGGCATAGCATGTATCTATATTTCTGTTGGACCTGTTTGGATGAAATTCGGAAACAATCTTGGGGTAGGTTTTATCTGGGTTAACGAGATAGGCAATCGCTAAGACCCCTGTGATGTTAAAGTAATATTTGTGTCGTTAAGATATCATATACCAAACATATTTTATTTTTAGCATAGCCGTCAATCTTTTCATTCGTCATGTTATCTCAAGTCAATAAAAAAGTAGGTACTTCCCCGTTGTA…
comp67587_c0_seq1	640	n286786	0.0003	AK136769	mRNAlike lncRNA	Mus musculus	Mouse noncoding transcript	FANTOM3	9330005B12	http://fantom3.gsc.riken.jp/db/annotate/main.cgi?masterid=9330005B12	GAGAAACTCCATGGACACTCTTTTAAAGAACACACGTTCACAAGGACTCTTCTACATAACGATAGTAAGCTGATAAAGTTTTATAATGCAAAGGCATGGTAAACCGCAACTCTATAAAATACAAGAAAAAAATAGGTACAAAAGCGATCACGATTTATCTAACTTATTATGAAACAGAATCCCGCTCTTGAAGTTCTTAATTCCATTGACCACTGATAATTTAATTTATTATTTTAGAATGCGATTGGACAATTATAAGAGCTCCTATGGGAAAAGTCCATCAGTGTCGATAATTATTTAATAACAATATTTCTTAACATTGTTATAAACTGTACTTAAAATTAGAGTAGAGCCAACTAGCATCCAATCAGTTCCAATCAATATTATGAGAAAAAAATA…
comp81779_c0_seq1	1057	n285855	0.0001	AK035118	mRNAlike lncRNA	Mus musculus	Mouse noncoding transcript	FANTOM3	9430090G05	http://fantom3.gsc.riken.jp/db/annotate/main.cgi?masterid=9430090G05	TGCTATCCGAGACCTGTGAAACCATGTTATAGTTTATCTGTCAGATAGCCTATCTAACACTTTATCAGTATCCGCTAAAACTGGCCATATGGTATTTTTTTATGGATTTAAAGCAATATTAAACCTGGGTAAAATATAACTATATAACAAAAATCTTTTGAACAGGCAAAGATTCCTTTGCAAAACTATACTTTCAGTAAAAAAAAATGCCAAAAATATATTTTTGGCAGCAAATTTTTTATACCAAAAAATATAGTCAAGCTTGGAAAAAATGCCTTTTTAACTTAAACATTATAAAGAAAGTTTATTTTTAATAGTTTTTTTAATATAATTAAGTCATAGATACTATGGTATTTTGCCAACCAACTTGTTTGGTTGAAAACAAAAAAAATATGACTT…
comp73017_c0_seq1	353	n280677	0.0001	AK041495	mRNAlike lncRNA	Mus musculus	Mouse noncoding transcript	FANTOM3	A630016E18	http://fantom3.gsc.riken.jp/db/annotate/main.cgi?masterid=A630016E18	CTTTTACCATCTGAGGATGCCCTAAAATTAAATATTATCATTAATATGACCCTTAATTCTTGAGATAGTAGTTCTAGGTAGTGTCACTAGCACAACTAAATTATAAAACGGCTACGTAAAAATCTAAAAAATGACTATGCTTGATGAGAACAAATAATGCACTGACGGGAAAGACTACCCAAACGGGCGCGTCATGTAACAAAATACTTTACGGACACTGTAAATTTTTAGAATTGCATGACCATGGAAAGTTACGAGCAGAACTGCAACTACTAAGTAAAAATAATTAAAATAATAATAAGCTTCACGAAGAATAGCTTTGCTACTAACCATTAGCGTCATGTATAAGAAAA
comp73038_c0_seq1	532	n266270	0.0008	AK089651	mRNAlike lncRNA	Mus musculus	Mouse noncoding transcript	FANTOM3	F830007A22	http://fantom3.gsc.riken.jp/db/annotate/main.cgi?masterid=F830007A22	AATAAAATAATATACAATATATTATATAGATTAATCTAAAAAAGTTTATTGCCACAAGCTAGGTAAAGTATTATACATAATAAGTATTTGTTAATTAAAAAAACTGTAACTATTGCACAATAACTATTGCACCTCGATTAATAACTTTGAAAACTTAATAATAATACGATAGAGCTACCACCACCTATGTAAATAATATTTATACAATAAAAAATATATTTCCATCTATCTATAAGAAAAATTAAACACAAAAAGTATCCAATCCTATTGTTACAATAAATACTTATACAAATCAGTAGCATTGAACTAAAGGTTTACTAAGGTATTTATTGATTCCTAAATTGCACATGTTATTGACAATGACATTCGTCATTCCCGATCTATAAAAAAATAACTCGA…
comp82934_c0_seq2	472	n272191	0.0007	AK083880	mRNAlike lncRNA	Mus musculus	Mouse noncoding transcript	FANTOM3	D130043C18	http://fantom3.gsc.riken.jp/db/annotate/main.cgi?masterid=D130043C18	CCAAATTTTAAATTACATCTATCGTTTTATTCACACTTTTGATGATAAATTTCGGGTGTAAAATGACAAGTTTACTTATTCGACTATGATATACATTTTTCTTCATACATACATTCATACAAACATACTTTTATACATTTATCCGCACGAGAAAATCTCCATTCGTTTGTATGCCGCTAGAGTGAGAGAGACGGAAGATCGGTCCACTCACTCGAACGCTATGCCAGCCTCCGCTCGTGAGGATTCCGCGTGACAAGTTTCACGGAATGACTGGCAGCGCTCGAGATGAGACGGGAGATCGGTCCGTCTCTCTCTCGTTATACCTGCGATCGCGCTCGTGAGGTTTTGGTGTGACACAAGTTTCTGAACATGTCACCCGACTAAAACGATTTTAAAGAC…
comp1834716_c0_seq1	258	n278322	0.0004	AK139565	mRNAlike lncRNA	Mus musculus	Mouse noncoding transcript	FANTOM3	B020004O18	http://fantom3.gsc.riken.jp/db/annotate/main.cgi?masterid=B020004O18	CAAAATTACCTACTTAATAAGTTAATAAGTACAATTAATACTATTAGTTTACGAGAGCTATGTATGATAATACAAATATTGGGAGTATCAAGATAGATCTTACTGTTAAACCATTAACAGTTAATCATGAAGAGTCGGAAGGTATACAACTAAAATATAAACTAATAGTGAACATATGTTTAGTCGTAATTGCATTGCACAATAATATAAATAAATATGTAAAGAGTAAGGATTCAAATTAAATAAATTACCTAATTG
comp83955_c1_seq3	750	n275803	8e-05	AK047774	mRNAlike lncRNA	Mus musculus	Mouse noncoding transcript	FANTOM3	C030034K24	http://fantom3.gsc.riken.jp/db/annotate/main.cgi?masterid=C030034K24	CTGTGGCTGTGCCTGTGGCTGTGGCTGTGCCAATAATAATTTGTTTTGTAAAGAGGTACTTCGAGAGCGAAGTACAGGTCAGTATGGCCGTGTTAGATTATTGTATATTTCTTGATTTTAACTATCTTTGTAAACGAACTTTAAATGTCAAATATTGAATATTTTTACTGTCTCTGTAAACGCACATGAAAACGAGGGTACCTTTATGTAATTGTTTTATGTTCATTAAATTTTATATCTAAAATCTTACATGTTTAATGATAAAATAAATATTAAAATTATCGTTATAAGTTTTAAATAAGATTTGGTGTGTTTAAATTAGTTTATTTCAATTGTGAATTTAGTTATTTGTGTATAAAGCTTACTTGTCTGTGATTGGTCAATTTTGGCGGGATAGTA…
comp2400114_c0_seq1	296	n377937	0.0001	NULL	lncRNA	Homo sapiens		EnsemblNoncode	ENST00000417058		AGTGATAGCTAGATTATCGAATCTATCTACGTCTATTTTTTTTTCACTTTAAATCTTTGATATAAGCTGAGCACGGGATCCAGTAAATAATTCCGGGTGCCTGGTAAATAGAACACCCAGGTCTCCGAAAGTACGTTAATATGTGATGTCGGATTGCCGTTCCATAGGGATATGTAAATGATGGAATACCGAATGGACCCCATAATAAATGGTCAGAGCAGAGGGCTGATCTTCTAGACCTGTCTGCCCACGCACGTCAGGCTTTTTGTAGGATATGACGACCTCGATGGCGCAAT
comp1850238_c0_seq1	737	n345196	7e-05	NULL	lincRNA	Homo sapiens	Human lincRNA	Scripture Reconstruction LincRNAs By Luo	linc_luo_745	NULL	TTAAAACAATAAGCCCCCTATAGATTTCAAGGTTAAAAGCTCCAAGCAAGTCCAAAACCAAAAACAGGTTTTGTAACTCACTGGCCTTGTGATTTTGAAGATGCGGTGTTGCCAATCTTCCGCTTAAGTTTAAAACTTAGATAATCTGACGAACTGGAGAAGCCATTTGCTGTGCGGTATCCAATCCGCACAAAAGTTCCTTCTATTAAGGTACCAAGTAGGTAGGTATATGATGACAAGTGTAGGTCAAGTTGCGCCTGTGTTTGTCAATTTTCTCATGAATGTGTGTAACAATGTGGTGAAAAATGCGTGAGAAAACTATCACTGTTTGTTGCGTTGCCTCACCTCACGCGCGCTTTTTCGCATAGAGCTTTAGCTCGTCCGGTTGGTAAAATGGTC…
comp1810292_c0_seq1	213	n270817	0.0003	AK084875	mRNAlike lncRNA	Mus musculus	Mouse noncoding transcript	FANTOM3	D430004N08	http://fantom3.gsc.riken.jp/db/annotate/main.cgi?masterid=D430004N08	ACGACATCCATACATATACTACATCTATCTATGTTCAAAATAAAATACAAAATTAAATTGAATAATTGTGGGCACGCACACATCACAGTGCCAACTACGGTCGATCCACCACTGGCGCCTCGTGCCCTACGGAGTGGCGCACTTGGTAACATGACGCTACACCTATCGACTCGGACATGCGTGGTAATACAGCCATTTTTGGTCACATTTTTG
comp66407_c0_seq1	473	n295082	0.0002	AK011677	mRNAlike lncRNA	Mus musculus	Mouse noncoding transcript	FANTOM3	2610034O05	http://fantom3.gsc.riken.jp/db/annotate/main.cgi?masterid=2610034O05	TGAACATAGAATAGAGGATAGACACTTTTATTGTATTTTCTATATATTTGAAGATTCACACACTCACAATAAAACTGATACTTGCACCGACGCCAAAAGATGGGTTCCATCATCGTTTCAATCAGTTCTCACATTGTTTCTTATTGCTCAACAAGAGCAGCATCATTAAGGATCCTTCTTAAATTAACAGCGAGCCAAGATGGCGCGATAAAGATAGCAATAAACACAATAATCCATGAATAGTTCTCATGATGAAACCCGAGATCGTTGCGGTCACATTCCTGATTGCTTCGACCCTCCGACTCGACATACCTACCTACCTACCTACCCACCCATATACATATTTGCTTCAGATAACCACTGGAATTTGCGGTCAGCTAACGATTAGAACTAGGCCTT…
comp86196_c0_seq1	782	n287726	8e-05	AK018363	mRNAlike lncRNA	Mus musculus	Mouse noncoding transcript	FANTOM3	7420700N18	http://fantom3.gsc.riken.jp/db/annotate/main.cgi?masterid=7420700N18	TTTGTTTCAGAAGAGCTAAAACAAAGCTTGAAGACCAGGCTATAAAAGATAGTCATAGAATTTTTGACAGTAATCGAATTTAACAGCCTTTACACAATGGCGGATTTTCCGCGCTACACCACTAGTTATCCATTTTTGGACGAACCGGGCGAGGTAACTTGGTTCTTTCCCTTGGAAAATCCGCCATTCTGAAAAGGCTTTAAATTGTGGTGAAGACACGATTTACAGTGTAGTTATACTGCTTTGCAAGTTTCAATAATAATTTTGTTGGAATGCTAAAAAAATGCAAAGTATTATAGCTACATTGTTGTAGATTTTATAGAGGAATAAGTACATAATTGAAATATGTAAAATACTCTCACTCATGTAAATGTTTATGACTGTATATTTAATGCCTAC…
comp82707_c0_seq1	807	n267703	0.0003	AK087688	mRNAlike lncRNA	Mus musculus	Mouse noncoding transcript	FANTOM3	E330005M24	http://fantom3.gsc.riken.jp/db/annotate/main.cgi?masterid=E330005M24	GGTTATCTAAAAGACGGAATAATTTCTTTCTTTCATTCCATATGCCTATTATTTATTTATTTATTTAAGGAAAACTAACATCTATACAAACGATAGAATAAACCATGAATAAAAAGACAATCACAGATTTTCATAAATAGCCATCGGGTATCACACTTGCTGCTACTGGGTAATTAAATTTTGAAAAAATCGAGGCTGTCTACAGGCTACGCTATTTTTGGAATTGAATGGGTCAAATGAGTACTATTTACACAGTTTATTGAAATCTTTACTCGCTCGCAGGATAAATGTGTTCTGTCTATAGTTCGGGGATGAATCTGTGACCTATATGGGTGGGTAGAATCTTACAGATTTTAGGGGAACAGAGAAATTATAACAAATCATTACATATTTCTCTAC…
comp88517_c0_seq6	2535	n294014	0.0003	AK028413	mRNAlike lncRNA	Mus musculus	Mouse noncoding transcript	FANTOM3	4022401D02	http://fantom3.gsc.riken.jp/db/annotate/main.cgi?masterid=4022401D02	TCAGTCACATTTGCTTTGACATTTCCAGTAAAATGGCTTTTAAAAAAGGATAGAGAAGTCATTCATATTATGTAATTTTTGGTAGTCCATTTATGGGGAACGAATAACTTGGGCTAAAATATTGTTGGCATCAAAATCAAGTGAAAAGAAACATGTTTGTCTGAATTTACAAAACTCTAAAATTACTGAAGATGATAAAAACAATACTAAGTATACCAATAGCACAGAAACAAATACTAAAGATACAATTAAAATTAAAATAAATCAAATAAATACAGACGCAAGCAACAAGGCTTGTTAATTTTACCACCGATATTAGCCGTTAGTGGCCGCTGTGACAAGCTGTGAACTCCTAATGCGGAATGTGAGAGGACAATTTATGATAATACGTCCAGTCAC…
comp85521_c0_seq1	1491	n265769	0.0006	AK156714	mRNAlike lncRNA	Mus musculus	Mouse noncoding transcript	FANTOM3	F830043I24	http://fantom3.gsc.riken.jp/db/annotate/main.cgi?masterid=F830043I24	ATTTTTATTTTTTAATAGAGAATGTTTTATTACATCTAGTATAAGGCTCCTTTTTAACCATTTCATATTGTACAATATCGAAGTGATTCGCTACGTACTTTACAACAAGTATTAAAAATAATAACAGTGGGATTTATTATTAAAATAACACAAAATAAATTCGTTAACAATAAATGCATTATATTTTACACTATATTAAGTTTATTATTACAAAAATAGTGAAATAATTTCAAAGTTTCTGAGCATAGGTATAGTTTTTTAAGCATCACACCTTTATAAAGTTTTTAATAAAGTATAAAAATGTTTTTGAAGAAGTTATTAGACATAGACCCACGCGGGAAGATCGAAAGCCAATAAACATTATGGAGTAACTAGCCTTGTTTTGTACGAAAAGGCATT…
comp3130766_c0_seq1	634	n339039	0.001	BC043155	mRNAlike lncRNA	Homo sapiens	Human lncRNA	JounralRNA	1468	NULL	GCGCCATGCGGCCGCCGCGCGCTCGCTCCGCTGCCTCGCTCGCCTGGCTGCACCGGATCAAACGGCGAGGCGACCCACCTGTTACATTTATAAAGCAGATCAATGGCTCTTATGCGATGGTATCTGTACGGTCTTATCTTCTTTACATATTTAGAAGGCTAACATACTCTTCCACTGCCTGAGGAATCGAACTTCCGAAGTAAATAAATTGGCCTCGGCAAAATTTTTACAAAACTGATTTTACTGCTTACTACGATCAATAGGAACCGACATTAAAAACACTGAGAAGGAAAAAATATTATTGTCATGGCTTTGGAAGTCGGTGTCTTGAGGTTTCCGCTGTTTAGTTATCACCATCACCTCGTACTTATTTGTATAGCAAATTTTTTGCCTTTCAAT…
comp75872_c0_seq1	712	n263879	0.0003	AK159062	mRNAlike lncRNA	Mus musculus	Mouse noncoding transcript	FANTOM3	K530047J24	http://fantom3.gsc.riken.jp/db/annotate/main.cgi?masterid=K530047J24	GCGTACTTTTTTGGGTCGGGGGTCATATTGTAGTGTATTTTAATATAGGTATTGTTTAAACGGTATTACATAATTAGTTTTTAGCATTTGATTGATCAATATTATTGTGGGGCTTGTTTTACTCTTTTTTTAGTGTGCAGTCGGGTATTTTGTTTTTTTAATAATAATTCTTTTATTTATAACTTTTTAGCTGTTTTTATTTAACGAAAATGTTGTAGATGTAGAAGACTATGTATATGTAAGTACCATTTTAAATTATTTCGACGACATTTGGCTTTAGATTACGAGTGATGTTACTCCGCAACATAAATTTACCGCCAATGCGACGTTCAAGACGATCAAGACGACGTTCATGCATTTGATCAAGACGACGTGATTGTATCGCCAAAAGAATCGCTT…
comp1148818_c0_seq1	609	n338404	0.001	AK094510	mRNAlike lncRNA	Homo sapiens	Human lncRNA	JounralRNA	800	NULL	AAGTCGCGGGCAGAAGCTAGTCTAAAATAAGGCTGAACATGTAGATAACATAATTTTTGCGTTCATATTGTAAATTAGGATATTAATCCAGCCACGACAGTTACGTAATTATATAACACTAGACTGTAGATCCTATCTATTGGAATATAGTGTCTGATAAATATTCGATAAGCCGATATTAAAATTACTGTTGTCATTGATTTTCCGTGGGTGTGTTTAGTACAAGTTGACTTTGTCTTCCTTTAATTATTTATTTATTTTAATCATCACAAGGAACCGGTACATTTATGCTAACAAATAATAACACATTTCATCATTTAACAATTAAATTAGGGAATAAGGTAAACTACCCTGGTATCTTGTTGTCTAGACAAGAGCTCAAAGACATTAATTCTTATA…
comp82215_c0_seq15	851	n273126	0.0003	AK050249	mRNAlike lncRNA	Mus musculus	Mouse noncoding transcript	FANTOM3	C730030P06	http://fantom3.gsc.riken.jp/db/annotate/main.cgi?masterid=C730030P06	ACTACTTTATGGAGAAGTGGCATATTTTTTTAAAATAATAAAAACAAAGATATATTTGTTTGTTTTTGAACGCTAAAGGCTTCGAAACTAACCAAACGATTTCGAAAATTATTTCACTGTTGGAAAGTAACATAGGCTATGTATATTATGTTCTGGACGCGGGTGAAACCATAAGAAACTAGATTCATTTAACATAAAACATAATTATAAACTATGGGCGTACTTTTCCATATTAATAAAAAAATGTTGTAAATTTTCTCGATTTCTCAAGATAACAAAAAATATGCCACTTCGCATAAAAAATACTATATTTAGTGTATATTTTACGTCATTCGCGTAGATATTATCACAGACCTATAACAAAGACTTATAGGGGAAAAACAGTTCCTATAGTTTTAC…
comp80708_c0_seq2	1424	n288036	0.0006	AK149190	mRNAlike lncRNA	Mus musculus	Mouse noncoding transcript	FANTOM3	7120492D15	http://fantom3.gsc.riken.jp/db/annotate/main.cgi?masterid=7120492D15	GATGAAGAAACTGGCTGTTAATATCAGTTGTGTTATGTTAACATTCAGGGGAGTAGATATAGACTCAAAAATGTACCTTTTCTCATAGATTGTAGCCTAGGTGTCACCTACATAGGATTAATTTATTCACAATCACTTAGCTTGCCTTTGTTTAAAATTAATGTAAAATGTATCCTAGCAATTATACGCAAGAGCCTGTCCCTAATGTAAAATGTAAGTAGGCAGGTAGCAATTACCTACCTACCTTTTCGAATGATTAATGACCGTCGTATTGATATTGATCAAGTAAATAAATGAATGTGTACTCTTAATTTTATTTTACTGGATTTACCAGAAATACATTGGTCATTACCTACCGTTGGTTTTGTTAAACAGCATACTGTGAAGGTATTGACCGAG…
comp75879_c0_seq3	722	n276209	0.0003	AK140661	mRNAlike lncRNA	Mus musculus	Mouse noncoding transcript	FANTOM3	B930076C13	http://fantom3.gsc.riken.jp/db/annotate/main.cgi?masterid=B930076C13	TTTTTTTTCGGAGTATAAAATTATACTTTTATTTACATAAAAAGCTTTATATTTTACATAGTCATATGACAACAATGGCCGAATTTAACGGCTGGAAGGAACTGAAAATGTAATTATTGAGATGTTCTGTTTCATAAAACTACAGGCTGAATTATTCCATAATATGTAGCTAGTTTCTGAGTAATTTTGTCCACGGTTATCTATTTTATTCTTAAACGCGTTTTCATACCAGCGGATTTTTCGCTCGGTTTTTCCTAGCGACATCGCTCGATTTGTACATAGTTGTATGGTTTGGCTATGCGCGATAAAACACCTGTAGTGTGAAAACGCGGTCAGGTAATGAATTTAAAAGCCGTGAACAAAAGTATTCAGAATTCTGCCATATTTTTTACTGATCCA…
comp623259_c0_seq1	217	n268649	0.0003	AK087160	mRNAlike lncRNA	Mus musculus	Mouse noncoding transcript	FANTOM3	E030030I21	http://fantom3.gsc.riken.jp/db/annotate/main.cgi?masterid=E030030I21	AAAAATTTCAAAAACCCTCATTGCTTGGTAAAATAAATAAAACCGACTGGTGGCTGCTTTTATGAGTGCAAGAGATATATCTTTGTTGATAAGTGAAATACAGTCTAGTGACAAATGGACGCTTTGAAAACCGAACCTTAAAATGTAAATATGATAGAATCTGTATTTTTCTAAACGTCATCATGCTTATTGTGAAAATGTGTTGAATATAATATCA
comp2527642_c0_seq1	201	n294586	0.0003	AK013481	mRNAlike lncRNA	Mus musculus	Mouse noncoding transcript	FANTOM3	2900005C20	http://fantom3.gsc.riken.jp/db/annotate/main.cgi?masterid=2900005C20	AAGCTAATATAAGCGTGTTAAAAGAGTGATGATAAGCAAGTTTCACGTCAAATAACTTTGTCACTCTGGCATCACTATTTGATGCCACATGCATTATGTATTCCCCGCAGAATTTGATCGTTGTGCGTGAAATCTCCAATAGCCGGGATAAACTTATTTGACATGAGCTGTACATTTACCTTTTTGAGTATTCAGTAAAGA
comp60645_c0_seq2	519	n344590	0.0002	NULL	lincRNA	Homo sapiens	Human lincRNA	Scripture Reconstruction LincRNAs By Luo	linc_luo_138	NULL	GGCCTTTTATGTACCAGGGCCGCATTAAACCCTTTCGAACAATCCAGAGCCTCGGCAGTAAGTACCTACCCTACGTTCTATTAGGGGAGGTACCTACCCTGCGTTCTGGCTTAGCAGTTAAAACACCAGCCTCAAGTACGAATATGCGAGTTCGATTCCAGGCCAGTCAATTACCTATTATGATTTAGTATGATGATGTAAGATTATGAAAGTAATTAATTAAAGAAGAAAGAAGTCTTTAATAATGATCTTGTAATGTTTACGTTATTTAATACCTTATCTGTTACATTTTAAATTGCTAATAAACAAAACATTCAGGGTCATTGCACTACACACTAGCACAGTTTAATGACACTGGTGAAAATAATATCATGCTTAGGTACTATCTATTGATACTTC…
comp88517_c0_seq10	973	n294014	0.0001	AK028413	mRNAlike lncRNA	Mus musculus	Mouse noncoding transcript	FANTOM3	4022401D02	http://fantom3.gsc.riken.jp/db/annotate/main.cgi?masterid=4022401D02	TCAGTCACATTTGCTTTGACATTTCCAGTAAAATGGCTTTTAAAAAAGGATAGAGAAGTCATTCATATTATGTAATTTTTGGTAGTCCATTTATGGGGAACGAATAACTTGGGCTAAAATATTGTTGGCATCAAAATCAAGTGAAAAGAAACATGTTTGTCTGAATTTACAAAACTCTAAAATTACTGAAGATGATAAAAACAATACTAAGTATACCAATAGCACAGAAACAAATACTAAAGATACAATTAAAATTAAAATAAATCAAATAAATACAGACGCAAGCAACAAGGCTTGTTAATTTTACCACCGATATTAGCCGTTAGTGGCCGCTGTGACAAGCTGTGAACTCCTAATGCGGAATGTGAGAGGACAATTTATGATAATACGTCCAGTCAC…
comp70164_c0_seq1	1294	n266900	0.0005	AK154280	mRNAlike lncRNA	Mus musculus	Mouse noncoding transcript	FANTOM3	F630014I20	http://fantom3.gsc.riken.jp/db/annotate/main.cgi?masterid=F630014I20	CTCTGAACTTAGCAAAAAATTCGCAAATCGACTACGTACAAAACGGATAGTTTTTTATAGCATTTAAATAGCGCATCCTAATTATGCCATATCAATTGAAATTGATCTTGATACTTTGAAAAATATTTTTACTAAACAAAAAATAACTTTAGATTTTTGATTATAAAAAAGAATAAAAAGTTAATTGCCTTCAAGACACTTTATAAAATCAGTCAAGGGTATGCGAAGGGTCACTTCAGTAACTTGGGTAAGTATGTATGTAGCACTAACCCTGAAATAATGTAAAAATAAGTTGGATGGTTGGTTTAGTAGATAATTTTGCACCGGTATGTTTATAATAAGTTGACGAGTCTGCATTTAGCTTAACCTAATTTATTGTGCAAAATTAACTACTAAACG…
comp2517029_c0_seq1	552	n271315	0.0009	AK084424	mRNAlike lncRNA	Mus musculus	Mouse noncoding transcript	FANTOM3	D230044H02	http://fantom3.gsc.riken.jp/db/annotate/main.cgi?masterid=D230044H02	AGTTTTTTGTCAGCGACAGATCTTTACCGGTTGATTGTCGTGTGTATATGCTCGAACGAGCTGTTAATGAACAAAGTTTATATTGCACATTTTCGACAATCGAAAAAATATCAATGCTTTCGTCATTGTTCTGTTGCTAGGAAATAGGAATATCAAGCTAGGCATATCAAGCAAGTTTTGAGTAAGAGTGATAGTTAGACAGTTAATGTATTCCTTAAAACAACACGACAACATTAAAACCACGATTTTTCTCTTTCTAACAAGACAAATAACAGCAACATTAGAACTAAAACATCATTGTCCCCAGCTCCCAGTTAATCGAATGTCCATCATAGTCGCGGTGATTGGCGTCCAATGTGTACACAAAGGATGACATGTGCCCCCATTCACTCATACATT…
comp1826167_c0_seq1	828	n341704	0.0003	AF103907	mRNAlike lncRNA	Homo sapiens	Human lncRNA	JounralRNA	4176	NULL	ATTTGATAATAATTTTAATAAAGTGGTTGAAAATATATACAAGTAATCATGCCAATTGATAGTTATATTCAGAATTTAGTATTGCAAGCTTATGTAAAATATTATAGCTCGTGTTAATATAATTGTTTACGATGAGTAATGCTCCAATGTTAGTTATTCCACATGTCATAATTCAATCGTAATTTATGCAGTTATTCATCACAACTGCGTAAAAACCGTTAGAGAATGAACAAGAGTTTTTTTAGGATTATGACATGCACTTAAAATAATTTATGTTGGATACAACTGAAGTAGTAAAAGCAAATAATAATAATAAATAAAGTAAACAGTCGTCACTCATTAGTTACACATGTCTCATAATGAATCTGGGTAACCAAGTTTATTGAGCTTTCTATCATT…
comp80790_c0_seq4	899	n278345	0.0004	AK080755	mRNAlike lncRNA	Mus musculus	Mouse noncoding transcript	FANTOM3	A930101J06	http://fantom3.gsc.riken.jp/db/annotate/main.cgi?masterid=A930101J06	ATTTTATATGATTATAAGCTAAGGAGCGTGTTTATGTGAATGAACATTCGAATATCAGTACAAGATTGGCTTCTTTTAATCTAGATATGGGAACTAATAATAGACTGGGAACCGCCAGTATGTAAATATGATTAGATATTTGATAAGTTAGGAGGAGGGTAGGACGATAAGTTGCTATATAAGCAGCCGAGTACCGGTGCCTCGCCCATTCGTTCATCGTCCGCCGTGCGTGTAAGACGTATTTTGAGGTTATTTACCTATAGAAAGATTGTTATTTTGTTAAAAGTTAGTGCGTGATTCATATTTATTGTTGTAAATTGTGATTTATTTTAACAATTGGTTTAAGAAATTGTAATGTTAGTTTTTAGGTTATAAAGTTGTACTTTTTTTTTATTAAAT…
comp82096_c0_seq2	1190	n272164	0.0005	AK051419	mRNAlike lncRNA	Mus musculus	Mouse noncoding transcript	FANTOM3	D130047L09	http://fantom3.gsc.riken.jp/db/annotate/main.cgi?masterid=D130047L09	CTTTATGACATTACTTTGGCTTTCACTTTTGATGAAGAAATTGGCTGTAAGACAGTAGATATTACATATACATATTATTACATATAATATATGGTTTTTGCCAAATAATTTGCGAATTATTCTTCAGATTTTTTTCTTGTATTTGATAGAAATTATTACTTTTTTTATAGGTCTTTGGCCATCTAACATTTGAACGTCTTTTTAAGGTGAATGCTTTGTTTGACTGGTGGTGGGAAACTCCGATGTGTTATAGTTATATTTAAATAGTAAGTGCTTTCGGAGTAAAACAAAGACATCAAAGGTTACCTTGACTTATATTACCGTGGTTGATAAGATCACGCCGCATATCGAATGTTAACTTAGGTAAAACATTAAAAAAAAACTATTTGAATTTTCCAC…
comp86196_c0_seq11	571	n287726	6e-05	AK018363	mRNAlike lncRNA	Mus musculus	Mouse noncoding transcript	FANTOM3	7420700N18	http://fantom3.gsc.riken.jp/db/annotate/main.cgi?masterid=7420700N18	AAAAAATGACTAGGTATTGACATTGCAATATGATAGCTAATGCTTTGCAAAGAGTAATATGTTCATTGGAAAAAATGCAATGTACCTACTCACCTACCTGTAATGTCAAAAGGATACTTATTTAAACGGAATGCTTAATTGAAATCTGTAAAATACTCTCATGTAAATGTTTATGACTGTATATTTAATGCCTACTTATATCTTAAGTTAGCGATCGGGCTTGATCTAATCGAGTCTAGGGCCCAACGTGATTGCAAGGCAGTGTACACTAAGTTAGGGTGCGTCCTACATGGACGAATCAAAGCGAACGCGATCCGAAGCTTATTCAAATCACAATCAAAAGAAATCATCAATTGCGTGTCTCAACGCGCCGCATCGCTTTCGCATCCATATCGCTCA…
comp3119171_c0_seq1	438	n278166	0.0007	AK139867	mRNAlike lncRNA	Mus musculus	Mouse noncoding transcript	FANTOM3	B020031C21	http://fantom3.gsc.riken.jp/db/annotate/main.cgi?masterid=B020031C21	GTTATGTTTGAATTTATCCTGGGTAGGTACGCTATATGCTAGGATATGCTAGGAAAACTTTTTAGGTATGTATTAGAATAACGTGATTTATAAATGTCACAGGATTAAATAGATAAGTATTGTTCATTAAATAACGACAAGTTCCTATAGCTAGGCTTACAATAACAACATTGATTGGCGTTTATTCTTTGTGCATAACTTTCGATTATTATGAAATACTTAATTATTATTTCATTATGTACAATGTATATTGCACGACCCGTTTTATACATTGATTTCTAAGTTTATATAACTTAAAGTAGGACAAAAATAAATAGGTAAATGAGGTACCGTAAGTAGGTGATTGCATCATAATAAAATTAAAGATTTTTGCTTTAGATTTTTTTTAAAGAACTTTGA…
comp83911_c1_seq8	1041	n290226	3e-05	AK018046	mRNAlike lncRNA	Mus musculus	Mouse noncoding transcript	FANTOM3	5830469K14	http://fantom3.gsc.riken.jp/db/annotate/main.cgi?masterid=5830469K14	GAACACACATAGTTACATACATATGTACATTGCAAGTTAAATAAAAGCTAGTAAAAACATTTGTTTTTTTTAGAGAAGACGAAAAACTGATTCCGTCAACATGCTACAAGTGTTCTGTATAGAAAATTGCTTTTTGCACACAGCTAGAACATATTTTTAAATCTGTTTTGTTGGTGGTTGAGTATTCTGCATTCTCGTTCATTCATACGCATAATTGAAAGACCTTGATTTTTGGGTTAAGCCCATTTCGATGTAGGTGTGCAATTTTATAATTATTATTATTTCATAATAGATTTTCGTTTCATAAGATAGTACAGGTATGAAGTTCCATATTAAATTACGACAACAAAATATAGCCTTGCTTATTAGAATTAACGAGTGACCGTAGTCGATTTGTTT…
comp84671_c0_seq8	486	n288065	0.0002	AK149114	mRNAlike lncRNA	Mus musculus	Mouse noncoding transcript	FANTOM3	7120484I23	http://fantom3.gsc.riken.jp/db/annotate/main.cgi?masterid=7120484I23	GTTTGGGTTCACCTTTTATGATCATATAAATGTACCACAGCTATTTCTCCACCACCCAAAGGTGGACTGGGAGAAAACGCTTAAGGTGTTAAGTCCGCCATTGTACGAAATGTGCATGAAGTATAAATAAATAAATAAATAACCATTTGGCTGGTTATCGTTATAGTCAATTAGGGCAATTAATATATAGGCAATTTTTTTATCCATGTGCGGAAAGTAAATTCTAACTGTAATCGCAGGTGGAAGCTAACAACTCATAAATATAATTAGGTACACATAAAATGGCATTAAGTTTCCAAACTACTTCATTGTTTGAGACTTAGCCTTGATTGTAATCTAAAAATTTCTAGGTCAATACTCAAACAATGTAATAGTTAGTAATTTAATTTGCATGAAAAA…
comp2236014_c0_seq1	352	n367516	0.0005	NULL	lncRNA	Homo sapiens	Human lincRNA	BodyMapLinc	TCONS_00008880		CGGCTGTACACTGTAGTACACATATTATTTTAAATGTTAATTATATCAACAAATGATCCCGTTTTCATTGGAGCGGGAAGAAAATGCATGTTTTTACTTTTTATTAATAAAAAAACCCGCACGATAAACGAGACGAGTAGAAACCTGAATTTTACTGTTGCGTTTCATTTTCATCAGCATAGTAGGTATTAAAGTATCTAAAGTGTAATGTACGATAAGAACGAAGTTCCAAAAAAATAAGGAAAATATTATCAATGTTTCTATCTTTGTCATAGGTTTTTGACAAAATGAATACAGTTATAAATATGTATTTTAATCAAGAGAGAGAGATTCTTATCATATACACTTCCTG
comp76736_c0_seq1	729	n324084	0.0003	NULL	mRNAlike lncRNA	Homo sapiens	vega lncRNA	GENCODE	OTTHUMT00000128844	http://vega.sanger.ac.uk/Homo_sapiens/Transcript/Summary?db=core;t=OTTHUMT00000128844	GGCATTGAAAAAGAAGGATGAGAATAGAGTGCATGTAGCAAAGATGAGAATGTTGAGATGGATGTAGGACGATAATAGGCAACCAAGTCGGATATAGTGCAATGAGTAGGAATATAGGGAAAGTAGTGACAGAAAAGAAATAGAGGTCAGATGAGAATGTATGAAACATGTGAATGGATGGAGAGGCACATGTTGACCACGGAAAAGATAGATTGATTGCCTGATAGATGATATAAATAAGAAGAGACTGAATGTTAGGAAGCTAATAACATGTTGCGCTAAACCCAAATAATTTAGGAACAGAGTAGGAGATTATAATACAATGTGTACAAGAGGTAATACAATTTGGGCTATTTTCGTTTTTAATATACATGTTGTTTTATTTACATACATTTTTTG…
comp1870230_c0_seq1	488	n280862	0.0008	AK041202	mRNAlike lncRNA	Mus musculus	Mouse noncoding transcript	FANTOM3	A530090C13	http://fantom3.gsc.riken.jp/db/annotate/main.cgi?masterid=A530090C13	ATGGTAGATAAGTAACTGTTCCACCAGGTTCCACCCATGTATCGAGGGAACTACTTCCTTTACTCGAGCAAAATACACAAACAGCCTAAAGTTTAGTTATTAGTTTATAGCCATACCGGGATAATAATTGTTTTTTTTTCTTTTTTAATGGGGAATAGAGTAACTTTACCATGGTTGAACAATTTTTCAAATGGTCCAGGCGAAGCCTTTAGGGTTAAAACAAACAAACAAAAATCCTGTTTACACTACTGTACTGTTGACATTAGTAGAGATAACTAGCTCGACTTACCTGCTCCATCCGTTATCAAATAAAACTACTTCCCTCACCCAGATAAAAAATAACCCTTCCTTTCTCAGGCTCTAAACTATCTGTGTACCTTTCATTCAAAATCGGTTTAG…
comp80432_c0_seq1	602	n277583	0.001	AK045617	mRNAlike lncRNA	Mus musculus	Mouse noncoding transcript	FANTOM3	B230216A14	http://fantom3.gsc.riken.jp/db/annotate/main.cgi?masterid=B230216A14	GAAGTTCTAACTCAGATTTATTAGCAATCATAATTATGATGATTCATTAAAAAGATCATCTCGTGAAATCTCCTCTTATTTTTTATTCTTAATTATTTTCTTATCTTCAACTACCAAGCGGTTTCACTCGCATCCCTTAGAAAATACTACACGCTCCCGGGTAAAAACCCACACCTACCATAACCTCTCGATAAATGGTCTATCAAACTATGACAGAATTTTTCAAATCGGTCAACTAGTTGCTGAGATAAGCATATTCATAGAAACTCCCTGTTATATCTACCTCTCAAGAGAACAAAAATCGCTCAACCTTCATACAAAATCGCCCGCCTACAACTCCAATGCTAATAGAATTTTGTCATACCATTTTTTTGGGCAAACGTTGCTCGCTTATACCAA…
comp75872_c0_seq8	785	n263879	0.0003	AK159062	mRNAlike lncRNA	Mus musculus	Mouse noncoding transcript	FANTOM3	K530047J24	http://fantom3.gsc.riken.jp/db/annotate/main.cgi?masterid=K530047J24	TTCGGTTGTGCACCATTTAGCAGAATTTTCGTTGGTGGCGGTCAAGGTGGTCCCCGCCTGCGATGCTTTCCATCAATATTTATAAATTATATTCAGTAAATTTGTATTCAAAATAAGTTTCTGTTTATTTAACTATCGATTACGAACACATATTGTAGTGTATTTTAATATAGGTATTGTTTAAACGGTATTACATAATTAGTTTTTAGCATTTGATTGATCAATATTATTGTGGGGCTTGTTTTACTCTTTTTTTAGTGTGCAGTCGGGTATTTTGTTTTTTTAATAATAATTCTTTTATTTATAACTTTTTAGCTGTTTTTATTTAACGAAAATGTTGTAGATGTAGAAGACTATGTACCTTACTTTACCTTACTTTACCTTATGCGTGTGCCCGCA…
comp1257207_c0_seq1	266	n344496	0.0004	NULL	lincRNA	Homo sapiens	Human lincRNA	Scripture Reconstruction LincRNAs By Luo	linc_luo_44	NULL	ATCGCGATGAAGAAGAGTAAGATTCTCCTTAAATTGTTCAAAAGATAAACGTCAAAGGCATAAGAAACTGGCAAATAACGTGGCTTTCTATTGGTAAAATAACTTGCGAATCGGTTTAGTAGGAAAGGTGTGTTGTTTAGTATGTAGGTGAACAATGTACATAATAATAATAATGTGTGTACCATGCATATTTATATAATACATACAACGTGTGTCGTAAACCGTCAGCAAACCGGTTTCGCGTTGCGATTGTGACCGTATAATCG
comp88753_c0_seq11	1524	n272964	0.0006	AK050605	mRNAlike lncRNA	Mus musculus	Mouse noncoding transcript	FANTOM3	C920012N01	http://fantom3.gsc.riken.jp/db/annotate/main.cgi?masterid=C920012N01	ATACTGTGTTTATGTTAACTTTATAAATAAGTACAGTCGTGGAATGAAAATGTTAAACAACTTTTTGGTTGGAAAAAAAAATGACTCTAGGGTTATGAGAAGTACCCATTACCCATTTGACATGGTAGGCATCCAGTCTATCCAGATGCACCTGAGTACCATAGCTTCACATGTAGATTGGCAGACTTTTAGCTTCAATGTAATATTCAATGCAATATTCTAAAAAAAGTATAGCCATTTAATGAATGTGTTACTTCCCTTTTTATTCTACGACTGTGCCTTCTGCTCTCGAAGTACTTTTTTCATGCACGGGCCAAACAAATAAATTACTGTGTATCCTCATTAAAATTACAGTCATTGTGTTTTTACTCTACAGTCACTGAAGTTAAGTGTTTGTCG…
comp68066_c1_seq1	436	n283421	0.0007	AK138100	mRNAlike lncRNA	Mus musculus	Mouse noncoding transcript	FANTOM3	A130093G14	http://fantom3.gsc.riken.jp/db/annotate/main.cgi?masterid=A130093G14	TAACGCCCATTTCAGCCGTGAACTGAAAATAATAAATGAAATTTAATTTATTTAAAGCTTATTTTTAAAGGATTTTGGGCTAAGGGCTAACCAATGCATCGAATATGTGAATTAAAAAGTAGTATGAAGTTTTTTTTTTATTTAGTACAGAAATGCCCAATATCCTTTAGTGTTTTTTCTTACTTTCATATAAGTACATTTTCTATCAACTCATTAGATACGAGTAAATTTCTATTAAGTACCTACCTACAACATAACACTTAAGATAATTTTTTTTCATAAACAACATTTTATCTACTGAAATTTACACTTACAGTTAGCTACTTCTAATTCTCCTATTCTTAGATACAACAATAAGTTGAATACAATACAATTTTAAACCAACTAACAATAATTATT…
comp21857_c0_seq1	617	n275040	0.001	AK048448	mRNAlike lncRNA	Mus musculus	Mouse noncoding transcript	FANTOM3	C130061I16	http://fantom3.gsc.riken.jp/db/annotate/main.cgi?masterid=C130061I16	CCTCACCTGTCATAAAACATTTATTATTTTTAACATAAATGTTGAAAAATTTACCGACATACCAGTCTTTTGGCATATTATAACGTACCTCCGGTGAATATAAAACGTCATCAATTGATCCTTGAATTTATGTTGTTACCTCGATTTACCCTTTACCAAACTCCAGGATTGAAACTCCTTTCCTAGCAACACCGATCTTCAATGGTGTGGATAATTATGGGATAATTCGACGTACGAGGTTAAAACCTTTTTACATTGTCAATCTTTTATTTTTATTTTTTTTGATTTGTCAATATGATATGTCATCATGATCTGTCACACCAGAATCTAAAAGAAAATAAACAGTATTAGCTATTTTCTACATAATTAGCAGACAATTTACATTATGAAATCATAAAA…
comp77885_c0_seq3	293	n265973	3e-05	AK089793	mRNAlike lncRNA	Mus musculus	Mouse noncoding transcript	FANTOM3	F830021O17	http://fantom3.gsc.riken.jp/db/annotate/main.cgi?masterid=F830021O17	ATGCGACGGAGGATCACGAAGTCTGTCTGTCTGTCTGTATGTATGATCTCCACAAAGATACTAAACTACTTCTACTAAACCAAATCTTTTTACTCTTAAGACCCATTATGGGTAATTTACACACTCTAAAGTTTGCAAAAATACACTTTTACCCTAGGAAATTTTCTATCTCCTTTGATTCCTTGAAAAACCTTTCTTCAAACTTCTAGAAGGAATCTTAGTGACCTTAGACCCGAGAGAAACCTGTCCAGAAAGACCAAAGATCTTGCCAAAATTCCCTAAAATCTTATAAG
comp86784_c0_seq1	1965	n275160	0.0008	AK048335	mRNAlike lncRNA	Mus musculus	Mouse noncoding transcript	FANTOM3	C130049O20	http://fantom3.gsc.riken.jp/db/annotate/main.cgi?masterid=C130049O20	TATCAGAGACTTTATCAGTAACTGATGAAACTGGGGGTTAAAATAATAGTGTTCCATTATAATAGATACTTTACTTATAGTTTTTGTGTCTTGTCATAAGACATGCTCACCGTTTAGATGTAATTAGTAAAACTTAGTATACACTGTTCAATGCCAAAACATTTACTTTATTGTTGTTTATTAGTTTTATTTACATTAGGATGTTTTATATAATTTACTATTTATTCGTTAACTTATTGGGAGTAAACTGTGACTTTCCCAAAATAAAATTAATAAACCAACAATATAATTCTATAGACTTGCGTTGTGCCCAGTTCTTCCGACCCTTGCATTAATATAAGTAATAAAAGTAATTATAATTACTATGTCAGGGAGTCTATATCCGGCCAAAAATGTGTA…
comp89782_c0_seq1	539	n284344	0.0008	AK137775	mRNAlike lncRNA	Mus musculus	Mouse noncoding transcript	FANTOM3	A130004A03	http://fantom3.gsc.riken.jp/db/annotate/main.cgi?masterid=A130004A03	CAACAGTGAAAGAATTTTTAAAATGGGTTCGGTAGCGACGTAGCCTTTAACAGCCGAAAAATGATTCCTCTTTATTATATATTAGTATATGTAAAGTGTAATCAGTCAGTTTTACAGATTTATCGAAATGAATGCACAGATACTTTTAAAGAACAATTCAAGCGAAATTTTGTAGATAGAGAGTACATTCGTGGCAAGTTTTTTTATTTTTTTTTCACTACAAAGATTGGCATGTCTATGGCAAGAAGTGTGATAGAGTAATACAATATATTAAGTACAATTAATATTGTAAATATTACAAATACTTTTCCATTTTGATGTCAAACCCGAAATAGGTTATTTATTGTACAAAATAATTAATTAATTAAAAAATGTTCACTTTTTCGGACTCGGACGAGT…
comp1388687_c0_seq1	352	n266848	0.0005	AK154560	mRNAlike lncRNA	Mus musculus	Mouse noncoding transcript	FANTOM3	F630047G23	http://fantom3.gsc.riken.jp/db/annotate/main.cgi?masterid=F630047G23	ATAAAAAATAAATAATGTAGGTATAGGTAGAAGAAAAATACTTCGCGACGAAGTGCAGTTAGGTTAAATAATTTTAGTAATTAATATTTACAAAAGATGCCAATTTTAAACACCGAATCACGAACTACAGTAAGTATAATCGTCTTGCTTTTTAATATAATTGTTAATTTTGAAGATTTTCGGTTAAAAGCCCATTATTTTCGAAACAGCGAGTCCAGAGTGTTAGAAAGAGCAAGACGATGTAAAAAGAGAAAGACAAACAACTGCGTTGTACGTTACAGACACTAGATAAAACGACATACATACAAAATAAATAAATACTTATAATTATGAGTATAACAAAACATTAGAT
comp78442_c0_seq1	1238	n274378	3e-05	AK141076	mRNAlike lncRNA	Mus musculus	Mouse noncoding transcript	FANTOM3	C230037E21	http://fantom3.gsc.riken.jp/db/annotate/main.cgi?masterid=C230037E21	GGTTATTTAGGAATTGTTGTGTCCAAAATTGGGCTGGAATTTTGGATGTGTAAAATTAGATTGTGGTATGTATTTGCTTGGTTAAAAGTCTGGGGTAGGTATGCAGATTTTACTAGGTTAAGAATTTGTGTTAGATATTTCCAGATGCAGATCATGGAATGAATGAATGAAATATCTAACATATTTCCAAATCTGAATTAATTTAACCAATTTAGTCTGTCACAGAAAATGGTAGTAGTATAAAAATATTTTGGAAAGAAAAAATAGAAATAAATAGATGATAGGCTGCTAAAATAAAGACGTCACGTGTCTTGTCAGATGTACGTAACTACGTGACTGTGTATTCACATAATTATATTGGTTTTTAATAAACATTGCTAGACATTTAAATGCTAGTGG…
comp1333064_c0_seq1	419	n277167	0.0007	AK046241	mRNAlike lncRNA	Mus musculus	Mouse noncoding transcript	FANTOM3	B230359C11	http://fantom3.gsc.riken.jp/db/annotate/main.cgi?masterid=B230359C11	AACCTCTCCTGCGCCTTAGCTCTGAATAAATATGTATAATATATAAGCTTAAATAAATATGTTAAGATGTACATTTCAAATGCCGTTTCTTATTTTCCGAGTGTTGATCAACTTACAAGTCTTGTTATTTTCCACAGCTGAACCACATTTACGACAATGTATATTAACAAAGTATGATTCCAGTTTATGCATCATACAATATTTCCATAATATCAAAATAGTTTTAAACCGCTTCCCAATTATTGACATTGTATCTGCGTAGCAAATTCCATTCAAATCAGTTCAGTTATTACTGAGAGTGTAACAGACTGGTAGTAGTTTTATTCCCTCACCTAAAACAGGATACATACCCCTATCTACAAAAATTTAGAGGATTACAAATAATAAGGTACTTACTTG…
comp87213_c0_seq2	502	n410190	0.0008	NR_036693	lncRNA	Homo sapiens		RefGeneNoncode	NR_036693		GATAAACAAAAATCTATAATCAATTTGAATTATCCAAATTGGTATAGCGTTTAGCTATCAAAATTAATGCAGAATCATCATCATCAGCAGCAGCAGTGGTAAGTATAGTGGTATCGAACTTTTTCTGTAGTTGACAGCTGTGAATTTTTAAGGGAAAATCGCAGTCTTTGAATAGAAAAATGGTCAAAATGTATAACTGTCTCAAGGCAATTTAAGCTTCTTTGTATATTACTATTATAAAAAAATATAGCAGTTCTGTAAAGAGGTCGTAACATTAGACATTAACGAAGAGCCACAAAATACAACTAACGACGGACAAGATTTTGTGCAAATAACACTAAATAAACATTTAATTTTTGGTAAAATAATACTCTCACATTTTAAAAATAAACTGGGCAA…
comp83911_c1_seq12	1089	n290226	3e-05	AK018046	mRNAlike lncRNA	Mus musculus	Mouse noncoding transcript	FANTOM3	5830469K14	http://fantom3.gsc.riken.jp/db/annotate/main.cgi?masterid=5830469K14	CAAAATTTCAGCTCAATCGGTTGAAGGCAAATGCCTTAAAATTAAGATGTACAATTCCACCCGAACACACGTACTTTGCAAGTGAAATAAAAGCTTGTAAAAACATTTTTTTTTTCGGAGACGACGAAAATCTGATTCCTCCAACATGATACAAGTGTTCTATATAGAAAATTGCTTTTTTACGCAGCCAGAACATATTTTTAAATTTGTTTTGTCGGTGGATGAGTATTCTGAATTTTCGTTATTCTTAAATACGCACAATTGAAAGAACTTGATTTTTTGGGTTAAGCCCATTTCGATGTAGGTGTGCAATTTTATAATTATTATTATTTCATAATAGATTTTCGTTTCATAAGATAGTACAGGTATGAAGTTCCATATTAAATTACGACAACAAAA…
comp88753_c0_seq2	1763	n272964	0.0007	AK050605	mRNAlike lncRNA	Mus musculus	Mouse noncoding transcript	FANTOM3	C920012N01	http://fantom3.gsc.riken.jp/db/annotate/main.cgi?masterid=C920012N01	AAGTACAGTCGTGGAATGAAAATGTTAAACAACTTTTTGGTTGGAAAAAAAATTGGCTCTAGGGTCATGAGAAGTACCCATTAACCATACATGATGGTAGGTATCCAGTCTATCCGGATGCACCTGAGTACCATAGCTTCACATGTAGATTGGCAGACTTTTAGCTTCAATGTAATATTCAATGCAATATTCTAAAAAAAGTATAGCCATTTAATGAATGTGTTACTTCCCTTTTTATTCTACGACTGTGCCTTCTGCTCTCGAAGTACTTTTTTCATGCACGGGCCAAACAAATAAATTACTGTGTATCCTCATTAAAATTACAGTCATTGTGTTTTTACTCTACAGTCACTGAAGTTAAGTGTTTGTCGACCTCACTTTATTTTAACTACATACCTA…
comp1636610_c0_seq1	1012	n339017	0.0004	AL157450	mRNAlike lncRNA	Homo sapiens	Human lncRNA	JounralRNA	1446	NULL	ACTTAGGAGAATCGGGCCCCAGTACTTTTAGAGTGAAAGCGCGACCGATAGGAAGAGCTATTATCGCAATTATAATATAAATAAGGATTGCAAAGGATAATACGTAATAGCTTGCCGTCACTAGGCAACAGATAAACAATTAACAGAGCAAATGTTTCATTAACACTGATATAAAGTTTATATGGTTATTGGCTCATAGGCTTCCAAAAACAACACATAAGCAGCTTTAAGCCCAAAAATCCGTAAGGGTTAAACCCGGGCGTGTAGATTCGGGATTTCCAGAAGTAATGGCCGAAAGAATGTCCTACTCAAACTAAACAAAATCGGGTCTATTCATCTATTTTGAATGCAAATTAATCCATTAATCCATCTTAAGTCGTGGTATTATCATAATCAATA…
comp84964_c0_seq3	1559	n282081	4e-05	AK039912	mRNAlike lncRNA	Mus musculus	Mouse noncoding transcript	FANTOM3	A430027N15	http://fantom3.gsc.riken.jp/db/annotate/main.cgi?masterid=A430027N15	CATATGATTTTGTCTCAAGAGCAGAAATTCTAAAGAAATCAGTATATTGAGTACATCTATGGGTTACAAGTGTCATACTGTAAAAGATTTAAATAAAACAATGGCTAAGAAGATTATGTTTTTCATAATCTTTTACATAAAATAAATCATCAGTGCCAGTGAAACGACCAATAAAATAATTCATCTTGTTTTCAATAACAATATTGCAATTATACATAAAGAAAGTGACAGATTGGAGAAAAGGAATATTGTTTTTATATTCAAGTGTAAATTCATTTAATTCCTATCACACTGAAACAATAGCTTTTAACAATAAAGTTAAAAGTTAATTGGAAACGTCACAAGACGAAAGTAATAACAGTCAAGAGGAATCAAGTACACTAGAAATTGTGGAAGATG…
comp48128_c0_seq1	1476	n413506	0.0006	NULL	lncRNA	Mus musculus		EnsemblNoncode	ENSMUST00000166789		ACGGTTATTTGATATGAAAATATATAAAAGATGTTATATGTTACGTCGTTATTTTTTGTTAAGCAATGTATTTTATGTGAGTCCAAAAATAAAATGAACCGTGTTCACACGGCGATTTACATAAGAGTGGATGTTTTAATGAGTGAAAGATTCTACAATTACAATGATGTTTGGCAAATAAGAAGCAGTGATTATTCCCGAGGAAAAGCGGTTTTATTTTTCAAAACTAAATAATTATCTTAATCTGTGACTATTTGTATTCACTTAGTAATATATAACTGAAATGAAAACGGATCCGAGATGATAATTCTCACCCATGTCCAACAAACTGTTACTCCTACACGAATATATCTAAGTAGCTACATTATTATGTCCTTCGTCACTGTCGCAGATACTATA…
comp84486_c0_seq5	1370	n339241	0.0001	AL080152	mRNAlike lncRNA	Homo sapiens	Human lncRNA	JounralRNA	1673	NULL	TTTTTTTTTCATGTAACATAAAATATATATTTCTTATTTCCTAAATACATAATTTTATGATAATAAGCTATATTAAGTCTAACGCCACGCTGGCACCATACCTAGAAACAAAATTTACACAAATCTACACTGATAGGTAAAAGGAATGATTAAAACACTTAATTTTAATTTAAAATCACAATAATCAATGCATCTATGATATTTTTTTATAAGCTGATTATCTAAGTATATAACATAACGCGTATTATTTTATTTAGCTACAGGCTGAAGTATAGAAAAACTACATTTCGCCATTTATTTATTTTTAAGTTCCATACTATAAATACAACGTGTAATATTATATGTGCAAAACCGAGACACCACAAACGATTTTTATTCGATTGACCAAAGTCTGAGAGA…
comp24158_c0_seq1	302	n273642	0.0005	AK141366	mRNAlike lncRNA	Mus musculus	Mouse noncoding transcript	FANTOM3	C430040N15	http://fantom3.gsc.riken.jp/db/annotate/main.cgi?masterid=C430040N15	GTGCTCTATCACAGATATTTTGAGGTAAGCAACTCATATTTATATCATAGTTCCCGATAAGTTAATAGCGGTTCAAAACTGACTTCTGAGTTGAGCTATAATCCTTAAATGGCCCCTTGTACTTGCGTTGAAAAATACTCAGTAAGTAGGTACAATAAGCATAAAAAACCGGGTTCCGTAGTTTTTCTTCCTCCACAATGATGGTGCACGCACAACTGTCAGAATCAATCGCAGTGACCGCGGCAAAAAATACATACATCGAATGAATGGGATTCTTTTTATGAAATCTTATAAAATTTCGT
comp75432_c0_seq2	309	n281444	0.0005	AK079900	mRNAlike lncRNA	Mus musculus	Mouse noncoding transcript	FANTOM3	A430108F07	http://fantom3.gsc.riken.jp/db/annotate/main.cgi?masterid=A430108F07	CTTTCAAAAAGAAGTTGTTATTTTGTACGTATTAATATGGAAACAGACATATATATTACTTTAGCTGTTTCATTTAAAGATTAGCTAAAAGCCCAAAATTTTTAAGTGCCGGTTCTAGGTGTAGGATGAAACGCCTTATATGAAAACATACATACATACATACATAAAAAAACACGCCAAAGTTGGCCACGCCTGTTTTCTTGGTAGTCTGTTGAAAAACGCACCAAGAAAATAATGCAAAATATGAAAGCAGGCTCTTCTTCAAATAAATTGATTTGCTCATTCAAAATAAAAATAGTAAATTGCTTT
comp4506384_c0_seq1	229	n268132	9e-05	AK053653	mRNAlike lncRNA	Mus musculus	Mouse noncoding transcript	FANTOM3	E130118L16	http://fantom3.gsc.riken.jp/db/annotate/main.cgi?masterid=E130118L16	GTTCTGATAAATTAAGATTTTTTAAAATGAAAATCACTCTTTTCTTTTTAGGAGTAAAAGTACAATATTTTCTTCAAATAAAACTTGCGGAAAAGCTTCTTAAAAGTATTAGCAATACCTACCTAGTTTTTATTTCATGCATTTTCCCCAGTTTATTCTTAGAAAAAAAATCCTCAGTGACTTTTTTACAACAACTTTTTTTTGCAACTTTTTGTAAAATAATGTCAAA
comp881799_c0_seq1	295	n338941	0.0004	AK001781	mRNAlike lncRNA	Homo sapiens	Human lncRNA	JounralRNA	1368	NULL	ATGTCAACGTGTTCTCCTGACTAAATGTTTTTCTAGGAAACCAAATAAAAAATCAATTTATAAGTCGCCAAAAGAACCGCAAAACGTTCAAAATGTGCCCAGACCCATTTATTCGCGTTAGGTATAAAACTATCCTGCATAATTGTAGGGCTAGCTTTCCTGATTCGATCTATATTCGATATGAAACAAAAGGCGTGAGCTTCATGAATAACCGAACATACTTATCTGATAAAACACTCCTTGAATTTAATATAATGGCATCTTTTTTTCTAGGTTTGTAAGGACATAAAAATGG
comp568413_c0_seq1	344	n289490	3e-05	AK078075	mRNAlike lncRNA	Mus musculus	Mouse noncoding transcript	FANTOM3	6330436M20	http://fantom3.gsc.riken.jp/db/annotate/main.cgi?masterid=6330436M20	AATAAATGATTTGATTTGATTTGATTTGACTTCAAGTGCGTAAAATATAATATTTTATCAGGTTGCTATTGAAAGAGAAAAGACAAACATACGTATACCAGTGTATAAGAATGACTCCCTAATACGTAAGGACAAACGTAAAACTCATATCCATAGATGAGGTCAGTAAAATGGCTCATTACGCTATTAAATGGCATTTCGTACATATGTAGGTGTCATCTACCGAATGTGAAATGGCCCGACTACGCGGTGCTATGTCTCGTTAGTCAGCCAGTTCGTATTTTTTATTATTTATCAACTTTGAGTATACAACACTACTTGAATCGTTTTAGTTGGAATGGTCA
comp165258_c0_seq1	536	n376542	0.0008	NULL	lncRNA	Homo sapiens	Human lincRNA	BodyMapLinc	TCONS_00027885		TATGAATATAATTCTCAATCACAAAGTATCACAGGACTGATACTGATATTAATAAATACTTAGATTATAAAGCAAAATAATTTGTTTGCTTGAACGTGCTTATCTCAAAAACCACTGGGTTTAAAAAAAATCTTTAAACACTAATGTATACCACATCCTACAGGTGTTGGTAGAATAAAACTCCAGTAACTTCGTAGCTAAAAAAAATCTTTCGCCCGGGGGATATGATTGTATTTCACGATAGCGGGTAAACCATACTTGTGTGTGTAAATGTATACATATATGTATATGCACATTGTTTCTATACGTGTAAGCTTAGGAATGCTCAGTATTGATCGACTCACCCGAGTCAGTCAAAGACAATGTGCATGTACACACACAAATATGGCTAAACCACTT…
comp84455_c0_seq2	504	n274280	5e-05	AK082439	mRNAlike lncRNA	Mus musculus	Mouse noncoding transcript	FANTOM3	C230051A22	http://fantom3.gsc.riken.jp/db/annotate/main.cgi?masterid=C230051A22	ACTGAAATAAAAATAACAATTAAACATATATTTTATCAATTTATAAAATCTATTATGGCACTACCAACTGTATCTAGATCCGAGCCCGTTGGCCGTCTACTTGCCGACTTATTGCTTGTGTAATCTGGAGCTCTGCATTTGCTCTACGTTCTTCAATGGCTAGGAATCGCTTTGTGACGCTAACCATTTCAGAGCGGCGTTGTGACGGAGGTGACCTTCTCAGCAGTCGCCGGCGCGTTGCAGACTGACGCGGAGACAACTGGACACGGTGAGTCGGAGCCATTTCATTTCATGGCCTGTCTCGCTATCAAGAACCTCACTTAGATCAGCCAGCTGCTCTACTGGAGGGGCAATATTACATAAAATGCTGACTTCACCGTTCAGTGCCCTATCAATTGG…
comp84671_c0_seq15	586	n288065	0.0002	AK149114	mRNAlike lncRNA	Mus musculus	Mouse noncoding transcript	FANTOM3	7120484I23	http://fantom3.gsc.riken.jp/db/annotate/main.cgi?masterid=7120484I23	GTTTGGGTTCACCTTTTATGATCCTGAAAAGGCAATACACGAATTGCTTATTTAAAAATAATTTTAAAAAATCCTCTTTATAAATCGTACAGACTTGATAAAATTCTAGAGACTTCTACAGACATATAAATGTACCACAGCTATTTCTCCACCACCCAAAGGTGGACTGGGAGAAAACGCTTAAGGTGTTAAGTCCGCCATTGTACGAAATGTGCATGAAGTATAAATAAATAAATAAATAACCATTTGGCTGGTTATCGTTATAGTCAATTAGGGCAATTAATATATAGGCAATTTTTTTATCCATGTGCGGAAAGTAAATTCTAACTGTAATCGCAGGTGGAAGCTAACAACTCATAAATATAATTAGGTACACATAAAATGGCATTAAGTTTCCAA…
comp877560_c0_seq1	1009	n283205	8e-24	AK138213	mRNAlike lncRNA	Mus musculus	Mouse noncoding transcript	FANTOM3	A230035K23	http://fantom3.gsc.riken.jp/db/annotate/main.cgi?masterid=A230035K23	TTTTTTTTAATGGGGTGAATATTTATTTTCAGTAATTACAAACTTGAATATGTACACTAAATTTACAAACTTAAACTACTTTACTAAATAAAAATACTATAGGTACATAAAAAACATAAAAACTCATAATTTGCGCATAAGATGCAGGTATGGTACCATGGACCCAATATCAGTTAGCACCAATCTTTTTAATATTTTTTTAACATTTTCTTGCTTAATTTCAAAATATACGAAAAATAAATAAATTGAACAATGAATGTATTGTATTGAAAATTAGCGCCTGTCACTCATCGATATGCAATATTACGCACTAGTGCAATTTGATGAAGTTTTATTCTCAAGCTAATGGTAATCACTCATAGAATATGTATTCAATTGTGTATTTTAATCTTAATTATG…
comp50122_c0_seq1	470	n363567	0.0002	NULL	lncRNA	Homo sapiens	Human lincRNA	BodyMapLinc	TCONS_00000447		GTATGGGTATGATGGGTGCATAAAAAGTCTGTAAAAATAAACAATAAATATGCAAATAAAGTTATCAGAATATAGCAAAGCATTTAGCAAAATAGTTGGTAGTCCTAGCATGAAGCATGTTCAATTATACAGCTTCGCAGCTTATTAAAATAATATAAAATAAACATAAACAAGAGCATATTACAAGCCCCGTTAAACCATATTCCGATTCTCACAGTATTAAAATAATTAAAGGTTTTTATCCCACCAGCACCACTTGTTATTTTAACACGAATAATCGTATAGCTTGTCAAGGTGACACGTAACATTATGACCCCTCCCACATTTGTGTCTAACCGCACTCGAAATAGCTTCAAAACAAACCTAACAGCACTGCGACATCCCCCAAAAAAGCTACTA…
comp1893177_c0_seq1	396	n293357	0.0006	AK029432	mRNAlike lncRNA	Mus musculus	Mouse noncoding transcript	FANTOM3	4833435K03	http://fantom3.gsc.riken.jp/db/annotate/main.cgi?masterid=4833435K03	GTTTAACCAGTTTACATAGGCTAATGAAGACACATTAATTTGTGTAAAATCCACTTATATATCAGATGTTTTTATTATTTGCAGGATATGTAGCCAAAAACAATATGTCTCCACCATTCACGGCAAACAAAATGCTCAAATTACTGGAGGAGGCATCCCAACATGTAAAGGCAGAAAATTGGAAAAAAGTAATACAAAAAACTCAAAAAATTATAACAGACGACTGGAATAAATATATCCGGATTTATCGAATTAGGGACTAACAATTTATTATTGCCGTTGGAGATTCCGATTCCGATATGGATACAAATTCAGACCAAGAGTCAATCAATCAGGGATTCCCCAAAAATGTAATACCTCATTCGCGAATGACCAACGCTAGTCAGGGGATTCCCT
comp627254_c0_seq1	365	n297477	0.0006	AK003613	mRNAlike lncRNA	Mus musculus	Mouse noncoding transcript	FANTOM3	1110011K07	http://fantom3.gsc.riken.jp/db/annotate/main.cgi?masterid=1110011K07	AGTTACCCGGGCAACCCAATATCCAAAGGGATACCTACATATTTTTAATGTTAAGTAGTTAGTTAATAAATAATATAAGTTTTAAAATATATTTTTCCCGCATGCGATAAATGCAATACTTAGCAGAAGGTGCAAATTCATTCATATTTATTTTTTTATACTAATGGTCCCATTAACTAATCATGGCAAGACATATCGATATCCAAACATCACTAGACAAATTGTACCGTGGGAAATGAAACCCGCAACTCTACCCACAATCAATTATTTCACATTTTACACAAATATGCAAACAACAATTTTGTGTAACCAACTTATCAGCAGTAGGTACAGTAATGTCCTATGGTACAGTAGACTGCACATCA
comp88753_c0_seq1	1366	n272964	0.0006	AK050605	mRNAlike lncRNA	Mus musculus	Mouse noncoding transcript	FANTOM3	C920012N01	http://fantom3.gsc.riken.jp/db/annotate/main.cgi?masterid=C920012N01	ATACTGTGTTTATGTTAACTTTATAAATAAGTACAGTCGTGGAATGAAAATGTTAAACAACTTTTTGGTTGGAAAAAAAAATACTCTAAAAAAATACTATACATGTGTTGCTTTCCGTTTTATTCTACGACTATACCTTCTACTCAATTCTCAAAATCAACTTTTTTCATGCACGGGCCAAACAAATAAATTACTGTGTATCCTCATTAAAATTACAGTCATTGTGTTTTTACTCTACAGTCACTGAAGTTAAGTGTTTGTCGACCTCACTTTATTTTAACTACATACCTAACTCAGTCACATTTTGGCTCAAAACAAAGTTTTTCATATCATATCTGTTTAGTTTTTACAACCATGACTGTAAAATTTTTGCATTTGATACATGCTGATATTGAAATG…
comp62949_c0_seq1	414	n271119	0.0006	AK052248	mRNAlike lncRNA	Mus musculus	Mouse noncoding transcript	FANTOM3	D330013E07	http://fantom3.gsc.riken.jp/db/annotate/main.cgi?masterid=D330013E07	GGGTTTCACTCACACAGGGAGAGAATAAATTCCACTGCGGCTGGTTATAATATTATACTATGGTGGTGTGGACATTTGTTCTACCACAATAACACAAACCCAAAGGGTTGATCCTACTATTAGGTATAAACATGAAAAAGTAAATCAGGTACCGTTACAAAAGTACCCGTAAGCTGAAAAAGGAGGGAAATGGCCCCTGATAAAGAGTCAAAATAAAATAAATTTTTGATTTCCCACAAAATAAAAAAAATATCCATCAACACAGAATTCTTTCTTCAGTAATATCTCAATATTGTAGTAATTATCAAAATGCCCGACATCAATGCTACATTCATATGAACTGATTGCAATGAGGAAAATCAATAAACCCGGCCGAGTACGACTCGGACTAGCGCACGA…
comp2139906_c0_seq1	330	n297206	0.0005	AK075688	mRNAlike lncRNA	Mus musculus	Mouse noncoding transcript	FANTOM3	1190006J08	http://fantom3.gsc.riken.jp/db/annotate/main.cgi?masterid=1190006J08	CGCTTCACCTTATAATAAACTAATGCATATTTTGGTAAGAAAAAAAAAATAATTACATACATTTTTAAAATTATTATCCCCATTCCTATAAAATAAACAGTAACGCATTAATATAAAATACATGAATGAAAATGACGGACGCATGTGCGTCTTAGCAATAAATGTTGGCGATCGACCAAATTCCAGCGATTCCATAAGATGCATTATTCATAAACACATGGATCTGTCGTGTATCCCACGTGCTTATAATCATTAAGGTAAACTGTTTGATTTCATTATAATTAAATGCTAATTCATTATGTGTATGTATGTATGTATTTGTACCTATTG
comp77918_c0_seq1	340	n265999	0.0005	AK089784	mRNAlike lncRNA	Mus musculus	Mouse noncoding transcript	FANTOM3	F830020H17	http://fantom3.gsc.riken.jp/db/annotate/main.cgi?masterid=F830020H17	ATGGGCTAACGGCAGGCCAGCCCGTAAGTATTGAAGTCAATTAAGCCTAATAGACAAAACCTTATTATTTTTTAATTAGGTACCTACCGACAGGTCCTTGATCCACTGGGACTATGAATGAATTTAAATACAATGTTAAAATGATCAGGAGAAGATGCATAGCAAAGATAACATGGAGTTTAGTAAACATCAACTCTATTAATATTCAAGTTTATTGGGTTAACTCAATTGCTTCCCTGCTACTAGCAATAATGAAAACTGGAGCATTCCTCTTCTTAAACTGTGTGTTATATCAAAATATTAATTGATTTTTCAGATGAAAAGGACTAAAGAGGATGAT
comp84753_c0_seq1	581	n268007	0.0002	AK087542	mRNAlike lncRNA	Mus musculus	Mouse noncoding transcript	FANTOM3	E130317F14	http://fantom3.gsc.riken.jp/db/annotate/main.cgi?masterid=E130317F14	GCTAGTCATTTTGTTCTCCATGACTACTATCAATTCTGCTGTGTATATTATACAATATTAAAACATTGAAATACTATTTGGTTAATTAACTTTAATTCCTGATATTTAACAAATAATAATACCAGTCCACGATCACAATGCTGCCATTCTGTCCGTCTTTCAATATCCTTACGCAACTATGGCAAGAGCCTGCTAAGCAACACTCACTCTTATTCCTTCTACAATAAGCACCAATATCATCTACGATGTCTCTTACTTCATTACAAAATTTAGGCACCATTTAGGCTTTGCTTCTGGCTAAGTAGAGCACGGTTTGCAGATCATCTTTATTTAGGAAATACAACACAATAGAATTTTAACATAGGAAAATTTAATAAGAGAAAAATGGTAAGATATAAT…
comp90569_c0_seq4	286	n280060	0.0004	AK169548	mRNAlike lncRNA	Mus musculus	Mouse noncoding transcript	FANTOM3	A630092G04	http://fantom3.gsc.riken.jp/db/annotate/main.cgi?masterid=A630092G04	TTGAGATTACAAACTAAAACAAAATTAAATCTATCACAAAAATACCCTGACTTAAATGACAATTTCTCTTCTTTCAAAAACATTTAAAAAGTACAATTTTGATCTACACTTTCATTTCACAACTTACAATCATCAGGATAACTTTTATAAGCTTTTTCAAAGCTTGCACAGATCTGAAATATTTTCTTCCATCCCATCAGACCTGCAAAAATCTTCCTGCTTCAGTGTTCCCTTAGGAAAATGCCCATAAACTCATTTTTCATACTTCATGTTATCAGAATACTGG
comp78442_c0_seq3	3505	n274378	9e-05	AK141076	mRNAlike lncRNA	Mus musculus	Mouse noncoding transcript	FANTOM3	C230037E21	http://fantom3.gsc.riken.jp/db/annotate/main.cgi?masterid=C230037E21	CATGACGGTCTTTGGTAAGTACTTTATGTTAAATTACATAAATTAATAGCATTTTATTCAGAAGACTTCAAAGAGAATTTCTTTATGCGATATCTACGTCGCTTTATGTGATTTTAATAATTCTTTTTAGCAGGAATTCTTATTAGCTGGATATTTTTTCTCGGAAATCTTAATTATTAAATTACATCCACATTTCTACAGAATAAATCTGGCGTTATACGTTAAACAGACTTTTGAAAAGTATGAAAATCGAATACAACTGTTTTAAATAAGTGTCAAACATTGGTTTAACTTTTGCAATATCTAAAAGCATTACATTTCATTGATTCTCATTTGTTTCCATGTATACTCATTACAAGCCCATCTTTCGAACACACAAACAGTAAAACAGTTGACAAA…
comp78710_c0_seq1	245	n271680	0.0004	AK051841	mRNAlike lncRNA	Mus musculus	Mouse noncoding transcript	FANTOM3	D230008K23	http://fantom3.gsc.riken.jp/db/annotate/main.cgi?masterid=D230008K23	GGAGCTGTAGGAGATGCACAAGGTTATAAAATGCCACTCACTGCTGCAGAAAGGGCTAGGAGATATAGAGAAAAGTTGAGAAAGGAAAATCCTGTCAAGTTTGAGGCTCAAAGAATAAAACATATACAAAGAATAAAACAAAAGAGAAAGAGAATTTCAGAAATGACTCCAGAACAGGCTGAGAAGAAAAGAAAAGCTTGGCGAAACGAAAAACGTAGACAGAAAAGAATGATGTTGTAATATTA
comp87463_c0_seq8	592	n286855	0.001	AK079026	mRNAlike lncRNA	Mus musculus	Mouse noncoding transcript	FANTOM3	9230112H11	http://fantom3.gsc.riken.jp/db/annotate/main.cgi?masterid=9230112H11	GGACTGTCTTTTGTAAATTTTGACTTTCGAAAAGTGCTGTGTTGCAGTCAATTTTGCGTTTGAGTTCAATAGACAAGTTCTACCATAAAGGATTTATTGTAGCTATACTCTTCCATTTACAGAGCCGTATATTGCTCATTGCACAATTCAGTACCGTAAGTGTTGTAAGTTTGATCACATGGATGCCACAATCAATGTAGTAGTACCTAGGTAAATCAAATCGTTCATTCAATATTTTTTTGTAAAAGAAACTATTTGATTTGAATGTGGACCGTCATTTGTAAATACAGAATCACCGAATTTATTGATACTGTATTAAATTCAATGGTCAGATAATGATAAAATTGTACTGTTTATATACTGATTTGGTCATGTGGAGTTTATGTGCAGATTTAAGAA…
comp90845_c0_seq1	776	n340571	0.0003	BC034720	mRNAlike lncRNA	Homo sapiens	Human lncRNA	JounralRNA	3033	NULL	TAGCGAAAATCTATTAATATCTATAACAATGCATTTTTATTCAATACATTTTATCATCAAGATTAGTCACACTCGCTTTGAGTTTTGGTTTATTTTAGAGGCCTAAATCAATACTTTTTTACCATGATGACCGTAGTGCAAATCTGAGCTTACCATATTCATAAAGGCAATAATGTATGGGCTTTAGTATGTTCAGTCATTCCTTTTTGCTCAATTGTTATATAATTTTGCCTATCTTTATAATTATTATGCATGAAACATATCACTTTTTGTTGGTTGGTTGGTTGGTTACTTTTCGTGTATTCAATGAATATGTTAAATAATACAAAAATGGGTTCCAATCTTGATGACAACATATTGATAATAATAATTTATAAATATTGGTCCATAAAACTATAT…
comp47971_c0_seq1	831	n413684	0.0003	NULL	lncRNA	Mus musculus		EnsemblNoncode	ENSMUST00000170330		TCTTGCCGGTTCTTCTCCATAAGACCCACTCTTTGGGACAGTGCAATTAGCTTGACAAATTCGAAAAACTATTTTTTATTATACTTAAATAGTTTTTTACCTGGACTTGGATCAAGTGACTGAACAAAGGATAGAATAGAAATGGTTGGAACAAGCCTTTGCCGACTGGCAAACAAGAGCGATCTAGGACATAGTATCACAACATTACATGACGTATCATGTAATAAACCAAGTGTTTTTTTTTACAACAACAACAACACAACAACAACTTAAAATATATATTTTCGCTGAACATTTACTTGTCAATCTGAATCTTTTAAACTTGTTTATTTTTTCACTATAATAAAGACAGAAAAACCAATCAAATAGAAAGAACAATACAATTGTAGCGATAAAAAA…
comp58432_c0_seq2	342	n281270	0.0001	AK040818	mRNAlike lncRNA	Mus musculus	Mouse noncoding transcript	FANTOM3	A530027G14	http://fantom3.gsc.riken.jp/db/annotate/main.cgi?masterid=A530027G14	AAACTTTGTATCAATCCGCAGCTGAAACAAATTAAACAATCTTATTAAAAAAACGGTTAAGTGCGAGTTTTACTCGCGTTCTTAGGCATATATTTTCTTAAGTAGGATTACGAGTACATGTACATACATTCAGATTTATTTATTTTTATATATGACATTTTTTTAAGTATCACAAAAATGTGTTGTATCTATCAATTCTATTTCTCTACCGATCAAAAGTTGACTGGTAAACCGCTTAAGGCGACAAGTCCGCTGTTCTACATGATTGTAAAACAGTATCAAATAAATAAATACCTAGGTAACATAACATAGTATTACCTCTTTTTATTCCCGCCTGCACTG
comp14827_c0_seq1	387	n412061	0.0006	NULL	lncRNA	Mus musculus		EnsemblNoncode	ENSMUST00000127328		ACTGAGTTGAACTTACTATAACGATTAGGAGATTTCTCTGTAACGTTACCCTAGTTCATAAAATCATAAAAATAACCTAAAACTATACGGAGGACGAATAGCATATTTTTTATTGTACACCAACAGGACAATATAGACTGATACAAAACAAATATGCAATAGTATTGGCGCACTTATTGGTAAAAACAGAAAATCTTTGGATAGAGTCGACTTGTTAGCTCTCAACATTGCCCAACATTGTTTTATTACTGTATCGTACATTAAAAGAGATGCTGGTGCTTTAACAACTAGACCAGAACGACTTTAAAGCCTAGCTTGGGCTCTTAAAAGACATATTAGGAAACTTATCTTCGAATAAGTACTTACCAATAAGCTTTCTTCTGGTCA
comp84964_c0_seq2	1500	n282081	4e-05	AK039912	mRNAlike lncRNA	Mus musculus	Mouse noncoding transcript	FANTOM3	A430027N15	http://fantom3.gsc.riken.jp/db/annotate/main.cgi?masterid=A430027N15	CATATGATTTTGTCTCAAGAGCAGAAATTCTAAAGAAATCAGTATATTGAGTACATCTATGGGTTACAAGTGTCATACTGTAAAAGATTTAAATAAAACAATGGCTAAGAAGATTATGTTTTTCATAATCTTTTACATAAAATAAATCATCAGTGCCAGTGAAACGACCAATAAAATAATTCATCTTGTTTTCAATAACAATATTGCAATTATACATAAAGAAAGTGACAGATTGGAGAAAAGGAATATTGTTTTTATATTCAAGTGTAAATTCATTTAATTCCTATCACACTGAAACAATAGCTTTTAACAATAAAGTTAAAAGTTAATTGGAAACGTCACAAGACGAAAGTAATAACAGTCAAGAGGAATCAAGTACACTAGAAATTGTGGAAGATG…
comp86177_c0_seq17	602	n344602	0.001	NULL	lincRNA	Homo sapiens	Human lincRNA	Scripture Reconstruction LincRNAs By Luo	linc_luo_150	NULL	ATTGTAAAGTTATTATTTGGCGCGAGCTGTGCCTACGTTGTAAAATAAAACTCAGCCATAAAAATATGAATGTTTCTTATTAGTCCAAAATCATGACAGCACATGCACAAACTATACAACAAACGAAGCTATTTAATTTTACTAAGAATTACGTAATACTTAATCACATAGAAACACATTATGTTGCTTGTTTAGATCTACTTATATATCTTATATATATAAAAGAAAGTCGTGTTAGTTACTCCACTTATAACTCAAGAACGGCTGAAGAAGTACATAGGATATAGTTTTTGTCACCATCCGGTACGCGGGTGAAACCGCGGTCAGAAGCTAGTTCTATCCATACATGACACGAACCATGCTCAATGATACATAGGTACCTACTAACTTTTTTATTTG…
comp84538_c0_seq10	300	n381758	0.0005	NULL	lncRNA	Homo sapiens		UCSCGeneNoncode	uc001pfj.2		TTTCTAGGAGAAATTGTGATATTTTTGCGTAGGTAATATTATATTAAAATGTGATATTTTTGGATAAATAAATCATTATGGTAAAAGTTGCGTTAACTCTATGGTTACTAATTCTCTATGGTCAATTTGTGTCTCTCAATCATCTCTCTCTTCGATACAACTGTTGGCAATTAAAACCAGAATCGATACTTTTGGATTAATACCACAAAGGTGCAAATTTCTATGCTTAATCAAAATAATCTTGCAATGTGTACACTTTTTGACATTTAATTTAAAAGTTACAGATCTAAATGAAATCAT
comp15046_c0_seq1	289	n278245	1e-13	AK139683	mRNAlike lncRNA	Mus musculus	Mouse noncoding transcript	FANTOM3	B020010K11	http://fantom3.gsc.riken.jp/db/annotate/main.cgi?masterid=B020010K11	GGAGGAGGGAGAGTTCTCTGAGGCCCGTGAGGATCTTGCTGCCCTGGAGAAGGACTATGAAGAAGTTGGTGCTGAGTTCGACGAGGGTGAGGACGGTGACGAGGGCGACGAGTACTAGAGCCTGCCTCCAGGTGCTTTCCCAAGGCGTGCTGCTGCTATCCCATGATCTGCCCGAGTGGCTTTATCTGTTATCTGTCTGTTTGAACATTTGCTTTGTGGTGTTTGTTTTACAACCTGTTGTGTTGTAAGAACCTTGTATGTTTGAACCTGTTATGCACCTTGGTTAATA
comp3961463_c0_seq1	222	n273977	0.0003	AK082688	mRNAlike lncRNA	Mus musculus	Mouse noncoding transcript	FANTOM3	C230086H14	http://fantom3.gsc.riken.jp/db/annotate/main.cgi?masterid=C230086H14	ACGAATTATAGCAACCATTGGGACGACATGGCAGAGGATTGCAATACCAGTCAGTGCACATGTGCCTCTTACATAGTTTATTTTGCTTTTCTCTCTTCCTCCTTTCTTTTCGTAGGCGTATCCGGTATTCCACGAAGGGATCCCAAAGTTCAGTCTCTAATGCCGTTTCAATAAATCCTTTGCCCATTTATAAAATAACTAGCGTTTGCCCGCGGCTTTGCG
comp780396_c0_seq1	599	n295092	0.001	AK011640	mRNAlike lncRNA	Mus musculus	Mouse noncoding transcript	FANTOM3	2610032J07	http://fantom3.gsc.riken.jp/db/annotate/main.cgi?masterid=2610032J07	AGTACTATAGAATTAAAAATAATGGTAAGTTAAATAATGTACCTATTACCTATCTACTATAGATTTACCTTACTTCAGAGAATGAAATACATCCACGCAATATATTTGTAGATATTATGTAGACCAAGAATATACCATGCTATCTTATTATCATCGATGATACTTATTCTGCGTACGCAAATAGGTATACAGTTACTGGATTACCTACCAACGAACCTTCTAGAACAATATCACGTGATGTGTGGTATTTTTACACGTGACGTAAGACAAGTCGGCCTTGTAATCGTCCACCATTTTGATTCCTTTGTTGAAAATGAAGCAGGCACTCCGTGGTTTGCATTGCATTGAACTTTGAACACGTACCTTGAATCACATTCATCGCACACTGCCAGTTGCGCC…
comp77504_c0_seq1	642	n273303	0.0003	AK141561	mRNAlike lncRNA	Mus musculus	Mouse noncoding transcript	FANTOM3	C630028J07	http://fantom3.gsc.riken.jp/db/annotate/main.cgi?masterid=C630028J07	GTGCAGTTGACAGCTGTCAGTTTAAAGGATGATAACATTGTATAAACTGAATGACATGAACTGTCAACTGCACAAAAAACGATAGTTACACCGAATGTTTTGTTCATTAGACAGTTGTCAGTTTTCAATGGCAATTGCATTTTTGACTGACAGAAAAGTCAAATGCACCAAAAAACGGTCTGACCGTATCTATCATGTCGCCATCTTGCAATTCATTCATTTTAGTTTTTTTTTGTTTTGGATGTATCCTAGAAATTCTTCTTTAAAAAATCATGTAGAATCAAGCCGTTCTTAACTATTTCTTCTTCTAGATTTCAGATTCCCAACAGTAAGTTTAAATATTGTAATAATTAGAGCTATAATAAAAATATCCACTAATTCATATACTTACTTTATTTT…
comp1536134_c0_seq1	439	n274779	0.0002	AK140963	mRNAlike lncRNA	Mus musculus	Mouse noncoding transcript	FANTOM3	C130085D14	http://fantom3.gsc.riken.jp/db/annotate/main.cgi?masterid=C130085D14	ATGAAACTGATTTTGGAACAGGCACTTTCCTTTTTAAATAATCTTTGGTCAAGGTACATACGTAGATGTAGATACATCTTACCCATTACAGTTACCTATCTACTTAAATACTACGACAACGAAGTAGATTCCTTCTAATACCTCTCTAGAATGTCCGTCCTTCTTCTTATCGAAATCATCATCAAAATTAATCCCTCTGTAATAAGCAAAAACCTGACTGATTTCTTCAGAAATAAGCATTACCTTTGCAAATTCCTTCTTTCCTTTCTTCTTTCTTTGTTATGTGAGTGTACACAAAATTGTAAATAAAGAAATAAATAGTGTTCAAAAATATCAAATCCGATCTAAAATTACTACGTAGACGATAAATTAGTTCATAATATAGGTAAGTTGGGTTTT…
comp1294609_c0_seq1	383	n288065	0.0006	AK149114	mRNAlike lncRNA	Mus musculus	Mouse noncoding transcript	FANTOM3	7120484I23	http://fantom3.gsc.riken.jp/db/annotate/main.cgi?masterid=7120484I23	AGGATTATCAATGTGCTTGGTACCTGAAACATTATTAATTTACACATTAAAAATAAAGGTAGACTGACAGAGCAAGCCTAAGGCTTAAATTCAGCCATTTTACATTCTTGAAAAAGTATAAATAAATAAATAATTTCACTGTTTTGCATCCACATGTGCCATTTTGAAGGGAGTACTTTTGGTCACTATAAAGTGCCTTCAACGTTACAGTGGATAGATAAGTCCCCTTTAAAATAATTAAAAAAAAAACAAAAGACGCCACAAACGTATAAACAAATAGCATGCAAACGACATATTTCCTACCTATACGACATACGTATAATATTACCCTTTTGTAATTCTCTACCAGACCTCGGGAACGGCGAACGTGGGGCCGAAGCCAA
comp75872_c0_seq3	800	n263879	0.0003	AK159062	mRNAlike lncRNA	Mus musculus	Mouse noncoding transcript	FANTOM3	K530047J24	http://fantom3.gsc.riken.jp/db/annotate/main.cgi?masterid=K530047J24	GCGTACTTTTTTGGGTCGGGGGTCATATTGTAGTGTATTTTAATATAGGTATTGTTTAAACGGTATTACATAATTAGTTTTTAGCATTTGATTGATCAATATTATTGTGGGGCTTGTTTTACTCTTTTTTTAGTGTGCAGTCGGGTATTTTGTTTTTTTAATAATAATTCTTTTATTTATAACTTTTTAGCTGTTTTTATTTAACGAAAATGTTGTAGATGTAGAAGACTATGTATATGTAAGTACCATTTTAAATTATTTCGACGACATTTGGCTTTAGATTACGAGTGATGTTACTCCGCAACATAAATTTACCGCCAATCTGGACTGTTGGTAGTGAAGAAGAAAAAGAATTAGGTGAGTCATTACTGCTGAAGACCGTCAACGACGTGTGCCCTT…
comp62840_c0_seq1	533	n274008	0.0008	AK082679	mRNAlike lncRNA	Mus musculus	Mouse noncoding transcript	FANTOM3	C230082P04	http://fantom3.gsc.riken.jp/db/annotate/main.cgi?masterid=C230082P04	GCCGGCCAGCACGCGCGCCAGTCCCTGCGCACGACCACACTCAGTACCTCACACTCTACTGCTCCCACTCACACGCATGCAGCTTGAATCACACAGTTTGTCGGTTCACTATCTACTAAGGCACAGCCTACTACTACTACGTACTAAGGCTGGCTCCAGACCCACTGTTTCTCTTATTTTACTGGAGCGGCACCACACACGCCGTCCGCGTCGCTTCGTCGTCAGTCGTCACAGAGCTACGCGACGCACTTCACTTACCGGATTTTGTCGCGTAAGTACTTTGCATTTGCGTTCTACCCTTCCGATTACAATTAAAATGTAATCCGATAAACTTTTTAATCTATAAACTATATATGTTTATAAATAAATCTGTAGAACTCATTTTTGTATTTTCATCTA…
comp2617391_c0_seq1	270	n375265	0.0004	NULL	lncRNA	Homo sapiens	Human lincRNA	BodyMapLinc	TCONS_00024660		GCGTGAATGAGTAAAAAACGTACAACCTTACGAACTATCCCATTAAGGTATAATATCAGTAGAATAAATGAGGTACTTAGTGTTATTACTATGCAAGATGAGATTAGTAAAGACACCCGTAGTTACATCATCGTCATCATTATCATCAGCCCTTTTTATAGTCCCACTGCTGGTCTGTGGCCTCATCTCACACAGAAAGGATTTAGCATTAATCACCGCTTGCTGAATGCAGGTTGGTGATTAGGTATCTGTACATATCCAGGCCCAACT
comp12250_c0_seq1	942	n416648	2e-05	NR_045040	lncRNA	Mus musculus		RefGeneNoncode	NR_045040		GGTCGGTGTTTCCAACACTCCTCCGACACGCATCCTCTGACCAATGTTAAACAAGGAGGTTATAGGAAACTCTGAATTATAACAAAATGAAATCTCCCAACAAATCTTTCAATGATCTTAAATAAATAAATAAATCTTAAAGGATTCTAATCTTATGCTGACTTACGCAATACATACTACAAAAAGCGTCTAACCAATGCTCACCCATTGATGTCGACTGGGAGCATGGCGAAGAGACAGGACATAAAACAAAGGAGGCGAGATAACACAAAGCGTACTATCTGTGACTCAGCTGAGAGAGAACGTCACGCATGCGGCGCGCTTGACGCAGCCGCGGCCGGAGGAGCTAGCGTCAACTACATTTGCACACAATTGTGTGAAACCTTCACTGAAATGTGT…
comp2523698_c0_seq1	216	n407075	0.0003	NR_024569	lncRNA	Homo sapiens		RefGeneNoncode	NR_024569		GTCAAATAATCCTGCTCCTTGTCCCTGGGCAGTTTTAGATGCATCGGTGAAAATTTTATGCCATCCAAAATAAATTGTGTTCAGTTCTGCTATAACATCATTCAGTAACATATTTGGGTTATAATTACGTTTAGCGGTGTTTAAACTTTTAAGTTTAATTTTAATATTTTTTGTATTAAGGGATGTCCAAAATTCTAGGCTAAACATTTTTAGATT
comp1138205_c0_seq1	351	n324929	3e-05	NULL	mRNAlike lncRNA	Homo sapiens	vega lncRNA	GENCODE	OTTHUMT00000079862	http://vega.sanger.ac.uk/Homo_sapiens/Transcript/Summary?db=core;t=OTTHUMT00000079862	AAATAAATAAATAAATAAATTTTGTATTTACATATTTTCTGGACCACAAAAGTTTCTGTGTATGTATGAAAATTATCCACATACAGGAGAGATTCATGGCTTCTGGCAACTTTTTTTTTATTTGGTTGCATACTGAAAAAACAACTGTCTTCTGATGGGTGATAGATACACAGCAAGACTGATGCATCATGACAAACATAAATAAACACAGCATGACGTTTATAAAAGTTTAAATCAATGAAAATATATGGTTATTCCTTGACGTGACTTTAATCTGTGTTCGTTAATAAGAGGGTTATAGATATTTTCTAACAAACCTTTATGTTTCAGGTGCGCACATTCCCCCTGTGT
comp2585683_c0_seq1	324	n267762	0.0005	AK087647	mRNAlike lncRNA	Mus musculus	Mouse noncoding transcript	FANTOM3	E230033H14	http://fantom3.gsc.riken.jp/db/annotate/main.cgi?masterid=E230033H14	AGTCACTTACTGTGAATCGTAAAGCGAAAAAGTCACGGACTATCATAAAAAATATAGGTGGGTTACCTAAAAATTTGTGATTTTGCACAATTTGTTAAATGTACATTTTGCCAAATTATGAAATGCCTAGTAATCAGTGTTCTCTTACTATAAAGCCCAAAGTCCGTGACTTACCTAAGTGTTTGCTACGTGTACAATCGCAAATGGTTAGAAAATTGATAAAATTTGGTGTGCCTAAAGCTGACAATGTGGAGTTAATAGGAAATGAAGACGCGAGTGAAAATGCTGAATGTAAATGTGAAGGTCTGGCAGAAGAGGTAGATG
comp81472_c0_seq3	500	n289990	0.0008	AK031304	mRNAlike lncRNA	Mus musculus	Mouse noncoding transcript	FANTOM3	6030404P13	http://fantom3.gsc.riken.jp/db/annotate/main.cgi?masterid=6030404P13	AACATGTTTTTATATTTTTTCCATAGATAAAATGAAGCATTCATTTTCTCTTTTCAATGATGTGCATATTATCGATACATCCCAGGTACCTACATATACAATGTATCGATGCTTAATGCAATGTCTTTTACAATTTAATAGACTTACTCGAACTCAAAACGCAATTAAATTGCTTATACAGTTCACGAGGTCAACATTCTATTTAAATAAACCAGGAATCGTGACCTCCATGATAATTTATTGTGGAAATTGACATTTTGAATGCATTGCATAATATTTTGTGATGAAATAAATAACTTTTAAAAGAAGGGAAAATTATAAAATTTGTTTGAAAAGTTAACACAATTAGAATAACAATGGCACATTATTTTAATGTAGTTTTTACACTGACAATTGACC…
comp87826_c0_seq21	750	n333365	8e-05	BC001876	mRNAlike lncRNA	Homo sapiens	NULL	H-invitational v7.5	HIT000086102_06	http://h-invitational.jp/hinv/spsoup/transcript_view?hit_id=HIT000086102_06	TAATCGCTGGGTTGGAGTTGCGCCCGCCATAACATGATGACATGCCGTTCATATGTGCCATAACCTTTAAGACTCGTTTTTAATGTCTGTTGTAAATAGTCCAGCTACTTTAATATTTTGTTGGTAATTAATGCTACTCCTAATTTGATAGTGGGTTTAAAATATAGTGGTAGCATTGGCTTACTACAAAACGGTAAGGAGGCTATTTGTTAGATCAATGTAAATGGTTGTAAAGAGATAAAACTTATTTAAAAAGATATTTAAATTAAGGATTCACCTTCATTTTAGTGGGCTTAGAAGCATGCCTTTGCATGCACCTTTCACTTATGTCATTCCTATTTTCCCTTTATAAAGTTCCTCACTGAAGTACCAATTACTTAATTATTTTCTAACATAGAA…
comp33828_c0_seq2	624	n289667	0.0002	AK134470	mRNAlike lncRNA	Mus musculus	Mouse noncoding transcript	FANTOM3	6230405N06	http://fantom3.gsc.riken.jp/db/annotate/main.cgi?masterid=6230405N06	AACCGTGAGGGGACCGCTCCGGGACTGAGAGTTTATACTGCCTGTAAGGACAAAAAATATATAAAGTATTAGAATATTGTTTAACCAAAATTATCATCATTATTATAGCCATAGGTCGTCCACATCAGAGTCTACCTTCTACAATCTTTATTAAATTGTCTGATAGACAATGTTAATGAACTACGTAGAGATGAAAATTGCTGGAAGTTAGATACGCTTGTTTCAGATATGACATGAATTTGAACTGTTTTGGTGACGTACGTCGAATAAATGACTTTCGATTTGTTTAATTTTTTAATTTTGCTGTCTTTTGTATTTGTTTTTGACGTTCGAAAAGTTCTGATTTTTTAGCCTAATTTGAATAAACGTTTTCGAGTTTTGAACATATATTATCACCAT…
comp791199_c0_seq1	1756	n379014	0.0007	NULL	lncRNA	Homo sapiens		EnsemblNoncode	ENST00000455567		ACATTGACCAAAAATCGAATCAAAACTATCTGTTAATGAATTTCTATAAACGAAACTTTAACTTACCCATAATCCACTCATGATCAAAATATTACATTGTGAAGACGACGATCGTTTACCGCCGTTGAAGACATCATCATGTCAACCATATAAATAAGTCGTTTCCCTATGTAAAAATACATACATATTATAAATTAAACGTTATTTGTATATCTAAATCCTGTTCATTAAGTTAAATAACTTATATAACATACTATACGACAGTTGAATAGATGTAAATCTTGGGAAAATGTAAGTATAGGTGCTTACTGAGATTTGCCGAAACCTGATTGTAATATCCAACTGCTAAACTCAATATACTTACATGATAAAGATATTTTAAATAAGAAGTAAGCGCAT…
comp84731_c0_seq4	332	n280523	0.0005	AK153655	mRNAlike lncRNA	Mus musculus	Mouse noncoding transcript	FANTOM3	A630034D23	http://fantom3.gsc.riken.jp/db/annotate/main.cgi?masterid=A630034D23	CGCCTCAGATGCCCTGCGGGGCTATTATTATTATTTTGTATGTGCTTTTTTCTCCGGTTTATGCCGGGTGTTTGGTATCTGATGACGACACGGGCCTAAGCCAAGTGTTCACCAGTTGGGTTGATGACATTTTGGTTATTACCTCTGTGTGTTTGTGTAGTTGTGACATTATGTGTTTGTGTATATTGGTGTGTATCTGTCTCACATTGCAGAAACTTTCGAACTAGTCGACAGGTATTCAGAATCACCGCTTTCTGAAGTAATTGATAGGTGTTTGGGGGTAGGCTAAGGGATTGAAGGGATTGATGGAGCTGTTTAGGTATTACCCCGGT
comp6179_c0_seq1	390	n366201	4e-05	NULL	lncRNA	Homo sapiens	Human lincRNA	BodyMapLinc	TCONS_00005992		CTGTTTCTCTAGGTAGGAAACCTGAAAATAGTTTTATGGCACAAAGGTAATGATGAAACTTGTATTAAGCGCAAACTAAAAACTATGTTCGTGATTAAAAGTGGTTGATTAGCGTAATGTGATCGTTGTGGAGGATGCAGAGCAGCACATAAAAAAAAATATTGTGTTCCATCTTCGTTTGTGATGGACCATATTGAGAAATCATATTTGTTTACTAACATATGTTACTGTGTGCTTGCTGGCATATAAGGTCTTTCCTAAGCCGATGTATTTTATTATAAGTGAAGAGTCCATAAATAGGTATCACTATAACAGGCAACAGCTTTGAATTGTTTTTATTTATAGAAAAGAAAGAGTAATGTTTCCTAACCTTCACCAGCCGGCGTAATA
comp88753_c0_seq10	1661	n272964	0.0007	AK050605	mRNAlike lncRNA	Mus musculus	Mouse noncoding transcript	FANTOM3	C920012N01	http://fantom3.gsc.riken.jp/db/annotate/main.cgi?masterid=C920012N01	ATACTGTGTTTATGTTAACTTTATAAATAAGTACAGTCGTGGAATGAAAATGTTAAACAACTTTTTGGTTGGAAAAAAAAATACTCTAAAAAAATACTATACATGTGTTGCTTTCCGTTTTATTCTACGACTATACCTTCTACTCAATTCTCAAAATCAACTTTTTTCATGCACGGGCCAAACAAATAAATTACTGTGTATCCTCATTAAAATTACAGTCATTGTGTTTTTACTCTACAGTCACTGAAGTTAAGTGTTTGTCGACCTCACTTTATTTTAACTACATACCTAACTCAGTCACATTTTGGCTCAAAACAAAGTTTTTCATATCATATCTGTTTAGTTTTTACAACCATGACTGTAAAATTTTTGCATTTGATACATGCTGATATTGAAATG…
comp73629_c0_seq1	598	n268058	0.001	AK053742	mRNAlike lncRNA	Mus musculus	Mouse noncoding transcript	FANTOM3	E130306E15	http://fantom3.gsc.riken.jp/db/annotate/main.cgi?masterid=E130306E15	GTGGGACGATAAAAAGGCTGTAAAAGTAAAAAGTAAAATAATTTACCAATAGAATTAGGGCAATAGGCTACTTTATTCGGAAAGTTAAGTATTAAGTTAGTCTTTATCCGGGTGCGACAAGTAGGACCCTCGGAACGCTAGTCTCCTGAATAAACTTTGCGAGCAATACAGATGTGTGCAAATTAATGTCATTCATAAGGTACTTAGTTATTTTTAATGAGAATTTCCATAAGAGAGGACGTTCTCAGTTAGGATATCGATATTTTATTTTTATATTCATTAGTCTTCTTCAAATAATCAAAGTAATCTTTCAATAAGTTATATTTTTTTCTTAACTACAGTATTTTGGTACTTTAGCAAACGCCCGGCAGGAATATTGCTGCAAATTGTTGTAATATG…
comp83634_c0_seq1	2310	n271965	6e-05	AK051701	mRNAlike lncRNA	Mus musculus	Mouse noncoding transcript	FANTOM3	D130066I22	http://fantom3.gsc.riken.jp/db/annotate/main.cgi?masterid=D130066I22	AGGAAGTTGTACTACCCCAATCCTAACGACCCTTCGGCAATTGTCTTCGAGGGTCCCACAAACTATGATACACGGAAGGCGTCGGAAAACGAAGTTGAAGAAGATGTTTTAGACCCAACCTTTGTGAGATTCGGCGAAATTGGTGAAGGCGAAGCAACGTCAACGCAGCCTCCTGAAAACGTTGATTCGGGATTTTACTTCCCGGACGATTGAAATGACGAAAATAACTTTTGAAGTGATTCAAACATTAGACAAGTTACCAGTGAGATAATCATGACAAACATTGAAGATACGTGAGTGTGTGTGTTCGAAAACAAATGAAGACTTGAAGATTCTTGCGAGTGCCATAAAACGATGGTTCAATATTTATATAAATAGTAATGTAAGTTATTTATTAAG…
comp85505_c0_seq2	746	n276949	0.0003	AK046599	mRNAlike lncRNA	Mus musculus	Mouse noncoding transcript	FANTOM3	B430202H16	http://fantom3.gsc.riken.jp/db/annotate/main.cgi?masterid=B430202H16	AAGCGTGTTTTTTTAAACTATTTTTTATACATATAATGGAGAGGGTTGTCTATCTACCTTCGTCAACCCAATTACCTGAGCAACCATGTATCCTTGCTAAGCTAATTCCAATTTGTTTGTGACTATGAACTGACCTGAGGACGTGGAGGGTGCCCGGCGAGGCGTCCGAGGAGGCTCCACGGCTTCAACCTCGGGCACCTCGTCCAGTGAGTCCACGATTATCACTACCTCTTGCTCCTCTTCTTCTGTATACAGGGGATTCGATCTGAGTAAAGGCGGCGGCATTTGTTCGAGCGCGTGCAAGGGGTGATGCGTCGGCGGCGCGGGAGGCACGGGCGGAGCGCGCTGGCCGCCGCACGCGCACCCTGCCGCCTCCTCGCACTCGCGTCGCCCTCCACC…
comp88517_c0_seq3	1009	n294014	0.0001	AK028413	mRNAlike lncRNA	Mus musculus	Mouse noncoding transcript	FANTOM3	4022401D02	http://fantom3.gsc.riken.jp/db/annotate/main.cgi?masterid=4022401D02	TCAGTCACATTTGCTTTGACATTTCCAGTAAAATGGCTTTTAAAAAAGGATAGAGAAGTCATTCATATTATGTAATTTTTGGTAGTCCATTTATGGGGAACGAATAACTTGGGCTAAAATATTGTTGGCATCAAAATCAAGTGAAAAGAAACATGTTTGTCTGAATTTACAAAACTCTAAAATTACTGAAGATGATAAAAACAATACTAAGTATACCAATAGCACAGAAACAAATACTAAAGATACAATTAAAATTAAAATAAATCAAATAAATACAGACGCAAGCAACAAGGCTTGTTAATTTTACCACCGATATTAGCCGTTAGTGGCCGCTGTGACAAGCTGTGAACTCCTAATGCGGAATGTGAGAGGACAATTTATGATAATACGTCCAGTCAC…
comp76873_c0_seq2	409	n295309	4e-05	AK010527	mRNAlike lncRNA	Mus musculus	Mouse noncoding transcript	FANTOM3	2410017M09	http://fantom3.gsc.riken.jp/db/annotate/main.cgi?masterid=2410017M09	CGTAAATAAATTCTGATGTTGTTTGTTTGTTTGTTTTAATCCTTATTTAAGCTATTCCAATAGGCAGTGTATTTTATTATCTAAAACTTTAACCATTCTTATGGCTCCGTGCATCTGTGGTGTTGATGATTGATTACATTAAATTACATAATAATAAAACAGCTTATTTTATACGAAAATTGTATATAATTCATGTCAACATTCTAAAATTGTTTTATACTATACATGGACGGGATTCAGTCTTTAAATCTAAGTGCAATATACAAAATAAGCTTATAAGAAGCATTATATCAATGCATAAGAACATACCAACACATGTATACATACATATACAGCCTTAAGTTTGTAGGTACATATCTATGGTTATTTTCACTGTTACATAAGGAGGTTTTGTTTATA…
comp280_c0_seq2	327	n264721	0.0001	AK165735	mRNAlike lncRNA	Mus musculus	Mouse noncoding transcript	FANTOM3	G630034B20	http://fantom3.gsc.riken.jp/db/annotate/main.cgi?masterid=G630034B20	GTTTTTGAAAGTTATCTCAGAAACAAAAACGTTTAGGTTAAAGGCCAAACGTGACTAAATTTTGCATAAAAAATATTTGTACCTAATACGTCAATGTTTTGAAGCGATAAATGAAAAATTATTATTGATAATCTATAAAATCGGTTCTGTAAAACATACAGAAAGATTTCGTTGCTGAAGAGTTTGTTCCCCCAAAAACCCGGAAAGTCGAGACGGGCGGGCGTTTTTGAAGCTATCTTTTGTATCATATCTTCAAAAAGTTCTGTATTTCAGCCTACTTTGAACAAAAGACTTCTTAATTTCATTAAATGTCCTTCTTCTACCAGG
comp83564_c1_seq1	1629	n417311	0.0007	NULL	lncRNA	Mus musculus		UCSCGeneNoncode	uc007ibr.1		TTTTTTTTGTTACAAAAAGTACATCTCTATTAGAGAGGGCAGCGCGAGCGGCGCGGCGAGGGGCGAGCGCCCGCGCCGCCTGCTGCCGCCGCGCTTCATACATAGTTACTGAACAACACTGTACCGCACAAACTTTAGACCCCATTACATGCGTACTACTACTAGGTGCCCGTGGGAGTTCAGTCAGAGTTACAACGCTCTGTGCCAGGCTTCGTCGTCGGTGACGCATCGGCTAATGTGCAGAACATTTGTCATGGTAATGTAGCACTGACTATGAGCGCTACGGATCTACTCGAAAGGTACCTTCGAATAATGGTAGTACCATGATTGTAGGATCTAAATTTTGTTTACAGATTTGCGCATCATTTTACTTGTAAACGCTGTTCCATAGGGCAAAAG…
comp65877_c0_seq1	1775	n409766	0.0007	NR_034169	lncRNA	Homo sapiens		RefGeneNoncode	NR_034169		ATAAGGGCTCCGTATTTTTTTATGAGAAAGCTTGAGCATTCCATAAAACTATACTTACCTACGATCACTACTATCATCTTAAAATAAACCAAAACTTTGTTAGAAGAATAATAATTTTGATCGGAATAGTACGTTATAAAAAGAAACAAATAAGGAACGCGATAGTAATTTAATACTAATACGTCAATCATACTCGTATAAATAAATGTCTAAGTAAAGCTAAATAAATTACCTATAGCAAACGTAATTACAGAGCGTGCCATGTTTTCTGGTCACGTCTCCCGCCCCTCGAAAACTCTAATGAAATAGAGCCCTAAAGTTTCCGCGATTAATATCATATTACCTCAGAATTCTTATGATATTAAGCTAACAGAACATAAATTGGATTTAAAAGTAATG…
comp80369_c0_seq1	524	n424047	0.0008	AY248756	mRNAlike lncRNA	Mus musculus	MSUR1	lncrnadb	424047	http://lncrnadb.com/Detail.aspx?TKeyID=167	GTGTGTGAGGGTGTGTGTGTGTGTAATAGATGGTGAGAGTGTGGACTAAGTGAGGGTGAATTTATATGTAAGAACAATTTTGAGCGTAGTATTTAACAACTAAAATATAGATTTTATATTTTTATTTTAATTTTACTGTCCATGATAAAATTCAGTCCTTTAGATTGAAATAGCTTCCCATCAAAAGATTTTCCGTCTTGCGATGGTCGAGTTTCAGAAGATATTCTCGTAAGGCAGACTTGAACTGATAATTAGTGTAATGAAAAATTTTTAATTCTTTATTAAGCTGGTTGTAAATTTTCGAACTATTGAAATGGTAGCACCTTTTAGCGAAAGAAGTCTTACACGATTGTTGGGGAAAGACTGTATGTTTGACTCTGCCAGTAGGCTCTGATAGTG…
comp1226174_c0_seq1	411	n341083	0.0002	AF525782	mRNAlike lncRNA	Homo sapiens	Human lncRNA	JounralRNA	3549	NULL	CGTACCTGTTTTTATATATTGGATTAAATTTTGGAAAGTAATAATAAACTTAAGATAAATGGAAAATAATTAATTTCATTTTCAGGTGGACCCTTGAATAAAGAAACGCCTGTTCAAATGTTACGAGATGAGAATTCAACAACTTCAGCTCTATTAGACATAACTAACATCAGACTATCAGGTTCTGGAATGAAGATTAATATTACTGATGAGAAACCATCCACTTCAAGGTCATTTAAACGAAACATGGAAATTGTCCCTTCAGAACCAACAACGCCTTTGGATAATCCTAACAAAATCCTGAAAAAGCAAGAAAACGAACATTTGTTATCTTTAAAGATACTTGCGAGAAAAGAAATGGATTTAAGAAAAACAGAACTCCGATTAAAATCAAATTTA…
comp366869_c0_seq1	1456	n337819	4e-05	CR610663	mRNAlike lncRNA	Homo sapiens	Human lncRNA	JounralRNA	202	NULL	AACCTGCTATCTTCTAATATCTAGGTATGTTGCGTGCTATAACAACCTCATATCATACATTCATTAATCTTGATAAGTCATCTATACTAATATAATAAAGAGGTTTTGTTTGTTTGAACCTTAAAGGCTCCGAAACTATAACTGGACTGATTAGAAAAATTCTTTCACTGTCGGCATGCTACACTATTCCTGAGTACGGAAATAAGTTTCCAAGGGCCGCTGGTGAAGTGGCTAATTATAATTTAATTTAGATACTACTGAATTATACATTATATACATACGATCCGATGAGTTGCACCTAGCATCGTGTGAAAGTTAACTTATGTAATACACCTAGCCTGGGAAATTATTATATTCCTAATATTCTTCTTTTTTTACGATAAGACGGCTGAACTACTA…
comp84357_c0_seq2	1945	n342311	1e-08	AB048287	mRNAlike lncRNA	Homo sapiens	Human lncRNA	JounralRNA	4803	NULL	CTTATTCTTTTCCTGCCCCCGCCTCACAGTGTGTAATTTTGCCTCAAACGCGGACATCCTCATTTTATATGCTATTTAGAAAGGTAGAAATCGAACAAATCCCCTAATAAAACTCCGGTGACGTTATCTATCATAGTTTTCGAAAAATATTGAAAATCGAGAAAAGTCCATAGAAACCAAAGAAACGTTTTATTTCCGTTTTTAATATTTTTTTCCATTACATGTTTTTTGGTTATGATTCAAATGTATTTCAGGCACCTATTTATATTGAAAAAGTTAAAAAATCTCGACTAGTCTCGACGAAAAATTTTTTTTTCTGGTATTTAGTTTTTATTTTTTTTCTGAGATGTCCTGCAATATTAGCATTTTTTTCAAATGCCATATTATTAGTTGCTGTAC…
comp86196_c0_seq16	578	n287726	6e-05	AK018363	mRNAlike lncRNA	Mus musculus	Mouse noncoding transcript	FANTOM3	7420700N18	http://fantom3.gsc.riken.jp/db/annotate/main.cgi?masterid=7420700N18	GAGCTTTGTGCAACTGACGGTATGGCTGGCTACTGCTTTGCTAAGAGTAATGTACGTTGGCATTGGCAAAAATGCAATATTGTACTTACCTTCCTGTGTTGTTGTAGGTAATATCAATAAAAGGATATATAAACGGAATGCTTAAATGAAATCTGTAAAATACTCTCATGTAAATGTTTATGACTGTATATTTAATGCCTACTTATATCTTAAGTTAGCGATCGGGCTTGATCTAATCGAGTCTAGGGCCCAACGTGATTGCAAGGCAGTGTACACTAAGTTAGGGTGCGTCCTACATGGACGAATCAAAGCGAACGCGATCCGAAGCTTATTCAAATCACAATCAAAAGAAATCATCAATTGCGTGTCTCAACGCGCCGCATCGCTTTCGCATCCATA…
comp64484_c1_seq1	784	n293377	0.0003	AK076502	mRNAlike lncRNA	Mus musculus	Mouse noncoding transcript	FANTOM3	4833430O13	http://fantom3.gsc.riken.jp/db/annotate/main.cgi?masterid=4833430O13	AAAGGAATTAGATAGCCTTGAGAGTCCTAATCATTTCCAAAAATATGGCATTCATTACATGTCTCTTTCTTATGTACTTTTCATTGTATTCTTTATATACCTACTTTATAGAATCAGAAGATATTTTTGTCCAAAATCAAAGGATCATTATTGTATACAGATATTCAATCAATGTAATACTAAGAAAGTTACTGAAACTCGTCAACCTTCTGTTGAATTATCTGTCATGAATGAAAACAGCGTGGCCGATGATACTTACTCATCAATGTCAAGGCCAACGCCTATTAAACGTAACCTTTTAGTGTCTAAGATAAACTAGGACTTATAATGTTCTTAATTTTCCTTTTAACTACTAATAATATACTTATGCTATTGTTTATGTCTATCTAGAATTAATAG…
comp2566318_c0_seq1	411	n275153	0.0006	AK048342	mRNAlike lncRNA	Mus musculus	Mouse noncoding transcript	FANTOM3	C130050G08	http://fantom3.gsc.riken.jp/db/annotate/main.cgi?masterid=C130050G08	GTTTAATTATTTATTAATGAAGAACCGGGAGTTTACATGGAATTTCATGTTAGGTGACGCAAGAACAGGATAAATTAATAAGGCTATGAAATTCCAGACGCATTATTCAGTCCGTTATTGTAATAGAATAAATCGTCTGTATATTTTAAATGACTTCATGGTATACTAGAATGAAAATTTTATTTTTCTTAATTTCTACTTTCTTTCATAGAGACGTTATCAGTTTCCACTACTACTCAGCAGTTTGGCGAATTTGGGTTTTTTATAGTTTGCGGTTTCTAATTACGAATCCTTCTCAATCAAAGATATTGCATTGCATGGACTACCTACATAAGGTTGGTGGAATTTATAGAAGGATCAAGGATAGCAAAAAAAAACTAAAATTACCTTGGACCAAAC…
comp89267_c0_seq1	4002	n281713	0.0004	AK040292	mRNAlike lncRNA	Mus musculus	Mouse noncoding transcript	FANTOM3	A430083J21	http://fantom3.gsc.riken.jp/db/annotate/main.cgi?masterid=A430083J21	CGCAGGTACTCGACTGTCAAGAAATGAAACATACTTATAACAAACGTTAAATTACTTTATTTAATAAACATACATTTACAATACAAACATACATTTATCAGCTTATGAATAAACTTAAAACAGATTATTACATATACTATATTTGGATGTATACTTTGTATATTCAACTTGATCAACAATTTTGATATCAATTCACTTTTGACTAGAGGGATAATTTTTGTTGTAATACAATCATCAAAAAATAATTTTCTTTACAATCAATTCAATATGCAACTATAGTAACACATCACTTGTTATAAATAAATACATAGCTACATAGATACCCACACATTATATATTTGTAATATACTAACTGTGTGCCAATTAACTGAACCATTACAATTATAATAAGAGATGTTA…
comp14014_c0_seq1	340	n409083	0.0001	NR_033184	lncRNA	Homo sapiens		RefGeneNoncode	NR_033184		GGTCAATAGTCCGATGATTTGAGAAACTGATCTTTTTAATCACATAATTGTCCACAGTGGTCTAATTGGAAATTTCAAGATTATGATATTAGTAAATTTGAGAAGAAAACAAAAATATTGTAGTGATATAATGAACTTCATTTGGGCAAGGCGCGCGGTTATCCAGGCTGGATACAGGGACGCGCGGGCGCAAAAATTTTGCGCGGTTTTGTTTACACGAGGAAAAGTCGCGAAGAAAGTTTTCCAGTGTCGGCGGCGCGACGTCGGGCGGCGGGCGCGCGCAGTGAGCCCGACCTACCGCACGAGCGCAGCCGCGCCCCGCTCCCCGCAGCGCTTCCCG
comp78315_c0_seq3	888	n283205	5e-28	AK138213	mRNAlike lncRNA	Mus musculus	Mouse noncoding transcript	FANTOM3	A230035K23	http://fantom3.gsc.riken.jp/db/annotate/main.cgi?masterid=A230035K23	AATCCGGGTTTAGAAAGGGTCTCGAAAAATAGAAGCTCCAATCATCCGGTTCCATGGTGTAATGGTTAGCACTCTGGACTTTGAATCCAGCGATCCGAGTTCAAATCTCGGTGGAACCTGTCTCTTTTTGTGATTGTTTTCAATATTGTTCGTACATGGAGATTGAGGGACGAGTATTGAACCAATCGTTCGTAAACAATGTTCGCACGGATTGTTTGAAAACAAGGCATGTTATGAATACTATTGCGTAGTAGGCAGATTCCATGTGAAAACATCGAAGAATTACGTATTGGGATTTTATAAAGAGCAAGTTTAAACTTAGACATTTAATAGTTTTTTTTTAAAACGACACGGTTTATAAAAATAAACTTTATCAGAAATGACGTGCCTGTATGCACG…
comp77179_c0_seq2	374	n267874	9e-06	AK054094	mRNAlike lncRNA	Mus musculus	Mouse noncoding transcript	FANTOM3	E230017L19	http://fantom3.gsc.riken.jp/db/annotate/main.cgi?masterid=E230017L19	TGCTTACCAGTAACCCTGTATATGTATATATTTGATAGCTTTGTAATCAATTGTGATCCGTATTGGTTATTTTAGTATAAGAGGTTACTTATTCCGGGACAAAGATTCTAGTATAAGTTTTCTGTACGAGGAACGAGATGTGTTAAAAGGGTCTAGTGAAGAGAACTTGCTGTTGTATATGGCTGGAATGCGGTTGTAGGGGGACATTTTATAGTACTTTGTTCTGGCGGAGGGCACCATTAATAATGAAGTGTGTCTTGTGCGTCTGCTGGGAACCTTAAAAAATATTTTTTCTATTAAATCTGGGCAATCAAATTTGTTATTAATAATGTCAAATAGGAATAACATGTCGGTTAGGTCACGTCTTTCTTCCT
comp88351_c0_seq2	390	n271902	0.0006	AK083990	mRNAlike lncRNA	Mus musculus	Mouse noncoding transcript	FANTOM3	D130073L02	http://fantom3.gsc.riken.jp/db/annotate/main.cgi?masterid=D130073L02	ATTTAGTTAAATCGCTATTACTTATTATAATAAACCAAATCGCCGTCCCCACCGAATAATATCGTAATCAAAAATTTAAAATTTTACAGGAAAAATAAAAAACCGTTTTTTGCTTATAACTTCTTAACAGGTTTACATAACAACATCGTTGGTATATCAAAAAATGGCTTTTTTTTTCTTAAATATTTATTTGCCATATAAATAAATATTGGATTTATTCTCATTAAGTTATAGCTACAAATGTATATTACCAGAAATGGAACACAATTTTGAACCATAATGCACAATACGATTTTATTCATGTAAATTGTTGACAATGACCTACACACGGCAATAGTCCATTGCGATTGTCTTGACTGTAAAGTAGCGATGTTCATTATAATGGTAACT
comp79041_c0_seq1	482	n332962	0.0008	AF094508	mRNAlike lncRNA	Homo sapiens	NULL	H-invitational v7.5	HIT000068406	http://h-invitational.jp/hinv/spsoup/transcript_view?hit_id=HIT000068406	ACCCAGATTGGGGAAACAGATCAATTGATCAATACCTAACAGTTTTGTGGATTAAAGAAGAATAAATATTTGAAGATGAAGAACTTGACGCTCATTGCACTTGTATTAGTAGTTTTGGCTGTGTGTGTCCATGCGGCGCCTGGCGGTGGCAAGGGTGACGCTGGAAAAGGCAAAGGAGGTGGCAAAGCCGGTGGAGGCGGTGGTGGAGGTGGCAGCAGTTCCGGCAGTGACAGCAACAGCAGTGAGAGTAACGAAGACAGTGGCAGTGGCGGCAAGGGCAAGGGAGATGGAGGCAAGGGCAAAGGAGACGGCGGCAAGGGCAAAAGTGATGGCGGCAAAGGGAAGGACGATGGCAAAGGGGATGACAAGGGATATGGCAAAGGGTACGGATGGGGACGA…
comp14674_c0_seq1	470	n268800	0.0007	AK086979	mRNAlike lncRNA	Mus musculus	Mouse noncoding transcript	FANTOM3	E030017H21	http://fantom3.gsc.riken.jp/db/annotate/main.cgi?masterid=E030017H21	AGAAATTTCCGGAAAATATTACGAGTTTCATGAATGCAGAAAAACAAATAGCTGAACATGTTGATTCTGGAATGTCTTATCCTCCAGGCCTAACAACTCCAATTAATCAAGTTACCAATAACGTAGTTGACATCTCTAATGTAGTAACAAATACCGGAGCAAACAATGTCCAGATAGCCGAGGCTGATGCTAATGCTGTACTAGCAATACTTCAAAAATACATGCGCTTTAACATGTATCTTCAAAAAAAGGAGGAGAACGAAGCTGGTGCAAATAAAATGATGGTACTGAAAGAAATTGCACTGTTTTTAAAACAGAAAGGGTATGGACTTACTACAATAAAAGACTTGATTCGAAAAGTTCATGGAGAAATGAATTTGGCTGAAAGCCACACATGTC…
comp311227_c0_seq1	403	n342332	0.0006	CR606809	mRNAlike lncRNA	Homo sapiens	Human lncRNA	JounralRNA	4824	NULL	CGCGCGCCGAGCACTCGGCGCTAGTGTGTGCGGCACACGAGTCTCGGCCCTGCGACGGGTCAGAGCGCGCGTGCGGGCGCGTGTCGCGAGCGGCGAGTGGCGTGCGGCGTGTCGCGGGTCCGGAGCGGGCCAGCCGGCGGGGTGGCCGCGCGGAGCGGCGCCCGACATGGGGCGGCGGTAGCGGCGCGGATGTGCGCGCGCTCCGAGGCCGTGGAGCTGGAGGTGCTGGGCGCGGAGGGCGGCGAGCCGCGCGTGCCGCCGCGCCCGCTGCGCCTGTCCCTCCTCGAGCTGCTGGGCAAGCTGGTGCGCCGCGACCAGCCCGCCCCGTCGCATCGCCGCGCTAGGCACAATCATCGTTTTCGTACTTTCGTCTCTTGTGAGAATGAACGGAGAATCAAA…
comp84068_c0_seq4	566	n289206	0.0009	AK078202	mRNAlike lncRNA	Mus musculus	Mouse noncoding transcript	FANTOM3	6430502G17	http://fantom3.gsc.riken.jp/db/annotate/main.cgi?masterid=6430502G17	AAATCAACTCGTTCATTTCAAGAACAACTGATAAGAAAACAAACAAATAAATAAACAAACTTCTTCATCATGAAAACTAACGTGGAATACGATATTTGTGACATACCCTTTGATGGGTACTACGCTCCACCTTTTCAAGCAAAACCTAGACGTTTTGGGTGTCCTCTCTCCAGAAGAATGGGGCATAACGATCAAGGACCGCCATTTGATCGCTTTGGGCCATTCGATCAACAAGCTCAAATGCACCACCATCATCACCATTGGCATTACAAACGTGCTGCAGAAGAAAAGACTAAGCCTGGATGTGGTCACCATTCTGATCGTGATTGGAGACAAGAACAGCAGTGGCAAGGACCTCCTGGCTTCAGAGGTCCCCCTGGCCCTCAGGAGTTCCACAGA…
comp33993_c0_seq1	439	n415210	0.0007	NR_033145	lncRNA	Mus musculus		RefGeneNoncode	NR_033145		AGTTGTTGTTGCTGCTGCTGCTGTACCTCTTGCTGCTCCTCTAAAACTTGTTCCTGTTCAGATTGCACTACTGCCTGTAACTCTTGGAGATATTGTTGACGATCTTGTTGTTGTTGTTGTTGTGTCTGTAATTGCTCCTGTTGCTGCTGGAGCAGCAGTTGTTGTTGCTGCTGTTGTTGCAACTGCTGTACTTGGACTCGGAGTTGCTGATCCTTAATGCGTTCTTCAATAACTTGTGAGAGGGGACCAACAACGGTTTGTCCAGTACGTCCAAATACTTGTTGCCTGTTAGCATTCTGCAGGTTGTTCACGAGTTGTTTTTGTTGCTGCTGGAGCAACTGTTGCTGTTGCAGCTGTTGTTGCAATTGCTGTACTTGGACTCGAAGTTGCTGATCCATA…
comp84068_c0_seq6	415	n289206	0.0006	AK078202	mRNAlike lncRNA	Mus musculus	Mouse noncoding transcript	FANTOM3	6430502G17	http://fantom3.gsc.riken.jp/db/annotate/main.cgi?masterid=6430502G17	AAATCAACTCGTTCATTTCAAGAACAACTGATAAGAAAACAAACAAATAAATAAACAAACTTCTTCATCATGAAAACTAACGTGGAATACGATATTTGTGACATACCCTTTGATGGGTACTACGCTCCACCTTTTCAAGCAAAACCTAGACGTTTTGGGTGTCCTCTCTCCAGAAGAATGGGGCATAACGATCAAGGACCGCCATTTGATCGCTTTGGGCCATTCGATCAACAAGCTCAAATGCACCACCATCATCACCATTGGCATTACAAACGTGCTGCAGAAGAAAAGACTAAGCCTGGATGTGGTCACCATTCTGATCGTGATTGGAGACAAGAGCAGCAGTGGCAAGGACCTCCTGGTTTCAGAGGTCCACCTGGTCCTCAGGACTTCCACAGA…
comp77878_c0_seq1	1884	n278767	0.0008	AK044056	mRNAlike lncRNA	Mus musculus	Mouse noncoding transcript	FANTOM3	A830084P16	http://fantom3.gsc.riken.jp/db/annotate/main.cgi?masterid=A830084P16	AGCGGTGTCGCGTTACCATAGCCGTTTAGAATAGTATTTGGCACAAGATGTTGAACACGACTTTCATCGACGCAGCACAGCCATACGACATCATTTCAATTTGTCCGAATAACCTCACATTCAATGTTGGATGACACATCGTTTGCGGTGGACCGACGGATAGTAAACACACGTTCGCACACGCATATAATGTCTTATAAATAGCATTGTGTGTTAATACAAGCTACGTAGTGAACGGCGATGTGTCATTGCCTGGTCACACAACGTCGCAGCGCCAGCCTTTCGGATTAACTCCTATAGTAGACGGATAAGTATGTACAATAATTGAAGATACGAGTGCCACACTCGTATGTGCAACGAGTCGTGTCGGCAACGAGCGGCCGCGACGTTGCCAAACAT…
comp84002_c0_seq8	2652	n291563	0.0003	AK133305	mRNAlike lncRNA	Mus musculus	Mouse noncoding transcript	FANTOM3	4932431P10	http://fantom3.gsc.riken.jp/db/annotate/main.cgi?masterid=4932431P10	TAATGAAATAAACAGTGCTGCAGCTAGAATAAAAAAGACGCCAAAAGTAACTGAAGATACAATCTTATACAAGAATACACTATGAAAACCTTACTCATATTTTTCATGATTATAACATCCTCTTCTTGTGGCATACTTAAAGATGAAGAGAAAAGTGAGATTTCAACAGAAATACAATATGATAACACTACAACGGTTCCAGCTATTGATACTAATGAAAGATCTTCAACTACTGAAAATGACGCAGCTGCAAAGATTCACCAAGAAGATATAACACAAGTTGAAGACCAAAATATCAAAACGGCAAATGATTCAGATAACATAATGACTACTACTGATGTAGGAGAAAGTATAAGAAGAATAAAAGAAAGAATAACAAACGAAATGATAATAAATAAT…
comp84002_c0_seq30	3107	n291563	0.0003	AK133305	mRNAlike lncRNA	Mus musculus	Mouse noncoding transcript	FANTOM3	4932431P10	http://fantom3.gsc.riken.jp/db/annotate/main.cgi?masterid=4932431P10	ATAGAAACAGTGTAAGAAGCAGTTTTATGTGAAATAATACTGTAGCTATGGAAACCTGTACCTAATATGGAACTTCATACATATCTTTTTATACATTGTCGTAGGTTTTTCACGAAAAATAAAATTATCAATGATGAAAATAAAATCCTAAATAATAAAGGTCTAAATTATGTACCAACTAGTATAATTGTTGCAAGTCATGGCACTACAATACACTATAATACTGATTTAATATTACAAATAACATAATTTCACAATTTTTTATTCCATATAATAAAAAATTGATCGTAGAGCCCAAATCCACCTCAATTTGTATGAACCTTGACCTCGTATCAAGATAATATAAAAAACCTTTAGCGGTATTTAAGTAATGTTTCATTTGGTTTGTAAATAACGAAG…
comp77327_c0_seq1	842	n372752	0.0003	NULL	lncRNA	Homo sapiens	Human lincRNA	BodyMapLinc	TCONS_00019720		ACAGCTACAGATTTTTGAAAATACAATGAAAATTTCAGTATTTATGATTTAACAAAATGAAATATTACAAAACATATTAAAATGTTTGTGGTAACTGCACTGATAAACTATGACAAATAAGTGGTCGAGATTTTGCAAACGACGGCGAAAAGGAGTCAAACGATGCTGTATCAGTTTTAAAAGATGTCTCAAGAAGGTATGCACTTGCCGTGGTCGGATGCCAAGGTGCTGCCGGAGGTGCATAAAGAAGTGTAAGAAAGCACGCTGCTGGGGCCCGCTCTGCCGAAGGTGCAACCTCTGTGAAAGATGCCGACTGTGCACCAAAAAAGCCTTTCGATGCTGTTGCCGACCCCTTCGTGGCTCTCGAAGGGTACCCCAAGTTGAATACTATAAAGTTAA…
comp87832_c0_seq5	1536	n281684	1e-05	AK040321	mRNAlike lncRNA	Mus musculus	Mouse noncoding transcript	FANTOM3	A430087A18	http://fantom3.gsc.riken.jp/db/annotate/main.cgi?masterid=A430087A18	CCGAGCCGGTCTGTTTGAACGGACGCATGACCCTACAAGGACAATGTGCTTGTACTTTTACACACACACAAGTATATCTCACCCGTTTTTGTGAGACAAAACGTCTGTACCAGGGTCCCAGTATAGTTTGAGATCGTCCACAGTTGATTTATAAAATTAATTATTAACTAATTTTTGTTTTAGCTTCTTTTCCGTTGACAACAATAGAAATATTACCATATAAGTTAGCTTATGACTACGGCGAGGAATTGAATATGTTTTTAAGCTTAACTGATGTTTGTGAAGAAATAACTGCTGTGCGCTTAAAAACTACATCAGGAGGGATAGAGAGAATAATATGTTTAACTAGCCCAGAAGACGGATATTATCACATTCAGGGCTCGTTGGAGGGTGAAGTAT…
comp86568_c0_seq3	1169	n277875	0.0005	AK045273	mRNAlike lncRNA	Mus musculus	Mouse noncoding transcript	FANTOM3	B130054L12	http://fantom3.gsc.riken.jp/db/annotate/main.cgi?masterid=B130054L12	GATCCTAAACTGCCGTTCAAAGTGTGCTGAATGGCCCAGCGCTCTGCGTTGAAGTTATAAGGTTTAATAATGGAAACGGCTGTAGTGCAACAGTTCCTCAACTTCTTCCAAGACTATATAGACCTCTGTCAACTGGACAACTGGCCTGACAATGATACAACAGAGGCTGAACTTAGAAATGCTTTACTAATATCACAACATGTGGAAAGAAGTCTAGATAGACTGCAGAAGAGAAACATCATCAACGAATTCTTATCAGTATTAAATAGTCACAATGAGACCTCAAACAGTCTCATTAAAAACTGCCTCACAGATCCACCAAAGTATATCATTAAAAAAATAATTGATTCCAATACAAAAATAAATCAATTGGATATTGGTTTTAGAATATTTCTTGAG…
comp87832_c0_seq2	1692	n281684	1e-05	AK040321	mRNAlike lncRNA	Mus musculus	Mouse noncoding transcript	FANTOM3	A430087A18	http://fantom3.gsc.riken.jp/db/annotate/main.cgi?masterid=A430087A18	GACCCGGGAATCGAACCCGAGACTTCGAGCACAGCAGCCGCGCTTGCAACCACTAGACCAACGAGGAATATAGAAGCATGTACTTATGTTCTAAAATTATTATCCTACTCTAAAAACAGGAAAACCTATATTTAAACGTCATATTAAAATGATGAATCATTTATAATTAAGTTAAATACTTATTTATATTCACAATCAGTTTAACCAGTCTTTTGGTATGTGTGTTGATCACTGCAGTTTATATAAAAATGTTCGGAATAATTTATTTAACTGTGGTACTTGTTTTTGTGAATTCTGCGCAATGGACTGATGGATTGAACGTTTGTCAAGTTGTTCGACCTTCTTTTCCGTTGAAAACAATAGAAATGTTACCATATAAGTTAGCTTATGACTACGGCG…
comp87832_c0_seq1	2017	n281684	1e-05	AK040321	mRNAlike lncRNA	Mus musculus	Mouse noncoding transcript	FANTOM3	A430087A18	http://fantom3.gsc.riken.jp/db/annotate/main.cgi?masterid=A430087A18	GACCCGGGAATCGAACCCGAGACTTCGAGCACAGCAGCCGCGCTTGCAACCACTAGACCAACGAGGAATATAGAAGCATGTACTTATGTTCTAAAATTATTATCCTACTCTAAAAACAGGAAAACCTATATTTAAACGTCATATTAAAATGATGAATCATTTATAATTAAGTTAAATACTTATTTATATTCACAATCAGTTTAACCAGTCTTTTGGTATGTGTGTTGATCACTGCAGTTTATATAAAAATGTTCGGAATAATTTATTTAACTGTGGTACTTGTTTTTGTGAATTCTGCGCAATGGACTGATGGATTGAACGTTTGTCAAGTTGTTCGACCTTCTTTTCCGTTGAAAACAATAGAAATGTTACCATATAAGTTAGCTTATGACTACGGCG…
