# Supplementary material for: High throughput profiling of the cotton bollworm Helicoverpa armigera immunotranscriptome during the fungal and bacterial infections
Source: BMC Genomics. 2015 Apr 18;16(1):321. doi: 10.1186/s12864-015-1509-1 (PMC4490664; doi:10.1186/s12864-015-1509-1)
Supplement: Additional file 4: Table S3. — The gene ID, length, and predicted function of each unigene. [file 12864_2015_1509_MOESM4_ESM.xls]

## Sheet: Helicoverpa_Unigenes_Annotation
Table S3. The gene ID, length, and predicted function of each unigene
Gene ID	Trinity assembly No.	Length	Seq. descriptions	Top-hit Acc No. and descriptions	min. eValue	Mean Similarity	#GOs	GOs	Enzyme Codes	InterProScan
Ha_Unigene1	comp216_c0_seq1	207	programmed cell death protein mitochondrial precursor	gi|357624055|gb|EHJ74960.1|putative Programmed cell death protein 8, mitochondrial precursor [Danaus plexippus]	2.59e-05	0.6	4	P:oxidation-reduction process; P:cell redox homeostasis; F:oxidoreductase activity; F:flavin adenine dinucleotide binding		G3DSA:3.50.50.60 (GENE3D); PTHR22912:SF32 (PANTHER); PTHR22912 (PANTHER); SSF51905 (SUPERFAMILY)
Ha_Unigene2	comp72348_c0_seq1	202	methyl-accepting chemotaxis protein	gi|428171699|gb|EKX40614.1|hypothetical protein GUITHDRAFT_113400 [Guillardia theta CCMP2712]	4.18e-09	0.5885	5	C:integral to membrane; F:signal transducer activity; C:membrane; P:signal transduction; F:RNA binding		CYTOPLASMIC_DOMAIN (PHOBIUS); TRANSMEMBRANE (PHOBIUS); NON_CYTOPLASMIC_DOMAIN (PHOBIUS); TMhelix (TMHMM)
Ha_Unigene3	comp76008_c0_seq1	259	hypothetical protein KGM_11214	gi|357618657|gb|EHJ71552.1|hypothetical protein KGM_11214 [Danaus plexippus]	3.22e-29	1	0	-		no IPS match
Ha_Unigene4	comp90084_c0_seq2	217	protein fam135a-like	gi|512928800|ref|XP_004931668.1|PREDICTED: protein FAM135A-like [Bombyx mori]	8.84e-32	0.5945	8	C:integral to nuclear inner membrane; F:DNA binding; F:protein-hormone receptor activity; C:integral to membrane; F:G-protein coupled receptor activity; F:signal transducer activity; P:signal transduction; P:G-protein coupled receptor signaling pathway		no IPS match
Ha_Unigene5	comp3078333_c0_seq1	254	nucleolysin tia-1 isoform p40-like	gi|512889737|ref|XP_004922359.1|PREDICTED: nucleolysin TIA-1 isoform p40-like [Bombyx mori]	3.47e-22	0.5385	2	F:nucleic acid binding; F:nucleotide binding		no IPS match
Ha_Unigene6	comp68495_c0_seq1	202	tpa: cuticle protein	gi|512907508|ref|XP_004926460.1|PREDICTED: uncharacterized protein LOC101741297 isoform X2 [Bombyx mori] >gi|223671384|tpd|FAA00644.1| TPA: putative cuticle protein [Bombyx mori]	2.08e-18	0.734	1	F:structural constituent of cuticle		no IPS match
Ha_Unigene7	comp77431_c0_seq1	985	protein transport protein sec16a	gi|512917189|ref|XP_004928826.1|PREDICTED: uncharacterized protein LOC101745679 [Bombyx mori]	1.59e-37	0.465	1	P:COPII vesicle coating		PF12931 (PFAM); PTHR13402:SF6 (PANTHER); IPR024880 (PANTHER)
Ha_Unigene8	comp82354_c0_seq1	243	keratin-associated protein 5-3-like isoform x2	gi|513224684|ref|XP_004934998.1|PREDICTED: keratin-associated protein 5-3-like isoform X2 [Gallus gallus]	1.86e-05	0.4367	0	-		no IPS match
Ha_Unigene9	comp83380_c3_seq1	308	cysteine and histidine-rich protein 1 homolog	gi|332029294|gb|EGI69277.1|Cysteine and histidine-rich protein 1-like protein [Acromyrmex echinatior]	6.61e-36	0.801	3	F:ubiquitin-protein ligase activity; P:protein ubiquitination; F:zinc ion binding	EC:6.3.2.19	PTHR23059 (PANTHER); PTHR23059:SF2 (PANTHER)
Ha_Unigene10	comp87738_c0_seq3	244	isoform b	gi|512892210|ref|XP_004922875.1|PREDICTED: proteoglycan 4-like [Bombyx mori]	1.01e-09	0.425	6	F:structural constituent of chitin-based cuticle; P:actin filament organization; P:cell-matrix adhesion; C:apical plasma membrane; P:regulation of embryonic cell shape; P:apical constriction		PR01217 (PRINTS)
Ha_Unigene11	comp2570941_c0_seq1	210	protein	gi|189426347|ref|YP_001953524.1|flagellar hook-length control protein [Geobacter lovleyi SZ] >gi|501447879|ref|WP_012471328.1| flagellar hook-length control protein [Geobacter lovleyi] >gi|189422606|gb|ACD97004.1| flagellar hook-length control protein [Geobacter lovleyi SZ]	4.99e-09	0.5395	19	C:integral to membrane; F:DNA-dependent ATPase activity; F:sequence-specific DNA binding; P:chromatin remodeling; P:anterior/posterior pattern specification; C:nucleus; P:positive regulation of transcription, DNA-dependent; P:endoderm development; F:zinc ion binding; F:transcription factor binding; P:regulation of transcription, DNA-dependent; C:NURF complex; P:embryonic placenta development; F:m…		no IPS match
Ha_Unigene12	comp4070263_c0_seq1	270	transposase-like protein	gi|350411544|ref|XP_003489383.1|PREDICTED: hypothetical protein LOC100747130 [Bombus impatiens]	4.06e-08	0.4858	1	F:DNA binding		IPR009057 (G3DSA:1.10.10.GENE3D)
Ha_Unigene13	comp89089_c0_seq1	235	transcription factor rfx3-like	gi|357613957|gb|EHJ68806.1|hypothetical protein KGM_13721 [Danaus plexippus]	6.8e-25	0.7225	6	P:endocrine pancreas development; P:regulation of insulin secretion; F:transcription regulatory region DNA binding; P:ciliary cell motility; P:regulation of transcription, DNA-dependent; P:epithelial cilium movement involved in determination of left/right asymmetry		no IPS match
Ha_Unigene14	comp2542585_c0_seq1	224	alpha amylase	gi|357620399|gb|EHJ72606.1|alpha amylase [Danaus plexippus]	1.11e-20	0.93	3	P:carbohydrate metabolic process; F:cation binding; F:catalytic activity		no IPS match
Ha_Unigene15	comp3063632_c0_seq1	243	zinc finger bed domain-containing protein 1-like	gi|512910749|ref|XP_004927247.1|PREDICTED: zinc finger BED domain-containing protein 1-like [Bombyx mori]	1.22e-06	0.67	0	-		no IPS match
Ha_Unigene16	comp3108027_c0_seq1	245	reverse partial	gi|326578446|gb|ADZ95808.1|reverse transcriptase, partial [Agrotis exclamationis]	1.3e-23	0.688	3	F:RNA-directed DNA polymerase activity; P:RNA-dependent DNA replication; F:RNA binding	EC:2.7.7.49	PTHR19446 (PANTHER); TMhelix (TMHMM)
Ha_Unigene17	comp3960875_c0_seq1	236	programmed cell death protein 5	gi|413946335|gb|AFW78984.1|programmed cell death protein 5 [Zea mays]	5.89e-32	0.9765	2	C:cytosol; F:double-stranded DNA binding		no IPS match
Ha_Unigene18	comp81731_c0_seq3	220	ac transposable element-derived protein 4	gi|307173578|gb|EFN64458.1|PiggyBac transposable element-derived protein 4 [Camponotus floridanus] >gi|307175331|gb|EFN65357.1| PiggyBac transposable element-derived protein 4 [Camponotus floridanus] >gi|307177573|gb|EFN66657.1| PiggyBac transposable element-derived protein 4 [Camponotus floridanus]	3.11e-05	0.79	0	-		IPR013083 (G3DSA:3.30.40.GENE3D); IPR011011 (SUPERFAMILY)
Ha_Unigene19	comp85840_c1_seq3	243	cuticular protein rr-2 motif 118	gi|290563416|ref|NP_001166659.1|cuticular protein RR-2 motif 109 precursor [Bombyx mori] >gi|223671320|tpd|FAA00612.1| TPA: putative cuticle protein [Bombyx mori]	1.95e-11	0.7685	1	F:structural constituent of cuticle		TMhelix (TMHMM)
Ha_Unigene20	comp86801_c1_seq1	310	zinc finger protein 641	gi|357629270|gb|EHJ78152.1|hypothetical protein KGM_08890 [Danaus plexippus]	5.78e-20	0.4965	14	F:metal ion binding; F:nucleic acid binding; F:zinc ion binding; C:nucleus; P:transcription from RNA polymerase II promoter; F:sequence-specific DNA binding transcription factor activity; F:DNA binding; C:cytoplasm; P:regulation of transcription from RNA polymerase II promoter; F:sequence-specific DNA binding RNA polymerase II transcription factor activity; C:nucleolus; P:transcription, DNA-depen…		SignalP-TM (SIGNALP_GRAM_POSITIVE)
Ha_Unigene21	comp89679_c0_seq15	206	hypothetical protein KGM_08371	gi|357623004|gb|EHJ74329.1|hypothetical protein KGM_08371 [Danaus plexippus]	1.8e-20	0.89	0	-		no IPS match
Ha_Unigene22	comp90396_c0_seq3	210	histidine--trna cytoplasmic isoform 2	gi|357622823|gb|EHJ74202.1|hypothetical protein KGM_19918 [Danaus plexippus]	6.21e-34	0.7885	4	C:cytosol; P:histidyl-tRNA aminoacylation; F:ATP binding; F:histidine-tRNA ligase activity	EC:6.1.1.21	G3DSA:3.30.930.10 (GENE3D); PF13393 (PFAM); IPR004516 (PANTHER); SSF55681 (SUPERFAMILY)
Ha_Unigene23	comp742744_c0_seq1	342	isoform b	gi|345482717|ref|XP_003424645.1|PREDICTED: hypothetical protein LOC100679634 [Nasonia vitripennis]	1.44e-10	0.723	0	-		no IPS match
Ha_Unigene24	comp3151454_c0_seq1	290	endonuclease-reverse transcriptase	gi|512887399|ref|XP_004921918.1|PREDICTED: uncharacterized protein PFB0145c-like [Bombyx mori]	2.33e-21	0.664	1	F:catalytic activity		no IPS match
Ha_Unigene25	comp29521_c0_seq1	205	low quality protein: talin-2-like	gi|357627735|gb|EHJ77329.1|putative Talin-2 [Danaus plexippus]	7.69e-28	0.825	8	F:structural constituent of cytoskeleton; P:cytoskeletal anchoring at plasma membrane; F:actin binding; C:focal adhesion; P:cell adhesion; C:ruffle; F:insulin receptor binding; C:actin cytoskeleton		G3DSA:1.20.1440.10 (GENE3D); PTHR19981 (PANTHER); SignalP-TM (SIGNALP_GRAM_POSITIVE); SSF109885 (SUPERFAMILY)
Ha_Unigene26	comp62901_c0_seq2	304	hypothetical protein KGM_11772	gi|357615086|gb|EHJ69458.1|hypothetical protein KGM_11772 [Danaus plexippus]	3.42e-05	0.56	0	-		no IPS match
Ha_Unigene27	comp80586_c0_seq5	306	tpa: cuticle protein	gi|290563445|ref|NP_001166691.1|cuticular protein RR-2 motif 67 precursor [Bombyx mori] >gi|223671236|tpd|FAA00570.1| TPA: putative cuticle protein [Bombyx mori]	8.71e-46	0.878	1	F:structural constituent of cuticle		no IPS match
Ha_Unigene28	comp86572_c0_seq6	211	krab-a domain-containing protein 2-like	gi|328698731|ref|XP_003240717.1|PREDICTED: KRAB-A domain-containing protein 2-like [Acyrthosiphon pisum]	1.15e-06	0.6	0	-		no IPS match
Ha_Unigene29	comp1229926_c0_seq1	336	reverse transcriptase	gi|189238306|ref|XP_001810526.1|PREDICTED: similar to orf [Tribolium castaneum] >gi|270008606|gb|EFA05054.1| hypothetical protein TcasGA2_TC015149 [Tribolium castaneum]	7.05e-31	0.6565	4	F:binding; F:transferase activity; P:macromolecule metabolic process; P:primary metabolic process		PTHR10178 (PANTHER); SSF56672 (SUPERFAMILY)
Ha_Unigene30	comp1479810_c0_seq1	203	rna-directed dna polymerase from mobile element jockey-like	gi|449665758|ref|XP_004206212.1|PREDICTED: RNA-directed DNA polymerase from mobile element jockey-like [Hydra magnipapillata]	0.000861	0.54	0	-		TMhelix (TMHMM)
Ha_Unigene31	comp1856769_c0_seq1	205	rna-directed dna polymerase from mobile element jockey-like	gi|270010347|gb|EFA06795.1|hypothetical protein TcasGA2_TC009733 [Tribolium castaneum]	1.76e-13	0.644	3	P:RNA-dependent DNA replication; F:RNA-directed DNA polymerase activity; F:RNA binding		IPR000477 (PFAM); PTHR19446 (PANTHER); TRANSMEMBRANE (PHOBIUS); CYTOPLASMIC_DOMAIN (PHOBIUS); NON_CYTOPLASMIC_DOMAIN (PHOBIUS); SignalP-noTM (SIGNALP_EUK); SSF56672 (SUPERFAMILY)
Ha_Unigene32	comp1978851_c0_seq1	297	ribosomal protein s6	gi|70909493|emb|CAJ17171.1|ribosomal protein S6e [Carabus granulatus]	1.2e-57	0.9415	10	P:translation; C:nucleolus; P:rRNA processing; P:TOR signaling cascade; F:structural constituent of ribosome; P:glucose homeostasis; P:positive regulation of apoptotic process; C:cytosolic small ribosomal subunit; P:ribosomal small subunit biogenesis; F:protein kinase binding		IPR001377 (PFAM); IPR001377 (PANTHER)
Ha_Unigene33	comp2234127_c0_seq1	254	potassium voltage-gated channel subfamily h member 7-like	gi|512916841|ref|XP_004928739.1|PREDICTED: potassium voltage-gated channel subfamily H member 7-like [Bombyx mori]	7.86e-34	0.925	4	F:voltage-gated potassium channel activity; P:transmembrane transport; P:potassium ion transport; C:integral to membrane		no IPS match
Ha_Unigene34	comp4550883_c0_seq1	201	hypothetical protein KGM_20467	gi|357615815|gb|EHJ69846.1|hypothetical protein KGM_20467 [Danaus plexippus]	0.000553	0.65	0	-		no IPS match
Ha_Unigene35	comp9127_c0_seq1	212	tyrosine partial	gi|270016221|gb|EFA12667.1|hypothetical protein TcasGA2_TC010690 [Tribolium castaneum]	5.23e-16	0.6506	2	P:DNA metabolic process; F:nucleic acid binding		IPR023109 (G3DSA:1.10.150.GENE3D)
Ha_Unigene36	comp85729_c0_seq5	213	pollen-specific leucine-rich repeat extensin-like protein 1- partial	gi|512939276|ref|XP_004934201.1|PREDICTED: pollen-specific leucine-rich repeat extensin-like protein 1-like, partial [Bombyx mori]	3.06e-34	0.7725	0	-		PTHR19376:SF9 (PANTHER); PTHR19376 (PANTHER)
Ha_Unigene37	comp87338_c0_seq14	391	t-cell receptor beta chain ana 11	gi|512908878|ref|XP_004926786.1|PREDICTED: uncharacterized protein F09G8.5-like, partial [Bombyx mori]	7.81e-14	0.6042	0	-		no IPS match
Ha_Unigene38	comp90858_c0_seq2	393	dual specificity protein phosphatase cdc14a-like	gi|512909243|ref|XP_004926874.1|PREDICTED: dual specificity protein phosphatase CDC14A-like [Bombyx mori]	2.91e-33	0.7	2	P:dephosphorylation; F:phosphatase activity	EC:3.1.3.0	no IPS match
Ha_Unigene39	comp1633279_c0_seq1	238	predicted protein	gi|326501206|dbj|BAJ98834.1|predicted protein [Hordeum vulgare subsp. vulgare]	6.19e-18	0.9314	1	C:mitochondrion		no IPS match
Ha_Unigene40	comp2752442_c0_seq1	307	gag-pol polyprotein precursor	gi|198456124|ref|XP_002136367.1|GA24027, partial [Drosophila pseudoobscura pseudoobscura] >gi|198142724|gb|EDY71446.1| GA24027, partial [Drosophila pseudoobscura pseudoobscura]	1.18e-19	0.657	0	-		PTHR22955 (PANTHER); PTHR22955:SF1 (PANTHER)
Ha_Unigene41	comp3119102_c0_seq1	257	enzymatic poly partial	gi|84801|pir||S08405hypothetical protein 2 - silkworm transposon mag	1.95e-30	0.749	3	P:DNA metabolic process; F:nucleic acid binding; F:catalytic activity		G3DSA:3.10.10.10 (GENE3D); PTHR10178 (PANTHER); SSF56672 (SUPERFAMILY)
Ha_Unigene42	comp4025608_c0_seq1	226	cuticular protein rr-1 motif 20 precursor	gi|290563249|ref|NP_001166728.1|cuticular protein RR-1 motif 20 precursor [Bombyx mori] >gi|223671141|tpd|FAA00522.1| TPA: putative cuticle protein [Bombyx mori]	1.05e-05	0.58	1	F:structural constituent of cuticle		no IPS match
Ha_Unigene43	comp4517849_c0_seq1	244	reverse transcriptase	gi|300791168|gb|ADK33994.1|reverse transcriptase [Spodoptera frugiperda]	8.5e-35	0.785	5	F:endonuclease activity; F:RNA-directed DNA polymerase activity; P:RNA-dependent DNA replication; F:RNA binding; P:DNA integration	EC:2.7.7.49	IPR000477 (PFAM); G3DSA:3.10.10.10 (GENE3D); PTHR10178:SF14 (PANTHER); PTHR10178 (PANTHER); SSF56672 (SUPERFAMILY)
Ha_Unigene44	comp50472_c0_seq1	214	PREDICTED: uncharacterized protein LOC101738416	gi|512934226|ref|XP_004932983.1|PREDICTED: uncharacterized protein LOC101738416 [Bombyx mori]	1.9e-05	0.77	0	-		no IPS match
Ha_Unigene45	comp77236_c0_seq1	238	inad-like protein	gi|357620409|gb|EHJ72612.1|hypothetical protein KGM_21407 [Danaus plexippus]	7.51e-26	0.629	7	C:tight junction; F:protein C-terminus binding; P:cell-cell junction organization; C:apicolateral plasma membrane; P:biological regulation; P:cell junction assembly; C:perinuclear region of cytoplasm		IPR001478 (SMART); G3DSA:2.30.42.10 (GENE3D); IPR001478 (PFAM); IPR001478 (PROSITE_PROFILES); IPR001478 (SUPERFAMILY)
Ha_Unigene46	comp83833_c1_seq1	215	cuticle protein	gi|196006668|ref|XP_002113200.1|predicted protein [Trichoplax adhaerens] >gi|190583604|gb|EDV23674.1| predicted protein [Trichoplax adhaerens]	8.84e-08	0.54	8	F:structural constituent of cuticle; F:helicase activity; F:RNA binding; F:nucleic acid binding; F:ATP binding; F:hydrolase activity; F:nucleotide binding; F:ATP-dependent helicase activity		no IPS match
Ha_Unigene47	comp88813_c0_seq2	348	nad-dependent deacetylase sirtuin-4	gi|512917598|ref|XP_004928926.1|PREDICTED: NAD-dependent protein deacetylase Sirt4-like [Bombyx mori]	1.63e-30	0.778	7	P:protein deacetylation; F:zinc ion binding; F:NAD+ binding; F:transferase activity; P:protein ADP-ribosylation; C:mitochondrial matrix; F:NAD-dependent protein deacetylase activity		no IPS match
Ha_Unigene48	comp260656_c0_seq1	254	hypothetical protein KNP414_06853	gi|337751079|ref|YP_004645241.1|hypothetical protein KNP414_06853 [Paenibacillus mucilaginosus KNP414] >gi|503686439|ref|WP_013920515.1| hypothetical protein [Paenibacillus mucilaginosus] >gi|336302268|gb|AEI45371.1| Hypothetical protein CBG06427 [Paenibacillus mucilaginosus KNP414]	4.16e-08	0.51	0	-		no IPS match
Ha_Unigene49	comp2622797_c0_seq1	204	enzymatic polyprotein endonuclease reverse	gi|60593111|gb|AAX28841.1|RNA-dependent DNA polymerase [Drosophila melanogaster]	6.79e-08	0.6373	8	F:RNA binding; F:nucleic acid binding; F:nucleotidyltransferase activity; F:transferase activity; P:DNA integration; P:RNA-dependent DNA replication; F:endonuclease activity; F:RNA-directed DNA polymerase activity		no IPS match
Ha_Unigene50	comp3155473_c0_seq1	237	PREDICTED: uncharacterized protein LOC101742112	gi|512919417|ref|XP_004929373.1|PREDICTED: uncharacterized protein LOC101742112 [Bombyx mori]	9.68e-22	0.68	0	-		no IPS match
Ha_Unigene51	comp4068256_c0_seq1	235	tetratricopeptide repeat protein	gi|261335920|emb|CBH09300.1|putative tetratricopeptide repeat protein [Heliconius melpomene]	1.81e-41	0.8065	2	C:cilium; P:cilium assembly		PTHR14781:SF0 (PANTHER); PTHR14781 (PANTHER)
Ha_Unigene52	comp4243912_c0_seq1	259	mutant cadherin	gi|512920921|ref|XP_004929754.1|PREDICTED: uncharacterized protein LOC101739747 [Bombyx mori]	5.33e-11	0.7	3	C:integral to membrane; P:homophilic cell adhesion; F:calcium ion binding		no IPS match
Ha_Unigene53	comp4548097_c0_seq1	220	tigger transposable element-derived protein 4-like	gi|512917045|ref|XP_004928790.1|PREDICTED: tigger transposable element-derived protein 4-like [Bombyx mori]	8.33e-07	0.76	1	F:DNA binding		IPR009057 (G3DSA:1.10.10.GENE3D); IPR007889 (PFAM); IPR009057 (SUPERFAMILY)
Ha_Unigene54	comp54903_c1_seq1	226	ras gtpase-activating protein 1-like	gi|512920733|ref|XP_004929706.1|PREDICTED: ras GTPase-activating protein 1-like [Bombyx mori]	5.79e-13	0.495	6	F:GTPase activator activity; P:regulation of small GTPase mediated signal transduction; F:phospholipid binding; P:signal transduction; P:positive regulation of GTPase activity; C:intracellular		no IPS match
Ha_Unigene55	comp73505_c0_seq1	206	uncharacterized threonine-rich gpi-anchored glyco	gi|512895295|ref|XP_004923638.1|PREDICTED: uncharacterized threonine-rich GPI-anchored glycoprotein PJ4664.02-like [Bombyx mori]	9.25e-21	0.72	0	-		no IPS match
Ha_Unigene56	comp79365_c0_seq1	256	trypsin-like protease	gi|171740901|gb|ACB54945.1|azurocidin-like serine proteinase [Helicoverpa armigera]	5.34e-52	0.593	2	F:serine-type endopeptidase activity; P:proteolysis	EC:3.4.21.0	G3DSA:2.40.10.10 (GENE3D); IPR001254 (PFAM); IPR009003 (SUPERFAMILY)
Ha_Unigene57	comp85064_c0_seq4	737	cuticular protein 6b	gi|389610731|dbj|BAM19176.1|cuticular protein PpolCPFL6B [Papilio polytes]	2.44e-08	0.6525	0	-		IPR022727 (PFAM)
Ha_Unigene58	comp85064_c0_seq13	334	cuticular protein cpfl family 3 precursor	gi|255652873|ref|NP_001157377.1|cuticular protein CPFL family 3 precursor [Bombyx mori] >gi|239946288|gb|ACS36223.1| hard cuticular protein 2 [Bombyx mori]	2.62e-05	0.51	0	-		IPR022727 (PFAM)
Ha_Unigene59	comp85064_c0_seq14	683	tpa: cuticle protein	gi|389610731|dbj|BAM19176.1|cuticular protein PpolCPFL6B [Papilio polytes]	7.3e-18	0.4222	0	-		IPR022727 (PFAM)
Ha_Unigene60	comp1514788_c0_seq1	202	uncharacterized protein LOC100191015	gi|209863095|ref|NP_001129460.1|uncharacterized protein LOC100191015 [Danio rerio] >gi|190337069|gb|AAI62733.1| Similar to ENSANGP00000010363 [Danio rerio] >gi|190338874|gb|AAI62738.1| Similar to ENSANGP00000010363 [Danio rerio]	1.53e-06	0.6633	3	F:molecular_function; P:biological_process; C:cellular_component		no IPS match
Ha_Unigene61	comp1831375_c0_seq1	207	PREDICTED: hypothetical protein LOC100113555	gi|156539819|ref|XP_001599010.1|PREDICTED: hypothetical protein LOC100113555 [Nasonia vitripennis]	0.000134	0.7	0	-		no IPS match
Ha_Unigene62	comp1861649_c0_seq1	236	hypothetical protein KGM_15031	gi|357617187|gb|EHJ70635.1|hypothetical protein KGM_15031 [Danaus plexippus]	8.27e-08	0.62	0	-		no IPS match
Ha_Unigene63	comp2546347_c0_seq1	212	cytosolic carboxypeptidase 6-like	gi|357625410|gb|EHJ75866.1|hypothetical protein KGM_18875 [Danaus plexippus]	4.09e-10	0.53	3	P:proteolysis; F:metallocarboxypeptidase activity; F:zinc ion binding		no IPS match
Ha_Unigene64	comp2587892_c0_seq1	236	microtubule-associated protein futsch-like	gi|512901266|ref|XP_004925093.1|PREDICTED: microtubule-associated protein futsch-like [Bombyx mori]	3.96e-14	0.875	4	F:microtubule binding; P:microtubule cytoskeleton organization; F:hydrolase activity; C:microtubule		no IPS match
Ha_Unigene65	comp2656422_c0_seq1	350	hypothetical protein TcasGA2_TC008495	gi|270006314|gb|EFA02762.1|hypothetical protein TcasGA2_TC008495 [Tribolium castaneum]	2.13e-20	0.5885	3	F:binding; P:macromolecule metabolic process; P:primary metabolic process		no IPS match
Ha_Unigene66	comp2836538_c0_seq1	204	uncharacterized threonine-rich gpi-anchored glyco	gi|512936361|ref|XP_004933500.1|PREDICTED: uncharacterized threonine-rich GPI-anchored glycoprotein PJ4664.02-like [Bombyx mori]	9.79e-17	0.76	0	-		no IPS match
Ha_Unigene67	comp3061660_c0_seq1	308	bel12_ag transposon polyprotein	gi|512897277|ref|XP_004924114.1|PREDICTED: uncharacterized protein LOC101744643 [Bombyx mori]	7.36e-23	0.643	1	F:binding		IPR008042 (PFAM); PTHR22955 (PANTHER); PTHR22955:SF1 (PANTHER)
Ha_Unigene68	comp3161143_c0_seq1	250	rna helicase	gi|221053965|ref|XP_002261730.1|rna helicase [Plasmodium knowlesi strain H] >gi|193808190|emb|CAQ38893.1| rna helicase, putative [Plasmodium knowlesi strain H]	4.63e-06	0.63	5	F:helicase activity; F:nucleic acid binding; F:ATP binding; F:hydrolase activity; F:ATP-dependent helicase activity		no IPS match
Ha_Unigene69	comp3286576_c0_seq1	209	PREDICTED: uncharacterized protein LOC101738666	gi|512912259|ref|XP_004927611.1|PREDICTED: uncharacterized protein LOC101738666 [Bombyx mori]	7.41e-06	0.68	0	-		no IPS match
Ha_Unigene70	comp4369481_c0_seq1	203	hypothetical protein KGM_11407	gi|357618435|gb|EHJ71412.1|hypothetical protein KGM_11407 [Danaus plexippus]	1.41e-23	0.9	0	-		no IPS match
Ha_Unigene71	comp5526746_c0_seq1	288	is1 transposase partial	gi|489731391|ref|WP_003635507.1|hypothetical protein [Legionella longbeachae] >gi|269987560|gb|EEZ93815.1| conserved hypothetical protein [Legionella longbeachae D-4968]	7.48e-13	0.7055	0	-		no IPS match
Ha_Unigene72	comp14133_c1_seq1	289	hypothetical protein SINV_00938	gi|322783303|gb|EFZ10878.1|hypothetical protein SINV_00938 [Solenopsis invicta]	1.01e-08	0.5688	0	-		no IPS match
Ha_Unigene73	comp49259_c0_seq2	290	PREDICTED: uncharacterized protein LOC101743554	gi|512921016|ref|XP_004929778.1|PREDICTED: uncharacterized protein LOC101743554 [Bombyx mori]	1.42e-21	0.65	0	-		IPR005135 (G3DSA:3.60.10.GENE3D); IPR005135 (SUPERFAMILY)
Ha_Unigene74	comp80516_c0_seq2	239	endothelin-converting enzyme 1-like	gi|357624520|gb|EHJ75262.1|hypothetical protein KGM_04066 [Danaus plexippus]	2.13e-26	0.785	2	F:metalloendopeptidase activity; P:proteolysis	EC:3.4.24.0	NON_CYTOPLASMIC_DOMAIN (PHOBIUS); TRANSMEMBRANE (PHOBIUS); CYTOPLASMIC_DOMAIN (PHOBIUS); TMhelix (TMHMM)
Ha_Unigene75	comp84000_c0_seq2	458	fasciclin-3 precursor (fasciclin iii) (fas iii)	gi|357620369|gb|EHJ72586.1|hypothetical protein KGM_11002 [Danaus plexippus]	1.36e-14	0.532	0	-		no IPS match
Ha_Unigene76	comp84383_c0_seq6	413	tpa: cuticle protein	gi|357614981|gb|EHJ69403.1|TPAputative cuticle protein [Danaus plexippus]	1.68e-34	0.948	1	F:structural constituent of cuticle		IPR000618 (PFAM); PTHR12236 (PANTHER); IPR000618 (PROSITE_PATTERNS); IPR000618 (PROSITE_PROFILES)
Ha_Unigene77	comp87962_c1_seq17	268	sh3 domain-containing ring finger protein 3	gi|512895931|ref|XP_004923791.1|PREDICTED: E3 ubiquitin-protein ligase SH3RF1-like [Bombyx mori]	4.11e-23	0.673	3	F:metal ion binding; F:zinc ion binding; C:Golgi transport complex		no IPS match
Ha_Unigene78	comp89824_c0_seq3	244	luciferase	gi|357631810|gb|EHJ79277.1|hypothetical protein KGM_15522 [Danaus plexippus]	7.34e-26	0.7025	2	F:catalytic activity; P:metabolic process		no IPS match
Ha_Unigene79	comp1342189_c0_seq1	217	defensin precursor	gi|475594554|gb|EMT22729.1|Defensin Tk-AMP-D2 [Aegilops tauschii]	5.11e-34	0.878	2	P:defense response to fungus; P:killing of cells of other organism		SignalP-TM (SIGNALP_GRAM_POSITIVE)
Ha_Unigene80	comp2230965_c0_seq1	232	bel12_ag transposon polyprotein	gi|512897249|ref|XP_004924107.1|PREDICTED: uncharacterized protein LOC101743350 [Bombyx mori]	2.96e-13	0.5746	15	F:RNA binding; F:nucleic acid binding; P:proteolysis; P:DNA integration; P:RNA-dependent DNA replication; F:aspartic-type endopeptidase activity; F:zinc ion binding; F:RNA-directed DNA polymerase activity; P:metabolic process; F:catalytic activity; P:regulation of transcription, DNA-dependent; F:sequence-specific DNA binding; C:nucleus; F:sequence-specific DNA binding transcription factor activit…		no IPS match
Ha_Unigene81	comp3063898_c0_seq1	219	reverse transcriptase	gi|57506568|dbj|BAD86655.1|reverse transcriptase [Bombyx mori]	1.21e-27	0.6633	5	F:RNA-directed DNA polymerase activity; P:RNA-dependent DNA replication; F:RNA binding; F:zinc ion binding; P:DNA integration	EC:2.7.7.49	no IPS match
Ha_Unigene82	comp3128090_c0_seq1	232	orf	gi|357609316|gb|EHJ66391.1|hypothetical protein KGM_06314 [Danaus plexippus]	1.12e-20	0.691	3	F:metal ion binding; F:nucleic acid binding; P:DNA integration		G3DSA:3.30.420.10 (GENE3D); PTHR10178 (PANTHER); IPR001584 (PROSITE_PROFILES); IPR012337 (SUPERFAMILY)
Ha_Unigene83	comp7409_c0_seq1	225	hypothetical protein KGM_10507	gi|357622315|gb|EHJ73841.1|hypothetical protein KGM_10507 [Danaus plexippus]	8.7e-21	0.69	0	-		no IPS match
Ha_Unigene84	comp19501_c0_seq1	282	carboxyl choline esterase cce001f	gi|294846778|gb|ADF43462.1|carboxyl/choline esterase CCE001f [Helicoverpa armigera]	1.03e-08	0.86	1	F:hydrolase activity		no IPS match
Ha_Unigene85	comp67424_c0_seq1	206	ankyrin repeat and sterile alpha motif domain-containing protein 1b	gi|189236470|ref|XP_974604.2|PREDICTED: similar to CG4393 CG4393-PA [Tribolium castaneum]	2.52e-07	0.585	0	-		no IPS match
Ha_Unigene86	comp71198_c0_seq1	366	hypothetical protein KGM_05480	gi|357627708|gb|EHJ77313.1|hypothetical protein KGM_05480 [Danaus plexippus]	1.8e-08	0.79	0	-		no IPS match
Ha_Unigene87	comp79789_c2_seq1	316	integrase core domain protein	gi|195926978|dbj|BAG68376.1|polyprotein [Bombyx mori]	1.5e-11	0.6835	4	F:metal ion binding; P:cellular metabolic process; F:heterocyclic compound binding; F:organic cyclic compound binding		no IPS match
Ha_Unigene88	comp80867_c0_seq2	215	hypothetical protein EAG_01237	gi|307183941|gb|EFN70529.1|hypothetical protein EAG_01237 [Camponotus floridanus]	0.000974	0.54	0	-		no IPS match
Ha_Unigene89	comp84383_c0_seq13	356	tpa: cuticle protein	gi|357614981|gb|EHJ69403.1|TPAputative cuticle protein [Danaus plexippus]	1.53e-35	0.9455	1	F:structural constituent of cuticle		IPR000618 (PFAM); PTHR12236 (PANTHER); IPR000618 (PROSITE_PATTERNS); IPR000618 (PROSITE_PROFILES)
Ha_Unigene90	comp87901_c0_seq37	275	ac transposable element-derived partial	gi|387598177|gb|AFJ91744.1|PiggyBac transposable element-derived protein, partial [Ostrea edulis]	7.34e-08	0.6643	0	-		PF13842 (PFAM)
Ha_Unigene91	comp89315_c0_seq3	336	methionine--trna cytoplasmic-like	gi|512900847|ref|XP_004924991.1|PREDICTED: methionine--tRNA ligase, cytoplasmic-like [Bombyx mori]	1.43e-31	0.6775	5	C:microtubule associated complex; P:neurogenesis; F:methionine-tRNA ligase activity; P:methionyl-tRNA aminoacylation; F:ATP binding	EC:6.1.1.10	Coil (COILS); Coil (COILS); IPR000738 (SMART); IPR009068 (G3DSA:1.10.287.GENE3D); IPR000738 (PFAM); IPR000738 (PROSITE_PROFILES); IPR009068 (SUPERFAMILY)
Ha_Unigene92	comp89891_c0_seq6	204	rac gtpase-activating protein 1	gi|357602556|gb|EHJ63451.1|putative Rac GTPase-activating protein 1 [Danaus plexippus]	6.43e-33	0.7095	27	P:spindle midzone assembly involved in mitosis; P:microtubule-based movement; C:midbody; P:neuroblast proliferation; C:centralspindlin complex; P:embryo development; P:positive regulation of GTPase activity; F:metal ion binding; C:cytosol; P:cytokinesis, actomyosin contractile ring assembly; P:blood coagulation; P:spermatogenesis; P:sulfate transport; C:spindle midzone; P:antigen processing and p…		no IPS match
Ha_Unigene93	comp90744_c0_seq1	289	shuttle craft	gi|443429418|gb|AGC92703.1|protein shuttle craft-like protein [Heliconius erato]	4.82e-11	0.535	6	F:metal ion binding; P:regulation of transcription, DNA-dependent; F:nucleic acid binding; F:zinc ion binding; C:nucleus; F:sequence-specific DNA binding transcription factor activity		SignalP-TM (SIGNALP_GRAM_POSITIVE)
Ha_Unigene94	comp2180792_c0_seq1	226	ynl208w-like protein	gi|323307504|gb|EGA60775.1|YNL208W-like protein [Saccharomyces cerevisiae FostersO]	5.16e-07	0.75	1	C:outer membrane		no IPS match
Ha_Unigene95	comp2223711_c0_seq1	217	reverse partial	gi|512915562|ref|XP_004928419.1|PREDICTED: uncharacterized protein LOC101746992 [Bombyx mori]	1.1e-19	0.6755	3	P:RNA-dependent DNA replication; F:RNA-directed DNA polymerase activity; F:RNA binding		IPR000477 (PFAM); PTHR19446 (PANTHER); IPR000477 (PROSITE_PROFILES)
Ha_Unigene96	comp2529742_c0_seq1	235	iq and aaa domain-containing protein 1-like	gi|357616029|gb|EHJ69971.1|hypothetical protein KGM_04323 [Danaus plexippus]	4.92e-08	0.55	1	F:ATP binding		no IPS match
Ha_Unigene97	comp2560403_c0_seq1	296	reverse partial	gi|512915562|ref|XP_004928419.1|PREDICTED: uncharacterized protein LOC101746992 [Bombyx mori]	5.98e-31	0.696	3	F:RNA-directed DNA polymerase activity; F:RNA binding; P:RNA-dependent DNA replication		IPR000477 (PFAM); PTHR19446 (PANTHER); IPR000477 (PROSITE_PROFILES); SSF56672 (SUPERFAMILY)
Ha_Unigene98	comp2628244_c0_seq1	221	dna-mediated transposase	gi|154199628|gb|ABS71025.1|putative DNA-mediated transposase [Helicoverpa zea]	7.1e-14	1	0	-		no IPS match
Ha_Unigene99	comp2631416_c0_seq1	379	gag-pol polyprotein precursor	gi|512939462|ref|XP_004934246.1|PREDICTED: uncharacterized protein LOC101742962, partial [Bombyx mori]	3.49e-10	0.5422	0	-		no IPS match
Ha_Unigene100	comp3108492_c0_seq1	216	zinc knuckle domain protein	gi|512911736|ref|XP_004927485.1|PREDICTED: uncharacterized protein LOC101740595 [Bombyx mori]	4.74e-13	0.741	3	F:nucleic acid binding; F:zinc ion binding; P:DNA integration		PTHR22955 (PANTHER)
Ha_Unigene101	comp3251201_c0_seq1	296	kinetochore protein ndc80-like protein	gi|512904883|ref|XP_004925807.1|PREDICTED: uncharacterized protein LOC101735506 [Bombyx mori]	2.05e-06	0.67	0	-		no IPS match
Ha_Unigene102	comp4124307_c0_seq1	204	hypothetical protein KGM_06488	gi|357627700|gb|EHJ77308.1|hypothetical protein KGM_06488 [Danaus plexippus]	4.18e-20	0.8	0	-		IPR000595 (PROSITE_PROFILES); IPR018490 (SUPERFAMILY)
Ha_Unigene103	comp4129213_c0_seq1	247	hypothetical protein TcasGA2_TC010619	gi|270016337|gb|EFA12783.1|hypothetical protein TcasGA2_TC010619 [Tribolium castaneum]	1.52e-12	0.599	1	F:binding		no IPS match
Ha_Unigene104	comp10431_c0_seq1	316	protein turtle-like protein a	gi|357629316|gb|EHJ78162.1|hypothetical protein KGM_13693 [Danaus plexippus]	3.86e-54	0.758	6	P:protein phosphorylation; P:vascular endothelial growth factor signaling pathway; P:vascular endothelial growth factor receptor signaling pathway; F:ATP binding; F:vascular endothelial growth factor-activated receptor activity; C:integral to plasma membrane		PF13895 (PFAM); IPR013783 (G3DSA:2.60.40.GENE3D); PTHR23278 (PANTHER); PTHR23278:SF0 (PANTHER); SSF48726 (SUPERFAMILY)
Ha_Unigene105	comp27997_c0_seq1	596	nadh dehydrogenase subunit 3	gi|312233073|ref|YP_004021057.1|NADH dehydrogenase subunit 3 [Helicoverpa armigera] >gi|270486468|gb|ACZ83043.1| NADH dehydrogenase subunit 3 [Helicoverpa armigera]	2.18e-36	0.7515	4	C:membrane; C:mitochondrion; P:oxidation-reduction process; F:NADH dehydrogenase (ubiquinone) activity		IPR000440 (PFAM); PTHR11058:SF4 (PANTHER); IPR000440 (PANTHER); NON_CYTOPLASMIC_DOMAIN (PHOBIUS); NON_CYTOPLASMIC_DOMAIN (PHOBIUS); TRANSMEMBRANE (PHOBIUS); TRANSMEMBRANE (PHOBIUS); CYTOPLASMIC_DOMAIN (PHOBIUS); TMhelix (TMHMM); TMhelix (TMHMM)
Ha_Unigene106	comp49371_c0_seq1	452	cytochrome c oxidase subunit iii	gi|18390118|ref|NP_569065.1|cytochrome c oxidase subunit III [Crioceris duodecimpunctata] >gi|18308211|gb|AAL67866.1|AF467886_6 cytochrome c oxidase subunit III [Crioceris duodecimpunctata]	1.23e-80	0.8935	4	P:aerobic electron transport chain; C:integral to membrane; C:mitochondrion; F:cytochrome-c oxidase activity	EC:1.9.3.1	no IPS match
Ha_Unigene107	comp74826_c0_seq1	214	neuropathy target esterase sws-like	gi|357603741|gb|EHJ63906.1|hypothetical protein KGM_05988 [Danaus plexippus]	3.75e-29	0.7961	2	P:phosphatidylcholine metabolic process; F:lysophospholipase activity	EC:3.1.1.5	no IPS match
Ha_Unigene108	comp79335_c0_seq4	336	PREDICTED: uncharacterized protein LOC101240164	gi|449670659|ref|XP_004207313.1|PREDICTED: uncharacterized protein LOC101240164 [Hydra magnipapillata]	1.93e-06	0.6733	1	F:nucleic acid binding		TRANSMEMBRANE (PHOBIUS); NON_CYTOPLASMIC_DOMAIN (PHOBIUS); CYTOPLASMIC_DOMAIN (PHOBIUS); TMhelix (TMHMM)
Ha_Unigene109	comp79494_c0_seq1	256	rab gtpase-activating protein 1-like	gi|512916399|ref|XP_004928631.1|PREDICTED: rab GTPase-activating protein 1-like isoform X1 [Bombyx mori]	2.87e-49	0.7695	2	F:Rab GTPase activator activity; P:positive regulation of Rab GTPase activity		PTHR22957:SF40 (PANTHER); PTHR22957 (PANTHER); IPR000195 (PROSITE_PROFILES); IPR000195 (SUPERFAMILY)
Ha_Unigene110	comp87901_c0_seq6	243	ac transposable element-derived partial	gi|387598177|gb|AFJ91744.1|PiggyBac transposable element-derived protein, partial [Ostrea edulis]	1.55e-08	0.6133	0	-		PF13842 (PFAM)
Ha_Unigene111	comp87901_c0_seq18	243	ac transposable element-derived partial	gi|387598177|gb|AFJ91744.1|PiggyBac transposable element-derived protein, partial [Ostrea edulis]	1.55e-08	0.6133	0	-		PF13842 (PFAM)
Ha_Unigene112	comp1619197_c0_seq1	201	reverse transcriptase	gi|255709887|gb|ACU30809.1|reverse transcriptase [Zaprionus camerounensis]	2.75e-09	0.6635	4	F:RNA-directed DNA polymerase activity; F:nucleic acid binding; P:DNA integration; F:zinc ion binding		no IPS match
Ha_Unigene113	comp1887647_c0_seq1	267	pao retrotransposon peptidase family protein	gi|512933268|ref|XP_004932749.1|PREDICTED: uncharacterized protein LOC101746874 [Bombyx mori]	7.04e-18	0.5735	8	F:nucleic acid binding; P:DNA integration; F:RNA binding; P:RNA-dependent DNA replication; F:zinc ion binding; F:RNA-directed DNA polymerase activity; F:nucleotidyltransferase activity; F:transferase activity		PTHR22955 (PANTHER)
Ha_Unigene114	comp1954465_c0_seq1	221	male fertility factor kl5	gi|37728511|gb|AAO62502.1|male fertility factor [Drosophila antillea] >gi|37728521|gb|AAO62507.1| male fertility factor [Drosophila caribiana] >gi|37728523|gb|AAO62508.1| male fertility factor [Drosophila caribiana] >gi|37728525|gb|AAO62509.1| male fertility factor [Drosophila caribiana] >gi|37728527|gb|AAO62510.1| male fertility factor [Drosophila caribiana] >gi|37728529|gb|AAO62511.1| male fert…	1.16e-40	0.941	6	F:microtubule motor activity; C:dynein complex; P:ATP catabolic process; F:ATP binding; P:microtubule-based movement; F:ATPase activity	EC:3.6.1.3	PF12774 (PFAM); PTHR10676:SF36 (PANTHER); IPR026983 (PANTHER)
Ha_Unigene115	comp1978330_c0_seq1	369	tyrosine recombinase	gi|307181153|gb|EFN68871.1|hypothetical protein EAG_11855 [Camponotus floridanus]	9.3e-25	0.719	3	F:DNA binding; P:DNA integration; P:DNA recombination		IPR002104 (PFAM); IPR013762 (G3DSA:1.10.443.GENE3D); IPR011010 (SUPERFAMILY)
Ha_Unigene116	comp2552046_c0_seq1	232	netrin receptor unc5b-like	gi|357616795|gb|EHJ70410.1|unc-5 [Danaus plexippus]	6.39e-33	0.746	1	P:signal transduction		PTHR12582 (PANTHER)
Ha_Unigene117	comp2724305_c0_seq1	258	mutl-like protein 3	gi|357605837|gb|EHJ64795.1|putative mutL-like protein 3 [Danaus plexippus]	3.65e-14	0.695	3	F:ATP binding; P:mismatch repair; F:mismatched DNA binding		no IPS match
Ha_Unigene118	comp3033845_c0_seq1	214	conserved protein	gi|78033430|emb|CAJ30045.1|conserved hypothetical protein [Magnetospirillum gryphiswaldense MSR-1]	2.96e-15	0.6361	0	-		no IPS match
Ha_Unigene119	comp3107130_c0_seq1	252	nuclease harbi1-like	gi|328710225|ref|XP_003244198.1|PREDICTED: hypothetical protein LOC100573332 [Acyrthosiphon pisum]	3.24e-17	0.6255	0	-		no IPS match
Ha_Unigene120	comp3161834_c0_seq1	286	hypothetical protein KGM_10507	gi|357622315|gb|EHJ73841.1|hypothetical protein KGM_10507 [Danaus plexippus]	4.26e-08	0.5	0	-		no IPS match
Ha_Unigene121	comp3294079_c0_seq1	203	voltage-dependent anion channel	gi|91088623|ref|XP_976150.1|PREDICTED: similar to voltage-dependent anion-selective channel isoform 2 [Tribolium castaneum]	4.4e-33	0.8785	13	P:transmembrane transport; P:regulation of anion transport; F:porin activity; P:learning; C:mitochondrial inner membrane; C:mitochondrial outer membrane; P:neuron-neuron synaptic transmission; C:rough endoplasmic reticulum; F:voltage-gated anion channel activity; F:nucleotide binding; C:pore complex; P:behavioral fear response; P:adenine transport		IPR027246 (PFAM); IPR023614 (G3DSA:2.40.160.GENE3D); PTHR11743:SF9 (PANTHER); PTHR11743 (PANTHER)
Ha_Unigene122	comp3308409_c0_seq1	206	homeobox protein goosecoid-like	gi|512903334|ref|XP_004925595.1|PREDICTED: homeobox protein goosecoid-like [Bombyx mori]	3.35e-41	1	6	F:sequence-specific DNA binding; F:protein heterodimerization activity; F:protein homodimerization activity; P:negative regulation of transcription, DNA-dependent; F:RNA polymerase II core promoter proximal region sequence-specific DNA binding transcription factor activity involved in negative regulation of transcription; C:nucleus		IPR001356 (SMART); IPR009057 (G3DSA:1.10.10.GENE3D); IPR001356 (PFAM); PTHR24329:SF208 (PANTHER); PTHR24329 (PANTHER); IPR017970 (PROSITE_PATTERNS); IPR001356 (PROSITE_PROFILES); IPR009057 (SUPERFAMILY)
Ha_Unigene123	comp3964083_c0_seq1	221	intracellular protein transport protein uso1-like	gi|512916825|ref|XP_004928735.1|PREDICTED: intracellular protein transport protein USO1-like [Bombyx mori]	3.05e-17	0.8	0	-		no IPS match
Ha_Unigene124	comp4030312_c0_seq1	225	neuroligin- y-linked-like	gi|512898754|ref|XP_004924474.1|PREDICTED: neuroligin-4, Y-linked-like [Bombyx mori]	9.89e-23	0.98	0	-		no IPS match
Ha_Unigene125	comp4475_c0_seq1	246	hypothetical protein KGM_05386	gi|357615248|gb|EHJ69553.1|hypothetical protein KGM_05386 [Danaus plexippus]	8.7e-09	0.5567	0	-		IPR007588 (PFAM)
Ha_Unigene126	comp60042_c0_seq1	316	PREDICTED: uncharacterized protein LOC101450039	gi|498944104|ref|XP_004521989.1|PREDICTED: uncharacterized protein LOC101450039 [Ceratitis capitata]	0.000566	0.75	0	-		SignalP-noTM (SIGNALP_EUK)
Ha_Unigene127	comp65789_c0_seq1	221	dscam splice variant	gi|357628590|gb|EHJ77866.1|dscam [Danaus plexippus]	3.64e-20	0.716	16	P:detection of molecule of bacterial origin; P:dendrite self-avoidance; C:axon; F:axon guidance receptor activity; P:phagocytosis; P:regulation of dendrite morphogenesis; C:dendrite; P:mushroom body development; P:axonal fasciculation; P:peripheral nervous system development; C:neuronal cell body; P:central nervous system morphogenesis; F:antigen binding; F:protein homodimerization activity; P:ax…		PTHR10489 (PANTHER); PTHR10489:SF462 (PANTHER)
Ha_Unigene128	comp71674_c0_seq1	261	trypsin-like proteinase	gi|151199968|gb|ABR88241.1|trypsin T1 [Heliothis virescens]	1.02e-52	0.8875	2	F:serine-type endopeptidase activity; P:proteolysis	EC:3.4.21.0	IPR001254 (PFAM); G3DSA:2.40.10.10 (GENE3D); PTHR24276 (PANTHER); IPR009003 (SUPERFAMILY)
Ha_Unigene129	comp71835_c0_seq2	237	aubergine protein	gi|166706856|ref|NP_001098066.2|aubergine protein [Bombyx mori] >gi|157674348|gb|ABV60274.1| PIWI [Bombyx mori] >gi|164605503|dbj|BAF98574.1| Piwi [Bombyx mori] >gi|166245170|dbj|BAF73718.2| siwi [Bombyx mori]	1.13e-05	0.745	1	F:nucleic acid binding		no IPS match
Ha_Unigene130	comp73462_c0_seq1	217	PREDICTED: uncharacterized protein LOC101742065	gi|512917101|ref|XP_004928804.1|PREDICTED: uncharacterized protein LOC101742065 [Bombyx mori]	1.45e-22	0.765	0	-		no IPS match
Ha_Unigene131	comp76429_c0_seq1	251	serine threonine-protein kinase atr-like	gi|512932161|ref|XP_004932477.1|PREDICTED: serine/threonine-protein kinase ATR-like [Bombyx mori]	1.37e-36	0.6615	3	F:ATP binding; F:protein serine/threonine kinase activity; P:phosphorylation	EC:2.7.11.0	no IPS match
Ha_Unigene132	comp79051_c1_seq1	277	beta-glucosidase	gi|357622307|gb|EHJ73840.1|glycoside hydrolase [Danaus plexippus]	4.56e-17	0.6645	2	F:hydrolase activity, hydrolyzing O-glycosyl compounds; P:carbohydrate metabolic process	EC:3.2.1.0	IPR001360 (PFAM); IPR013781 (G3DSA:3.20.20.GENE3D); IPR001360 (PANTHER); NON_CYTOPLASMIC_DOMAIN (PHOBIUS); SIGNAL_PEPTIDE_C_REGION (PHOBIUS); SIGNAL_PEPTIDE_N_REGION (PHOBIUS); SIGNAL_PEPTIDE (PHOBIUS); SIGNAL_PEPTIDE_H_REGION (PHOBIUS); SignalP-noTM (SIGNALP_EUK); SignalP-TM (SIGNALP_GRAM_POSITIVE); IPR017853 (SUPERFAMILY)
Ha_Unigene133	comp87962_c1_seq13	328	sh3 domain-containing ring finger protein 3	gi|512895931|ref|XP_004923791.1|PREDICTED: E3 ubiquitin-protein ligase SH3RF1-like [Bombyx mori]	8.45e-23	0.673	3	F:metal ion binding; F:zinc ion binding; C:Golgi transport complex		no IPS match
Ha_Unigene134	comp89246_c0_seq4	210	cadherin isoform a	gi|357610307|gb|EHJ66921.1|cadherin [Danaus plexippus]	2.02e-26	0.6865	9	C:integral to plasma membrane; P:homophilic cell adhesion; C:apical plasma membrane; P:calcium-dependent cell-cell adhesion; C:microvillus; F:calcium ion binding; P:cell-cell adhesion mediated by cadherin; P:dorsal appendage formation; F:protein homodimerization activity		IPR002126 (G3DSA:2.60.40.GENE3D); PTHR24027 (PANTHER); PTHR24027:SF3 (PANTHER); IPR020894 (PROSITE_PATTERNS); IPR015919 (SUPERFAMILY)
Ha_Unigene135	comp89927_c0_seq2	281	molecular chaperone (small heat shock protein)	gi|156103121|ref|XP_001617253.1|hypothetical protein [Plasmodium vivax Sal-1] >gi|148806127|gb|EDL47526.1| hypothetical protein PVX_123460 [Plasmodium vivax]	2.37e-05	0.6	0	-		no IPS match
Ha_Unigene136	comp90510_c0_seq7	241	proteasome-associated protein ecm29 homolog	gi|512910450|ref|XP_004927174.1|PREDICTED: proteasome-associated protein ECM29 homolog [Bombyx mori]	4.29e-22	0.626	1	C:proteasome complex		no IPS match
Ha_Unigene137	comp90743_c1_seq1	279	amp dependent ligase	gi|296040343|dbj|BAJ07596.1|Ebony [Papilio polytes]	1.65e-22	0.7985	2	P:metabolic process; F:isomerase activity		no IPS match
Ha_Unigene138	comp91150_c0_seq4	309	kinase suppressor of ras 1-like	gi|512895390|ref|XP_004923661.1|PREDICTED: kinase suppressor of Ras 1-like [Bombyx mori]	6.06e-06	0.88	0	-		no IPS match
Ha_Unigene139	comp165529_c0_seq1	202	probable rna-binding protein 19-like	gi|357616005|gb|EHJ69949.1|hypothetical protein KGM_10362 [Danaus plexippus]	7.37e-29	0.823	3	F:helicase activity; F:nucleotide binding; F:mRNA binding		CYTOPLASMIC_DOMAIN (PHOBIUS); NON_CYTOPLASMIC_DOMAIN (PHOBIUS); TRANSMEMBRANE (PHOBIUS); SignalP-TM (SIGNALP_GRAM_POSITIVE); TMhelix (TMHMM)
Ha_Unigene140	comp1663041_c0_seq1	229	arylphorin subunit alpha	gi|167466203|ref|NP_001107851.1|arylphorin precursor [Tribolium castaneum] >gi|270012698|gb|EFA09146.1| hypothetical protein TcasGA2_TC005376 [Tribolium castaneum]	8.66e-27	0.712	0	-		IPR008922 (G3DSA:1.10.1280.GENE3D); IPR000896 (PFAM); IPR008922 (SUPERFAMILY)
Ha_Unigene141	comp1756939_c0_seq1	236	protein cbfa2t3-like	gi|512905885|ref|XP_004926057.1|PREDICTED: protein CBFA2T3-like [Bombyx mori]	9.13e-08	0.56	0	-		no IPS match
Ha_Unigene142	comp1970087_c0_seq1	295	actin cytoskeleton-regulatory complex protein pan1	gi|483505638|gb|EOA97105.1|Actin cytoskeleton-regulatory complex protein pan1 [Anas platyrhynchos]	0.000912	0.59	0	-		no IPS match
Ha_Unigene143	comp1981147_c0_seq1	232	PREDICTED: uncharacterized protein LOC101740637	gi|512907221|ref|XP_004926388.1|PREDICTED: uncharacterized protein LOC101740637 [Bombyx mori]	1.31e-24	0.7467	1	F:binding		no IPS match
Ha_Unigene144	comp2136190_c0_seq1	294	dna transposase thap9-like	gi|512933264|ref|XP_004932748.1|PREDICTED: DNA transposase THAP9-like [Bombyx mori]	1.92e-05	0.5833	0	-		no IPS match
Ha_Unigene145	comp2197907_c0_seq1	237	cg41538 cg41538-pa	gi|190702380|gb|ACE75273.1|retroelement polyprotein [Glyptapanteles flavicoxis]	7.66e-17	0.5705	1	F:binding		no IPS match
Ha_Unigene146	comp2247815_c0_seq1	396	parathyroid hormone-responsive b1	gi|328699502|ref|XP_003240954.1|PREDICTED: hypothetical protein LOC100572559 [Acyrthosiphon pisum]	3.61e-19	0.5905	5	C:BBSome; F:nucleic acid binding; F:RNA binding; P:RNA-dependent DNA replication; F:RNA-directed DNA polymerase activity		no IPS match
Ha_Unigene147	comp2529194_c0_seq1	230	ribosomal protein l34	gi|70909859|emb|CAJ17416.1|ribosomal protein L34e [Timarcha balearica]	6.55e-45	0.909	3	C:ribosome; F:structural constituent of ribosome; P:translation		IPR008195 (PRINTS); IPR008195 (PFAM); PTHR10759:SF0 (PANTHER); IPR008195 (PANTHER)
Ha_Unigene148	comp2650571_c0_seq1	220	isoform c	gi|512922753|ref|XP_004930194.1|PREDICTED: delta and Notch-like epidermal growth factor-related receptor-like [Bombyx mori]	2.01e-33	0.7225	4	P:heart process; F:Notch binding; C:cell surface; P:Notch signaling pathway		no IPS match
Ha_Unigene149	comp2818205_c0_seq1	217	dynein heavy chain axonemal	gi|512920038|ref|XP_004929532.1|PREDICTED: LOW QUALITY PROTEIN: dynein heavy chain 2, axonemal-like [Bombyx mori]	1.02e-28	0.726	7	F:microtubule motor activity; C:axonemal dynein complex; P:ATP catabolic process; P:microtubule-based movement; P:ciliary or bacterial-type flagellar motility; F:ATPase activity; F:nucleotide binding	EC:3.6.1.3	IPR004273 (PFAM); IPR026983 (PANTHER); IPR026976 (PTHR10676:PANTHER)
Ha_Unigene150	comp3157576_c0_seq1	232	reverse transcriptase	gi|512910373|ref|XP_004927156.1|PREDICTED: uncharacterized protein LOC101741528 [Bombyx mori]	3.95e-10	0.6067	3	F:RNA binding; P:RNA-dependent DNA replication; F:RNA-directed DNA polymerase activity		IPR005135 (G3DSA:3.60.10.GENE3D); IPR005135 (SUPERFAMILY)
Ha_Unigene151	comp11960_c0_seq1	355	PREDICTED: uncharacterized protein LOC101737333	gi|512893533|ref|XP_004923205.1|PREDICTED: uncharacterized protein LOC101737333 [Bombyx mori]	6.57e-53	0.905	1	C:membrane		no IPS match
Ha_Unigene152	comp53528_c0_seq1	310	probable g-protein coupled receptor 158-like	gi|357625411|gb|EHJ75867.1|hypothetical protein KGM_18874 [Danaus plexippus]	7.16e-38	0.4985	3	F:transmembrane signaling receptor activity; P:G-protein coupled receptor signaling pathway; C:membrane		Coil (COILS); PTHR32546:SF1 (PANTHER); PTHR32546 (PANTHER)
Ha_Unigene153	comp63053_c1_seq1	209	tyrosine recombinase	gi|47027605|gb|AAT08871.1|tyrosine recombinase [Tribolium castaneum]	1.34e-09	0.6389	3	F:DNA binding; P:DNA recombination; P:DNA integration		IPR013762 (G3DSA:1.10.443.GENE3D); IPR011010 (SUPERFAMILY)
Ha_Unigene154	comp66721_c0_seq1	315	hypothetical protein TcasGA2_TC012936	gi|270016550|gb|EFA12996.1|hypothetical protein TcasGA2_TC012936 [Tribolium castaneum]	1.89e-05	0.76	2	F:nucleic acid binding; F:protein dimerization activity		no IPS match
Ha_Unigene155	comp67593_c0_seq1	396	protein charlatan	gi|357618354|gb|EHJ71373.1|hypothetical protein KGM_09661 [Danaus plexippus]	8.53e-50	0.8525	2	F:nucleic acid binding; F:metal ion binding		no IPS match
Ha_Unigene156	comp68363_c0_seq1	278	HMG176	gi|111550264|gb|ABH10141.1|HMG176 [Helicoverpa armigera] >gi|116833119|gb|ABK29472.1| HMG176 [Helicoverpa armigera]	0.000103	0.72	0	-		no IPS match
Ha_Unigene157	comp69439_c0_seq1	276	eater	gi|383866271|ref|XP_003708594.1|PREDICTED: uncharacterized protein LOC100879168 [Megachile rotundata]	7.66e-06	0.663	8	P:lateral inhibition; F:peptidoglycan binding; F:scavenger receptor activity; C:cell surface; C:integral to membrane; P:phagocytosis; P:phagocytosis, recognition; P:defense response to bacterium		no IPS match
Ha_Unigene158	comp69476_c0_seq1	223	c3 and pzp-like alpha-2-macroglobulin domain-containing protein 8-like	gi|512909835|ref|XP_004927018.1|PREDICTED: C3 and PZP-like alpha-2-macroglobulin domain-containing protein 8-like [Bombyx mori]	8.88e-23	0.79	3	C:extracellular space; F:endopeptidase inhibitor activity; P:negative regulation of endopeptidase activity		no IPS match
Ha_Unigene159	comp73630_c0_seq1	250	chromodomain-helicase-dna-binding protein mi-2 homolog	gi|357605668|gb|EHJ64730.1|putative Chromodomain helicase-DNA-binding protein Mi-2-like protein [Danaus plexippus]	1.89e-48	0.9225	7	F:zinc ion binding; P:regulation of transcription, DNA-dependent; F:ATP-dependent helicase activity; F:DNA binding; F:ATP binding; F:transferase activity; C:nucleus		no IPS match
Ha_Unigene160	comp79123_c0_seq1	237	leucine-rich repeat kinase	gi|357625900|gb|EHJ76186.1|Leucine-rich repeat kinase [Danaus plexippus]	1.65e-31	0.675	8	P:lysosome localization; F:Rab GTPase binding; C:lysosomal membrane; F:protein serine/threonine kinase activity; C:late endosome membrane; P:synapse organization; F:nucleotide binding; P:phosphorylation	EC:2.7.11.0	IPR020683 (PROSITE_PROFILES)
Ha_Unigene161	comp80040_c1_seq1	443	cuticular protein 13	gi|389608147|dbj|BAM17685.1|cuticular protein PxutCPG13 [Papilio xuthus]	2.31e-19	0.4035	0	-		PTHR22979 (PANTHER)
Ha_Unigene162	comp82654_c0_seq4	268	zye partial	gi|389614641|dbj|BAM20355.1|zye protein, partial [Papilio polytes]	3.64e-12	0.47	0	-		no IPS match
Ha_Unigene163	comp83304_c0_seq14	358	PREDICTED: uncharacterized protein LOC101241867	gi|449684944|ref|XP_004210762.1|PREDICTED: uncharacterized protein LOC101241867 [Hydra magnipapillata]	3.91e-19	0.73	0	-		no IPS match
Ha_Unigene164	comp83655_c0_seq15	223	band 7 protein cg42540-like	gi|512930360|ref|XP_004932048.1|PREDICTED: mechanosensory protein 2-like [Bombyx mori]	2.41e-41	0.935	1	C:membrane		IPR001972 (PRINTS); IPR001107 (PFAM); PTHR10264:SF37 (PANTHER); IPR001972 (PANTHER); SSF117892 (SUPERFAMILY)
Ha_Unigene165	comp84308_c1_seq6	236	astacin	gi|327420474|gb|AEA76313.1|astacin [Mamestra configurata]	0.000647	0.76	7	F:metal ion binding; P:proteolysis; F:metallopeptidase activity; F:hydrolase activity; F:zinc ion binding; F:peptidase activity; F:metalloendopeptidase activity		no IPS match
Ha_Unigene166	comp85179_c1_seq1	285	glutathione s-transferase	gi|297340786|gb|ADI32891.1|glutathione S-transferase [Helicoverpa armigera]	1.19e-37	0.7905	1	F:glutathione transferase activity	EC:2.5.1.18	IPR010987 (G3DSA:1.20.1050.GENE3D); IPR010987 (PROSITE_PROFILES); IPR010987 (SUPERFAMILY)
Ha_Unigene167	comp85840_c1_seq5	241	tpa: cuticle protein	gi|290563416|ref|NP_001166659.1|cuticular protein RR-2 motif 109 precursor [Bombyx mori] >gi|223671320|tpd|FAA00612.1| TPA: putative cuticle protein [Bombyx mori]	8.46e-15	0.7705	1	F:structural constituent of cuticle		no IPS match
Ha_Unigene168	comp87738_c0_seq1	258	isoform a	gi|512892210|ref|XP_004922875.1|PREDICTED: proteoglycan 4-like [Bombyx mori]	4.24e-20	0.541	2	P:cell morphogenesis; P:actin filament-based process		no IPS match
Ha_Unigene169	comp87738_c0_seq7	215	proteoglycan 4-like	gi|512892210|ref|XP_004922875.1|PREDICTED: proteoglycan 4-like [Bombyx mori]	3.97e-12	0.49	0	-		no IPS match
Ha_Unigene170	comp88444_c0_seq4	256	peroxidase-like	gi|512905370|ref|XP_004925927.1|PREDICTED: peroxidase-like [Bombyx mori]	3.37e-25	0.697	4	P:response to oxidative stress; F:peroxidase activity; F:heme binding; P:oxidation-reduction process		IPR002007 (G3DSA:1.10.640.GENE3D); IPR002007 (PFAM); PTHR11475 (PANTHER); IPR002007 (PROSITE_PROFILES); IPR010255 (SUPERFAMILY)
Ha_Unigene171	comp89521_c0_seq1	206	4-aminobutyrate mitochondrial-like	gi|189240813|ref|XP_001811587.1|PREDICTED: similar to 4-aminobutyrate aminotransferase [Tribolium castaneum]	5.29e-23	0.781	4	F:pyridoxal phosphate binding; F:4-aminobutyrate transaminase activity; C:mitochondrion; P:gamma-aminobutyric acid metabolic process	EC:2.6.1.19	IPR005814 (PANTHER); IPR004631 (PTHR11986:PANTHER)
Ha_Unigene172	comp89693_c0_seq4	210	rna-directed dna polymerase from mobile element jockey-like	gi|512915562|ref|XP_004928419.1|PREDICTED: uncharacterized protein LOC101746992 [Bombyx mori]	4.2e-15	0.679	3	F:RNA binding; P:RNA-dependent DNA replication; F:RNA-directed DNA polymerase activity		G3DSA:3.40.50.300 (GENE3D); IPR000477 (PFAM); PTHR19446 (PANTHER); IPR000477 (PROSITE_PROFILES)
Ha_Unigene173	comp943831_c0_seq1	212	hypothetical protein EAI_15550	gi|307191669|gb|EFN75143.1|hypothetical protein EAI_15550 [Harpegnathos saltator]	4.28e-10	0.5785	3	F:chromatin binding; C:nucleus; F:DNA binding		no IPS match
Ha_Unigene174	comp1859714_c0_seq1	214	hypothetical protein CAPTEDRAFT_209107	gi|443714209|gb|ELU06733.1|hypothetical protein CAPTEDRAFT_209107 [Capitella teleta]	8.19e-08	0.6318	2	F:zinc ion binding; C:intracellular		no IPS match
Ha_Unigene175	comp2150149_c0_seq1	217	envelope fusion partial	gi|512912007|ref|XP_004927551.1|PREDICTED: uncharacterized protein LOC101739966 [Bombyx mori]	1.58e-21	0.6767	0	-		no IPS match
Ha_Unigene176	comp2264646_c0_seq1	306	hypothetical protein KGM_18899	gi|357601534|gb|EHJ63056.1|hypothetical protein KGM_18899 [Danaus plexippus]	4.4e-14	0.79	0	-		CYTOPLASMIC_DOMAIN (PHOBIUS); TRANSMEMBRANE (PHOBIUS); TRANSMEMBRANE (PHOBIUS); CYTOPLASMIC_DOMAIN (PHOBIUS); NON_CYTOPLASMIC_DOMAIN (PHOBIUS); NON_CYTOPLASMIC_DOMAIN (PHOBIUS); TRANSMEMBRANE (PHOBIUS); TMhelix (TMHMM); TMhelix (TMHMM); TMhelix (TMHMM)
Ha_Unigene177	comp2565751_c0_seq1	210	predicted protein	gi|149234357|ref|XP_001523058.1|predicted protein [Lodderomyces elongisporus NRRL YB-4239] >gi|146453167|gb|EDK47423.1| predicted protein [Lodderomyces elongisporus NRRL YB-4239]	5.03e-07	0.465	0	-		no IPS match
Ha_Unigene178	comp2639600_c0_seq1	247	PREDICTED: uncharacterized protein LOC101742962, partial	gi|512939462|ref|XP_004934246.1|PREDICTED: uncharacterized protein LOC101742962, partial [Bombyx mori]	1.44e-10	0.6405	8	P:proteolysis; F:aspartic-type endopeptidase activity; F:RNA binding; F:nucleic acid binding; P:DNA integration; P:RNA-dependent DNA replication; F:RNA-directed DNA polymerase activity; F:zinc ion binding		no IPS match
Ha_Unigene179	comp3060735_c0_seq1	214	hect e3 ubiquitin ligase	gi|512917009|ref|XP_004928781.1|PREDICTED: probable E3 ubiquitin-protein ligase HERC2-like [Bombyx mori]	2.25e-21	0.6505	3	F:ion binding; F:heterocyclic compound binding; F:organic cyclic compound binding		IPR000408 (PFAM); IPR009091 (G3DSA:2.130.10.GENE3D); PTHR11254:SF142 (PANTHER); PTHR11254 (PANTHER); IPR000408 (PROSITE_PROFILES); IPR009091 (SUPERFAMILY)
Ha_Unigene180	comp3185402_c0_seq1	226	hypothetical protein KGM_12826	gi|357627105|gb|EHJ76910.1|hypothetical protein KGM_12826 [Danaus plexippus]	3.96e-12	0.79	2	C:nucleus; F:zinc ion binding		IPR007087 (PROSITE_PATTERNS); SSF57667 (SUPERFAMILY)
Ha_Unigene181	comp3246360_c0_seq1	304	hypothetical protein	gi|57506582|dbj|BAD86662.1|hypothetical protein [Bombyx mori]	4.86e-16	0.612	0	-		IPR005135 (G3DSA:3.60.10.GENE3D); IPR005135 (SUPERFAMILY)
Ha_Unigene182	comp3381489_c0_seq1	322	reverse	gi|512914158|ref|XP_004928072.1|PREDICTED: cytoplasmic dynein 2 heavy chain 1-like [Bombyx mori]	1.18e-21	0.6085	3	F:RNA binding; P:RNA-dependent DNA replication; F:RNA-directed DNA polymerase activity		no IPS match
Ha_Unigene183	comp3965694_c0_seq1	201	chymotrypsin-like proteinase 6d precursor	gi|264681482|ref|NP_001161130.1|uncharacterized protein LOC660544 precursor [Tribolium castaneum] >gi|262316919|emb|CBC01171.1| chymotrypsin-like proteinase 6A precursor [Tribolium castaneum] >gi|270009251|gb|EFA05699.1| serine protease P155 [Tribolium castaneum]	3.66e-12	0.576	2	P:proteolysis; F:serine-type endopeptidase activity		G3DSA:2.40.10.10 (GENE3D); IPR001254 (PFAM); PTHR24275 (PANTHER); IPR009003 (SUPERFAMILY)
Ha_Unigene184	comp3977235_c0_seq1	243	organic cation transporter	gi|512928868|ref|XP_004931685.1|PREDICTED: organic cation transporter protein-like [Bombyx mori]	1.92e-21	0.5565	2	F:substrate-specific transmembrane transporter activity; P:single-organism transport		PTHR24064 (PANTHER); PTHR24064:SF70 (PANTHER); NON_CYTOPLASMIC_DOMAIN (PHOBIUS); TRANSMEMBRANE (PHOBIUS); CYTOPLASMIC_DOMAIN (PHOBIUS); TMhelix (TMHMM)
Ha_Unigene185	comp4147989_c0_seq1	270	probable multidrug resistance-associated protein lethal 03659-like	gi|357616756|gb|EHJ70384.1|putative ATP-dependent bile acid permease [Danaus plexippus]	7.17e-33	0.9035	5	P:transmembrane transport; C:integral to membrane; F:ATPase activity, coupled to transmembrane movement of substances; P:ATP catabolic process; F:ATP binding		no IPS match
Ha_Unigene186	comp4354190_c0_seq1	201	PREDICTED: uncharacterized protein LOC101747061	gi|512885779|ref|XP_004921653.1|PREDICTED: uncharacterized protein LOC101747061 [Bombyx mori]	4.99e-08	0.715	0	-		no IPS match
Ha_Unigene187	comp4555287_c0_seq1	297	alpha-( )-fucosyltransferase c-like	gi|512891468|ref|XP_004922691.1|PREDICTED: alpha-(1,3)-fucosyltransferase C-like [Bombyx mori]	3.7e-13	0.5975	4	F:transferase activity, transferring glycosyl groups; C:Golgi apparatus; P:glycosylation; C:membrane		no IPS match
Ha_Unigene188	comp4928_c0_seq1	201	endonuclease-reverse transcriptase	gi|298204359|gb|ADI61828.1|endonuclease-reverse transcriptase [Bombyx mori]	3.2e-15	0.682	4	F:endonuclease activity; F:RNA-directed DNA polymerase activity; P:RNA-dependent DNA replication; F:RNA binding	EC:2.7.7.49	no IPS match
Ha_Unigene189	comp6688_c0_seq1	243	orf	gi|189235491|ref|XP_001808582.1|PREDICTED: similar to orf [Tribolium castaneum]	1.95e-30	0.841	5	F:RNA-directed DNA polymerase activity; P:RNA-dependent DNA replication; F:RNA binding; F:zinc ion binding; P:DNA integration	EC:2.7.7.49	IPR000477 (PFAM); G3DSA:3.10.10.10 (GENE3D); PTHR10178 (PANTHER); PTHR10178:SF26 (PANTHER); IPR000477 (PROSITE_PROFILES); SSF56672 (SUPERFAMILY)
Ha_Unigene190	comp10409_c0_seq1	210	low quality protein: probable g-protein coupled receptor 125-like	gi|512925297|ref|XP_004930804.1|PREDICTED: LOW QUALITY PROTEIN: probable G-protein coupled receptor 125-like [Bombyx mori]	1.51e-16	0.88	3	C:integral to membrane; P:G-protein coupled receptor signaling pathway; F:G-protein coupled receptor activity		no IPS match
Ha_Unigene191	comp61859_c0_seq1	223	cnpv096 ubiquitin	gi|1421797|gb|AAB03872.1|polyubiquitin, partial [Manduca sexta]	3.12e-34	0.999	61	P:positive regulation of apoptotic process; P:neurotrophin TRK receptor signaling pathway; P:negative regulation of ubiquitin-protein ligase activity involved in mitotic cell cycle; P:positive regulation of I-kappaB kinase/NF-kappaB cascade; P:antigen processing and presentation of exogenous peptide antigen via MHC class I, TAP-dependent; P:DNA repair; P:toll-like receptor 3 signaling pathway; P:…		IPR019956 (PRINTS); IPR000626 (SMART); IPR000626 (PFAM); G3DSA:3.10.20.90 (GENE3D); PTHR10666 (PANTHER); IPR019954 (PROSITE_PATTERNS); IPR000626 (PROSITE_PROFILES); SSF54236 (SUPERFAMILY)
Ha_Unigene192	comp62558_c0_seq1	209	fatty acid synthase-like	gi|112984330|ref|NP_001037476.1|p260 [Bombyx mori] >gi|2058458|gb|AAB53257.1| p260 [Bombyx mori]	5.3e-14	0.6115	2	F:acyl-[acyl-carrier-protein] hydrolase activity; P:metabolic process	EC:3.1.2.14	IPR016040 (G3DSA:3.40.50.GENE3D)
Ha_Unigene193	comp71261_c0_seq3	418	na(+) h(+) exchange regulatory cofactor nhe-rf2-like	gi|513044203|gb|AGO14414.1|hypothetical protein CsmBAC4b19.5 [Cotesia sesamiae]	1.21e-16	0.7395	0	-		no IPS match
Ha_Unigene194	comp72544_c0_seq1	217	low quality protein: multiple pdz domain	gi|357620409|gb|EHJ72612.1|hypothetical protein KGM_21407 [Danaus plexippus]	2.65e-09	0.525	0	-		no IPS match
Ha_Unigene195	comp73768_c0_seq2	247	spectrin beta	gi|512901464|ref|XP_004925141.1|PREDICTED: spectrin beta chain, non-erythrocytic 5-like [Bombyx mori]	5.15e-34	0.8155	17	P:wound healing; P:peptidyl-tyrosine dephosphorylation; F:microtubule binding; P:cytokinesis; C:adherens junction; P:plasma membrane organization; F:phospholipid binding; C:spectrin; C:apicolateral plasma membrane; F:protein tyrosine phosphatase activity; P:regulation of multivesicular body size involved in endosome transport; F:actin binding; P:endocytosis; P:zonula adherens assembly; C:apical p…	EC:3.1.3.48	Coil (COILS); G3DSA:1.20.58.60 (GENE3D); IPR002017 (PFAM); PTHR11915:SF6 (PANTHER); PTHR11915 (PANTHER); NON_CYTOPLASMIC_DOMAIN (PHOBIUS); SIGNAL_PEPTIDE_N_REGION (PHOBIUS); SIGNAL_PEPTIDE_H_REGION (PHOBIUS); SIGNAL_PEPTIDE (PHOBIUS); SIGNAL_PEPTIDE_C_REGION (PHOBIUS); SSF46966 (SUPERFAMILY)
Ha_Unigene196	comp75401_c0_seq1	612	partial	gi|126635756|gb|ABO21763.1|toll receptor [Manduca sexta]	6.35e-38	0.5245	5	C:membrane; P:signal transduction; C:integral to membrane; F:hydrolase activity; F:phosphoprotein phosphatase activity		no IPS match
Ha_Unigene197	comp76769_c0_seq1	204	pre-mrna-processing factor 6-like	gi|357615829|gb|EHJ69854.1|hypothetical protein KGM_05241 [Danaus plexippus]	6.5e-35	0.97	7	C:precatalytic spliceosome; P:neurogenesis; C:U2-type spliceosomal complex; P:regulation of alternative mRNA splicing, via spliceosome; C:U5 snRNP; C:catalytic step 2 spliceosome; F:protein binding		IPR003107 (SMART); IPR011990 (G3DSA:1.25.40.GENE3D); PF13428 (PFAM); IPR027108 (PTHR11246:PANTHER); PTHR11246 (PANTHER); SSF48452 (SUPERFAMILY)
Ha_Unigene198	comp76968_c0_seq1	211	at-rich interactive domain-containing protein 2-like	gi|512891588|ref|XP_004922722.1|PREDICTED: AT-rich interactive domain-containing protein 2-like [Bombyx mori]	1.72e-13	0.615	6	F:metal ion binding; P:regulation of transcription, DNA-dependent; F:nucleic acid binding; C:nucleus; C:intracellular; F:DNA binding		no IPS match
Ha_Unigene199	comp78494_c0_seq1	223	xylulose kinase-like	gi|357606849|gb|EHJ65244.1|hypothetical protein KGM_05946 [Danaus plexippus]	1.54e-14	0.76	2	P:carbohydrate metabolic process; F:phosphotransferase activity, alcohol group as acceptor		no IPS match
Ha_Unigene200	comp79536_c0_seq4	238	endonuclease-reverse transcriptase	gi|298204339|gb|ADI61818.1|endonuclease-reverse transcriptase [Bombyx mori]	0.000172	0.655	4	F:RNA binding; P:RNA-dependent DNA replication; F:endonuclease activity; F:RNA-directed DNA polymerase activity		no IPS match
Ha_Unigene201	comp82654_c0_seq3	354	isoform a	gi|512892210|ref|XP_004922875.1|PREDICTED: proteoglycan 4-like [Bombyx mori]	7.09e-18	0.406	6	F:structural constituent of chitin-based cuticle; P:actin filament organization; P:cell-matrix adhesion; C:apical plasma membrane; P:regulation of embryonic cell shape; P:apical constriction		PR00021 (PRINTS)
Ha_Unigene202	comp84233_c0_seq4	237	ecdysone oxidase	gi|512937571|ref|XP_004933796.1|PREDICTED: glucose dehydrogenase [acceptor]-like, partial [Bombyx mori]	4.64e-20	0.7065	4	F:flavin adenine dinucleotide binding; F:choline dehydrogenase activity; P:oxidation-reduction process; P:alcohol metabolic process	EC:1.1.99.1	G3DSA:3.50.50.60 (GENE3D); IPR000172 (PFAM); PTHR11552 (PANTHER); PTHR11552:SF14 (PANTHER); SSF51905 (SUPERFAMILY); TMhelix (TMHMM)
Ha_Unigene203	comp88515_c0_seq3	410	e3 ubiquitin-protein ligase trim9-like	gi|357609533|gb|EHJ66502.1|hypothetical protein KGM_13281 [Danaus plexippus]	2.8e-28	0.725	3	C:intracellular; F:zinc ion binding; F:protein binding		IPR003877 (PFAM); IPR001870 (PROSITE_PROFILES); IPR008985 (SUPERFAMILY)
Ha_Unigene204	comp89877_c0_seq24	216	4-coumarate-- ligase-like 9-like	gi|512891919|ref|XP_004922802.1|PREDICTED: 4-coumarate--CoA ligase-like 9-like [Bombyx mori]	4.14e-12	0.6	2	F:catalytic activity; P:metabolic process		G3DSA:3.40.50.980 (GENE3D); IPR000873 (PFAM); SSF56801 (SUPERFAMILY)
Ha_Unigene205	comp91265_c0_seq11	228	PREDICTED: focadhesin-like	gi|512909807|ref|XP_004927011.1|PREDICTED: focadhesin-like [Bombyx mori]	1.22e-23	0.82	0	-		no IPS match
Ha_Unigene206	comp1701001_c0_seq1	209	hypothetical protein KGM_12858	gi|357624046|gb|EHJ74954.1|hypothetical protein KGM_12858 [Danaus plexippus]	2.71e-15	0.7	3	P:proteolysis; F:metallopeptidase activity; F:zinc ion binding		no IPS match
Ha_Unigene207	comp1739388_c0_seq1	222	reverse transcriptase	gi|357607534|gb|EHJ65572.1|reverse transcriptase [Danaus plexippus]	2.65e-13	0.576	6	F:RNA-directed DNA polymerase activity; F:metal ion binding; F:RNA binding; F:nucleic acid binding; P:RNA-dependent DNA replication; F:zinc ion binding		no IPS match
Ha_Unigene208	comp1921810_c0_seq1	259	hypothetical protein KGM_20283	gi|357624761|gb|EHJ75415.1|hypothetical protein KGM_20283 [Danaus plexippus]	6.24e-20	0.755	0	-		no IPS match
Ha_Unigene209	comp2141605_c0_seq1	300	paired box protein pax-6-like	gi|357609290|gb|EHJ66384.1|eyeless [Danaus plexippus]	3.1e-37	0.755	1	F:DNA binding		Coil (COILS)
Ha_Unigene210	comp2190100_c0_seq1	310	pyruvate kinase	gi|357627115|gb|EHJ76917.1|pyruvate kinase [Danaus plexippus]	5.58e-24	0.6075	4	F:pyruvate kinase activity; F:magnesium ion binding; F:potassium ion binding; P:glycolysis		IPR015795 (PFAM); IPR015794 (G3DSA:3.40.1380.GENE3D); PTHR11817:SF0 (PANTHER); IPR001697 (PANTHER); SIGNAL_PEPTIDE_H_REGION (PHOBIUS); NON_CYTOPLASMIC_DOMAIN (PHOBIUS); SIGNAL_PEPTIDE_N_REGION (PHOBIUS); SIGNAL_PEPTIDE_C_REGION (PHOBIUS); SIGNAL_PEPTIDE (PHOBIUS); IPR015795 (SUPERFAMILY)
Ha_Unigene211	comp2192481_c0_seq1	416	52 kda repressor of the inhibitor of the protein kinase-like	gi|449661916|ref|XP_004205431.1|PREDICTED: uncharacterized protein LOC101235416 [Hydra magnipapillata]	4.49e-16	0.7485	0	-		no IPS match
Ha_Unigene212	comp2520643_c0_seq1	222	retrovirus-related pol polyprotein from transposon tnt 1-94	gi|403183293|gb|EJY57990.1|AAEL017254-PA [Aedes aegypti]	4.91e-21	0.6522	4	F:metal ion binding; F:nucleic acid binding; F:zinc ion binding; P:DNA integration		no IPS match
Ha_Unigene213	comp2533261_c0_seq1	287	hypothetical protein KGM_20755	gi|357615941|gb|EHJ69914.1|hypothetical protein KGM_20755 [Danaus plexippus]	2.01e-20	0.73	3	F:phospholipid binding; F:Rho guanyl-nucleotide exchange factor activity; P:regulation of Rho protein signal transduction		no IPS match
Ha_Unigene214	comp2558325_c0_seq1	214	hypothetical protein KGM_03383	gi|357624700|gb|EHJ75375.1|hypothetical protein KGM_03383 [Danaus plexippus]	1.16e-06	0.54	0	-		no IPS match
Ha_Unigene215	comp2630157_c0_seq1	255	orf	gi|270014457|gb|EFA10905.1|hypothetical protein TcasGA2_TC001731 [Tribolium castaneum]	7.97e-24	0.7185	3	P:DNA metabolic process; F:metal ion binding; F:nucleic acid binding		PTHR10178 (PANTHER); SSF56672 (SUPERFAMILY)
Ha_Unigene216	comp3079947_c0_seq1	264	enzymatic polyprotein endonuclease reverse	gi|242022148|ref|XP_002431503.1|enzymatic polyprotein; Endonuclease; Reverse transcriptase, putative [Pediculus humanus corporis] >gi|212516797|gb|EEB18765.1| enzymatic polyprotein; Endonuclease; Reverse transcriptase, putative [Pediculus humanus corporis]	5.85e-11	0.594	1	F:catalytic activity		no IPS match
Ha_Unigene217	comp3133138_c0_seq1	203	eyes isoform c	gi|357611037|gb|EHJ67275.1|crumbs [Danaus plexippus]	1.88e-37	0.775	8	P:rhabdomere development; C:extracellular space; P:cell morphogenesis; F:extracellular matrix structural constituent; C:plasma membrane; F:protein binding; P:temperature compensation of the circadian clock; F:calcium ion binding		IPR000742 (SMART); G3DSA:2.10.25.10 (GENE3D); G3DSA:2.10.25.10 (GENE3D); IPR000742 (PFAM); PTHR24048 (PANTHER); PTHR24048:SF47 (PANTHER); IPR013032 (PROSITE_PATTERNS); IPR013032 (PROSITE_PATTERNS); IPR000742 (PROSITE_PROFILES); IPR000742 (PROSITE_PROFILES); IPR000742 (PROSITE_PROFILES); SSF57196 (SUPERFAMILY)
Ha_Unigene218	comp4062367_c0_seq1	222	hypothetical protein KGM_09305	gi|357624941|gb|EHJ75528.1|hypothetical protein KGM_09305 [Danaus plexippus]	1.2e-12	0.7	0	-		SSF52047 (SUPERFAMILY)
Ha_Unigene219	comp5586371_c0_seq1	220	pol gene product	gi|270016712|gb|EFA13158.1|hypothetical protein TcasGA2_TC006955 [Tribolium castaneum]	1.73e-30	0.7345	3	F:nucleic acid binding; F:zinc ion binding; P:DNA integration		PTHR10178:SF26 (PANTHER); PTHR10178 (PANTHER); SSF56672 (SUPERFAMILY)
Ha_Unigene220	comp17392_c0_seq1	293	PREDICTED: uncharacterized protein LOC100901302	gi|391336010|ref|XP_003742377.1|PREDICTED: uncharacterized protein LOC100901302 [Metaseiulus occidentalis]	8.96e-08	0.57	0	-		no IPS match
Ha_Unigene221	comp45707_c0_seq1	256	rna-directed dna polymerase from mobile element jockey-like	gi|343481903|gb|AEM44817.1|unknown [Pectinophora gossypiella]	4.03e-21	0.723	3	F:RNA-directed DNA polymerase activity; F:RNA binding; P:RNA-dependent DNA replication		IPR000477 (PFAM); PTHR19446 (PANTHER); IPR000477 (PROSITE_PROFILES); SSF56672 (SUPERFAMILY)
Ha_Unigene222	comp48951_c0_seq1	379	rna-directed dna polymerase from mobile element jockey-like	gi|449680965|ref|XP_004209715.1|PREDICTED: RNA-directed DNA polymerase from mobile element jockey-like [Hydra magnipapillata]	9.9e-05	0.698	3	F:RNA binding; P:RNA-dependent DNA replication; F:RNA-directed DNA polymerase activity		no IPS match
Ha_Unigene223	comp51245_c0_seq1	216	alsin	gi|512918713|ref|XP_004929199.1|PREDICTED: alsin-like [Bombyx mori]	5.39e-29	0.6485	1	F:phospholipid binding		no IPS match
Ha_Unigene224	comp55068_c0_seq1	202	salivary gland secretion 3	gi|195493455|ref|XP_002094425.1|salivary gland secretion 3 [Drosophila yakuba] >gi|325511378|sp|P13728.3|SGS3_DROYA RecName: Full=Salivary glue protein Sgs-3; Flags: Precursor >gi|194180526|gb|EDW94137.1| salivary gland secretion 3 [Drosophila yakuba]	0.000912	0.5	0	-		no IPS match
Ha_Unigene225	comp70242_c0_seq1	241	muscle-specific protein 300 cg33715-pd	gi|189240992|ref|XP_001809722.1|PREDICTED: similar to Muscle-specific protein 300 CG33715-PD [Tribolium castaneum]	3.43e-06	0.5586	5	P:intracellular signal transduction; P:cyclic nucleotide biosynthetic process; F:phosphorus-oxygen lyase activity; F:actin binding; C:integral to membrane		no IPS match
Ha_Unigene226	comp72804_c0_seq1	220	dscam splice variant	gi|357628590|gb|EHJ77866.1|dscam [Danaus plexippus]	3.64e-24	0.7365	16	P:detection of molecule of bacterial origin; P:dendrite self-avoidance; C:axon; F:axon guidance receptor activity; P:phagocytosis; P:regulation of dendrite morphogenesis; C:dendrite; P:mushroom body development; P:axonal fasciculation; P:peripheral nervous system development; C:neuronal cell body; P:central nervous system morphogenesis; F:antigen binding; F:protein homodimerization activity; P:ax…		PTHR10489:SF462 (PANTHER); PTHR10489 (PANTHER)
Ha_Unigene227	comp78040_c0_seq1	249	fibroblast growth factor receptor	gi|112982719|ref|NP_001037558.1|fibroblast growth factor receptor precursor [Bombyx mori] >gi|98960839|dbj|BAE94421.1| fibroblast growth factor receptor [Bombyx mori]	3.16e-40	0.619	8	P:protein phosphorylation; F:fibroblast growth factor-activated receptor activity; P:fibroblast growth factor receptor signaling pathway; F:ATP binding; P:ephrin receptor signaling pathway; P:positive regulation of cell proliferation; F:ephrin receptor activity; C:integral to plasma membrane		IPR013783 (G3DSA:2.60.40.GENE3D); SSF48726 (SUPERFAMILY)
Ha_Unigene228	comp82206_c0_seq3	350	trna (adenine -n )-methyltransferase catalytic subunit trmt61a-like	gi|512927259|ref|XP_004931289.1|PREDICTED: tRNA (adenine(58)-N(1))-methyltransferase catalytic subunit TRMT61A-like [Bombyx mori]	1.12e-10	0.75	1	F:transferase activity		no IPS match
Ha_Unigene229	comp82654_c0_seq1	551	isoform a	gi|512892210|ref|XP_004922875.1|PREDICTED: proteoglycan 4-like [Bombyx mori]	5.82e-31	0.4265	6	F:structural constituent of chitin-based cuticle; P:actin filament organization; P:cell-matrix adhesion; C:apical plasma membrane; P:regulation of embryonic cell shape; P:apical constriction		no IPS match
Ha_Unigene230	comp83825_c0_seq14	210	ribonuclease h2 subunit c-like	gi|512897623|ref|XP_004924198.1|PREDICTED: ribonuclease H2 subunit C-like [Bombyx mori]	2.49e-18	0.789	0	-		no IPS match
Ha_Unigene231	comp84826_c0_seq5	469	laminin alpha-2 chain	gi|512919221|ref|XP_004929322.1|PREDICTED: laminin subunit alpha-1-like [Bombyx mori]	1.96e-28	0.627	6	P:regulation of biological process; P:single-organism cellular process; P:digestive tract mesoderm development; P:imaginal disc-derived wing morphogenesis; C:basal lamina; P:gonad development		IPR013320 (G3DSA:2.60.120.GENE3D); IPR013320 (G3DSA:2.60.120.GENE3D); IPR001791 (PFAM); PTHR10574 (PANTHER); PTHR10574:SF148 (PANTHER); IPR001791 (PROSITE_PROFILES); IPR008985 (SUPERFAMILY); IPR008985 (SUPERFAMILY)
Ha_Unigene232	comp87288_c0_seq2	250	pollen-specific leucine-rich repeat extensin-like protein 1- partial	gi|512939276|ref|XP_004934201.1|PREDICTED: pollen-specific leucine-rich repeat extensin-like protein 1-like, partial [Bombyx mori]	1.47e-43	0.795	0	-		PTHR19376 (PANTHER); PTHR19376:SF9 (PANTHER)
Ha_Unigene233	comp89638_c1_seq1	205	isoform b	gi|512910270|ref|XP_004927130.1|PREDICTED: nephrin-like [Bombyx mori]	1.28e-35	0.676	2	C:membrane; F:protein binding		IPR013783 (G3DSA:2.60.40.GENE3D); PF13895 (PFAM); IPR007110 (PROSITE_PROFILES); SSF48726 (SUPERFAMILY)
Ha_Unigene234	comp91195_c0_seq3	265	hypothetical protein KGM_10992	gi|357620366|gb|EHJ72583.1|hypothetical protein KGM_10992 [Danaus plexippus]	4.93e-09	0.55	0	-		PF15255 (PFAM)
Ha_Unigene235	comp91195_c0_seq4	604	translation initiation factor if-2	gi|357620366|gb|EHJ72583.1|hypothetical protein KGM_10992 [Danaus plexippus]	7.34e-12	0.445	9	P:GTP catabolic process; P:translational initiation; F:nucleotide binding; C:cytoplasm; P:translation; F:GTP binding; C:intracellular; F:translation initiation factor activity; F:GTPase activity		no IPS match
Ha_Unigene236	comp1670023_c0_seq1	256	reverse partial	gi|326578593|gb|ADZ95867.1|reverse transcriptase, partial [Coenonympha glycerion]	4.77e-21	0.749	3	F:RNA-directed DNA polymerase activity; P:RNA-dependent DNA replication; F:RNA binding		IPR000477 (PFAM); PTHR19446 (PANTHER); SSF56672 (SUPERFAMILY)
Ha_Unigene237	comp1853446_c0_seq1	311	rna-directed dna polymerase from mobile element jockey-like	gi|343481903|gb|AEM44817.1|unknown [Pectinophora gossypiella]	6.11e-10	0.5189	7	F:RNA binding; P:RNA-dependent DNA replication; F:RNA-directed DNA polymerase activity; F:hydrolase activity; F:metal ion binding; P:intracellular signal transduction; F:zinc ion binding		no IPS match
Ha_Unigene238	comp2202078_c0_seq1	343	hypothetical protein CAPTEDRAFT_197993	gi|443685920|gb|ELT89375.1|hypothetical protein CAPTEDRAFT_197993 [Capitella teleta]	4.95e-15	0.5305	3	F:RNA binding; P:RNA-dependent DNA replication; F:RNA-directed DNA polymerase activity		PTHR19446 (PANTHER); TMhelix (TMHMM)
Ha_Unigene239	comp2220983_c0_seq1	310	ynr071c-like protein	gi|365758598|gb|EHN00433.1|YNR071C-like protein [Saccharomyces cerevisiae x Saccharomyces kudriavzevii VIN7]	2.16e-48	0.913	5	P:cellular metabolic process; F:carbohydrate binding; F:coenzyme binding; F:UDP-glucose 4-epimerase activity; P:galactose metabolic process	EC:5.1.3.2	IPR014718 (G3DSA:2.70.98.GENE3D); IPR008183 (PFAM); PTHR10091:SF0 (PANTHER); IPR015443 (PANTHER); IPR011013 (SUPERFAMILY)
Ha_Unigene240	comp2229035_c0_seq1	230	predicted protein	gi|326520862|dbj|BAJ92794.1|predicted protein [Hordeum vulgare subsp. vulgare]	3.78e-22	0.901	2	C:mitochondrion; C:chloroplast		IPR019083 (PFAM)
Ha_Unigene241	comp2510186_c0_seq1	245	hypothetical protein SINV_09781	gi|322781801|gb|EFZ10285.1|hypothetical protein SINV_09781 [Solenopsis invicta]	1.65e-09	0.6829	3	P:nucleic acid phosphodiester bond hydrolysis; F:nuclease activity; F:DNA binding		no IPS match
Ha_Unigene242	comp2543681_c0_seq1	208	PREDICTED: uncharacterized protein LOC101745421	gi|512899539|ref|XP_004924670.1|PREDICTED: uncharacterized protein LOC101745421 [Bombyx mori]	8.76e-05	0.61	0	-		no IPS match
Ha_Unigene243	comp2546189_c0_seq1	312	vacuolar protein sorting-associated protein 13c	gi|307182643|gb|EFN69791.1|hypothetical protein EAG_03885 [Camponotus floridanus]	4.86e-18	0.611	1	F:zinc ion binding		no IPS match
Ha_Unigene244	comp2581041_c0_seq1	235	rna-directed dna polymerase from mobile element jockey-like	gi|449685313|ref|XP_004210870.1|PREDICTED: RNA-directed DNA polymerase from mobile element jockey-like [Hydra magnipapillata]	1.64e-20	0.6585	3	F:RNA binding; P:RNA-dependent DNA replication; F:RNA-directed DNA polymerase activity		PTHR19446 (PANTHER)
Ha_Unigene245	comp2749913_c0_seq1	209	transient receptor potential cation channel subfamily v member 6	gi|512902216|ref|XP_004925321.1|PREDICTED: uncharacterized protein LOC101737437 [Bombyx mori]	3.24e-34	0.687	10	P:transmembrane transport; P:flight behavior; C:integral to membrane; P:ion transport; P:thermotaxis; P:response to heat; F:ion channel activity; P:negative gravitaxis; P:thermosensory behavior; P:sensory perception of sound		no IPS match
Ha_Unigene246	comp3092516_c0_seq1	226	proteasome-associated protein ecm29 homolog	gi|512913863|ref|XP_004927997.1|PREDICTED: uncharacterized protein LOC101737112, partial [Bombyx mori]	1.83e-23	0.6833	0	-		no IPS match
Ha_Unigene247	comp3151054_c0_seq1	205	rna-directed dna polymerase from mobile element jockey-like	gi|270001004|gb|EEZ97451.1|hypothetical protein TcasGA2_TC011282 [Tribolium castaneum] >gi|270016839|gb|EFA13285.1| hypothetical protein TcasGA2_TC010605 [Tribolium castaneum]	9.91e-08	0.5782	0	-		no IPS match
Ha_Unigene248	comp3955462_c0_seq1	287	serine arginine repetitive matrix protein 1-like	gi|512917196|ref|XP_004928828.1|PREDICTED: serine/arginine repetitive matrix protein 1-like [Bombyx mori]	1.17e-36	0.6105	1	F:binding		no IPS match
Ha_Unigene249	comp4005009_c0_seq1	208	PREDICTED: hypothetical protein LOC100679608	gi|345484330|ref|XP_003425006.1|PREDICTED: hypothetical protein LOC100679608 [Nasonia vitripennis]	0.000442	0.77	0	-		no IPS match
Ha_Unigene250	comp4020408_c0_seq1	255	pao retrotransposon peptidase family protein	gi|345489953|ref|XP_001602000.2|PREDICTED: hypothetical protein LOC100117878 [Nasonia vitripennis]	2e-19	0.6515	3	F:binding; P:macromolecule metabolic process; P:primary metabolic process		IPR008042 (PFAM); PTHR22955:SF1 (PANTHER); PTHR22955 (PANTHER)
Ha_Unigene251	comp4129708_c0_seq1	279	mutant cadherin	gi|512921067|ref|XP_004929790.1|PREDICTED: uncharacterized protein LOC101745578 [Bombyx mori]	8.4e-16	0.67	6	F:metal ion binding; F:oxidoreductase activity; P:cellular process; F:heterocyclic compound binding; P:metabolic process; F:organic cyclic compound binding		no IPS match
Ha_Unigene252	comp4133545_c0_seq1	221	reverse partial	gi|326578785|gb|ADZ95941.1|reverse transcriptase, partial [Oeneis sculda]	1.36e-16	0.6905	3	F:RNA-directed DNA polymerase activity; P:RNA-dependent DNA replication; F:RNA binding		IPR000477 (PFAM); PTHR19446 (PANTHER)
Ha_Unigene253	comp4216688_c0_seq1	256	cytochrome p450	gi|433339035|dbj|BAM73873.1|cytochrome P450 [Bombyx mori]	2.99e-28	0.71	4	F:heme binding; F:iron ion binding; F:oxidoreductase activity, acting on paired donors, with incorporation or reduction of molecular oxygen; P:oxidation-reduction process		IPR002401 (PRINTS); IPR001128 (G3DSA:1.10.630.GENE3D); IPR001128 (PFAM); PTHR24290:SF21 (PANTHER); PTHR24290 (PANTHER); IPR017972 (PROSITE_PATTERNS); IPR001128 (SUPERFAMILY)
Ha_Unigene254	comp4420523_c0_seq1	356	40s ribosomal protein s16	gi|475590121|gb|EMT21374.1|40S ribosomal protein S16 [Aegilops tauschii]	1.67e-35	0.95	7	C:nucleolus; C:cytosolic ribosome; F:structural constituent of ribosome; C:cell wall; C:chloroplast; C:membrane; P:translation		no IPS match
Ha_Unigene255	comp4498225_c0_seq1	221	tyrosine partial	gi|189242143|ref|XP_001814672.1|PREDICTED: similar to tyrosine recombinase, partial [Tribolium castaneum]	2.47e-13	0.5928	1	P:DNA metabolic process		no IPS match
Ha_Unigene256	comp54377_c1_seq1	280	PREDICTED: uncharacterized protein LOC101745645	gi|512888304|ref|XP_004922065.1|PREDICTED: uncharacterized protein LOC101745645 [Bombyx mori]	3.99e-05	0.775	0	-		NON_CYTOPLASMIC_DOMAIN (PHOBIUS); CYTOPLASMIC_DOMAIN (PHOBIUS); TRANSMEMBRANE (PHOBIUS)
Ha_Unigene257	comp61058_c0_seq1	415	partial	gi|357615151|gb|EHJ69497.1|hypothetical protein KGM_17605 [Danaus plexippus]	4.01e-23	0.543	4	P:cell adhesion; C:extracellular space; F:calcium ion binding; C:extracellular region		no IPS match
Ha_Unigene258	comp72674_c0_seq1	222	deoxyribodipyrimidine photolyase	gi|116833187|gb|ABK29506.1|deoxyribodipyrimidine photolyase [Helicoverpa armigera]	3e-05	0.78	1	F:lyase activity		no IPS match
Ha_Unigene259	comp73351_c1_seq1	267	tctex1 domain-containing protein 1-like	gi|357622697|gb|EHJ74118.1|hypothetical protein KGM_14851 [Danaus plexippus]	5.46e-18	0.684	8	F:metal ion binding; F:biotin carboxylase activity; F:ATP binding; F:ligase activity; P:metabolic process; F:catalytic activity; P:fatty acid biosynthetic process; F:acetyl-CoA carboxylase activity		no IPS match
Ha_Unigene260	comp75137_c0_seq1	271	heatr7a protein	gi|512919303|ref|XP_004929342.1|PREDICTED: maestro heat-like repeat-containing protein family member 1-like [Bombyx mori]	1.36e-31	0.667	0	-		no IPS match
Ha_Unigene261	comp75454_c0_seq2	271	high-affinity choline transporter 1-like	gi|512908173|ref|XP_004926616.1|PREDICTED: high-affinity choline transporter 1-like [Bombyx mori]	1.59e-27	0.769	5	C:integral to membrane; F:proline:sodium symporter activity; F:choline transmembrane transporter activity; P:amino acid transmembrane transport; P:acetylcholine biosynthetic process		no IPS match
Ha_Unigene262	comp75555_c0_seq3	225	thap domain-containing protein 1	gi|512900491|ref|XP_004924905.1|PREDICTED: THAP domain-containing protein 1-like isoform X2 [Bombyx mori]	3.17e-12	0.589	1	F:nucleic acid binding		IPR006612 (SMART); IPR006612 (SMART); IPR006612 (PFAM); IPR006612 (PROSITE_PROFILES); SSF57716 (SUPERFAMILY)
Ha_Unigene263	comp78484_c0_seq6	232	scp-related protein precursor	gi|112983434|ref|NP_001037636.1|SCP-related protein precursor [Bombyx mori] >gi|109138368|gb|ABG25817.1| SCP-related protein [Bombyx mori]	0.000438	0.61	1	C:extracellular region		no IPS match
Ha_Unigene264	comp79105_c0_seq1	202	spermine oxidase-like	gi|512889701|ref|XP_004922349.1|PREDICTED: spermine oxidase-like [Bombyx mori]	3.53e-06	0.776	2	F:oxidoreductase activity; P:oxidation-reduction process		IPR002937 (PFAM); G3DSA:3.90.660.10 (GENE3D)
Ha_Unigene265	comp79442_c0_seq1	448	PREDICTED: filaggrin-2-like	gi|512906467|ref|XP_004926203.1|PREDICTED: filaggrin-2-like [Bombyx mori]	9.85e-06	0.76	0	-		NON_CYTOPLASMIC_DOMAIN (PHOBIUS); TRANSMEMBRANE (PHOBIUS); CYTOPLASMIC_DOMAIN (PHOBIUS)
Ha_Unigene266	comp80372_c0_seq5	318	transient receptor potential cation channel subfamily v member 6-like	gi|512902216|ref|XP_004925321.1|PREDICTED: uncharacterized protein LOC101737437 [Bombyx mori]	3.02e-05	0.7311	6	C:integral to membrane; C:membrane; P:transmembrane transport; P:ion transport; F:ion channel activity; P:transport		CYTOPLASMIC_DOMAIN (PHOBIUS); TRANSMEMBRANE (PHOBIUS); NON_CYTOPLASMIC_DOMAIN (PHOBIUS); TMhelix (TMHMM)
Ha_Unigene267	comp81126_c0_seq3	295	isoform b	gi|56418401|gb|AAV91008.1|hemolymph proteinase 10 [Manduca sexta]	7.72e-27	0.6555	4	P:positive regulation of melanization defense response; C:extracellular region; P:proteolysis; F:serine-type endopeptidase activity		G3DSA:2.40.10.10 (GENE3D); G3DSA:2.40.10.10 (GENE3D); IPR001254 (PFAM); PTHR24260:SF3 (PANTHER); PTHR24260 (PANTHER); IPR018114 (PROSITE_PATTERNS); IPR009003 (SUPERFAMILY)
Ha_Unigene268	comp81597_c0_seq1	284	modifier of mdg4	gi|357626933|gb|EHJ76820.1|hypothetical protein KGM_07745 [Danaus plexippus]	6.12e-08	0.555	0	-		IPR007588 (PFAM)
Ha_Unigene269	comp82561_c0_seq3	230	hypothetical protein YQE_09631, partial	gi|478253416|gb|ENN73762.1|hypothetical protein YQE_09631, partial [Dendroctonus ponderosae]	2.09e-06	0.5567	0	-		no IPS match
Ha_Unigene270	comp82654_c0_seq2	216	hypothetical protein PHYSODRAFT_388425	gi|348665091|gb|EGZ04925.1|hypothetical protein PHYSODRAFT_388425 [Phytophthora sojae]	0.000238	0.51	0	-		no IPS match
Ha_Unigene271	comp83025_c0_seq3	219	decaprenyl-diphosphate synthase subunit 2	gi|512903946|ref|XP_004925741.1|PREDICTED: decaprenyl-diphosphate synthase subunit 2-like [Bombyx mori]	4.38e-25	0.5665	1	F:trans-hexaprenyltranstransferase activity		no IPS match
Ha_Unigene272	comp89679_c0_seq7	212	duf124 domain-containing protein	gi|357623004|gb|EHJ74329.1|hypothetical protein KGM_08371 [Danaus plexippus]	1.66e-21	0.61	0	-		no IPS match
Ha_Unigene273	comp89828_c0_seq4	206	peptidyl-prolyl cis-trans isomerase	gi|512935409|ref|XP_004933268.1|PREDICTED: peptidyl-prolyl cis-trans isomerase CWC27 homolog [Bombyx mori]	2.95e-15	0.5947	2	P:cellular protein metabolic process; F:catalytic activity		no IPS match
Ha_Unigene274	comp963014_c0_seq1	283	hypothetical protein CAPTEDRAFT_209035, partial	gi|443683253|gb|ELT87561.1|hypothetical protein CAPTEDRAFT_209035, partial [Capitella teleta]	2.81e-05	0.41	0	-		no IPS match
Ha_Unigene275	comp1350745_c0_seq1	383	endonuclease-reverse transcriptase	gi|512935771|ref|XP_004933355.1|PREDICTED: uncharacterized protein LOC101745547 [Bombyx mori]	4.01e-16	0.5367	4	F:RNA binding; P:RNA-dependent DNA replication; F:endonuclease activity; F:RNA-directed DNA polymerase activity		no IPS match
Ha_Unigene276	comp1397992_c0_seq1	230	orf	gi|270005487|gb|EFA01935.1|hypothetical protein TcasGA2_TC007549 [Tribolium castaneum]	2.49e-24	0.858	5	F:RNA-directed DNA polymerase activity; P:RNA-dependent DNA replication; F:RNA binding; F:zinc ion binding; P:DNA integration	EC:2.7.7.49	PTHR10178 (PANTHER); SSF56672 (SUPERFAMILY)
Ha_Unigene277	comp1637054_c0_seq1	280	hypothetical protein KGM_02664	gi|357620659|gb|EHJ72776.1|hypothetical protein KGM_02664 [Danaus plexippus]	3.02e-38	0.92	0	-		CYTOPLASMIC_DOMAIN (PHOBIUS); TRANSMEMBRANE (PHOBIUS); NON_CYTOPLASMIC_DOMAIN (PHOBIUS); TMhelix (TMHMM)
Ha_Unigene278	comp2127745_c0_seq1	261	neither inactivation nor afterpotential protein c-like	gi|512937426|ref|XP_004933763.1|PREDICTED: neither inactivation nor afterpotential protein C-like [Bombyx mori]	2.42e-41	0.803	5	C:myosin complex; F:protein tyrosine kinase activity; P:protein phosphorylation; F:ATP binding; F:motor activity	EC:2.7.10.0	IPR001609 (PFAM); PTHR13140 (PANTHER); PTHR13140:SF11 (PANTHER); IPR027417 (SUPERFAMILY)
Ha_Unigene279	comp2188277_c0_seq1	267	suppressor of lurcher protein 1-like	gi|512903761|ref|XP_004925697.1|PREDICTED: suppressor of lurcher protein 1-like [Bombyx mori]	3.3e-24	0.705	0	-		IPR000859 (G3DSA:2.60.120.GENE3D); IPR000859 (PFAM); IPR000859 (SUPERFAMILY)
Ha_Unigene280	comp2351924_c0_seq1	341	t-cell receptor beta chain ana 11	gi|242045628|ref|XP_002460685.1|hypothetical protein SORBIDRAFT_02g033135 [Sorghum bicolor] >gi|241924062|gb|EER97206.1| hypothetical protein SORBIDRAFT_02g033135 [Sorghum bicolor]	1.09e-11	0.5715	0	-		no IPS match
Ha_Unigene281	comp2533593_c0_seq1	258	retinol-binding protein	gi|512925012|ref|XP_004930734.1|PREDICTED: uncharacterized protein LOC101735757 [Bombyx mori]	2.57e-36	0.6	1	F:N-acetyltransferase activity		no IPS match
Ha_Unigene282	comp2566788_c0_seq1	213	endonuclease-reverse transcriptase	gi|512886499|ref|XP_004921767.1|PREDICTED: uncharacterized protein LOC101743055 [Bombyx mori]	3.04e-23	0.719	4	F:endonuclease activity; F:RNA-directed DNA polymerase activity; P:RNA-dependent DNA replication; F:RNA binding	EC:2.7.7.49	IPR005135 (G3DSA:3.60.10.GENE3D); PF14529 (PFAM); IPR027124 (PANTHER); IPR005135 (SUPERFAMILY)
Ha_Unigene283	comp2799510_c0_seq1	240	af134586_1reverse transcriptase-like protein	gi|5081602|gb|AAD39461.1|AF134586_1reverse transcriptase-like protein [Amblyomma americanum]	5.73e-06	0.6375	3	F:RNA binding; P:RNA-dependent DNA replication; F:RNA-directed DNA polymerase activity		no IPS match
Ha_Unigene284	comp3114852_c0_seq1	241	conserved domain protein	gi|489454272|ref|WP_003359564.1|hypothetical protein [Clostridium botulinum] >gi|182667947|gb|EDT79926.1| unknown protein [Clostridium botulinum NCTC 2916]	1.7e-09	0.6533	0	-		no IPS match
Ha_Unigene285	comp4086906_c0_seq1	226	tetrameric potassium-selective cyclic nucleotide gated channel	gi|512911024|ref|XP_004927314.1|PREDICTED: uncharacterized protein LOC101746849 [Bombyx mori]	1.78e-22	0.8	0	-		no IPS match
Ha_Unigene286	comp4433839_c0_seq1	219	chorion protein	gi|454071|gb|AAA67871.1|chorion protein, partial [Lymantria dispar]	4.03e-09	0.7755	4	P:chorion-containing eggshell formation; F:structural constituent of chorion; P:multicellular organismal development; C:chorion		IPR002635 (PFAM)
Ha_Unigene287	comp5634604_c0_seq1	219	ras-specific guanine nucleotide-releasing factor 1-like	gi|357627758|gb|EHJ77340.1|hypothetical protein KGM_10682 [Danaus plexippus]	3.91e-24	0.662	3	F:guanyl-nucleotide exchange factor activity; P:regulation of small GTPase mediated signal transduction; C:intracellular		PTHR23113:SF51 (PANTHER); IPR008937 (PANTHER); IPR001849 (PROSITE_PROFILES)
Ha_Unigene288	comp7139_c0_seq1	323	aael012889- partial	gi|357626651|gb|EHJ76669.1|hypothetical protein KGM_07808 [Danaus plexippus]	1.84e-28	0.5525	0	-		no IPS match
Ha_Unigene289	comp13075_c0_seq1	320	retrovirus-related pol polyprotein from transposon 412	gi|60593111|gb|AAX28841.1|RNA-dependent DNA polymerase [Drosophila melanogaster]	9.26e-15	0.5789	8	F:nucleic acid binding; P:DNA integration; F:RNA binding; F:nucleotidyltransferase activity; F:transferase activity; P:RNA-dependent DNA replication; F:endonuclease activity; F:RNA-directed DNA polymerase activity		no IPS match
Ha_Unigene290	comp14095_c0_seq1	214	reverse	gi|270017016|gb|EFA13462.1|hypothetical protein TcasGA2_TC005062 [Tribolium castaneum]	5.76e-11	0.6686	4	F:RNA binding; P:RNA-dependent DNA replication; F:RNA-directed DNA polymerase activity; F:structural molecule activity		no IPS match
Ha_Unigene291	comp18966_c0_seq1	290	tpa_inf: wd-40 domain protein	gi|357620567|gb|EHJ72716.1|hypothetical protein KGM_16085 [Danaus plexippus]	9.96e-44	0.654	1	F:protein binding		IPR001680 (SMART); IPR001680 (PFAM); IPR015943 (G3DSA:2.130.10.GENE3D); IPR017986 (PROSITE_PROFILES); IPR001680 (PROSITE_PROFILES); IPR017986 (SUPERFAMILY)
Ha_Unigene292	comp51418_c0_seq2	233	nephrin- partial	gi|512900528|ref|XP_004924913.1|PREDICTED: nephrin-like, partial [Bombyx mori]	2.04e-43	0.6465	1	C:membrane		IPR013783 (G3DSA:2.60.40.GENE3D); PTHR23278:SF0 (PANTHER); PTHR23278 (PANTHER)
Ha_Unigene293	comp58105_c0_seq1	319	PREDICTED: pikachurin-like	gi|512936763|ref|XP_004933598.1|PREDICTED: pikachurin-like [Bombyx mori]	1.75e-20	0.87	0	-		no IPS match
Ha_Unigene294	comp60167_c0_seq1	378	lysosomal alpha-mannosidase-like	gi|512889504|ref|XP_004922294.1|PREDICTED: lysosomal alpha-mannosidase-like [Bombyx mori]	1.21e-25	0.5465	3	F:hydrolase activity, hydrolyzing O-glycosyl compounds; P:carbohydrate metabolic process; F:carbohydrate binding	EC:3.2.1.0	G3DSA:2.60.40.1360 (GENE3D); IPR011013 (SUPERFAMILY)
Ha_Unigene295	comp62499_c0_seq2	241	mod -hes00531	gi|357626934|gb|EHJ76821.1|hypothetical protein KGM_07746 [Danaus plexippus]	3.66e-11	0.6012	0	-		IPR007588 (PFAM)
Ha_Unigene296	comp63655_c0_seq1	553	PREDICTED: uncharacterized protein DDB_G0284459-like	gi|512906958|ref|XP_004926324.1|PREDICTED: uncharacterized protein DDB_G0284459-like [Bombyx mori]	1.61e-37	0.5382	0	-		Coil (COILS)
Ha_Unigene297	comp77250_c0_seq1	313	PREDICTED: uncharacterized protein LOC101743235	gi|512925230|ref|XP_004930788.1|PREDICTED: uncharacterized protein LOC101743235 [Bombyx mori]	5.95e-07	0.61	0	-		no IPS match
Ha_Unigene298	comp77299_c0_seq1	352	mitochondrial manganese superoxide dismutase	gi|264666265|gb|ACY70995.1|manganese superoxide dismutase [Helicoverpa armigera]	1.14e-12	0.7015	6	P:determination of adult lifespan; P:regulation of metabolic process; F:superoxide dismutase activity; P:regulation of hemocyte proliferation; C:mitochondrial matrix; P:removal of superoxide radicals	EC:1.15.1.1	no IPS match
Ha_Unigene299	comp77493_c0_seq1	226	novel nuclear protein partial	gi|389615483|dbj|BAM20710.1|novel nuclear protein 1, partial [Papilio polytes]	1.9e-14	0.7033	2	P:rRNA processing; C:preribosome, small subunit precursor		Coil (COILS)
Ha_Unigene300	comp85219_c0_seq11	297	hypothetical protein KGM_21508	gi|357627286|gb|EHJ77022.1|hypothetical protein KGM_21508 [Danaus plexippus]	2e-06	0.73	0	-		no IPS match
Ha_Unigene301	comp86001_c0_seq6	504	PREDICTED: uncharacterized protein LOC101740817	gi|512901488|ref|XP_004925147.1|PREDICTED: uncharacterized protein LOC101740817 [Bombyx mori]	8.24e-21	0.53	0	-		no IPS match
Ha_Unigene302	comp86001_c0_seq16	483	PREDICTED: uncharacterized protein LOC101740817	gi|512901488|ref|XP_004925147.1|PREDICTED: uncharacterized protein LOC101740817 [Bombyx mori]	6.75e-21	0.53	0	-		no IPS match
Ha_Unigene303	comp87738_c0_seq2	454	isoform a	gi|512892210|ref|XP_004922875.1|PREDICTED: proteoglycan 4-like [Bombyx mori]	5.08e-31	0.4845	1	P:single-organism cellular process		PR00021 (PRINTS)
Ha_Unigene304	comp87738_c0_seq5	364	isoform a	gi|357630156|gb|EHJ78480.1|hypothetical protein KGM_14475 [Danaus plexippus]	1.26e-35	0.5065	2	P:cell morphogenesis; P:actin filament-based process		PR01217 (PRINTS); PR00021 (PRINTS)
Ha_Unigene305	comp88568_c0_seq2	302	argininosuccinate lyase	gi|512900343|ref|XP_004924868.1|PREDICTED: argininosuccinate lyase-like [Bombyx mori]	3.61e-20	0.666	2	P:arginine biosynthetic process via ornithine; F:argininosuccinate lyase activity	EC:4.3.2.1	no IPS match
Ha_Unigene306	comp88967_c0_seq5	242	4-hydroxybenzoate mitochondrial-like	gi|512897721|ref|XP_004924222.1|PREDICTED: 4-hydroxybenzoate polyprenyltransferase, mitochondrial-like [Bombyx mori]	6.55e-12	0.583	8	P:organic substance biosynthetic process; F:polyprenyltransferase activity; P:single-organism metabolic process; P:primary metabolic process; C:intracellular organelle part; P:cellular biosynthetic process; C:mitochondrion; C:integral to membrane		IPR000537 (PFAM); PTHR11048:SF2 (PANTHER); PTHR11048 (PANTHER); TRANSMEMBRANE (PHOBIUS); NON_CYTOPLASMIC_DOMAIN (PHOBIUS); CYTOPLASMIC_DOMAIN (PHOBIUS); TMhelix (TMHMM)
Ha_Unigene307	comp89035_c0_seq7	208	bel12_ag transposon polyprotein	gi|512897277|ref|XP_004924114.1|PREDICTED: uncharacterized protein LOC101744643 [Bombyx mori]	1.43e-16	0.716	6	F:peptidase activity; F:nucleic acid binding; P:DNA metabolic process; P:cellular macromolecule biosynthetic process; F:RNA-directed DNA polymerase activity; P:proteolysis	EC:2.7.7.49	PTHR22955:SF1 (PANTHER); PTHR22955 (PANTHER)
Ha_Unigene308	comp89679_c0_seq6	462	hypothetical protein KGM_08371	gi|357623004|gb|EHJ74329.1|hypothetical protein KGM_08371 [Danaus plexippus]	3.67e-11	0.89	0	-		no IPS match
Ha_Unigene309	comp89769_c0_seq91	510	protein kinase c inhibitor	gi|114052024|ref|NP_001040207.1|protein kinase C inhibitor [Bombyx mori] >gi|87248391|gb|ABD36248.1| protein kinase C inhibitor [Bombyx mori]	3.48e-17	0.949	3	F:kinase activity; P:phosphorylation; C:mitochondrion		no IPS match
Ha_Unigene310	comp89949_c0_seq7	237	aspartyl-trna synthetase	gi|357611708|gb|EHJ67620.1|putative aspartyl-tRNA synthetase [Danaus plexippus]	4.44e-27	0.6067	5	F:asparagine-tRNA ligase activity; P:asparaginyl-tRNA aminoacylation; F:nucleic acid binding; F:ATP binding; C:cytoplasm	EC:6.1.1.22	G3DSA:3.30.930.10 (GENE3D)
Ha_Unigene311	comp90021_c0_seq3	313	maltase 1-like	gi|512919199|ref|XP_004929317.1|PREDICTED: maltase 1-like [Bombyx mori]	5.88e-07	0.78	3	P:carbohydrate metabolic process; F:cation binding; F:catalytic activity		no IPS match
Ha_Unigene312	comp226790_c0_seq1	249	alkaline phosphatase	gi|3986123|dbj|BAA34926.1|soluble alkaline phosphatase [Bombyx mori]	2.09e-32	0.7845	2	P:dephosphorylation; F:alkaline phosphatase activity	EC:3.1.3.1	IPR017849 (G3DSA:3.40.720.GENE3D); IPR001952 (PFAM); PTHR11596 (PANTHER); PTHR11596:SF11 (PANTHER); IPR018299 (PROSITE_PATTERNS); IPR017850 (SUPERFAMILY)
Ha_Unigene313	comp1192874_c0_seq1	229	PREDICTED: uncharacterized protein LOC101235025, partial	gi|449684033|ref|XP_004210523.1|PREDICTED: uncharacterized protein LOC101235025, partial [Hydra magnipapillata]	0.000339	0.54	0	-		no IPS match
Ha_Unigene314	comp1354950_c0_seq1	310	hypothetical protein KGM_12858	gi|357624046|gb|EHJ74954.1|hypothetical protein KGM_12858 [Danaus plexippus]	4.15e-27	0.81	3	F:metallopeptidase activity; P:proteolysis; F:zinc ion binding		no IPS match
Ha_Unigene315	comp1368930_c0_seq1	437	cytochrome p450	gi|433339035|dbj|BAM73873.1|cytochrome P450 [Bombyx mori]	3.96e-56	0.7405	5	F:monooxygenase activity; F:oxidoreductase activity, acting on paired donors, with incorporation or reduction of molecular oxygen; F:iron ion binding; F:heme binding; P:oxidation-reduction process		IPR002403 (PRINTS); IPR001128 (PFAM); IPR001128 (G3DSA:1.10.630.GENE3D); PTHR24290:SF21 (PANTHER); PTHR24290 (PANTHER); IPR017972 (PROSITE_PATTERNS); IPR001128 (SUPERFAMILY)
Ha_Unigene316	comp1531071_c0_seq1	314	PREDICTED: hypothetical protein LOC100571191	gi|328699617|ref|XP_003240988.1|PREDICTED: hypothetical protein LOC100571191 [Acyrthosiphon pisum]	2.35e-07	0.47	0	-		no IPS match
Ha_Unigene317	comp1667768_c0_seq1	352	facilitated trehalose transporter tret1-like	gi|512930422|ref|XP_004932064.1|PREDICTED: sugar transporter ERD6-like 15-like [Bombyx mori]	1.55e-16	0.5723	8	F:transmembrane transporter activity; F:substrate-specific transmembrane transporter activity; C:integral to membrane; C:membrane; P:transmembrane transport; P:transport; F:transporter activity; P:carbohydrate transport		no IPS match
Ha_Unigene318	comp1719731_c0_seq1	237	integrase core domain protein	gi|512933268|ref|XP_004932749.1|PREDICTED: uncharacterized protein LOC101746874 [Bombyx mori]	2.57e-12	0.614	8	F:nucleic acid binding; F:zinc ion binding; P:DNA integration; F:RNA binding; P:RNA-dependent DNA replication; F:RNA-directed DNA polymerase activity; P:proteolysis; F:aspartic-type endopeptidase activity		PTHR22955 (PANTHER)
Ha_Unigene319	comp1875774_c0_seq1	263	rna-directed dna polymerase from mobile element jockey-like	gi|449668182|ref|XP_004206730.1|PREDICTED: RNA-directed DNA polymerase from mobile element jockey-like [Hydra magnipapillata]	1.12e-13	0.588	3	P:RNA-dependent DNA replication; F:RNA-directed DNA polymerase activity; F:RNA binding		IPR000477 (PFAM); PTHR19446 (PANTHER); IPR000477 (PROSITE_PROFILES)
Ha_Unigene320	comp2147000_c0_seq1	408	hypothetical protein TcasGA2_TC004995	gi|270002655|gb|EEZ99102.1|hypothetical protein TcasGA2_TC004995 [Tribolium castaneum]	7.83e-06	0.646	5	F:RNA binding; P:RNA-dependent DNA replication; F:RNA-directed DNA polymerase activity; F:nucleic acid binding; P:DNA integration		no IPS match
Ha_Unigene321	comp2504148_c0_seq1	207	reverse ribonuclease integrase	gi|512891567|ref|XP_004922716.1|PREDICTED: uncharacterized protein LOC101737182 [Bombyx mori]	1.33e-11	0.634	2	P:DNA metabolic process; F:nucleic acid binding		G3DSA:3.10.10.10 (GENE3D); SSF56672 (SUPERFAMILY)
Ha_Unigene322	comp2521235_c0_seq1	287	endonuclease-reverse transcriptase	gi|512912259|ref|XP_004927611.1|PREDICTED: uncharacterized protein LOC101738666 [Bombyx mori]	6.86e-46	0.6845	1	F:catalytic activity		PF14529 (PFAM); IPR027124 (PANTHER)
Ha_Unigene323	comp2566132_c0_seq1	313	dna pol b2 domain-containing protein	gi|189240208|ref|XP_001806938.1|PREDICTED: similar to H12I13.3, partial [Tribolium castaneum]	7.25e-24	0.627	1	F:binding		IPR023211 (G3DSA:3.90.1600.GENE3D); PTHR31511 (PANTHER); PTHR31511:SF0 (PANTHER); SSF56672 (SUPERFAMILY)
Ha_Unigene324	comp2630217_c0_seq1	321	edc2p	gi|323333920|gb|EGA75309.1|Edc2p [Saccharomyces cerevisiae AWRI796]	2.89e-10	0.815	0	-		no IPS match
Ha_Unigene325	comp2742634_c0_seq1	313	heat shock protein beta-1-like isoform 1	gi|332376312|gb|AEE63296.1|unknown [Dendroctonus ponderosae]	4.29e-41	0.9305	1	P:response to stress		IPR002068 (PFAM); PTHR11527 (PANTHER); PTHR11527:SF31 (PANTHER); IPR008978 (SUPERFAMILY)
Ha_Unigene326	comp2922561_c0_seq1	229	rna-directed dna polymerase from mobile element jockey-like	gi|512919417|ref|XP_004929373.1|PREDICTED: uncharacterized protein LOC101742112 [Bombyx mori]	5.91e-26	0.679	3	P:RNA-dependent DNA replication; F:RNA binding; F:RNA-directed DNA polymerase activity		IPR000477 (PFAM); PTHR19446 (PANTHER); IPR000477 (PROSITE_PROFILES)
Ha_Unigene327	comp3062509_c0_seq1	212	PREDICTED: uncharacterized protein LOC101735858	gi|512891780|ref|XP_004922767.1|PREDICTED: uncharacterized protein LOC101735858 [Bombyx mori]	2.11e-11	0.62	0	-		no IPS match
Ha_Unigene328	comp3072412_c0_seq1	208	hypothetical protein TcasGA2_TC015998	gi|270016861|gb|EFA13307.1|hypothetical protein TcasGA2_TC015998 [Tribolium castaneum]	2.35e-07	0.6455	7	F:nucleic acid binding; F:zinc ion binding; F:RNA binding; P:DNA integration; P:RNA-dependent DNA replication; F:RNA-directed DNA polymerase activity; F:metal ion binding		no IPS match
Ha_Unigene329	comp3081486_c0_seq1	217	histidine-rich glyco	gi|512910179|ref|XP_004927104.1|PREDICTED: uncharacterized protein LOC101745134 [Bombyx mori]	1.01e-24	0.605	0	-		no IPS match
Ha_Unigene330	comp3108624_c0_seq1	215	reverse transcriptase	gi|345485146|ref|XP_003425202.1|PREDICTED: hypothetical protein LOC100121748 [Nasonia vitripennis]	1.56e-15	0.62	3	F:RNA binding; F:RNA-directed DNA polymerase activity; P:RNA-dependent DNA replication		IPR000477 (PFAM); G3DSA:3.30.70.270 (GENE3D); IPR000477 (PROSITE_PROFILES); SSF56672 (SUPERFAMILY)
Ha_Unigene331	comp3209035_c0_seq1	254	neurexin isoform g	gi|512897265|ref|XP_004924111.1|PREDICTED: neurexin-3a-like [Bombyx mori]	3.03e-34	0.6925	8	P:neuromuscular synaptic transmission; P:vitamin A transport; P:synaptic growth at neuromuscular junction; F:apolipoprotein binding; C:neuromuscular junction; F:neuroligin family protein binding; P:associative learning; C:plasma membrane		IPR013320 (G3DSA:2.60.120.GENE3D); IPR001791 (PFAM); PTHR10127:SF144 (PANTHER); PTHR10127 (PANTHER); IPR001791 (PROSITE_PROFILES); IPR008985 (SUPERFAMILY)
Ha_Unigene332	comp3974084_c0_seq1	313	reverse partial	gi|512915562|ref|XP_004928419.1|PREDICTED: uncharacterized protein LOC101746992 [Bombyx mori]	7.76e-33	0.6845	3	F:RNA binding; F:RNA-directed DNA polymerase activity; P:RNA-dependent DNA replication		IPR000477 (PFAM); PTHR19446 (PANTHER); SSF56672 (SUPERFAMILY)
Ha_Unigene333	comp4042243_c0_seq1	232	hypothetical protein KGM_08453	gi|357612403|gb|EHJ67972.1|hypothetical protein KGM_08453 [Danaus plexippus]	1.53e-08	0.51	5	P:intracellular signal transduction; P:cyclic nucleotide biosynthetic process; F:phosphorus-oxygen lyase activity; F:nucleotide binding; F:lyase activity		SIGNAL_PEPTIDE_C_REGION (PHOBIUS); SIGNAL_PEPTIDE_N_REGION (PHOBIUS); NON_CYTOPLASMIC_DOMAIN (PHOBIUS); SIGNAL_PEPTIDE (PHOBIUS); SIGNAL_PEPTIDE_H_REGION (PHOBIUS); SignalP-TM (SIGNALP_EUK); TMhelix (TMHMM)
Ha_Unigene334	comp5912656_c0_seq1	220	fatty acid synthase	gi|478253155|gb|ENN73526.1|hypothetical protein YQE_09777, partial [Dendroctonus ponderosae]	6.92e-29	0.835	22	F:enoyl-[acyl-carrier-protein] reductase (NADPH, A-specific) activity; P:fatty acid biosynthetic process; F:enoyl-[acyl-carrier-protein] reductase (NADPH, B-specific) activity; P:oxidation-reduction process; F:zinc ion binding; P:cellular response to interleukin-4; C:mitochondrion; F:[acyl-carrier-protein] S-malonyltransferase activity; F:tRNA dihydrouridine synthase activity; F:3-oxoacyl-[acyl-c…	EC:1.3.1.39; EC:1.3.1.10; EC:2.3.1.39; EC:1.1.1.100; EC:4.2.1.59; EC:3.1.2.14; EC:1.6.5.5; EC:4.2.1.61; EC:2.3.1.41; EC:2.3.1.38	no IPS match
Ha_Unigene335	comp6108_c0_seq1	325	predicted protein	gi|156399519|ref|XP_001638549.1|predicted protein [Nematostella vectensis] >gi|156225670|gb|EDO46486.1| predicted protein [Nematostella vectensis]	0.000551	0.57	0	-		no IPS match
Ha_Unigene336	comp11184_c1_seq1	269	PREDICTED: hypothetical protein LOC100677921	gi|345496568|ref|XP_003427755.1|PREDICTED: hypothetical protein LOC100677921 [Nasonia vitripennis]	2.9e-06	0.5562	10	P:regulation of transcription, DNA-dependent; F:sequence-specific DNA binding; C:nucleus; F:sequence-specific DNA binding transcription factor activity; F:DNA binding; F:ATP binding; P:isoprenoid biosynthetic process; F:diphosphomevalonate decarboxylase activity; F:protein kinase binding; P:regulation of cyclin-dependent protein serine/threonine kinase activity		no IPS match
Ha_Unigene337	comp15116_c0_seq1	249	mutant cadherin	gi|262527588|gb|ACY69027.1|mutant cadherin [Helicoverpa armigera]	6.88e-25	0.687	7	P:homophilic cell adhesion; F:RNA-directed DNA polymerase activity; F:oxidoreductase activity; P:RNA-dependent DNA replication; F:RNA binding; F:calcium ion binding; C:integral to membrane	EC:2.7.7.49	no IPS match
Ha_Unigene338	comp24151_c0_seq1	207	predicted protein	gi|326525226|dbj|BAK07883.1|predicted protein [Hordeum vulgare subsp. vulgare]	1.43e-17	0.8763	2	F:molecular_function; P:biological_process		TRANSMEMBRANE (PHOBIUS); CYTOPLASMIC_DOMAIN (PHOBIUS); NON_CYTOPLASMIC_DOMAIN (PHOBIUS); SignalP-TM (SIGNALP_GRAM_POSITIVE)
Ha_Unigene339	comp44704_c0_seq1	226	pol-like protein	gi|357621647|gb|EHJ73416.1|putative pol-like protein [Danaus plexippus]	4.58e-19	0.6042	2	F:nucleic acid binding; F:catalytic activity		no IPS match
Ha_Unigene340	comp50190_c0_seq2	232	zinc finger miz domain-containing protein 1-like	gi|512897038|ref|XP_004924055.1|PREDICTED: zinc finger MIZ domain-containing protein 1-like [Bombyx mori]	7.82e-18	0.6425	3	F:RNA binding; P:RNA-dependent DNA replication; F:RNA-directed DNA polymerase activity		no IPS match
Ha_Unigene341	comp52488_c0_seq1	245	endonuclease-reverse transcriptase	gi|298204347|gb|ADI61822.1|endonuclease-reverse transcriptase [Bombyx mori]	1.26e-05	0.65	4	F:RNA binding; P:RNA-dependent DNA replication; F:endonuclease activity; F:RNA-directed DNA polymerase activity		no IPS match
Ha_Unigene342	comp59331_c0_seq1	277	mixed-lineage leukemia protein	gi|357617693|gb|EHJ70933.1|hypothetical protein KGM_14791 [Danaus plexippus]	6.76e-52	0.8275	7	F:GTP binding; P:microtubule-based process; P:methylation; C:nucleus; F:zinc ion binding; F:methyltransferase activity; C:microtubule	EC:2.1.1.0	no IPS match
Ha_Unigene343	comp66599_c1_seq1	224	zinc knuckle protein	gi|512898135|ref|XP_004924325.1|PREDICTED: uncharacterized protein LOC101747024 [Bombyx mori]	2.51e-17	0.672	2	P:DNA metabolic process; F:nucleic acid binding		IPR008042 (PFAM); PTHR22955:SF1 (PANTHER); PTHR22955 (PANTHER)
Ha_Unigene344	comp76302_c1_seq1	220	transmembrane protein 86b isoform 2	gi|512891991|ref|XP_004922820.1|PREDICTED: lysoplasmalogenase-like [Bombyx mori]	0.000224	0.65	1	C:integral to membrane		no IPS match
Ha_Unigene345	comp78110_c0_seq1	283	GI16415	gi|195133588|ref|XP_002011221.1|GI16415 [Drosophila mojavensis] >gi|193907196|gb|EDW06063.1| GI16415 [Drosophila mojavensis]	0.000978	0.68	0	-		no IPS match
Ha_Unigene346	comp80515_c0_seq1	224	integrase core domain containing protein	gi|512893140|ref|XP_004923107.1|PREDICTED: uncharacterized protein LOC101745853 [Bombyx mori]	9.72e-17	0.6595	3	P:DNA metabolic process; F:nucleic acid binding; F:catalytic activity		PTHR22955:SF1 (PANTHER); PTHR22955 (PANTHER)
Ha_Unigene347	comp85840_c1_seq1	239	tpa: cuticle protein	gi|290563416|ref|NP_001166659.1|cuticular protein RR-2 motif 109 precursor [Bombyx mori] >gi|223671320|tpd|FAA00612.1| TPA: putative cuticle protein [Bombyx mori]	1.57e-14	0.779	1	F:structural constituent of cuticle		IPR000618 (PFAM); PTHR12236 (PANTHER); IPR000618 (PROSITE_PROFILES)
Ha_Unigene348	comp86349_c0_seq10	274	zinc finger protein 728-like	gi|512908581|ref|XP_004926716.1|PREDICTED: zinc finger and SCAN domain-containing protein 10-like [Bombyx mori]	1.21e-34	0.599	1	F:metal ion binding		IPR015880 (SMART); PF12756 (PFAM); IPR007087 (PROSITE_PATTERNS); IPR007087 (PROSITE_PATTERNS); IPR007087 (PROSITE_PROFILES)
Ha_Unigene349	comp86528_c0_seq5	402	zinc finger protein 91-like	gi|512908597|ref|XP_004926720.1|PREDICTED: zinc finger protein 91-like [Bombyx mori]	2.1e-17	0.595	2	F:metal ion binding; F:nucleic acid binding		no IPS match
Ha_Unigene350	comp87760_c1_seq16	220	reverse transcriptase	gi|357625996|gb|EHJ76251.1|reverse transcriptase [Danaus plexippus]	1.85e-17	0.774	3	F:RNA-directed DNA polymerase activity; P:RNA-dependent DNA replication; F:RNA binding	EC:2.7.7.49	no IPS match
Ha_Unigene351	comp87984_c0_seq2	522	fatty acid synthase-like	gi|512891939|ref|XP_004922807.1|PREDICTED: fatty acid synthase-like [Bombyx mori]	3.58e-15	0.5527	1	F:catalytic activity		IPR011032 (G3DSA:3.90.180.GENE3D); IPR011032 (SUPERFAMILY)
Ha_Unigene352	comp88969_c0_seq8	335	toll-like receptor 13-like	gi|512918767|ref|XP_004929212.1|PREDICTED: toll-like receptor 13-like [Bombyx mori]	1.42e-19	0.69	0	-		no IPS match
Ha_Unigene353	comp89762_c0_seq1	208	hypothetical protein KGM_13295	gi|357613724|gb|EHJ68683.1|hypothetical protein KGM_13295 [Danaus plexippus]	5.99e-08	0.61	1	F:protein heterodimerization activity		no IPS match
Ha_Unigene354	comp90147_c0_seq4	324	PREDICTED: separin-like	gi|512891836|ref|XP_004922781.1|PREDICTED: separin-like [Bombyx mori]	1.98e-09	0.635	3	P:proteolysis; F:peptidase activity; C:nucleus		no IPS match
Ha_Unigene355	comp90428_c0_seq1	288	polypeptide n-acetylgalactosaminyltransferase 3-like	gi|512929527|ref|XP_004931843.1|PREDICTED: polypeptide N-acetylgalactosaminyltransferase 3-like [Bombyx mori]	1.34e-55	0.7145	1	F:transferase activity, transferring glycosyl groups		G3DSA:3.90.550.10 (GENE3D); IPR001173 (PFAM); PTHR11675 (PANTHER); SSF53448 (SUPERFAMILY)
Ha_Unigene356	comp90749_c0_seq2	378	peripheral plasma membrane protein cask-like	gi|357624778|gb|EHJ75424.1|hypothetical protein KGM_01743 [Danaus plexippus]	8.58e-10	0.8605	2	F:kinase activity; P:phosphorylation		no IPS match
Ha_Unigene357	comp91469_c0_seq2	220	cadherin 88c	gi|512920189|ref|XP_004929570.1|PREDICTED: cadherin-23-like [Bombyx mori]	7.79e-39	0.7945	5	C:integral to plasma membrane; P:homophilic cell adhesion; P:calcium-dependent cell-cell adhesion; P:open tracheal system development; F:calcium ion binding		IPR002126 (G3DSA:2.60.40.GENE3D); IPR020894 (PROSITE_PATTERNS); IPR002126 (PROSITE_PROFILES); IPR015919 (SUPERFAMILY)
Ha_Unigene358	comp728994_c0_seq1	227	suppression of tumorigenicity isoform 3 prime	gi|512892573|ref|XP_004922965.1|PREDICTED: protein ST7 homolog [Bombyx mori]	1.28e-11	0.6175	5	P:negative regulation of cell growth; C:integral to membrane; F:molecular_function; P:biological_process; C:cellular_component		IPR007311 (PFAM); IPR007311 (PANTHER); PTHR12745:SF0 (PANTHER)
Ha_Unigene359	comp1023991_c0_seq1	209	tbc1 domain family member 24-like	gi|307168789|gb|EFN61754.1|hypothetical protein EAG_05343 [Camponotus floridanus]	1.1e-08	0.76	1	F:nucleic acid binding		no IPS match
Ha_Unigene360	comp1846012_c0_seq1	207	PREDICTED: uncharacterized protein LOC101735321	gi|512906530|ref|XP_004926219.1|PREDICTED: uncharacterized protein LOC101735321 [Bombyx mori]	2.98e-05	0.6133	0	-		no IPS match
Ha_Unigene361	comp2123944_c0_seq1	238	hypothetical protein YQE_05969, partial	gi|478257363|gb|ENN77521.1|hypothetical protein YQE_05969, partial [Dendroctonus ponderosae]	3.67e-07	0.57	0	-		no IPS match
Ha_Unigene362	comp2176301_c0_seq1	308	cpr1p	gi|6320359|ref|NP_010439.1|peptidylprolyl isomerase CPR1 [Saccharomyces cerevisiae S288c] >gi|118110|sp|P14832.3|CYPH_YEAST RecName: Full=Peptidyl-prolyl cis-trans isomerase; Short=PPIase; AltName: Full=Cyclophilin; Short=CPH; AltName: Full=Cyclosporin A-binding protein; AltName: Full=PPI-II; AltName: Full=Rotamase >gi|39654056|pdb|1IST|A Chain A, Crystal Structure Of Yeast Cyclophilin A, Cpr1 >g…	1.22e-32	0.9635	10	C:cytosol; P:protein peptidyl-prolyl isomerization; C:mitochondrion; P:protein folding; P:positive regulation of meiosis; P:histone deacetylation; C:Set3 complex; F:peptidyl-prolyl cis-trans isomerase activity; P:ascospore formation; F:cyclosporin A binding	EC:5.2.1.8	IPR002130 (PRINTS); IPR002130 (PFAM); G3DSA:2.40.100.10 (GENE3D); PTHR11071 (PANTHER); IPR002130 (PROSITE_PROFILES); IPR002130 (SUPERFAMILY)
Ha_Unigene363	comp2536407_c0_seq1	257	enzymatic polyprotein endonuclease reverse	gi|270017072|gb|EFA13518.1|hypothetical protein TcasGA2_TC001491 [Tribolium castaneum]	4.26e-28	0.771	5	F:endonuclease activity; F:RNA-directed DNA polymerase activity; P:RNA-dependent DNA replication; F:RNA binding; P:DNA integration	EC:2.7.7.49	PTHR10178 (PANTHER); PTHR10178:SF26 (PANTHER); SSF56672 (SUPERFAMILY)
Ha_Unigene364	comp2558527_c0_seq1	206	orf	gi|512939631|ref|XP_004934288.1|PREDICTED: uncharacterized protein LOC101739201, partial [Bombyx mori]	2.54e-13	0.6435	1	F:binding		no IPS match
Ha_Unigene365	comp2724770_c0_seq1	228	hypothetical protein KGM_10507	gi|357622315|gb|EHJ73841.1|hypothetical protein KGM_10507 [Danaus plexippus]	5.46e-09	0.84	0	-		no IPS match
Ha_Unigene366	comp3071183_c0_seq1	479	bel12_ag transposon polyprotein	gi|512939462|ref|XP_004934246.1|PREDICTED: uncharacterized protein LOC101742962, partial [Bombyx mori]	3.08e-38	0.6215	3	F:binding; P:macromolecule metabolic process; P:primary metabolic process		PTHR22955 (PANTHER); PTHR22955:SF1 (PANTHER)
Ha_Unigene367	comp3084541_c0_seq1	381	spermidine putrescine import atp-binding protein pota	gi|302836407|ref|XP_002949764.1|hypothetical protein VOLCADRAFT_90121 [Volvox carteri f. nagariensis] >gi|300265123|gb|EFJ49316.1| hypothetical protein VOLCADRAFT_90121 [Volvox carteri f. nagariensis]	5.57e-09	0.504	12	C:membrane; C:anchored to membrane; C:plasma membrane; F:ATPase activity; F:ATP binding; F:hydrolase activity; F:nucleotide binding; F:polyamine-transporting ATPase activity; F:nucleoside-triphosphatase activity; P:ATP catabolic process; F:metal ion binding; P:metal ion transport		no IPS match
Ha_Unigene368	comp3103905_c0_seq1	392	PREDICTED: uncharacterized protein LOC101739760	gi|512934503|ref|XP_004933049.1|PREDICTED: uncharacterized protein LOC101739760 [Bombyx mori]	2.75e-10	0.6425	0	-		no IPS match
Ha_Unigene369	comp3105025_c0_seq1	294	reverse partial	gi|326578785|gb|ADZ95941.1|reverse transcriptase, partial [Oeneis sculda]	3.36e-28	0.71	3	F:RNA-directed DNA polymerase activity; F:RNA binding; P:RNA-dependent DNA replication		IPR000477 (PFAM); PTHR19446 (PANTHER)
Ha_Unigene370	comp3108586_c0_seq1	263	vacuolar protein sorting-associated protein 13c	gi|405978655|gb|EKC43026.1|Vacuolar protein sorting-associated protein 13C [Crassostrea gigas]	5.69e-15	0.6445	0	-		no IPS match
Ha_Unigene371	comp3150626_c0_seq1	204	hypothetical protein GFP_L5_0110	gi|190702370|gb|ACE75263.1|hypothetical protein GFP_L5_0110 [Glyptapanteles flavicoxis]	0.000777	0.52	0	-		no IPS match
Ha_Unigene372	comp3211432_c0_seq1	298	potential env-like protein	gi|194770672|ref|XP_001967414.1|GF19272 [Drosophila ananassae] >gi|190619314|gb|EDV34838.1| GF19272 [Drosophila ananassae]	2.87e-12	0.597	5	F:RNA binding; F:nucleic acid binding; P:DNA integration; P:RNA-dependent DNA replication; F:RNA-directed DNA polymerase activity		no IPS match
Ha_Unigene373	comp3222135_c0_seq1	268	beat vii	gi|357618440|gb|EHJ71414.1|hypothetical protein KGM_02324 [Danaus plexippus]	1.82e-35	0.665	1	C:membrane		no IPS match
Ha_Unigene374	comp3258643_c0_seq1	275	ribosomal protein l11	gi|264667337|gb|ACY71254.1|ribosomal protein L11 [Chrysomela tremula]	4.79e-55	0.981	4	C:ribosome; F:structural constituent of ribosome; P:translation; F:rRNA binding		IPR002132 (PFAM); IPR022803 (G3DSA:3.30.1440.GENE3D); IPR002132 (PFAM); PTHR11994:SF2 (PANTHER); IPR002132 (PANTHER); IPR020929 (PROSITE_PATTERNS); IPR022803 (SUPERFAMILY)
Ha_Unigene375	comp3345676_c0_seq1	233	hypothetical protein G5I_06959	gi|332024571|gb|EGI64769.1|hypothetical protein G5I_06959 [Acromyrmex echinatior]	1.29e-05	0.7025	1	F:DNA binding		no IPS match
Ha_Unigene376	comp3354281_c0_seq1	272	endonuclease-reverse transcriptase	gi|298204361|gb|ADI61829.1|endonuclease-reverse transcriptase [Bombyx mori]	2.87e-30	0.698	4	F:endonuclease activity; F:RNA-directed DNA polymerase activity; P:RNA-dependent DNA replication; F:RNA binding	EC:2.7.7.49	IPR000477 (PFAM); PTHR19446:SF268 (PANTHER); PTHR19446 (PANTHER); SSF56672 (SUPERFAMILY)
Ha_Unigene377	comp3963326_c0_seq1	265	orf	gi|190702380|gb|ACE75273.1|retroelement polyprotein [Glyptapanteles flavicoxis]	9.48e-33	0.5965	5	F:RNA-directed DNA polymerase activity; P:RNA-dependent DNA replication; F:RNA binding; F:zinc ion binding; P:DNA integration	EC:2.7.7.49	IPR001584 (PFAM); G3DSA:3.30.420.10 (GENE3D); PTHR10178 (PANTHER); IPR001584 (PROSITE_PROFILES); IPR012337 (SUPERFAMILY)
Ha_Unigene378	comp3984348_c0_seq1	213	PREDICTED: uncharacterized protein LOC101740474	gi|512934273|ref|XP_004932995.1|PREDICTED: uncharacterized protein LOC101740474 [Bombyx mori]	6.73e-07	0.62	0	-		no IPS match
Ha_Unigene379	comp3999284_c0_seq1	215	hypothetical protein	gi|57506582|dbj|BAD86662.1|hypothetical protein [Bombyx mori]	5.96e-15	0.6833	0	-		no IPS match
Ha_Unigene380	comp4039638_c0_seq1	206	nuclease harbi1-like	gi|270012680|gb|EFA09128.1|hypothetical protein TcasGA2_TC015989 [Tribolium castaneum]	4.88e-06	0.635	1	F:DNA binding		no IPS match
Ha_Unigene381	comp4135177_c0_seq1	266	cap-like protein	gi|357626651|gb|EHJ76669.1|hypothetical protein KGM_07808 [Danaus plexippus]	1.57e-30	0.7275	0	-		Coil (COILS)
Ha_Unigene382	comp4164637_c0_seq1	207	hypothetical protein TcasGA2_TC015886	gi|270017202|gb|EFA13648.1|hypothetical protein TcasGA2_TC015886 [Tribolium castaneum]	5.13e-12	0.654	2	P:DNA metabolic process; F:nucleic acid binding		no IPS match
Ha_Unigene383	comp4189210_c0_seq1	265	alpha-galactosidase a isoform x3	gi|357622905|gb|EHJ74264.1|alpha-N-acetylgalactosaminidase [Danaus plexippus]	1.51e-08	0.7495	2	P:carbohydrate metabolic process; F:hydrolase activity, hydrolyzing O-glycosyl compounds	EC:3.2.1.0	IPR013780 (G3DSA:2.60.40.GENE3D)
Ha_Unigene384	comp3056_c0_seq1	245	inhibin beta chain-like	gi|512915408|ref|XP_004928382.1|PREDICTED: inhibin beta chain-like [Bombyx mori]	5.38e-20	0.9085	3	C:extracellular region; F:growth factor activity; P:growth		no IPS match
Ha_Unigene385	comp3653_c0_seq1	276	tyrosine partial	gi|322792645|gb|EFZ16525.1|hypothetical protein SINV_03739 [Solenopsis invicta]	3.04e-17	0.6425	3	F:DNA binding; P:DNA recombination; P:DNA integration		IPR013762 (G3DSA:1.10.443.GENE3D); IPR011010 (SUPERFAMILY)
Ha_Unigene386	comp9617_c0_seq1	311	arf-gap with dual ph domain-containing protein 1-like	gi|512934065|ref|XP_004932943.1|PREDICTED: arf-GAP with dual PH domain-containing protein 1-like [Bombyx mori]	7.5e-06	0.7	5	F:metal ion binding; F:ARF GTPase activator activity; P:regulation of ARF GTPase activity; F:phospholipid binding; F:zinc ion binding		no IPS match
Ha_Unigene387	comp14031_c0_seq2	505	histone acetyltransferase	gi|443716071|gb|ELU07747.1|hypothetical protein CAPTEDRAFT_193116 [Capitella teleta]	3.91e-07	0.4705	3	C:extrachromosomal circular DNA; F:transferase activity; F:N-acetyltransferase activity		no IPS match
Ha_Unigene388	comp14648_c0_seq1	278	cytadhesion	gi|512931300|ref|XP_004932268.1|PREDICTED: uncharacterized protein LOC101743902 [Bombyx mori]	1.36e-29	0.6023	3	F:RNA binding; P:RNA-dependent DNA replication; F:RNA-directed DNA polymerase activity		no IPS match
Ha_Unigene389	comp16328_c0_seq2	354	cuticle protein cph41	gi|357624143|gb|EHJ75023.1|putative cuticle protein CPH41 [Danaus plexippus]	0.000321	0.8	0	-		no IPS match
Ha_Unigene390	comp51677_c0_seq1	202	PREDICTED: spatacsin-like	gi|512923855|ref|XP_004930454.1|PREDICTED: spatacsin-like [Bombyx mori]	4.47e-30	0.965	0	-		no IPS match
Ha_Unigene391	comp52280_c0_seq1	214	reverse transcriptase	gi|357617609|gb|EHJ70885.1|putative pol-like protein [Danaus plexippus]	1.05e-21	0.6795	3	F:RNA-directed DNA polymerase activity; P:RNA-dependent DNA replication; F:RNA binding	EC:2.7.7.49	IPR000477 (PFAM); PTHR19446 (PANTHER)
Ha_Unigene392	comp53059_c1_seq1	342	tyrosine recombinase	gi|307173122|gb|EFN64226.1|hypothetical protein EAG_00229 [Camponotus floridanus]	8e-06	0.6317	3	P:DNA integration; P:DNA recombination; F:DNA binding		no IPS match
Ha_Unigene393	comp53989_c0_seq1	311	isoform f	gi|512909595|ref|XP_004926960.1|PREDICTED: inactive dipeptidyl peptidase 10-like [Bombyx mori]	4.38e-57	0.8045	4	C:membrane; P:proteolysis; F:dipeptidyl-peptidase activity; F:serine-type peptidase activity		G3DSA:3.40.50.1820 (GENE3D); IPR001375 (PFAM); PTHR11731:SF18 (PANTHER); PTHR11731 (PANTHER); SSF53474 (SUPERFAMILY)
Ha_Unigene394	comp57199_c1_seq1	249	potassium voltage-gated channel subfamily h member 7	gi|357624812|gb|EHJ75444.1|hypothetical protein KGM_08847 [Danaus plexippus]	3.43e-48	0.95	6	F:signal transducer activity; F:voltage-gated potassium channel activity; P:transmembrane transport; P:signal transduction; P:potassium ion transport; C:integral to membrane		IPR003967 (PRINTS); G3DSA:1.10.287.630 (GENE3D); PTHR10217 (PANTHER); PTHR10217:SF467 (PANTHER); IPR018490 (SUPERFAMILY)
Ha_Unigene395	comp62238_c0_seq1	460	peritrophic matrix insect intestinal mucin	gi|24637972|gb|AAN63949.1|peritrophic matrix insect intestinal mucin [Plutella xylostella]	0.000233	0.36	3	F:chitin binding; P:chitin metabolic process; C:extracellular region		no IPS match
Ha_Unigene396	comp63084_c0_seq1	207	sodium-coupled monocarboxylate transporter 1-like	gi|512931994|ref|XP_004932436.1|PREDICTED: sodium-coupled monocarboxylate transporter 1-like [Bombyx mori]	2.42e-14	0.59	5	C:integral to membrane; C:membrane; P:transmembrane transport; P:transport; F:transporter activity		no IPS match
Ha_Unigene397	comp63572_c1_seq1	268	wdfy family member 4	gi|512933817|ref|XP_004932885.1|PREDICTED: uncharacterized protein LOC101745010 [Bombyx mori]	4.76e-21	0.602	2	F:binding; P:metabolic process		PTHR22955 (PANTHER); PTHR22955:SF1 (PANTHER)
Ha_Unigene398	comp67898_c0_seq1	401	trna and rrna cytosine-c5-methylase	gi|443899077|dbj|GAC76408.1|tRNA and rRNA cytosine-C5-methylase [Pseudozyma antarctica T-34]	0.00067	0.51	0	-		no IPS match
Ha_Unigene399	comp69013_c0_seq1	304	vanin-like protein 3-like	gi|459352860|gb|AGG55006.1|nitrilase, partial [Heliothis virescens]	1.14e-35	0.67	0	-		no IPS match
Ha_Unigene400	comp69406_c0_seq1	228	hypothetical protein SINV_04094	gi|322790579|gb|EFZ15392.1|hypothetical protein SINV_04094 [Solenopsis invicta]	9.16e-05	0.55	2	F:nucleic acid binding; F:zinc ion binding		no IPS match
Ha_Unigene401	comp69956_c0_seq1	219	prostaglandin reductase 1-like	gi|357604940|gb|EHJ64389.1|NADP-dependent oxidoreductase [Danaus plexippus]	4.42e-37	0.733	3	F:zinc ion binding; F:oxidoreductase activity; P:oxidation-reduction process		IPR011032 (G3DSA:3.90.180.GENE3D); IPR002085 (PANTHER); PTHR11695:SF302 (PANTHER); IPR011032 (SUPERFAMILY)
Ha_Unigene402	comp73403_c0_seq1	271	cg14085 cg14085-pa	gi|357628197|gb|EHJ77595.1|hypothetical protein KGM_07979 [Danaus plexippus]	6.38e-26	0.584	0	-		no IPS match
Ha_Unigene403	comp73879_c0_seq1	205	cadherin	gi|262527598|gb|ACY69032.1|mutant cadherin [Helicoverpa armigera]	1.51e-27	0.82	4	C:integral to membrane; P:homophilic cell adhesion; F:calcium ion binding; C:plasma membrane		IPR002126 (G3DSA:2.60.40.GENE3D); IPR015919 (SUPERFAMILY)
Ha_Unigene404	comp75180_c0_seq1	238	spectrin beta brain 4	gi|357604880|gb|EHJ64374.1|putative beta chain spectrin [Danaus plexippus]	3e-35	0.669	2	F:phospholipid binding; F:protein binding		IPR002017 (PFAM); G3DSA:1.20.58.60 (GENE3D); PTHR11915 (PANTHER); SSF46966 (SUPERFAMILY)
Ha_Unigene405	comp76764_c0_seq2	330	af361483_1chymotrypsin inhibitor ci-8a	gi|14028769|gb|AAK52495.1|AF361483_1chymotrypsin inhibitor CI-8A [Bombyx mori]	2.59e-08	0.72	1	F:serine-type endopeptidase inhibitor activity		SIGNAL_PEPTIDE_N_REGION (PHOBIUS); SIGNAL_PEPTIDE_C_REGION (PHOBIUS); NON_CYTOPLASMIC_DOMAIN (PHOBIUS); SIGNAL_PEPTIDE (PHOBIUS); SIGNAL_PEPTIDE_H_REGION (PHOBIUS); SignalP-noTM (SIGNALP_EUK)
Ha_Unigene406	comp76792_c1_seq1	273	succinyl- ligase	gi|308512803|gb|ADO33055.1|succinyl-CoA synthetase alpha subunit [Biston betularia]	2e-12	0.857	11	C:succinate-CoA ligase complex (GDP-forming); P:translation; C:ribosome; P:neurogenesis; F:ATP citrate synthase activity; F:rRNA binding; F:structural constituent of ribosome; P:tricarboxylic acid cycle; F:succinate-CoA ligase (ADP-forming) activity; F:succinate-CoA ligase (GDP-forming) activity; F:cofactor binding	EC:2.3.3.8; EC:6.2.1.5; EC:6.2.1.4	IPR016102 (G3DSA:3.40.50.GENE3D); PTHR11117 (PANTHER); PTHR11117:SF0 (PANTHER)
Ha_Unigene407	comp83579_c0_seq17	325	PREDICTED: uncharacterized protein LOC100899134	gi|391339207|ref|XP_003743943.1|PREDICTED: uncharacterized protein LOC100899134 [Metaseiulus occidentalis]	5.8e-07	0.7108	2	F:nucleic acid binding; F:protein dimerization activity		no IPS match
Ha_Unigene408	comp84006_c1_seq1	295	f-box spry domain-containing protein 1	gi|512937274|ref|XP_004933727.1|PREDICTED: F-box/SPRY domain-containing protein 1-like isoform X1 [Bombyx mori] >gi|512937278|ref|XP_004933728.1| PREDICTED: F-box/SPRY domain-containing protein 1-like isoform X2 [Bombyx mori]	3.83e-60	0.934	6	C:cell junction; P:neuromuscular synaptic transmission; P:protein ubiquitination; C:neuromuscular junction; F:protein binding; P:negative regulation of synaptic growth at neuromuscular junction		IPR003877 (PFAM); PTHR12245 (PANTHER); PTHR12245:SF0 (PANTHER); IPR001870 (PROSITE_PROFILES); IPR008985 (SUPERFAMILY)
Ha_Unigene409	comp84383_c0_seq8	450	tpa: cuticle protein	gi|290560624|ref|NP_001166669.1|cuticular protein RR-2 motif 96 precursor [Bombyx mori] >gi|223671294|tpd|FAA00599.1| TPA: putative cuticle protein [Bombyx mori]	2.8e-31	0.9295	1	F:structural constituent of chitin-based cuticle		IPR000618 (PRINTS); IPR000618 (PFAM); PTHR12236 (PANTHER); IPR000618 (PROSITE_PATTERNS); IPR000618 (PROSITE_PROFILES)
Ha_Unigene410	comp85133_c0_seq1	437	zinc finger protein 771 isoform 1	gi|357602323|gb|EHJ63346.1|hypothetical protein KGM_14181 [Danaus plexippus]	2.23e-75	0.65	3	F:nucleic acid binding; C:nucleus; F:zinc ion binding		SignalP-TM (SIGNALP_GRAM_POSITIVE)
Ha_Unigene411	comp86514_c1_seq3	218	5 nucleotidase	gi|512927842|ref|XP_004931436.1|PREDICTED: apyrase-like [Bombyx mori]	2.31e-28	0.723	4	P:nucleotide catabolic process; F:metal ion binding; F:hydrolase activity, acting on ester bonds; F:nucleotide binding		IPR006179 (PRINTS); G3DSA:3.60.21.10 (GENE3D); IPR006179 (PANTHER); SSF56300 (SUPERFAMILY)
Ha_Unigene412	comp87795_c0_seq3	533	reverse ribonuclease integrase	gi|389613995|dbj|BAM20202.1|unknown unsecreted protein [Papilio xuthus]	2.67e-29	0.5875	1	F:binding		no IPS match
Ha_Unigene413	comp87962_c1_seq21	531	sh3 domain-containing ring finger protein 3	gi|512895931|ref|XP_004923791.1|PREDICTED: E3 ubiquitin-protein ligase SH3RF1-like [Bombyx mori]	7.17e-22	0.673	3	F:metal ion binding; F:zinc ion binding; C:Golgi transport complex		TRANSMEMBRANE (PHOBIUS); CYTOPLASMIC_DOMAIN (PHOBIUS); NON_CYTOPLASMIC_DOMAIN (PHOBIUS); TMhelix (TMHMM)
Ha_Unigene414	comp88702_c0_seq3	215	80 kda mcm3-associated	gi|512885367|ref|XP_004921583.1|PREDICTED: 80 kDa MCM3-associated protein-like [Bombyx mori]	3.04e-13	0.7975	0	-		no IPS match
Ha_Unigene415	comp90390_c0_seq11	407	metaxin 2	gi|357620609|gb|EHJ72750.1|hypothetical protein KGM_09214 [Danaus plexippus]	1.18e-20	0.7835	1	C:mitochondrion		PF14497 (PFAM); IPR010987 (G3DSA:1.20.1050.GENE3D); PTHR12289:SF11 (PANTHER); PTHR12289 (PANTHER); TRANSMEMBRANE (PHOBIUS); CYTOPLASMIC_DOMAIN (PHOBIUS); NON_CYTOPLASMIC_DOMAIN (PHOBIUS); IPR010987 (SUPERFAMILY)
Ha_Unigene416	comp90721_c0_seq11	296	isoform b	gi|357613205|gb|EHJ68373.1|hypothetical protein KGM_14920 [Danaus plexippus]	1.18e-09	0.6194	1	F:metal ion binding		no IPS match
Ha_Unigene417	comp90985_c0_seq12	1109	pol polyprotein	gi|189238674|ref|XP_001807351.1|PREDICTED: similar to pol polyprotein [Tribolium castaneum] >gi|270010053|gb|EFA06501.1| hypothetical protein TcasGA2_TC009400 [Tribolium castaneum]	4.56e-16	0.51	9	F:RNA binding; F:nucleic acid binding; P:DNA integration; P:RNA-dependent DNA replication; F:zinc ion binding; F:RNA-directed DNA polymerase activity; P:proteolysis; F:aspartic-type endopeptidase activity; F:hydrolase activity		no IPS match
Ha_Unigene418	comp91086_c0_seq16	237	PREDICTED: uncharacterized protein LOC101738377	gi|512890384|ref|XP_004922507.1|PREDICTED: uncharacterized protein LOC101738377 [Bombyx mori]	5.37e-19	0.63	3	P:regulation of transcription, DNA-dependent; F:zinc ion binding; C:nucleus		no IPS match
Ha_Unigene419	comp1248891_c0_seq1	203	isoform a	gi|357625308|gb|EHJ75796.1|hypothetical protein KGM_07341 [Danaus plexippus]	6.02e-16	0.6883	3	F:molecular_function; P:regulation of establishment of planar polarity; C:cellular_component		no IPS match
Ha_Unigene420	comp1475644_c0_seq1	324	PREDICTED: uncharacterized protein LOC101746992	gi|512915562|ref|XP_004928419.1|PREDICTED: uncharacterized protein LOC101746992 [Bombyx mori]	1.01e-13	0.61	0	-		no IPS match
Ha_Unigene421	comp1654159_c0_seq1	275	alpha-1d adrenergic receptor-like	gi|512893064|ref|XP_004923088.1|PREDICTED: alpha-1D adrenergic receptor-like [Bombyx mori]	1.33e-18	0.87	3	P:serotonin receptor signaling pathway; C:integral to plasma membrane; F:serotonin receptor activity		SignalP-TM (SIGNALP_GRAM_POSITIVE)
Ha_Unigene422	comp1730664_c0_seq1	228	zinc finger mynd domain-containing protein 10-like	gi|512891053|ref|XP_004922618.1|PREDICTED: zinc finger MYND domain-containing protein 10-like [Bombyx mori]	4.54e-38	0.75	1	F:metal ion binding		PTHR13244 (PANTHER)
Ha_Unigene423	comp1745850_c0_seq1	209	nucleoporin nup188 homolog	gi|512932038|ref|XP_004932447.1|PREDICTED: nucleoporin NUP188 homolog [Bombyx mori]	2.46e-08	0.82	5	P:intracellular signal transduction; F:phospholipid binding; F:Rho guanyl-nucleotide exchange factor activity; P:regulation of Rho protein signal transduction; F:guanyl-nucleotide exchange factor activity		no IPS match
Ha_Unigene424	comp1850696_c0_seq1	282	endonuclease-reverse transcriptase	gi|298204337|gb|ADI61817.1|endonuclease-reverse transcriptase [Bombyx mori]	1.98e-10	0.6971	1	F:catalytic activity		no IPS match
Ha_Unigene425	comp1924129_c0_seq1	221	gag-pol polyprotein	gi|512920279|ref|XP_004929592.1|PREDICTED: LOW QUALITY PROTEIN: WD repeat and FYVE domain-containing protein 3-like [Bombyx mori]	6.71e-30	0.8075	6	F:RNA-directed DNA polymerase activity; P:RNA-dependent DNA replication; F:RNA binding; F:aspartic-type endopeptidase activity; P:proteolysis; P:DNA integration	EC:2.7.7.49; EC:3.4.23.0	G3DSA:3.10.10.10 (GENE3D); IPR000477 (PFAM); PTHR10178 (PANTHER); PTHR10178:SF228 (PANTHER); SSF56672 (SUPERFAMILY)
Ha_Unigene426	comp1967929_c0_seq1	227	ygp1p	gi|297485|emb|CAA51513.1|GP38 [Saccharomyces cerevisiae]	1.58e-13	0.5673	3	P:cellular amino acid metabolic process; F:molecular_function; C:cellular_component		PTHR11707 (PANTHER); PTHR11707:SF7 (PANTHER)
Ha_Unigene427	comp2164834_c0_seq1	244	one cut domain family member 3	gi|350426167|ref|XP_003494354.1|PREDICTED: hepatocyte nuclear factor 6-like [Bombus impatiens]	2.8e-48	0.9805	4	F:sequence-specific DNA binding transcription factor activity; F:sequence-specific DNA binding; C:nucleus; P:regulation of transcription, DNA-dependent		IPR003350 (PFAM); IPR010982 (G3DSA:1.10.260.GENE3D); PTHR14057 (PANTHER); IPR003350 (PROSITE_PROFILES); IPR010982 (SUPERFAMILY)
Ha_Unigene428	comp2225379_c0_seq1	591	olfactory receptor	gi|290563364|ref|NP_001166620.1|olfactory receptor 63 [Bombyx mori] >gi|238623768|dbj|BAH66358.1| olfactory receptor [Bombyx mori]	8.93e-15	0.5963	1	P:sensory perception of smell		no IPS match
Ha_Unigene429	comp2231952_c0_seq1	223	leucine-rich repeat-containing protein 24	gi|512895994|ref|XP_004923807.1|PREDICTED: leucine-rich repeat, immunoglobulin-like domain and transmembrane domain-containing protein 2-like [Bombyx mori]	4.01e-16	0.601	1	F:protein binding		IPR003591 (SMART); IPR001611 (PFAM); PF13855 (PFAM); G3DSA:3.80.10.10 (GENE3D); SSF52058 (SUPERFAMILY)
Ha_Unigene430	comp3062247_c0_seq1	216	ribosomal protein s23	gi|357622100|gb|EHJ73701.1|40S ribosomal protein S23 [Danaus plexippus]	6.43e-43	1	3	F:structural constituent of ribosome; C:small ribosomal subunit; P:translation		IPR012340 (G3DSA:2.40.50.GENE3D); IPR006032 (PFAM); PTHR11652:SF3 (PANTHER); IPR006032 (PANTHER); IPR012340 (SUPERFAMILY)
Ha_Unigene431	comp3086719_c0_seq1	338	thap domain-containing protein 9-like	gi|449679153|ref|XP_004209252.1|PREDICTED: uncharacterized protein LOC101235802 [Hydra magnipapillata]	3.53e-07	0.5467	0	-		no IPS match
Ha_Unigene432	comp3093835_c0_seq1	297	gustatory receptor 45	gi|189214559|gb|ACD85125.1|gustatory receptor 46, partial [Bombyx mori]	3.37e-16	0.62	0	-		TRANSMEMBRANE (PHOBIUS); NON_CYTOPLASMIC_DOMAIN (PHOBIUS); CYTOPLASMIC_DOMAIN (PHOBIUS); TRANSMEMBRANE (PHOBIUS); NON_CYTOPLASMIC_DOMAIN (PHOBIUS); TMhelix (TMHMM); TMhelix (TMHMM)
Ha_Unigene433	comp3156161_c0_seq1	206	PREDICTED: uncharacterized protein LOC101737564	gi|512890353|ref|XP_004922502.1|PREDICTED: uncharacterized protein LOC101737564 [Bombyx mori]	3.78e-14	0.73	0	-		Coil (COILS)
Ha_Unigene434	comp3177368_c0_seq1	330	lactoylglutathione lyase family protein	gi|475615325|gb|EMT29398.1|hypothetical protein F775_29044 [Aegilops tauschii]	4e-61	0.763	6	C:extracellular region; C:cytoplasmic membrane-bounded vesicle; P:response to water deprivation; P:response to osmotic stress; P:metabolic process; F:catalytic activity		IPR025870 (PFAM); G3DSA:3.10.180.10 (GENE3D); SSF54593 (SUPERFAMILY)
Ha_Unigene435	comp3186786_c0_seq1	278	enzymatic polyprotein endonuclease reverse	gi|270017072|gb|EFA13518.1|hypothetical protein TcasGA2_TC001491 [Tribolium castaneum]	6.26e-45	0.86	5	F:endonuclease activity; F:RNA-directed DNA polymerase activity; P:RNA-dependent DNA replication; F:RNA binding; P:DNA integration	EC:2.7.7.49	PTHR10178:SF26 (PANTHER); PTHR10178 (PANTHER); SSF56672 (SUPERFAMILY)
Ha_Unigene436	comp3210122_c0_seq1	223	hypothetical protein CAPTEDRAFT_187145	gi|443727682|gb|ELU14335.1|hypothetical protein CAPTEDRAFT_187145 [Capitella teleta]	1.07e-06	0.6057	0	-		TRANSMEMBRANE (PHOBIUS); CYTOPLASMIC_DOMAIN (PHOBIUS); NON_CYTOPLASMIC_DOMAIN (PHOBIUS)
Ha_Unigene437	comp3326553_c0_seq1	222	parathyroid hormone-responsive b1	gi|478254187|gb|ENN74456.1|hypothetical protein YQE_08948, partial [Dendroctonus ponderosae]	4.13e-11	0.6338	2	F:nucleic acid binding; C:BBSome		no IPS match
Ha_Unigene438	comp3410916_c0_seq1	239	hypothetical protein KGM_21733	gi|357616357|gb|EHJ70153.1|hypothetical protein KGM_21733 [Danaus plexippus]	1.66e-15	0.66	0	-		no IPS match
Ha_Unigene439	comp3437269_c0_seq1	215	eukaryotic translation initiation factor 3 subunit 3	gi|475612761|gb|EMT28514.1|hypothetical protein F775_28513 [Aegilops tauschii]	1.66e-15	0.9505	10	F:translation initiation factor activity; P:formation of translation preinitiation complex; C:cytosol; C:eukaryotic 43S preinitiation complex; P:photomorphogenesis; P:cullin deneddylation; C:eukaryotic translation initiation factor 3 complex; C:eukaryotic 48S preinitiation complex; P:regulation of translational initiation; P:G2 phase of mitotic cell cycle		no IPS match
Ha_Unigene440	comp4025859_c0_seq1	201	PREDICTED: uncharacterized protein LOC101737605	gi|512933619|ref|XP_004932836.1|PREDICTED: uncharacterized protein LOC101737605 [Bombyx mori]	1.18e-12	0.74	0	-		no IPS match
Ha_Unigene441	comp4030843_c0_seq1	212	sad1-interacting factor 2-like	gi|414880359|tpg|DAA57490.1|TPA: hypothetical protein ZEAMMB73_165804 [Zea mays]	1.41e-40	0.958	5	P:embryo sac egg cell differentiation; P:regulation of cell division; C:mitochondrion; P:regulation of DNA endoreduplication; P:regulation of root meristem growth		PTHR16255:SF0 (PANTHER); IPR003734 (PANTHER)
Ha_Unigene442	comp4201250_c0_seq1	270	ubiquitin ribosomal protein s30e fusion protein	gi|91076454|ref|XP_971838.1|PREDICTED: similar to ubiquitin/ribosomal protein S30e fusion protein [Tribolium castaneum] >gi|270002576|gb|EEZ99023.1| hypothetical protein TcasGA2_TC004892 [Tribolium castaneum]	2.71e-26	0.679	3	C:ribosome; F:structural constituent of ribosome; P:translation		IPR006846 (PFAM); PTHR12650 (PANTHER); PTHR12650:SF4 (PANTHER)
Ha_Unigene443	comp9735_c0_seq2	341	hypothetical protein KGM_12353	gi|357629550|gb|EHJ78249.1|hypothetical protein KGM_12353 [Danaus plexippus]	1.54e-07	0.61	2	C:integral to membrane; C:membrane		no IPS match
Ha_Unigene444	comp10900_c0_seq1	260	trypsin-like proteinase	gi|315139328|gb|ADT80822.1|serine protease 52 [Mamestra configurata]	4.81e-08	0.6515	2	F:serine-type endopeptidase activity; P:proteolysis		G3DSA:2.40.10.10 (GENE3D); IPR001254 (PFAM); IPR009003 (SUPERFAMILY)
Ha_Unigene445	comp11110_c0_seq1	235	dna-mediated transposase	gi|322785662|gb|EFZ12309.1|hypothetical protein SINV_11888 [Solenopsis invicta]	3.67e-05	0.696	0	-		no IPS match
Ha_Unigene446	comp49044_c0_seq1	202	hypothetical protein KGM_13459	gi|357609023|gb|EHJ66255.1|hypothetical protein KGM_13459 [Danaus plexippus]	2.6e-29	0.885	2	F:metal ion binding; F:DNA binding		no IPS match
Ha_Unigene447	comp49259_c0_seq1	290	dynein intermediate chain ciliary-like	gi|512921016|ref|XP_004929778.1|PREDICTED: uncharacterized protein LOC101743554 [Bombyx mori]	2.04e-23	0.5486	2	F:hydrolase activity; F:nucleic acid binding		IPR005135 (G3DSA:3.60.10.GENE3D); PTHR19446 (PANTHER); IPR005135 (SUPERFAMILY)
Ha_Unigene448	comp54007_c0_seq1	216	alpha-2-macroglobulin-like protein 1-like	gi|512909815|ref|XP_004927013.1|PREDICTED: alpha-2-macroglobulin-like protein 1-like [Bombyx mori]	8.83e-32	0.885	3	C:extracellular space; F:endopeptidase inhibitor activity; P:negative regulation of endopeptidase activity		no IPS match
Ha_Unigene449	comp56695_c0_seq1	240	mod -	gi|357615241|gb|EHJ69546.1|hypothetical protein KGM_05403 [Danaus plexippus]	4.81e-06	0.606	0	-		IPR007588 (PFAM)
Ha_Unigene450	comp61602_c0_seq2	275	enterin neuropeptide	gi|312117972|ref|XP_003151511.1|hypothetical protein LOAG_15975 [Loa loa] >gi|307753324|gb|EFO12558.1| hypothetical protein LOAG_15975, partial [Loa loa]	8.66e-07	0.5665	1	P:neuropeptide signaling pathway		CYTOPLASMIC_DOMAIN (PHOBIUS); TRANSMEMBRANE (PHOBIUS); NON_CYTOPLASMIC_DOMAIN (PHOBIUS); CYTOPLASMIC_DOMAIN (PHOBIUS); TRANSMEMBRANE (PHOBIUS); TMhelix (TMHMM)
Ha_Unigene451	comp62881_c1_seq1	302	choline dehydrogenase	gi|497315635|ref|WP_009629852.1|choline dehydrogenase-like flavoprotein, partial [Synechocystis sp. PCC 7509] >gi|442780899|gb|ELR91013.1| choline dehydrogenase-like flavoprotein, partial [Synechocystis sp. PCC 7509]	4.29e-07	0.783	4	F:flavin adenine dinucleotide binding; F:choline dehydrogenase activity; P:oxidation-reduction process; P:alcohol metabolic process	EC:1.1.99.1	IPR007867 (PFAM); G3DSA:3.50.50.60 (GENE3D); PTHR11552:SF10 (PANTHER); PTHR11552 (PANTHER); SSF51905 (SUPERFAMILY)
Ha_Unigene452	comp63289_c0_seq1	235	dna polymerase epsilon catalytic subunit a-like	gi|512894110|ref|XP_004923352.1|PREDICTED: DNA polymerase epsilon catalytic subunit A-like [Bombyx mori]	3.92e-30	0.629	6	F:DNA-directed DNA polymerase activity; P:DNA replication; F:DNA binding; C:nucleus; F:zinc ion binding; F:nucleotide binding	EC:2.7.7.7	IPR013697 (PFAM); PTHR10670 (PANTHER)
Ha_Unigene453	comp68254_c0_seq1	250	unconventional myosin-xviiia-like	gi|512918023|ref|XP_004929029.1|PREDICTED: unconventional myosin-XVIIIa-like [Bombyx mori]	5.67e-34	0.6225	3	F:ATP binding; C:myosin complex; F:motor activity		no IPS match
Ha_Unigene454	comp68913_c0_seq1	398	PREDICTED: uncharacterized protein LOC101737575	gi|512898718|ref|XP_004924465.1|PREDICTED: uncharacterized protein LOC101737575 [Bombyx mori]	0.00071	0.74	0	-		no IPS match
Ha_Unigene455	comp70050_c0_seq1	470	unknown secreted protein	gi|389611167|dbj|BAM19195.1|unknown secreted protein [Papilio polytes]	1.82e-16	0.7125	0	-		no IPS match
Ha_Unigene456	comp72060_c0_seq2	224	hypothetical protein LOAG_05317	gi|312076529|ref|XP_003140902.1|hypothetical protein LOAG_05317 [Loa loa] >gi|307763936|gb|EFO23170.1| hypothetical protein LOAG_05317, partial [Loa loa]	3.92e-05	0.52	0	-		no IPS match
Ha_Unigene457	comp73525_c0_seq1	208	low quality protein: neuroblastoma-amplified sequence-like	gi|512906758|ref|XP_004926274.1|PREDICTED: LOW QUALITY PROTEIN: neuroblastoma-amplified sequence-like [Bombyx mori]	2.52e-05	0.76	0	-		no IPS match
Ha_Unigene458	comp73695_c0_seq1	212	udp-glycosyltransferase ugt33f3	gi|363896066|gb|AEW43117.1|UDP-glycosyltransferase UGT33F3 [Helicoverpa armigera]	0.000268	0.57	4	F:transferase activity; P:metabolic process; F:transferase activity, transferring hexosyl groups; F:transferase activity, transferring glycosyl groups		CYTOPLASMIC_DOMAIN (PHOBIUS); NON_CYTOPLASMIC_DOMAIN (PHOBIUS); TRANSMEMBRANE (PHOBIUS); TMhelix (TMHMM)
Ha_Unigene459	comp74679_c0_seq1	265	fatty acid synthase-like	gi|112984330|ref|NP_001037476.1|p260 [Bombyx mori] >gi|2058458|gb|AAB53257.1| p260 [Bombyx mori]	1.48e-17	0.5983	2	P:metabolic process; F:catalytic activity		no IPS match
Ha_Unigene460	comp76304_c0_seq1	297	aldo-ketose reductase 1	gi|364023569|gb|AEW46859.1|seminal fluid protein CSSFP010 [Chilo suppressalis]	4.94e-10	0.785	2	P:oxidation-reduction process; F:oxidoreductase activity		no IPS match
Ha_Unigene461	comp77579_c0_seq1	244	nucleoporin autopeptidase	gi|389615225|dbj|BAM20597.1|unknown secreted protein, partial [Papilio polytes]	2.95e-13	0.6115	5	F:zinc ion binding; P:intracellular transport; C:nuclear pore; F:structural constituent of nuclear pore; P:transport		IPR025574 (PFAM); SignalP-TM (SIGNALP_GRAM_POSITIVE)
Ha_Unigene462	comp80647_c0_seq5	290	hypothetical protein I79_007839	gi|344254902|gb|EGW11006.1|hypothetical protein I79_007839 [Cricetulus griseus]	0.000734	0.505	0	-		no IPS match
Ha_Unigene463	comp81078_c0_seq2	374	amine oxidase	gi|357617462|gb|EHJ70806.1|hypothetical protein KGM_22605 [Danaus plexippus]	1.83e-33	0.5915	2	P:oxidation-reduction process; F:oxidoreductase activity		IPR002937 (PFAM); G3DSA:3.90.660.10 (GENE3D); PTHR10742 (PANTHER); PTHR10742:SF22 (PANTHER); SSF51905 (SUPERFAMILY)
Ha_Unigene464	comp81476_c0_seq2	567	cg9383-pa	gi|357622911|gb|EHJ74269.1|histone chaperone asf1 [Danaus plexippus]	1.21e-77	0.6685	10	C:RCAF complex; P:negative regulation of Notch signaling pathway; P:negative regulation of transcription from RNA polymerase II promoter; C:polytene chromosome; F:RNA polymerase II repressing transcription factor binding; P:regulation of mRNA splicing, via spliceosome; P:dendrite morphogenesis; C:transcriptional repressor complex; P:muscle organ development; P:nucleosome assembly		no IPS match
Ha_Unigene465	comp81974_c0_seq15	225	endonuclease-reverse transcriptase	gi|298204335|gb|ADI61816.1|endonuclease-reverse transcriptase [Bombyx mori]	3.08e-17	0.6884	3	F:hydrolase activity; P:macromolecule metabolic process; P:primary metabolic process		no IPS match
Ha_Unigene466	comp82929_c0_seq1	243	cuticular protein	gi|183979317|dbj|BAG30753.1|putative cuticular protein [Papilio xuthus]	9.14e-18	0.8533	1	C:extracellular region		no IPS match
Ha_Unigene467	comp86747_c2_seq1	210	trypsin-like proteinase	gi|2463074|emb|CAA72957.1|trypsin-like protease [Helicoverpa armigera]	2.26e-19	0.976	2	F:serine-type endopeptidase activity; P:proteolysis	EC:3.4.21.0	SIGNAL_PEPTIDE (PHOBIUS); NON_CYTOPLASMIC_DOMAIN (PHOBIUS); SIGNAL_PEPTIDE_N_REGION (PHOBIUS); SIGNAL_PEPTIDE_C_REGION (PHOBIUS); SIGNAL_PEPTIDE_H_REGION (PHOBIUS); TMhelix (TMHMM)
Ha_Unigene468	comp87155_c0_seq4	256	yellow-fb precursor	gi|317040108|gb|ADU87651.1|yellow-f4 [Heliconius numata]	3.03e-14	0.6825	0	-		IPR003534 (PFAM)
Ha_Unigene469	comp87457_c0_seq4	283	serpin-1 variant j	gi|165875411|gb|ABY68563.1|serpin-1 variant j [Mamestra configurata]	1.08e-05	0.77	1	F:serine-type endopeptidase inhibitor activity		TRANSMEMBRANE (PHOBIUS); CYTOPLASMIC_DOMAIN (PHOBIUS); NON_CYTOPLASMIC_DOMAIN (PHOBIUS); TMhelix (TMHMM)
Ha_Unigene470	comp91143_c0_seq9	252	probable atp-dependent rna helicase ddx56-like	gi|512902474|ref|XP_004925384.1|PREDICTED: probable ATP-dependent RNA helicase DDX56-like [Bombyx mori]	2.22e-33	0.884	3	F:nucleic acid binding; F:ATP binding; F:ATP-dependent helicase activity		IPR001650 (PFAM); G3DSA:3.40.50.300 (GENE3D); PTHR24031:SF96 (PANTHER); PTHR24031 (PANTHER); IPR001650 (PROSITE_PROFILES); IPR027417 (SUPERFAMILY)
Ha_Unigene471	comp884865_c0_seq1	246	cytoplasmic dynein 2 heavy chain 1-like	gi|512914158|ref|XP_004928072.1|PREDICTED: cytoplasmic dynein 2 heavy chain 1-like [Bombyx mori]	4.05e-11	0.6767	3	F:RNA binding; P:RNA-dependent DNA replication; F:RNA-directed DNA polymerase activity		no IPS match
Ha_Unigene472	comp971178_c0_seq1	447	cytochrome c oxidase subunit partial	gi|295855128|gb|ADG46019.1|cytochrome oxidase subunit I [Xylothrips flavipes]	9.51e-74	0.848	10	P:aerobic respiration; C:mitochondrial inner membrane; C:respiratory chain; F:electron carrier activity; F:iron ion binding; P:oxidative phosphorylation; F:heme binding; C:integral to membrane; P:electron transport chain; F:cytochrome-c oxidase activity	EC:1.9.3.1	no IPS match
Ha_Unigene473	comp1331950_c0_seq1	334	zinc finger protein	gi|118344066|ref|NP_001071858.1|zinc finger protein [Ciona intestinalis] >gi|70571556|dbj|BAE06772.1| zinc finger protein [Ciona intestinalis]	7.21e-13	0.73	2	F:nucleic acid binding; F:metal ion binding		IPR015880 (SMART); IPR013087 (G3DSA:3.30.160.GENE3D); PF13465 (PFAM); IPR013087 (G3DSA:3.30.160.GENE3D); PTHR24409 (PANTHER); PTHR24409:SF0 (PANTHER); IPR007087 (PROSITE_PATTERNS); IPR007087 (PROSITE_PROFILES); SSF57667 (SUPERFAMILY)
Ha_Unigene474	comp1527879_c0_seq1	302	bai1-associated protein 3-like	gi|512928642|ref|XP_004931628.1|PREDICTED: BAI1-associated protein 3-like [Bombyx mori]	7.47e-53	0.798	2	C:synaptic vesicle; P:synaptic vesicle priming		CYTOPLASMIC_DOMAIN (PHOBIUS); TRANSMEMBRANE (PHOBIUS); NON_CYTOPLASMIC_DOMAIN (PHOBIUS); TMhelix (TMHMM)
Ha_Unigene475	comp1751994_c0_seq1	223	hypothetical protein	gi|57506582|dbj|BAD86662.1|hypothetical protein [Bombyx mori]	9.14e-15	0.636	0	-		IPR005135 (G3DSA:3.60.10.GENE3D); PF14529 (PFAM); IPR005135 (SUPERFAMILY)
Ha_Unigene476	comp2015548_c0_seq1	262	hypothetical protein KGM_19348	gi|357625655|gb|EHJ76030.1|hypothetical protein KGM_19348 [Danaus plexippus]	6.74e-16	0.68	0	-		CYTOPLASMIC_DOMAIN (PHOBIUS); TRANSMEMBRANE (PHOBIUS); NON_CYTOPLASMIC_DOMAIN (PHOBIUS); TMhelix (TMHMM)
Ha_Unigene477	comp2127572_c0_seq1	349	reverse ribonuclease integrase	gi|512891567|ref|XP_004922716.1|PREDICTED: uncharacterized protein LOC101737182 [Bombyx mori]	3.79e-12	0.613	1	F:binding		no IPS match
Ha_Unigene478	comp2205181_c0_seq1	207	pol polyprotein	gi|270016830|gb|EFA13276.1|hypothetical protein TcasGA2_TC016027 [Tribolium castaneum]	7.37e-19	0.7175	4	P:DNA metabolic process; F:metal ion binding; F:nucleic acid binding; F:catalytic activity		PTHR10178 (PANTHER); PTHR10178:SF14 (PANTHER); SSF56672 (SUPERFAMILY)
Ha_Unigene479	comp2515498_c0_seq1	211	suppressor of lurcher protein 1-like	gi|512903761|ref|XP_004925697.1|PREDICTED: suppressor of lurcher protein 1-like [Bombyx mori]	5.84e-33	0.7485	0	-		IPR000859 (G3DSA:2.60.120.GENE3D); IPR000859 (PROSITE_PROFILES); IPR000859 (SUPERFAMILY)
Ha_Unigene480	comp2559412_c0_seq1	344	enzymatic polyprotein endonuclease reverse	gi|270017072|gb|EFA13518.1|hypothetical protein TcasGA2_TC001491 [Tribolium castaneum]	1.68e-17	0.537	1	F:nucleic acid binding		G3DSA:3.30.420.10 (GENE3D); PTHR10178 (PANTHER); PTHR10178:SF26 (PANTHER); IPR012337 (SUPERFAMILY)
Ha_Unigene481	comp2563697_c0_seq1	247	aldehyde oxidase 2	gi|512905459|ref|XP_004925949.1|PREDICTED: indole-3-acetaldehyde oxidase-like [Bombyx mori]	9.02e-27	0.76	6	F:flavin adenine dinucleotide binding; F:electron carrier activity; F:iron ion binding; F:2 iron, 2 sulfur cluster binding; F:oxidoreductase activity, acting on CH-OH group of donors; P:oxidation-reduction process		IPR008274 (PFAM); IPR008274 (G3DSA:3.30.365.GENE3D); PTHR11908 (PANTHER); IPR008274 (SUPERFAMILY)
Ha_Unigene482	comp2589892_c0_seq1	312	dual specificity protein kinase ttk-like	gi|512917137|ref|XP_004928813.1|PREDICTED: dual specificity protein kinase TTK-like [Bombyx mori]	3.99e-05	0.53	6	F:ATP binding; F:protein kinase activity; F:nucleotide binding; P:protein phosphorylation; F:transferase activity, transferring phosphorus-containing groups; F:protein serine/threonine kinase activity		no IPS match
Ha_Unigene483	comp2682847_c0_seq1	238	serine protease	gi|158139173|gb|ABW17548.1|fibrinolytic enzyme [Eupolyphaga sinensis]	3.26e-15	0.681	2	F:serine-type endopeptidase activity; P:proteolysis		IPR001314 (PRINTS); G3DSA:2.40.10.10 (GENE3D); IPR001254 (PFAM); PTHR24276 (PANTHER); IPR018114 (PROSITE_PATTERNS); IPR001254 (PROSITE_PROFILES); SignalP-noTM (SIGNALP_EUK); IPR009003 (SUPERFAMILY)
Ha_Unigene484	comp2769496_c0_seq1	261	deleted in lung and esophageal cancer protein 1	gi|334343654|ref|XP_001373729.2|PREDICTED: deleted in lung and esophageal cancer protein 1 [Monodelphis domestica]	0.00075	0.59	1	C:cytoplasm		CYTOPLASMIC_DOMAIN (PHOBIUS); CYTOPLASMIC_DOMAIN (PHOBIUS); TRANSMEMBRANE (PHOBIUS); NON_CYTOPLASMIC_DOMAIN (PHOBIUS); TRANSMEMBRANE (PHOBIUS); TMhelix (TMHMM); TMhelix (TMHMM)
Ha_Unigene485	comp3012528_c0_seq1	376	modifier of mdg4	gi|389614733|dbj|BAM20390.1|modifier of mdg4 [Papilio polytes]	7.09e-13	0.5622	1	F:metal ion binding		IPR007588 (PFAM)
Ha_Unigene486	comp3138506_c0_seq1	203	homoserine dehydrogenase-like	gi|242054885|ref|XP_002456588.1|hypothetical protein SORBIDRAFT_03g038920 [Sorghum bicolor] >gi|241928563|gb|EES01708.1| hypothetical protein SORBIDRAFT_03g038920 [Sorghum bicolor]	2.72e-24	0.895	2	F:ureidoglycolate hydrolase activity; P:allantoin catabolic process	EC:3.5.3.19	no IPS match
Ha_Unigene487	comp3157029_c0_seq1	242	PREDICTED: uncharacterized protein LOC101739747	gi|512920921|ref|XP_004929754.1|PREDICTED: uncharacterized protein LOC101739747 [Bombyx mori]	1.44e-05	0.63	0	-		no IPS match
Ha_Unigene488	comp3306994_c0_seq1	204	h6 family homeobox 3	gi|357617769|gb|EHJ70982.1|putative H6 family homeobox 3 [Danaus plexippus]	5.96e-31	0.975	4	F:sequence-specific DNA binding transcription factor activity; F:sequence-specific DNA binding; C:nucleus; P:regulation of transcription, DNA-dependent		no IPS match
Ha_Unigene489	comp3955431_c0_seq1	243	dna adenine methyltransferase	gi|29027545|gb|AAO61997.1|DNA adenine methyltransferase [Aster yellows phytoplasma]	1.11e-07	0.64	3	F:methyltransferase activity; F:transferase activity; P:methylation		no IPS match
Ha_Unigene490	comp3983088_c0_seq1	214	hypothetical protein FG10143.1	gi|46137255|ref|XP_390319.1|hypothetical protein FG10143.1 [Fusarium graminearum PH-1]	0.000179	0.54	2	F:nucleic acid binding; F:zinc ion binding		IPR001878 (PFAM); IPR001878 (G3DSA:4.10.60.GENE3D); IPR001878 (PROSITE_PROFILES); IPR001878 (SUPERFAMILY)
Ha_Unigene491	comp3998182_c0_seq1	238	zinc knuckle protein	gi|328702013|ref|XP_003241778.1|PREDICTED: hypothetical protein LOC100573291 [Acyrthosiphon pisum]	8.63e-10	0.562	10	F:RNA binding; P:metabolic process; P:RNA-dependent DNA replication; F:catalytic activity; F:RNA-directed DNA polymerase activity; F:nucleic acid binding; P:DNA integration; F:zinc ion binding; P:proteolysis; F:aspartic-type endopeptidase activity		no IPS match
Ha_Unigene492	comp4003348_c0_seq1	210	orf	gi|189236883|ref|XP_001807231.1|PREDICTED: similar to orf [Tribolium castaneum]	2.68e-11	0.669	2	F:binding; P:cellular process		no IPS match
Ha_Unigene493	comp4056190_c0_seq1	244	retinal homeobox protein rx	gi|512936697|ref|XP_004933581.1|PREDICTED: retinal homeobox protein Rx-like [Bombyx mori]	3.11e-13	0.592	6	P:regulation of transcription, DNA-dependent; F:sequence-specific DNA binding; F:sequence-specific DNA binding transcription factor activity; F:DNA binding; P:multicellular organismal development; C:nucleus		IPR003654 (PFAM); IPR003654 (PROSITE_PROFILES)
Ha_Unigene494	comp5622060_c0_seq1	202	protein scarlet-like	gi|512931821|ref|XP_004932395.1|PREDICTED: protein scarlet-like [Bombyx mori]	1.08e-22	0.6189	4	P:ATP catabolic process; F:ATP binding; F:ATPase activity; C:membrane	EC:3.6.1.3	no IPS match
Ha_Unigene495	comp6966_c0_seq1	448	tubulin glycylase 3a-like	gi|512918728|ref|XP_004929202.1|PREDICTED: tubulin glycylase 3A-like [Bombyx mori]	3.03e-42	0.735	1	P:cellular protein modification process		no IPS match
Ha_Unigene496	comp10277_c0_seq1	494	reverse partial	gi|512915562|ref|XP_004928419.1|PREDICTED: uncharacterized protein LOC101746992 [Bombyx mori]	2.04e-27	0.6415	3	F:RNA binding; P:RNA-dependent DNA replication; F:RNA-directed DNA polymerase activity		PTHR19446 (PANTHER)
Ha_Unigene497	comp13889_c0_seq1	286	bel12_ag transposon polyprotein	gi|270013031|gb|EFA09479.1|hypothetical protein TcasGA2_TC010973 [Tribolium castaneum]	5.68e-10	0.562	4	F:organic cyclic compound binding; F:heterocyclic compound binding; P:proteolysis; F:aspartic-type endopeptidase activity		IPR008737 (PFAM); IPR001969 (PROSITE_PATTERNS); IPR021109 (SUPERFAMILY)
Ha_Unigene498	comp16122_c0_seq1	369	defective proboscis extension response	gi|512894652|ref|XP_004923481.1|PREDICTED: tyrosine-protein kinase receptor TYRO3-like [Bombyx mori]	1.16e-62	0.73	5	C:integral to membrane; C:plasma membrane; P:salt aversion; P:sensory perception of salty taste; F:protein binding		IPR003599 (SMART); IPR013783 (G3DSA:2.60.40.GENE3D); IPR013106 (PFAM); PTHR23279 (PANTHER); IPR007110 (PROSITE_PROFILES); SSF48726 (SUPERFAMILY)
Ha_Unigene499	comp23534_c1_seq1	280	upf0554 protein c2orf43 homolog	gi|357609386|gb|EHJ66422.1|hypothetical protein KGM_10796 [Danaus plexippus]	8.41e-11	0.535	0	-		CYTOPLASMIC_DOMAIN (PHOBIUS); TRANSMEMBRANE (PHOBIUS); NON_CYTOPLASMIC_DOMAIN (PHOBIUS); TMhelix (TMHMM)
Ha_Unigene500	comp23787_c0_seq1	227	retrotransposon-like family member (retr-1)-like	gi|512938487|ref|XP_004934016.1|PREDICTED: uncharacterized protein LOC101742665, partial [Bombyx mori]	1.19e-25	0.7025	5	F:RNA binding; P:RNA-dependent DNA replication; F:RNA-directed DNA polymerase activity; F:nucleic acid binding; P:DNA integration		PTHR10178 (PANTHER); PTHR10178:SF195 (PANTHER)
Ha_Unigene501	comp31412_c0_seq1	237	fatty acid synthase-like	gi|512903432|ref|XP_004925618.1|PREDICTED: fatty acid synthase-like [Bombyx mori]	2.14e-16	0.5975	1	F:catalytic activity		IPR011032 (G3DSA:3.90.180.GENE3D)
Ha_Unigene502	comp32441_c0_seq1	208	lysosomal-trafficking regulator-like	gi|512909532|ref|XP_004926944.1|PREDICTED: lysosomal-trafficking regulator-like [Bombyx mori]	2.32e-09	0.618	0	-		no IPS match
Ha_Unigene503	comp51256_c1_seq1	203	cytochrome oxidase subunit i	gi|261875955|gb|ACY04508.1|cytochrome oxidase subunit I [Acalolepta permutans paucipunctata]	9.24e-26	0.83	10	P:aerobic respiration; C:mitochondrial inner membrane; C:respiratory chain; F:electron carrier activity; F:iron ion binding; P:oxidative phosphorylation; F:heme binding; C:integral to membrane; P:electron transport chain; F:cytochrome-c oxidase activity	EC:1.9.3.1	no IPS match
Ha_Unigene504	comp53040_c0_seq2	238	hypothetical protein TcasGA2_TC006590	gi|270012441|gb|EFA08889.1|hypothetical protein TcasGA2_TC006590 [Tribolium castaneum]	2.83e-17	0.783	0	-		no IPS match
Ha_Unigene505	comp55319_c0_seq1	264	ferritin 1a	gi|210061135|gb|ACJ05648.1|ferritin 1B [Triticum aestivum]	1.6e-20	0.9985	7	P:response to oxidative stress; P:cellular iron ion homeostasis; F:oxidoreductase activity; F:ferric iron binding; P:response to abscisic acid stimulus; P:iron ion transport; P:oxidation-reduction process		no IPS match
Ha_Unigene506	comp57506_c0_seq1	303	cytochrome c oxidase subunit ii	gi|218347127|emb|CAT00763.1|cytochrome c oxidase subunit 2 [Mallodrya subaenea]	1.24e-51	0.885	6	C:mitochondrial inner membrane; F:copper ion binding; C:respiratory chain; C:integral to membrane; P:electron transport chain; F:cytochrome-c oxidase activity	EC:1.9.3.1	PR01166 (PRINTS); IPR008972 (G3DSA:2.60.40.GENE3D); IPR002429 (PFAM); IPR002429 (PROSITE_PROFILES); IPR008972 (SUPERFAMILY)
Ha_Unigene507	comp58623_c0_seq1	352	intraflagellar transport protein 57 homolog	gi|357624000|gb|EHJ74928.1|putative intraflagellar transport 57-like protein [Danaus plexippus]	7.67e-58	0.681	8	P:apoptotic process; C:dendrite terminus; F:protein binding; P:regulation of cellular process; C:photoreceptor connecting cilium; P:metabolic process; C:microtubule basal body; C:Golgi apparatus		IPR019530 (PFAM); IPR019530 (PANTHER)
Ha_Unigene508	comp62499_c0_seq1	241	mod -hes00531	gi|357626934|gb|EHJ76821.1|hypothetical protein KGM_07746 [Danaus plexippus]	3.66e-11	0.6024	0	-		IPR007588 (PFAM)
Ha_Unigene509	comp62664_c0_seq1	229	GF17592	gi|194741206|ref|XP_001953080.1|GF17592 [Drosophila ananassae] >gi|190626139|gb|EDV41663.1| GF17592 [Drosophila ananassae]	0.000851	0.68	3	P:proteolysis; F:metallopeptidase activity; F:zinc ion binding		no IPS match
Ha_Unigene510	comp65789_c0_seq2	362	dscam splice variant	gi|357628590|gb|EHJ77866.1|dscam [Danaus plexippus]	1.04e-19	0.7025	16	P:detection of molecule of bacterial origin; P:dendrite self-avoidance; C:axon; F:axon guidance receptor activity; P:phagocytosis; P:regulation of dendrite morphogenesis; C:dendrite; P:mushroom body development; P:axonal fasciculation; P:peripheral nervous system development; C:neuronal cell body; P:central nervous system morphogenesis; F:antigen binding; F:protein homodimerization activity; P:ax…		no IPS match
Ha_Unigene511	comp65812_c0_seq1	223	aldehyde oxidase 2	gi|512905459|ref|XP_004925949.1|PREDICTED: indole-3-acetaldehyde oxidase-like [Bombyx mori]	1.36e-26	0.7	4	F:metal ion binding; F:iron-sulfur cluster binding; F:oxidoreductase activity, acting on CH-OH group of donors; P:oxidation-reduction process		IPR008274 (G3DSA:3.30.365.GENE3D); PTHR11908:SF5 (PANTHER); PTHR11908 (PANTHER); IPR008274 (SUPERFAMILY)
Ha_Unigene512	comp66043_c0_seq1	219	aminopeptidase	gi|512892344|ref|XP_004922908.1|PREDICTED: aminopeptidase N-like [Bombyx mori] >gi|389568612|gb|AFK85030.1| aminopeptidase N-14 [Bombyx mori]	1.1e-19	0.598	5	F:metalloaminopeptidase activity; C:extracellular region; P:peptide catabolic process; F:zinc ion binding; P:proteolysis		IPR014782 (PFAM); IPR001930 (PANTHER); PTHR11533:SF18 (PANTHER); SSF63737 (SUPERFAMILY)
Ha_Unigene513	comp67756_c0_seq1	292	hypothetical protein AaeL_AAEL003780	gi|157138175|ref|XP_001664160.1|hypothetical protein AaeL_AAEL003780 [Aedes aegypti] >gi|108880645|gb|EAT44870.1| AAEL003780-PA [Aedes aegypti]	4.87e-05	0.57	0	-		no IPS match
Ha_Unigene514	comp68668_c0_seq2	236	luciferin 4-monooxygenase-like	gi|357631810|gb|EHJ79277.1|hypothetical protein KGM_15522 [Danaus plexippus]	1.57e-08	0.615	2	P:metabolic process; F:catalytic activity		no IPS match
Ha_Unigene515	comp72416_c0_seq1	248	fatty acid synthase-like	gi|512891931|ref|XP_004922805.1|PREDICTED: fatty acid synthase-like [Bombyx mori]	5.77e-12	0.762	2	P:biosynthetic process; F:hydrolase activity, acting on ester bonds		no IPS match
Ha_Unigene516	comp74779_c0_seq1	202	fanconi anemia group m protein	gi|508732631|dbj|BAN29071.1|Fanconi anemia complementation group M [Bombyx mori]	3.53e-29	0.7795	3	F:ATP-dependent RNA helicase activity; F:DNA binding; F:ATP binding		PTHR14025:SF10 (PANTHER); PTHR14025 (PANTHER)
Ha_Unigene517	comp77760_c0_seq2	223	proteasome-associated protein ecm29 homolog	gi|357625866|gb|EHJ76156.1|hypothetical protein KGM_16637 [Danaus plexippus]	3.82e-13	0.73	0	-		CYTOPLASMIC_DOMAIN (PHOBIUS); NON_CYTOPLASMIC_DOMAIN (PHOBIUS); TRANSMEMBRANE (PHOBIUS)
Ha_Unigene518	comp80867_c0_seq1	380	hypothetical protein BRAFLDRAFT_204977	gi|260825118|ref|XP_002607514.1|hypothetical protein BRAFLDRAFT_204977 [Branchiostoma floridae] >gi|229292861|gb|EEN63524.1| hypothetical protein BRAFLDRAFT_204977 [Branchiostoma floridae]	5.27e-06	0.5133	2	P:peptide cross-linking; C:cytoplasm		no IPS match
Ha_Unigene519	comp81078_c0_seq5	378	spermine oxidase-like	gi|357617462|gb|EHJ70806.1|hypothetical protein KGM_22605 [Danaus plexippus]	4.28e-35	0.5925	2	P:oxidation-reduction process; F:oxidoreductase activity		G3DSA:3.90.660.10 (GENE3D); IPR002937 (PFAM); PTHR10742 (PANTHER); PTHR10742:SF22 (PANTHER); SSF54373 (SUPERFAMILY); SSF51905 (SUPERFAMILY)
Ha_Unigene520	comp81304_c0_seq8	596	u11 u12 small nuclear ribonucleoprotein 35 kda	gi|357620131|gb|EHJ72437.1|putative U11/U12 snRNP 35K [Danaus plexippus]	2.06e-11	0.792	5	P:RNA splicing; F:RNA binding; C:U12-type spliceosomal complex; P:mRNA processing; F:nucleotide binding		no IPS match
Ha_Unigene521	comp81834_c0_seq2	203	PREDICTED: uncharacterized protein LOC101744204	gi|512889394|ref|XP_004922268.1|PREDICTED: uncharacterized protein LOC101744204 [Bombyx mori]	1.1e-05	0.63	0	-		no IPS match
Ha_Unigene522	comp82100_c0_seq5	220	vacuolar protein sorting-associated protein 13a-like	gi|512925317|ref|XP_004930809.1|PREDICTED: vacuolar protein sorting-associated protein 13A-like [Bombyx mori]	5.8e-19	0.6725	0	-		no IPS match
Ha_Unigene523	comp82942_c0_seq1	220	pancreatic triacylglycerol lipase-like	gi|512904923|ref|XP_004925817.1|PREDICTED: pancreatic triacylglycerol lipase-like [Bombyx mori]	3.64e-23	0.6855	2	F:catalytic activity; P:lipid metabolic process		IPR013818 (PFAM); G3DSA:3.40.50.1820 (GENE3D); IPR000734 (PANTHER); SSF53474 (SUPERFAMILY)
Ha_Unigene524	comp83579_c0_seq6	466	PREDICTED: uncharacterized protein LOC100899134	gi|391339207|ref|XP_003743943.1|PREDICTED: uncharacterized protein LOC100899134 [Metaseiulus occidentalis]	1.58e-06	0.7386	2	F:nucleic acid binding; F:protein dimerization activity		TRANSMEMBRANE (PHOBIUS); NON_CYTOPLASMIC_DOMAIN (PHOBIUS); CYTOPLASMIC_DOMAIN (PHOBIUS); TMhelix (TMHMM)
Ha_Unigene525	comp83959_c0_seq2	282	homeobox protein hmx3-b-like	gi|357624438|gb|EHJ75220.1|hypothetical protein KGM_13885 [Danaus plexippus]	7.79e-18	0.675	0	-		no IPS match
Ha_Unigene526	comp84067_c0_seq2	255	odorant-binding protein	gi|365919046|gb|AEX07270.1|odorant-binding protein [Helicoverpa assulta]	7.81e-19	0.8533	1	F:odorant binding		IPR023316 (G3DSA:1.10.238.GENE3D)
Ha_Unigene527	comp85987_c0_seq1	470	zinc finger bed domain-containing protein 4-like	gi|449662126|ref|XP_004205480.1|PREDICTED: zinc finger BED domain-containing protein 4-like [Hydra magnipapillata]	2.96e-08	0.45	0	-		no IPS match
Ha_Unigene528	comp87457_c0_seq12	247	serpin-1 variant j	gi|165875411|gb|ABY68563.1|serpin-1 variant j [Mamestra configurata]	3.22e-06	0.75	1	F:serine-type endopeptidase inhibitor activity		no IPS match
Ha_Unigene529	comp89919_c0_seq4	264	scavenger receptor cysteine-rich protein	gi|512903709|ref|XP_004925684.1|PREDICTED: SCO-spondin-like [Bombyx mori]	1.45e-17	0.53	8	F:peptidase inhibitor activity; F:serine-type endopeptidase inhibitor activity; C:extracellular region; P:negative regulation of peptidase activity; P:proteolysis; F:peptidase activity; P:transport; F:transporter activity		G3DSA:2.10.25.10 (GENE3D); IPR002919 (PFAM); IPR002919 (SUPERFAMILY)
Ha_Unigene530	comp90738_c0_seq13	241	peptidyl-prolyl cis-trans rhodopsin-specific isozyme-like	gi|512909883|ref|XP_004927030.1|PREDICTED: peptidyl-prolyl cis-trans isomerase, rhodopsin-specific isozyme-like [Bombyx mori]	1.89e-26	0.8109	3	P:protein folding; P:protein peptidyl-prolyl isomerization; F:peptidyl-prolyl cis-trans isomerase activity	EC:5.2.1.8	no IPS match
Ha_Unigene531	comp91164_c0_seq13	479	neuronal protein a	gi|512938105|ref|XP_004933926.1|PREDICTED: leucine-rich repeat and calponin homology domain-containing protein 1-like, partial [Bombyx mori]	1.16e-41	0.5	0	-		no IPS match
Ha_Unigene532	comp1367083_c0_seq1	333	acid sphingomyelinase-like phosphodiesterase 3a-like	gi|357611136|gb|EHJ67325.1|hypothetical protein KGM_18071 [Danaus plexippus]	1.13e-59	0.762	1	F:hydrolase activity		G3DSA:3.60.21.10 (GENE3D); PTHR10340:SF14 (PANTHER); PTHR10340 (PANTHER); SSF56300 (SUPERFAMILY)
Ha_Unigene533	comp1496172_c0_seq1	278	vitelline membrane associated protein p30	gi|399934744|gb|AFP58810.1|VMP22 [Heliconius melpomene]	2.34e-11	0.56	0	-		no IPS match
Ha_Unigene534	comp1585967_c0_seq1	240	alkaline c-like	gi|397910040|gb|AFO68320.1|trypsin [Heliothis virescens]	1.42e-34	0.7595	4	F:serine-type endopeptidase activity; P:blood coagulation; C:extracellular region; P:proteolysis	EC:3.4.21.0	IPR001254 (PFAM); G3DSA:2.40.10.10 (GENE3D); PTHR24265 (PANTHER); IPR009003 (SUPERFAMILY)
Ha_Unigene535	comp1706673_c0_seq1	341	B36329hypothetical protein 2 - cabbage looper transposon TED (fragment)	gi|102939|pir||B36329hypothetical protein 2 - cabbage looper transposon TED (fragment)	6.22e-35	0.84	0	-		no IPS match
Ha_Unigene536	comp1849967_c0_seq1	233	heat shock protein	gi|474174891|gb|EMS57741.1|hypothetical protein TRIUR3_24152 [Triticum urartu]	7.24e-38	0.8635	2	C:nucleus; P:response to heat		no IPS match
Ha_Unigene537	comp1856916_c0_seq1	326	meiotic nuclear division protein 1 homolog	gi|512898691|ref|XP_004924459.1|PREDICTED: meiotic nuclear division protein 1 homolog [Bombyx mori]	9.21e-11	0.79	0	-		no IPS match
Ha_Unigene538	comp2265856_c0_seq1	248	orf	gi|357609316|gb|EHJ66391.1|hypothetical protein KGM_06314 [Danaus plexippus]	4.48e-23	0.695	3	F:metal ion binding; F:nucleic acid binding; P:DNA integration		G3DSA:3.30.420.10 (GENE3D); PTHR10178 (PANTHER); IPR001584 (PROSITE_PROFILES); IPR012337 (SUPERFAMILY)
Ha_Unigene539	comp2320994_c0_seq1	204	gag-pol polyprotein precursor	gi|383861356|ref|XP_003706152.1|PREDICTED: uncharacterized protein LOC100881508 [Megachile rotundata]	6.41e-09	0.5775	3	F:RNA binding; P:RNA-dependent DNA replication; F:RNA-directed DNA polymerase activity		no IPS match
Ha_Unigene540	comp2566909_c0_seq1	317	dynein heavy chain axonemal	gi|357611877|gb|EHJ67692.1|dynein heavy chain [Danaus plexippus]	1.63e-55	0.843	11	C:cilium; C:axonemal dynein complex; P:intein-mediated protein splicing; C:cytoplasm; C:microtubule; F:microtubule motor activity; P:ciliary or bacterial-type flagellar motility; F:ATPase activity; P:ATP catabolic process; P:microtubule-based movement; F:ATP binding	EC:3.6.1.3	IPR026983 (PANTHER); PTHR10676:SF35 (PANTHER)
Ha_Unigene541	comp2581713_c0_seq1	438	PREDICTED: uncharacterized protein LOC101176574	gi|441635009|ref|XP_004089887.1|PREDICTED: uncharacterized protein LOC101176574 [Nomascus leucogenys]	5.59e-07	0.71	0	-		no IPS match
Ha_Unigene542	comp2672434_c0_seq1	213	lactase-phlorizin hydrolase	gi|364023593|gb|AEW46871.1|seminal fluid protein CSSFP021 [Chilo suppressalis]	1.06e-19	0.658	2	F:hydrolase activity, hydrolyzing O-glycosyl compounds; P:carbohydrate metabolic process		IPR001360 (PFAM); IPR013781 (G3DSA:3.20.20.GENE3D); IPR001360 (PANTHER); IPR017853 (SUPERFAMILY)
Ha_Unigene543	comp2707322_c0_seq1	222	polysaccharide deacetylase	gi|160333795|ref|NP_001103905.1|chitin deacetylase 6 precursor [Tribolium castaneum] >gi|158562486|gb|ABW74149.1| chitin deacetylase 6 [Tribolium castaneum] >gi|270007131|gb|EFA03579.1| hypothetical protein TcasGA2_TC013662 [Tribolium castaneum]	9.59e-21	0.605	1	F:catalytic activity		no IPS match
Ha_Unigene544	comp2709803_c0_seq1	210	PREDICTED: hypothetical protein LOC100570122	gi|328705463|ref|XP_003242815.1|PREDICTED: hypothetical protein LOC100570122 [Acyrthosiphon pisum]	1.31e-05	0.6433	0	-		no IPS match
Ha_Unigene545	comp3103468_c0_seq1	213	connectin-like	gi|512903420|ref|XP_004925615.1|PREDICTED: connectin-like [Bombyx mori]	1.46e-31	0.7195	0	-		IPR003591 (SMART); G3DSA:3.80.10.10 (GENE3D); PF13855 (PFAM); PTHR24367 (PANTHER); SSF52058 (SUPERFAMILY)
Ha_Unigene546	comp3129379_c0_seq1	236	ves g 5 allergen precursor	gi|512927014|ref|XP_004931228.1|PREDICTED: uncharacterized protein LOC101744381 [Bombyx mori]	1.69e-17	0.624	0	-		NON_CYTOPLASMIC_DOMAIN (PHOBIUS); SIGNAL_PEPTIDE_C_REGION (PHOBIUS); SIGNAL_PEPTIDE_N_REGION (PHOBIUS); SIGNAL_PEPTIDE (PHOBIUS); SIGNAL_PEPTIDE_H_REGION (PHOBIUS); SignalP-noTM (SIGNALP_EUK)
Ha_Unigene547	comp3225528_c0_seq1	206	hypothetical protein EAI_17607	gi|307208150|gb|EFN85638.1|hypothetical protein EAI_17607 [Harpegnathos saltator]	3.33e-05	0.595	0	-		no IPS match
Ha_Unigene548	comp3321951_c0_seq1	251	reverse transcriptase	gi|134001323|gb|ABO45239.1|reverse transcriptase [Ostrinia nubilalis]	0.000201	0.5575	4	F:RNA binding; P:RNA-dependent DNA replication; F:RNA-directed DNA polymerase activity; F:endonuclease activity		no IPS match
Ha_Unigene549	comp3965001_c0_seq1	282	retroelement polyprotein	gi|190702380|gb|ACE75273.1|retroelement polyprotein [Glyptapanteles flavicoxis]	1.81e-09	0.735	3	P:DNA metabolic process; F:metal ion binding; F:nucleic acid binding		no IPS match
Ha_Unigene550	comp3994066_c0_seq1	284	reverse transcriptase	gi|190702380|gb|ACE75273.1|retroelement polyprotein [Glyptapanteles flavicoxis]	1.07e-29	0.6335	4	P:DNA metabolic process; F:metal ion binding; F:nucleic acid binding; F:catalytic activity		PTHR10178:SF26 (PANTHER); PTHR10178 (PANTHER); SSF56672 (SUPERFAMILY)
Ha_Unigene551	comp4030099_c0_seq1	212	hypothetical protein KGM_15517	gi|357631827|gb|EHJ79294.1|hypothetical protein KGM_15517 [Danaus plexippus]	7.65e-26	0.87	0	-		no IPS match
Ha_Unigene552	comp4038557_c0_seq1	207	hypothetical protein KGM_16664	gi|357613403|gb|EHJ68489.1|hypothetical protein KGM_16664 [Danaus plexippus]	4.65e-32	0.95	0	-		no IPS match
Ha_Unigene553	comp4178059_c0_seq1	205	retroelement polyprotein	gi|190702380|gb|ACE75273.1|retroelement polyprotein [Glyptapanteles flavicoxis]	9.17e-11	0.59	2	P:DNA integration; F:nucleic acid binding		G3DSA:3.30.420.10 (GENE3D); IPR001584 (PFAM); IPR001584 (PROSITE_PROFILES); IPR012337 (SUPERFAMILY)
Ha_Unigene554	comp4198311_c0_seq1	293	17-beta-hydroxysteroid dehydrogenase 14-like	gi|512891749|ref|XP_004922760.1|PREDICTED: 17-beta-hydroxysteroid dehydrogenase 14-like [Bombyx mori]	4.64e-30	0.7205	2	P:oxidation-reduction process; F:oxidoreductase activity		IPR002198 (PRINTS); IPR002347 (PRINTS); PF13561 (PFAM); IPR016040 (G3DSA:3.40.50.GENE3D); PTHR24322 (PANTHER); IPR020904 (PROSITE_PATTERNS); SSF51735 (SUPERFAMILY)
Ha_Unigene555	comp4842_c0_seq1	360	coiled-coil and c2 domain-containing protein 2a-like	gi|512897685|ref|XP_004924213.1|PREDICTED: coiled-coil and C2 domain-containing protein 2A-like [Bombyx mori]	3.44e-12	0.735	0	-		no IPS match
Ha_Unigene556	comp5907_c0_seq2	251	rna-directed dna polymerase from mobile element jockey- partial	gi|449682341|ref|XP_004210053.1|PREDICTED: RNA-directed DNA polymerase from mobile element jockey-like, partial [Hydra magnipapillata]	0.000563	0.62	0	-		no IPS match
Ha_Unigene557	comp9735_c0_seq1	274	hypothetical protein KGM_12353	gi|357629550|gb|EHJ78249.1|hypothetical protein KGM_12353 [Danaus plexippus]	4.03e-07	0.66	2	C:integral to membrane; C:membrane		TRANSMEMBRANE (PHOBIUS); CYTOPLASMIC_DOMAIN (PHOBIUS); NON_CYTOPLASMIC_DOMAIN (PHOBIUS); TMhelix (TMHMM)
Ha_Unigene558	comp11601_c0_seq1	209	uridine diphosphate glucosyltransferase	gi|363896058|gb|AEW43113.1|UDP-glycosyltransferase UGT33B11 [Helicoverpa armigera]	9.09e-24	0.739	2	F:transferase activity, transferring hexosyl groups; P:metabolic process	EC:2.4.1.0	IPR002213 (PFAM); G3DSA:3.40.50.2000 (GENE3D); IPR002213 (PANTHER); PTHR11926:SF16 (PANTHER); SSF53756 (SUPERFAMILY)
Ha_Unigene559	comp13156_c0_seq1	441	uncharacterized family 31 glucosidase kiaa1161-like	gi|512901127|ref|XP_004925059.1|PREDICTED: uncharacterized family 31 glucosidase KIAA1161-like [Bombyx mori]	1.25e-40	0.7275	2	P:carbohydrate metabolic process; F:hydrolase activity, hydrolyzing O-glycosyl compounds	EC:3.2.1.0	IPR000322 (PFAM); PTHR22762:SF2 (PANTHER); PTHR22762 (PANTHER); SSF51011 (SUPERFAMILY)
Ha_Unigene560	comp16174_c0_seq1	224	enzymatic poly	gi|403183461|gb|EJY58114.1|AAEL017061-PA [Aedes aegypti]	1.19e-09	0.5874	10	F:nucleic acid binding; F:metal ion binding; F:RNA binding; P:DNA integration; P:RNA-dependent DNA replication; F:zinc ion binding; F:RNA-directed DNA polymerase activity; P:proteolysis; F:aspartic-type endopeptidase activity; C:nucleus		no IPS match
Ha_Unigene561	comp16757_c0_seq1	212	B36329hypothetical protein 2 - cabbage looper transposon TED (fragment)	gi|102939|pir||B36329hypothetical protein 2 - cabbage looper transposon TED (fragment)	7.47e-15	0.79	0	-		no IPS match
Ha_Unigene562	comp22245_c0_seq1	503	hypothetical protein KGM_20814	gi|357616089|gb|EHJ70001.1|hypothetical protein KGM_20814 [Danaus plexippus]	5.34e-06	0.82	0	-		no IPS match
Ha_Unigene563	comp22279_c0_seq1	281	sodium chloride dependent amino acid transporter	gi|512914131|ref|XP_004928065.1|PREDICTED: sodium- and chloride-dependent glycine transporter 1-like [Bombyx mori]	4.47e-45	0.773	5	F:glycine:sodium symporter activity; P:neurotransmitter transport; P:transmembrane transport; F:neurotransmitter:sodium symporter activity; C:integral to membrane		IPR000175 (PFAM); PTHR11616:SF51 (PANTHER); IPR000175 (PANTHER); TRANSMEMBRANE (PHOBIUS); NON_CYTOPLASMIC_DOMAIN (PHOBIUS); CYTOPLASMIC_DOMAIN (PHOBIUS); IPR000175 (PROSITE_PROFILES); SSF161070 (SUPERFAMILY); TMhelix (TMHMM)
Ha_Unigene564	comp47388_c0_seq1	292	enzymatic poly	gi|307214533|gb|EFN89530.1|hypothetical protein EAI_13359 [Harpegnathos saltator]	2.3e-29	0.6745	4	F:nucleic acid binding; P:DNA metabolic process; F:transferase activity; C:membrane		PTHR10178:SF146 (PANTHER); PTHR10178 (PANTHER); SSF56672 (SUPERFAMILY)
Ha_Unigene565	comp47763_c0_seq1	206	acetyl- acetyltransferase	gi|459352884|gb|AGG55018.1|thiolase 5, partial [Heliothis subflexa]	1.29e-23	0.5665	2	P:metabolic process; F:transferase activity, transferring acyl groups other than amino-acyl groups		IPR016038 (G3DSA:3.40.47.GENE3D); IPR002155 (PANTHER); IPR016039 (SUPERFAMILY)
Ha_Unigene566	comp49205_c0_seq1	273	enzymatic polyprotein endonuclease reverse	gi|512906190|ref|XP_004926134.1|PREDICTED: uncharacterized protein LOC101743931 [Bombyx mori]	1.03e-38	0.837	5	F:endonuclease activity; F:RNA-directed DNA polymerase activity; P:RNA-dependent DNA replication; F:RNA binding; P:DNA integration	EC:2.7.7.49	no IPS match
Ha_Unigene567	comp51840_c0_seq1	269	PREDICTED: uncharacterized protein LOC101740083	gi|512889571|ref|XP_004922315.1|PREDICTED: uncharacterized protein LOC101740083 [Bombyx mori]	3e-05	0.76	0	-		no IPS match
Ha_Unigene568	comp54982_c0_seq2	211	cu20_manse ame: full=pupal cuticle protein 20 ame: full=ms-pcp20 short= 20 flags: precursor	gi|78099969|sp|Q8T635.1|CU20_MANSERecName: Full=Pupal cuticle protein 20; AltName: Full=MS-PCP20; Short=MsCP20; Flags: Precursor >gi|19548965|gb|AAL90881.1|AF487520_1 cuticle protein 20 [Manduca sexta]	2.13e-05	0.7575	1	F:structural constituent of cuticle		no IPS match
Ha_Unigene569	comp70304_c0_seq2	214	isoform b	gi|512927699|ref|XP_004931400.1|PREDICTED: HEAT repeat-containing protein 5B-like [Bombyx mori]	1.85e-38	0.9145	1	P:neurogenesis		PTHR21663 (PANTHER)
Ha_Unigene570	comp72406_c0_seq1	226	juvenile hormone binding protein	gi|726332|gb|AAA68242.1|juvenile hormone binding protein [Heliothis virescens]	2.34e-22	0.5843	0	-		no IPS match
Ha_Unigene571	comp73580_c0_seq1	266	pol-like protein	gi|357617609|gb|EHJ70885.1|putative pol-like protein [Danaus plexippus]	5.58e-09	0.574	5	F:RNA binding; P:RNA-dependent DNA replication; F:RNA-directed DNA polymerase activity; F:nucleic acid binding; F:ribonuclease H activity		IPR005135 (G3DSA:3.60.10.GENE3D)
Ha_Unigene572	comp73580_c0_seq2	266	pol-like protein	gi|357617609|gb|EHJ70885.1|putative pol-like protein [Danaus plexippus]	1.66e-09	0.545	5	F:RNA binding; P:RNA-dependent DNA replication; F:RNA-directed DNA polymerase activity; F:nucleic acid binding; F:ribonuclease H activity		IPR005135 (G3DSA:3.60.10.GENE3D); IPR005135 (SUPERFAMILY)
Ha_Unigene573	comp77077_c0_seq3	474	tryptophan--trna mitochondrial-like	gi|357631288|gb|EHJ78877.1|hypothetical protein KGM_10310 [Danaus plexippus]	1.16e-24	0.66	5	P:vasculogenesis; C:mitochondrion; F:tryptophan-tRNA ligase activity; P:tryptophanyl-tRNA aminoacylation; F:ATP binding	EC:6.1.1.2	no IPS match
Ha_Unigene574	comp79542_c0_seq7	523	endonuclease-reverse transcriptase	gi|512906986|ref|XP_004926331.1|PREDICTED: frizzled-5-like [Bombyx mori]	3.04e-16	0.7568	4	F:endonuclease activity; F:RNA-directed DNA polymerase activity; P:RNA-dependent DNA replication; F:RNA binding	EC:2.7.7.49	no IPS match
Ha_Unigene575	comp80077_c0_seq2	218	glutamate receptor interacting protein 1	gi|357621855|gb|EHJ73537.1|putative glutamate receptor interacting protein 1 [Danaus plexippus]	3.05e-39	0.915	2	F:metal ion binding; F:protein binding		G3DSA:2.30.42.10 (GENE3D); IPR001478 (PFAM); IPR001478 (PROSITE_PROFILES); IPR001478 (SUPERFAMILY)
Ha_Unigene576	comp80903_c1_seq2	429	regulatory-associated protein of mtor	gi|357625780|gb|EHJ76100.1|regulatory-associated protein of TOR [Danaus plexippus]	2.39e-16	0.75	2	P:TOR signaling cascade; C:TORC1 complex		no IPS match
Ha_Unigene577	comp84774_c1_seq4	1107	protein artemis-like isoform x2	gi|512889277|ref|XP_004922236.1|PREDICTED: protein artemis-like isoform X2 [Bombyx mori] >gi|512889281|ref|XP_004922237.1| PREDICTED: protein artemis-like isoform X3 [Bombyx mori] >gi|512889285|ref|XP_004922238.1| PREDICTED: protein artemis-like isoform X4 [Bombyx mori]	1.96e-05	0.45	0	-		no IPS match
Ha_Unigene578	comp86889_c0_seq2	371	zinc finger protein 236	gi|357613515|gb|EHJ68557.1|hypothetical protein KGM_03879 [Danaus plexippus]	7.21e-20	0.5625	3	P:cellular response to glucose stimulus; F:nucleic acid binding; F:metal ion binding		IPR015880 (SMART); IPR013087 (G3DSA:3.30.160.GENE3D); PF13465 (PFAM); PTHR24409 (PANTHER); PTHR24409:SF0 (PANTHER); IPR007087 (PROSITE_PATTERNS); IPR007087 (PROSITE_PROFILES); SSF57667 (SUPERFAMILY)
Ha_Unigene579	comp86969_c0_seq3	435	zinc finger protein 208-like	gi|512908479|ref|XP_004926692.1|PREDICTED: zinc finger protein 208-like [Bombyx mori]	4.23e-61	0.5895	1	F:metal ion binding		IPR015880 (SMART); PF12756 (PFAM); PF13894 (PFAM); IPR007087 (PROSITE_PATTERNS); IPR007087 (PROSITE_PATTERNS); IPR007087 (PROSITE_PATTERNS); IPR007087 (PROSITE_PROFILES); IPR007087 (PROSITE_PROFILES)
Ha_Unigene580	comp87260_c1_seq1	321	hypothetical protein EAG_06795	gi|307186738|gb|EFN72188.1|hypothetical protein EAG_06795 [Camponotus floridanus]	2.41e-05	0.55	2	F:nucleic acid binding; F:protein dimerization activity		no IPS match
Ha_Unigene581	comp88827_c0_seq4	226	cysteine-rich venom	gi|268571503|ref|XP_002641066.1|Hypothetical protein CBG22480 [Caenorhabditis briggsae]	2.41e-13	0.587	1	C:extracellular region		IPR002919 (PFAM); G3DSA:2.10.25.10 (GENE3D); PTHR23259 (PANTHER); IPR002919 (SUPERFAMILY)
Ha_Unigene582	comp88996_c0_seq14	226	ankyrin repeat domain protein	gi|190570735|ref|YP_001975093.1|Ankyrin repeat domain protein [Wolbachia endosymbiont of Culex quinquefasciatus Pel] >gi|501458348|ref|WP_012481793.1| Ankyrin repeat domain protein [Wolbachia endosymbiont of Culex quinquefasciatus] >gi|190357007|emb|CAQ54400.1| Ankyrin repeat domain protein [Wolbachia endosymbiont of Culex quinquefasciatus Pel]	3.79e-09	0.64	0	-		no IPS match
Ha_Unigene583	comp89110_c0_seq7	308	muscle m-line assembly protein unc-89-like	gi|512895855|ref|XP_004923772.1|PREDICTED: muscle M-line assembly protein unc-89-like [Bombyx mori]	5.52e-25	0.63	0	-		no IPS match
Ha_Unigene584	comp89110_c0_seq13	260	muscle m-line assembly protein unc-89-like	gi|512895855|ref|XP_004923772.1|PREDICTED: muscle M-line assembly protein unc-89-like [Bombyx mori]	2.79e-22	0.64	0	-		no IPS match
Ha_Unigene585	comp89295_c0_seq19	235	endonuclease-reverse transcriptase	gi|512923073|ref|XP_004930263.1|PREDICTED: craniofacial development protein 2-like [Bombyx mori]	1.31e-08	0.6867	1	F:catalytic activity		no IPS match
Ha_Unigene586	comp89889_c0_seq6	224	patj homolog	gi|512922662|ref|XP_004930171.1|PREDICTED: patj homolog [Bombyx mori]	1.27e-12	0.9195	0	-		SIGNAL_PEPTIDE_N_REGION (PHOBIUS); NON_CYTOPLASMIC_DOMAIN (PHOBIUS); SIGNAL_PEPTIDE (PHOBIUS); SIGNAL_PEPTIDE_C_REGION (PHOBIUS); SIGNAL_PEPTIDE_H_REGION (PHOBIUS); SignalP-noTM (SIGNALP_GRAM_NEGATIVE); SignalP-TM (SIGNALP_GRAM_POSITIVE); SignalP-noTM (SIGNALP_EUK)
Ha_Unigene587	comp89926_c0_seq7	222	adenylate cyclase	gi|512926164|ref|XP_004931017.1|PREDICTED: protein phosphatase PHLPP-like protein-like [Bombyx mori]	9.4e-34	0.641	2	F:catalytic activity; P:metabolic process		IPR001932 (PFAM); IPR001932 (SUPERFAMILY)
Ha_Unigene588	comp114637_c0_seq1	214	protein piwi-like	gi|357625350|gb|EHJ75824.1|aubergine protein [Danaus plexippus]	8.26e-29	0.7235	2	F:nucleic acid binding; F:protein binding		PTHR22892:SF25 (PANTHER); PTHR22892 (PANTHER); IPR003100 (SUPERFAMILY)
Ha_Unigene589	comp1654467_c0_seq1	324	inhibin beta chain-like	gi|357624106|gb|EHJ75002.1|putative activin [Danaus plexippus]	1.17e-19	0.865	2	F:growth factor activity; C:extracellular region		no IPS match
Ha_Unigene590	comp1685943_c0_seq1	337	hypothetical protein KGM_12495	gi|357631190|gb|EHJ78822.1|hypothetical protein KGM_12495 [Danaus plexippus]	1.98e-07	0.655	5	F:RNA binding; F:nucleic acid binding; P:DNA integration; P:RNA-dependent DNA replication; F:RNA-directed DNA polymerase activity		no IPS match
Ha_Unigene591	comp2514789_c0_seq1	214	PREDICTED: uncharacterized protein LOC101744346	gi|512888260|ref|XP_004922057.1|PREDICTED: uncharacterized protein LOC101744346 [Bombyx mori]	6.3e-10	0.6	0	-		no IPS match
Ha_Unigene592	comp2521530_c0_seq1	240	hypothetical protein CAPTEDRAFT_212487	gi|443719260|gb|ELU09529.1|hypothetical protein CAPTEDRAFT_212487 [Capitella teleta]	2.74e-07	0.5629	0	-		no IPS match
Ha_Unigene593	comp2529658_c0_seq1	214	PREDICTED: uncharacterized protein LOC101746714	gi|512914080|ref|XP_004928052.1|PREDICTED: uncharacterized protein LOC101746714 [Bombyx mori]	5.73e-05	0.53	0	-		no IPS match
Ha_Unigene594	comp2537048_c0_seq1	224	PREDICTED: uncharacterized protein LOC101737164	gi|512923191|ref|XP_004930293.1|PREDICTED: uncharacterized protein LOC101737164 [Bombyx mori]	3.18e-33	0.6936	0	-		no IPS match
Ha_Unigene595	comp2581157_c0_seq1	221	hypothetical protein KGM_05793	gi|357614032|gb|EHJ68868.1|hypothetical protein KGM_05793 [Danaus plexippus]	9.52e-21	0.83	0	-		no IPS match
Ha_Unigene596	comp2581997_c0_seq1	458	protein sfi1 homolog	gi|270016838|gb|EFA13284.1|hypothetical protein TcasGA2_TC010304 [Tribolium castaneum]	4.8e-24	0.525	3	F:RNA binding; P:RNA-dependent DNA replication; F:RNA-directed DNA polymerase activity		PTHR19446 (PANTHER)
Ha_Unigene597	comp2709042_c0_seq1	332	enzymatic polyprotein endonuclease reverse	gi|270017072|gb|EFA13518.1|hypothetical protein TcasGA2_TC001491 [Tribolium castaneum]	2.14e-34	0.7465	3	F:RNA-directed DNA polymerase activity; P:RNA-dependent DNA replication; F:RNA binding	EC:2.7.7.49	PTHR10178 (PANTHER); SSF56672 (SUPERFAMILY)
Ha_Unigene598	comp3083319_c0_seq1	415	reverse partial	gi|326578593|gb|ADZ95867.1|reverse transcriptase, partial [Coenonympha glycerion]	3.31e-51	0.678	3	F:RNA-directed DNA polymerase activity; P:RNA-dependent DNA replication; F:RNA binding	EC:2.7.7.49	IPR000477 (PFAM); PTHR19446 (PANTHER); IPR000477 (PROSITE_PROFILES); SSF56672 (SUPERFAMILY)
Ha_Unigene599	comp3153693_c0_seq1	272	olfactory receptor 12	gi|162462502|ref|NP_001104828.1|olfactory receptor 25 [Bombyx mori] >gi|152963587|tpg|DAA05983.1| TPA_exp: odorant receptor 25 [Bombyx mori]	7.28e-13	0.67	1	P:sensory perception of smell		no IPS match
Ha_Unigene600	comp3235048_c0_seq1	222	sh2 domain-containing protein 3c-like	gi|512935166|ref|XP_004933208.1|PREDICTED: SH2 domain-containing protein 3C-like [Bombyx mori]	3.15e-21	0.755	3	F:guanyl-nucleotide exchange factor activity; C:intracellular; P:small GTPase mediated signal transduction		no IPS match
Ha_Unigene601	comp4049748_c0_seq1	338	orf	gi|15150419|gb|AAK84933.1|SD02026p [Drosophila melanogaster]	4.17e-34	0.6465	3	F:metal ion binding; F:nucleic acid binding; P:DNA integration		G3DSA:3.30.420.10 (GENE3D); IPR001584 (PFAM); PTHR10178 (PANTHER); IPR001584 (PROSITE_PROFILES); IPR012337 (SUPERFAMILY)
Ha_Unigene602	comp4053330_c0_seq1	202	transmembrane and tpr repeat-containing protein 1-like	gi|512914385|ref|XP_004928129.1|PREDICTED: transmembrane and TPR repeat-containing protein 1-like [Bombyx mori]	1.26e-08	0.825	0	-		TRANSMEMBRANE (PHOBIUS); NON_CYTOPLASMIC_DOMAIN (PHOBIUS); CYTOPLASMIC_DOMAIN (PHOBIUS); TMhelix (TMHMM)
Ha_Unigene603	comp7745_c0_seq1	216	frazzled protein	gi|357618873|gb|EHJ71679.1|hypothetical protein KGM_13970 [Danaus plexippus]	1.46e-20	0.683	32	F:repressing transcription factor binding; P:salivary gland boundary specification; P:regulation of dendrite development; P:dendrite guidance; P:glial cell migration; P:R3/R4 cell fate commitment; C:axon; P:collateral sprouting of injured axon; F:RNA polymerase II core promoter proximal region sequence-specific DNA binding transcription factor activity involved in positive regulation of transcrip…		no IPS match
Ha_Unigene604	comp17208_c0_seq1	247	dynein heavy chain axonemal-like	gi|357627418|gb|EHJ77113.1|hypothetical protein KGM_11827 [Danaus plexippus]	2.61e-42	0.7855	11	C:cilium; C:axonemal dynein complex; P:carbohydrate derivative metabolic process; P:phosphate-containing compound metabolic process; F:microtubule motor activity; P:organophosphate metabolic process; P:ciliary or bacterial-type flagellar motility; P:single-organism metabolic process; P:microtubule-based movement; C:cytoplasmic part; F:ATP binding		IPR004273 (PFAM); IPR026983 (PANTHER); PTHR10676:SF138 (PANTHER)
Ha_Unigene605	comp17211_c0_seq1	243	laminin subunit alpha-1-like	gi|512919213|ref|XP_004929320.1|PREDICTED: laminin subunit alpha-2-like [Bombyx mori]	4.27e-35	0.5765	7	P:response to anesthetic; P:motor neuron axon guidance; P:maintenance of epithelial cell apical/basal polarity; P:defasciculation of motor neuron axon; P:positive regulation of semaphorin-plexin signaling pathway; C:proteinaceous extracellular matrix; C:lipid particle		IPR002049 (PFAM); G3DSA:2.10.25.10 (GENE3D); IPR002049 (PROSITE_PATTERNS); IPR002049 (PROSITE_PROFILES); SSF57196 (SUPERFAMILY)
Ha_Unigene606	comp20200_c0_seq2	328	reverse transcriptase-like protein	gi|169218417|gb|ACA50099.1|reverse transcriptase-like protein [Ectropis obliqua]	0.000476	0.63	5	F:RNA binding; F:nucleic acid binding; P:RNA-dependent DNA replication; F:zinc ion binding; F:RNA-directed DNA polymerase activity		no IPS match
Ha_Unigene607	comp23798_c1_seq1	299	gag polymerase env	gi|391324997|ref|XP_003737027.1|PREDICTED: uncharacterized protein LOC100906527 [Metaseiulus occidentalis]	3.16e-30	0.621	7	F:RNA binding; F:nucleic acid binding; P:DNA integration; P:RNA-dependent DNA replication; F:zinc ion binding; C:nucleus; F:RNA-directed DNA polymerase activity		PTHR10178 (PANTHER); SSF56672 (SUPERFAMILY)
Ha_Unigene608	comp28370_c0_seq1	214	laminin subunit alpha-like	gi|512928535|ref|XP_004931602.1|PREDICTED: laminin subunit alpha-like [Bombyx mori]	3.74e-23	0.695	0	-		no IPS match
Ha_Unigene609	comp48947_c1_seq1	344	trypsin-like serine protease	gi|3153853|gb|AAC36247.1|trypsin [Plodia interpunctella] >gi|3153855|gb|AAC36248.1| trypsin [Plodia interpunctella]	2.37e-17	0.824	3	C:extracellular space; P:proteolysis; F:serine-type endopeptidase activity	EC:3.4.21.0	G3DSA:2.40.10.10 (GENE3D); IPR001254 (PFAM); PTHR24276 (PANTHER); IPR001254 (PROSITE_PROFILES); IPR009003 (SUPERFAMILY); TMhelix (TMHMM)
Ha_Unigene610	comp51256_c0_seq1	243	cytochrome oxidase subunit i	gi|480358897|gb|AGJ83983.1|cytochrome oxidase subunit I, partial (mitochondrion) [Acanthocinus aedilis]	2.35e-31	0.812	10	P:aerobic respiration; C:mitochondrial inner membrane; C:respiratory chain; F:electron carrier activity; F:iron ion binding; P:oxidative phosphorylation; F:heme binding; C:integral to membrane; P:electron transport chain; F:cytochrome-c oxidase activity	EC:1.9.3.1	no IPS match
Ha_Unigene611	comp54754_c0_seq1	326	endonuclease-reverse transcriptase	gi|357627125|gb|EHJ76922.1|endonuclease-reverse transcriptase [Danaus plexippus]	4.25e-05	0.63	4	F:RNA binding; P:RNA-dependent DNA replication; F:endonuclease activity; F:RNA-directed DNA polymerase activity		no IPS match
Ha_Unigene612	comp58328_c0_seq1	339	enzymatic polyprotein endonuclease reverse	gi|13527857|gb|AAD14015.2|S68526_1pol polyprotein [Drosophila melanogaster]	1.43e-10	0.564	8	F:nucleic acid binding; P:DNA integration; F:RNA binding; F:nucleotidyltransferase activity; F:transferase activity; P:RNA-dependent DNA replication; F:endonuclease activity; F:RNA-directed DNA polymerase activity		no IPS match
Ha_Unigene613	comp59667_c0_seq1	202	conserved oligomeric golgi complex subunit 3-like	gi|357608833|gb|EHJ66179.1|hypothetical protein KGM_13703 [Danaus plexippus]	6.5e-32	0.887	10	F:protein transporter activity; C:Golgi membrane; P:neurogenesis; P:male meiosis cytokinesis; P:intra-Golgi vesicle-mediated transport; C:Golgi transport complex; P:ER to Golgi vesicle-mediated transport; C:cis-Golgi network; P:intracellular protein transport; P:dsRNA transport		IPR007265 (PANTHER)
Ha_Unigene614	comp74437_c0_seq1	424	PREDICTED: uncharacterized protein LOC101738890	gi|512915372|ref|XP_004928373.1|PREDICTED: uncharacterized protein LOC101738890 [Bombyx mori]	1.51e-32	0.6133	0	-		no IPS match
Ha_Unigene615	comp76233_c0_seq1	232	spermine oxidase-like	gi|512889701|ref|XP_004922349.1|PREDICTED: spermine oxidase-like [Bombyx mori]	0.000577	0.7	0	-		no IPS match
Ha_Unigene616	comp77001_c0_seq3	224	PREDICTED: uncharacterized protein LOC101738574	gi|512910556|ref|XP_004927201.1|PREDICTED: uncharacterized protein LOC101738574 [Bombyx mori]	8.81e-16	0.729	2	F:zinc ion binding; F:nucleic acid binding		no IPS match
Ha_Unigene617	comp77760_c0_seq1	233	proteasome-associated protein ecm29 homolog	gi|512910450|ref|XP_004927174.1|PREDICTED: proteasome-associated protein ECM29 homolog [Bombyx mori]	1.1e-14	0.74	0	-		CYTOPLASMIC_DOMAIN (PHOBIUS); NON_CYTOPLASMIC_DOMAIN (PHOBIUS); TRANSMEMBRANE (PHOBIUS)
Ha_Unigene618	comp78754_c0_seq5	501	zinc finger protein 721 isoform 1	gi|357619416|gb|EHJ71999.1|putative Zinc finger protein 543 [Danaus plexippus]	1.55e-14	0.703	2	F:nucleic acid binding; F:metal ion binding		no IPS match
Ha_Unigene619	comp79105_c0_seq2	398	spermine oxidase	gi|357619440|gb|EHJ72015.1|peroxisomal N1-acetyl-spermine/spermidine oxidase [Danaus plexippus]	9.7e-37	0.593	2	P:oxidation-reduction process; F:oxidoreductase activity		IPR002937 (PFAM); G3DSA:3.90.660.10 (GENE3D); PTHR10742:SF22 (PANTHER); PTHR10742 (PANTHER); SSF51905 (SUPERFAMILY); SSF54373 (SUPERFAMILY)
Ha_Unigene620	comp82267_c0_seq1	917	hypothetical protein KGM_01763	gi|357605833|gb|EHJ64791.1|hypothetical protein KGM_01763 [Danaus plexippus]	2.53e-22	0.6721	0	-		no IPS match
Ha_Unigene621	comp82700_c0_seq1	211	eukaryotic translation initiation factor 4 gamma	gi|357619317|gb|EHJ71941.1|hypothetical protein KGM_01293 [Danaus plexippus]	1.47e-10	0.7363	3	P:RNA metabolic process; F:RNA binding; F:DNA binding		no IPS match
Ha_Unigene622	comp82736_c0_seq6	605	modifier of mdg4	gi|357615241|gb|EHJ69546.1|hypothetical protein KGM_05403 [Danaus plexippus]	7.69e-07	0.5667	0	-		no IPS match
Ha_Unigene623	comp82991_c1_seq3	643	caseinolytic peptidase b protein homolog	gi|357613731|gb|EHJ68690.1|hypothetical protein KGM_13300 [Danaus plexippus]	1.61e-71	0.7545	3	F:nucleoside-triphosphatase activity; F:ATP binding; F:lysophospholipase activity	EC:3.6.1.15; EC:3.1.1.5	no IPS match
Ha_Unigene624	comp85014_c0_seq3	248	cytochrome p450	gi|399108387|gb|AFP20601.1|cytochrome CYP367A6 [Spodoptera littoralis]	3.96e-34	0.64	4	F:iron ion binding; F:heme binding; F:oxidoreductase activity, acting on paired donors, with incorporation or reduction of molecular oxygen; P:oxidation-reduction process		IPR001128 (G3DSA:1.10.630.GENE3D); IPR001128 (SUPERFAMILY)
Ha_Unigene625	comp85263_c0_seq2	216	seminal fluid protein cssfp010	gi|364023569|gb|AEW46859.1|seminal fluid protein CSSFP010 [Chilo suppressalis]	1.99e-09	0.774	2	P:oxidation-reduction process; F:oxidoreductase activity		no IPS match
Ha_Unigene626	comp86140_c0_seq2	310	crossover junction endonuclease eme1-like	gi|512917917|ref|XP_004929005.1|PREDICTED: crossover junction endonuclease EME1-like [Bombyx mori]	3.93e-09	0.82	0	-		no IPS match
Ha_Unigene627	comp86366_c0_seq2	233	hypothetical protein KGM_21537	gi|357628927|gb|EHJ78026.1|hypothetical protein KGM_21537 [Danaus plexippus]	5.62e-11	0.955	0	-		no IPS match
Ha_Unigene628	comp89318_c0_seq2	267	zinc finger protein 154	gi|512910234|ref|XP_004927118.1|PREDICTED: zinc finger and SCAN domain-containing protein 12-like [Bombyx mori]	3.56e-28	0.6785	4	P:transcription, DNA-dependent; F:nucleic acid binding; C:nucleus; F:zinc ion binding		CYTOPLASMIC_DOMAIN (PHOBIUS); NON_CYTOPLASMIC_DOMAIN (PHOBIUS); TRANSMEMBRANE (PHOBIUS); TMhelix (TMHMM)
Ha_Unigene629	comp89531_c0_seq2	408	carboxyl choline esterase cce016b	gi|257480033|gb|ACV60230.1|antennal esterase CXE3 [Spodoptera littoralis]	6.64e-13	0.6271	2	F:hydrolase activity; F:cholinesterase activity		G3DSA:3.40.50.1820 (GENE3D)
Ha_Unigene630	comp89917_c1_seq15	719	fnbp4 protein	gi|357623281|gb|EHJ74504.1|putative FNBP4 protein [Danaus plexippus]	8.12e-06	0.455	0	-		no IPS match
Ha_Unigene631	comp89926_c0_seq13	253	adenylate cyclase	gi|332030535|gb|EGI70223.1|Protein phosphatase PHLPP-like protein [Acromyrmex echinatior]	9.67e-22	0.668	1	F:protein binding		G3DSA:3.80.10.10 (GENE3D); IPR001611 (PFAM); PTHR23155:SF18 (PANTHER); PTHR23155 (PANTHER); SSF52058 (SUPERFAMILY)
Ha_Unigene632	comp90268_c0_seq4	207	atp-dependent rna helicase	gi|357630514|gb|EHJ78575.1|ATP-dependent RNA helicase [Danaus plexippus]	4.22e-36	0.9585	5	F:nucleic acid binding; P:GPI anchor biosynthetic process; F:ATP-dependent helicase activity; F:transferase activity, transferring hexosyl groups; F:ATP binding	EC:2.4.1.0	IPR001650 (PFAM); PTHR18934 (PANTHER); PTHR18934:SF68 (PANTHER); IPR027417 (SUPERFAMILY)
Ha_Unigene633	comp90347_c0_seq27	243	aminopeptidase n-7	gi|170791083|gb|ACA35024.1|aminopeptidase N-7 [Helicoverpa armigera]	3.53e-46	0.78	4	F:metallopeptidase activity; P:proteolysis; F:zinc ion binding; F:aminopeptidase activity	EC:3.4.11.0	no IPS match
Ha_Unigene634	comp90677_c0_seq9	201	smad nuclear interacting protein	gi|512905564|ref|XP_004925976.1|PREDICTED: kanadaptin-like [Bombyx mori]	1.77e-34	0.737	1	F:anion exchanger adaptor activity		IPR000253 (PFAM); IPR000253 (G3DSA:2.60.200.GENE3D); PTHR23308:SF2 (PANTHER); PTHR23308 (PANTHER); IPR000253 (PROSITE_PROFILES); IPR008984 (SUPERFAMILY)
Ha_Unigene635	comp90956_c0_seq12	214	cell division cycle 25	gi|215422463|dbj|BAG85353.1|cdc25 [Bombyx mori]	1.21e-18	0.7715	5	F:protein tyrosine phosphatase activity; C:intracellular; P:peptidyl-tyrosine dephosphorylation; P:cell division; P:M phase of mitotic cell cycle	EC:3.1.3.48	IPR000751 (PRINTS); IPR001763 (PFAM); IPR001763 (G3DSA:3.40.250.GENE3D); PTHR10828 (PANTHER); PTHR10828:SF17 (PANTHER); IPR001763 (SUPERFAMILY)
Ha_Unigene636	comp791805_c0_seq1	371	unnamed protein product	gi|300121038|emb|CBK21420.2|unnamed protein product [Blastocystis hominis]	0.000327	0.65	0	-		no IPS match
Ha_Unigene637	comp1195566_c0_seq1	363	gas vesicle protein t	gi|443713920|gb|ELU06533.1|hypothetical protein CAPTEDRAFT_1382 [Capitella teleta]	2.27e-08	0.529	12	F:molecular_function; P:biological_process; C:cellular_component; F:RNA binding; P:RNA metabolic process; F:DNA binding; F:metal ion binding; P:metal ion transport; F:phospholipid binding; P:proteolysis; F:hydrolase activity; F:dipeptidase activity		Coil (COILS)
Ha_Unigene638	comp1354237_c0_seq1	250	hypothetical protein KGM_16059	gi|357622695|gb|EHJ74117.1|hypothetical protein KGM_16059 [Danaus plexippus]	8.84e-15	0.585	0	-		no IPS match
Ha_Unigene639	comp1358731_c0_seq1	295	atp synthase f0 subunit 6	gi|428673753|gb|AFZ40836.1|ATP synthase F0 subunit 6 (mitochondrion) [Monochamus alternatus]	4.16e-37	0.9145	4	F:hydrogen ion transmembrane transporter activity; C:mitochondrial inner membrane; P:ATP synthesis coupled proton transport; C:proton-transporting ATP synthase complex, coupling factor F(o)		no IPS match
Ha_Unigene640	comp1426654_c0_seq1	245	egg-specific protein precursor	gi|357619188|gb|EHJ71865.1|lipase 3 [Danaus plexippus]	1.46e-08	0.6785	2	F:hydrolase activity; P:lipid metabolic process		G3DSA:3.40.50.1820 (GENE3D); IPR006693 (PFAM); PTHR11005 (PANTHER)
Ha_Unigene641	comp1470653_c0_seq1	319	sperm associated antigen 17	gi|357614855|gb|EHJ69328.1|putative sperm associated antigen 17 [Danaus plexippus]	3.51e-31	0.78	0	-		no IPS match
Ha_Unigene642	comp1484986_c0_seq1	265	rrna intron-encoded homing endonuclease	gi|321449222|gb|EFX61784.1|hypothetical protein DAPPUDRAFT_68692 [Daphnia pulex]	1.49e-28	0.796	1	F:endonuclease activity		no IPS match
Ha_Unigene643	comp1636579_c0_seq1	450	retrovirus-related pol polyprotein from transposon 412	gi|13527857|gb|AAD14015.2|S68526_1pol polyprotein [Drosophila melanogaster]	1.05e-15	0.548	11	F:RNA binding; F:nucleic acid binding; F:nucleotidyltransferase activity; F:transferase activity; P:DNA integration; P:RNA-dependent DNA replication; F:endonuclease activity; F:RNA-directed DNA polymerase activity; P:proteolysis; F:aspartic-type endopeptidase activity; C:membrane		no IPS match
Ha_Unigene644	comp1639211_c0_seq1	290	hypothetical protein KGM_11084	gi|357609859|gb|EHJ66719.1|hypothetical protein KGM_11084 [Danaus plexippus]	3.03e-53	0.8425	1	P:neurogenesis		PTHR20992:SF9 (PANTHER); PTHR20992 (PANTHER); TRANSMEMBRANE (PHOBIUS); NON_CYTOPLASMIC_DOMAIN (PHOBIUS); CYTOPLASMIC_DOMAIN (PHOBIUS); TMhelix (TMHMM)
Ha_Unigene645	comp1875345_c0_seq1	257	enzymatic polyprotein endonuclease reverse	gi|270017072|gb|EFA13518.1|hypothetical protein TcasGA2_TC001491 [Tribolium castaneum]	3.67e-11	0.5765	2	F:catalytic activity; F:nucleic acid binding		G3DSA:3.30.420.10 (GENE3D); IPR012337 (SUPERFAMILY)
Ha_Unigene646	comp1875996_c0_seq1	372	protein dok-7	gi|512908355|ref|XP_004926661.1|PREDICTED: uncharacterized protein LOC101738302 [Bombyx mori]	6.95e-62	0.606	2	F:phospholipid binding; F:insulin receptor binding		IPR011993 (G3DSA:2.30.29.GENE3D); SSF50729 (SUPERFAMILY)
Ha_Unigene647	comp1898272_c0_seq1	329	hypothetical protein EAI_09775	gi|307192583|gb|EFN75771.1|hypothetical protein EAI_09775 [Harpegnathos saltator]	0.000244	0.688	0	-		no IPS match
Ha_Unigene648	comp1966769_c0_seq1	259	protein	gi|512910373|ref|XP_004927156.1|PREDICTED: uncharacterized protein LOC101741528 [Bombyx mori]	9.4e-19	0.6495	1	F:catalytic activity		SIGNAL_PEPTIDE_N_REGION (PHOBIUS); NON_CYTOPLASMIC_DOMAIN (PHOBIUS); SIGNAL_PEPTIDE_C_REGION (PHOBIUS); SIGNAL_PEPTIDE (PHOBIUS); SIGNAL_PEPTIDE_H_REGION (PHOBIUS)
Ha_Unigene649	comp2007343_c0_seq1	222	transposable element tc3 transposase	gi|478254476|gb|ENN74725.1|hypothetical protein YQE_08692, partial [Dendroctonus ponderosae]	1.44e-11	0.547	6	F:transposase activity; F:nucleic acid binding; P:DNA integration; P:transposition, DNA-mediated; F:zinc ion binding; F:DNA binding		PTHR23022 (PANTHER); PTHR23022:SF19 (PANTHER)
Ha_Unigene650	comp2124144_c0_seq1	201	copiatype polyprotein	gi|325177047|emb|CCA21002.1|copiatype polyprotein putative [Albugo laibachii Nc14]	8.26e-13	0.7135	2	F:nucleic acid binding; F:ion binding		PTHR11439 (PANTHER); PTHR11439:SF127 (PANTHER)
Ha_Unigene651	comp2124588_c0_seq1	215	hypothetical protein KGM_11978	gi|357624872|gb|EHJ75485.1|hypothetical protein KGM_11978 [Danaus plexippus]	1.29e-06	0.78	0	-		no IPS match
Ha_Unigene652	comp2127223_c0_seq1	221	hypothetical protein KGM_16001	gi|357610992|gb|EHJ67258.1|hypothetical protein KGM_16001 [Danaus plexippus]	5.2e-10	0.4933	3	F:RNA binding; P:RNA-dependent DNA replication; F:RNA-directed DNA polymerase activity		no IPS match
Ha_Unigene653	comp2137530_c0_seq1	238	reverse partial	gi|326578456|gb|ADZ95813.1|reverse transcriptase, partial [Agrotis exclamationis]	4.35e-24	0.779	3	F:RNA-directed DNA polymerase activity; P:RNA-dependent DNA replication; F:RNA binding	EC:2.7.7.49	no IPS match
Ha_Unigene654	comp2205407_c0_seq1	428	bel12_ag transposon polyprotein	gi|307188454|gb|EFN73205.1|hypothetical protein EAG_06719 [Camponotus floridanus]	6.99e-13	0.554	1	F:binding		no IPS match
Ha_Unigene655	comp2514629_c0_seq1	288	hypothetical protein EAI_06863	gi|307191652|gb|EFN75127.1|hypothetical protein EAI_06863 [Harpegnathos saltator]	2.65e-05	0.5867	2	F:nuclease activity; F:DNA binding		IPR011604 (G3DSA:3.90.320.GENE3D)
Ha_Unigene656	comp2527138_c0_seq1	202	cuticle protein cph41	gi|512896112|ref|XP_004923832.1|PREDICTED: titin-like [Bombyx mori]	1.5e-17	0.8233	3	C:chromosome, centromeric region; P:mitosis; C:nucleus		no IPS match
Ha_Unigene657	comp2587280_c0_seq1	211	circadian clock-controlled	gi|512886260|ref|XP_004921729.1|PREDICTED: circadian clock-controlled protein-like [Bombyx mori]	3.51e-09	0.58	0	-		IPR010562 (PFAM)
Ha_Unigene658	comp2703994_c0_seq1	307	hypothetical protein KGM_01043	gi|357616593|gb|EHJ70275.1|hypothetical protein KGM_01043 [Danaus plexippus]	7.85e-14	0.57	0	-		no IPS match
Ha_Unigene659	comp2784865_c0_seq1	301	PREDICTED: uncharacterized protein LOC101746761	gi|512908271|ref|XP_004926640.1|PREDICTED: uncharacterized protein LOC101746761 [Bombyx mori]	0.00014	0.6875	1	F:DNA binding		no IPS match
Ha_Unigene660	comp3062866_c0_seq1	270	PREDICTED: uncharacterized protein LOC101744741, partial	gi|512895591|ref|XP_004923709.1|PREDICTED: uncharacterized protein LOC101744741, partial [Bombyx mori]	2.03e-07	0.59	0	-		IPR013083 (G3DSA:3.30.40.GENE3D); IPR011011 (SUPERFAMILY)
Ha_Unigene661	comp3077676_c0_seq1	201	chymotrypsin-like elastase family member 2a	gi|345493431|ref|XP_001605646.2|PREDICTED: chymotrypsin-like elastase family member 2A [Nasonia vitripennis]	2.11e-23	0.7985	2	F:serine-type endopeptidase activity; P:proteolysis	EC:3.4.21.0	G3DSA:2.40.10.10 (GENE3D); IPR001254 (PFAM); PTHR24258 (PANTHER); PTHR24258:SF33 (PANTHER); IPR018114 (PROSITE_PATTERNS); IPR001254 (PROSITE_PROFILES); IPR009003 (SUPERFAMILY)
Ha_Unigene662	comp3085905_c0_seq1	232	mitochondrial import inner membrane translocase subunit tim22	gi|475596106|gb|EMT23267.1|Mitochondrial import inner membrane translocase subunit TIM22 [Aegilops tauschii]	2.17e-19	0.9055	2	P:embryo development ending in seed dormancy; C:integral to membrane		IPR003397 (PFAM); PTHR14110 (PANTHER); PTHR14110:SF0 (PANTHER); TMhelix (TMHMM)
Ha_Unigene663	comp3088981_c0_seq1	224	seminal fluid protein hacp038	gi|357612266|gb|EHJ67889.1|hypothetical protein KGM_14776 [Danaus plexippus]	1.27e-19	0.554	1	F:catalytic activity		G3DSA:2.40.10.10 (GENE3D); IPR009003 (SUPERFAMILY)
Ha_Unigene664	comp3124211_c0_seq1	226	cytochrome p450	gi|399108389|gb|AFP20602.1|cytochrome CYP340K4 [Spodoptera littoralis]	4.03e-18	0.6129	8	F:metal ion binding; P:oxidation-reduction process; F:oxidoreductase activity, acting on paired donors, with incorporation or reduction of molecular oxygen; F:heme binding; F:oxidoreductase activity; F:electron carrier activity; F:iron ion binding; F:monooxygenase activity		no IPS match
Ha_Unigene665	comp3151928_c0_seq1	250	rna-binding protein 33-like	gi|512916376|ref|XP_004928626.1|PREDICTED: RNA-binding protein 33-like [Bombyx mori]	1.46e-21	0.5765	3	C:extracellular region; P:chitin metabolic process; F:chitin binding		IPR002557 (SMART); IPR002557 (PFAM); IPR002557 (G3DSA:2.170.140.GENE3D); IPR002557 (PROSITE_PROFILES); IPR002557 (SUPERFAMILY)
Ha_Unigene666	comp3158299_c0_seq1	274	endonuclease-reverse transcriptase	gi|512909093|ref|XP_004926838.1|PREDICTED: uncharacterized protein LOC101745906 [Bombyx mori]	1.8e-25	0.5622	4	F:RNA binding; P:RNA-dependent DNA replication; F:endonuclease activity; F:RNA-directed DNA polymerase activity		no IPS match
Ha_Unigene667	comp3982494_c0_seq1	212	ap-like endonuclease reverse transcriptase	gi|449679537|ref|XP_004209356.1|PREDICTED: uncharacterized protein LOC101235773 [Hydra magnipapillata]	8.21e-10	0.612	4	F:RNA binding; P:RNA-dependent DNA replication; F:RNA-directed DNA polymerase activity; F:endonuclease activity		no IPS match
Ha_Unigene668	comp3999879_c0_seq1	201	- glutaredoxin subgroup i	gi|194295632|gb|ACF40843.1|glutaredoxin [Triticum aestivum]	3.69e-15	0.9083	5	P:cell redox homeostasis; P:electron transport chain; C:cytoplasm; F:electron carrier activity; F:protein disulfide oxidoreductase activity		IPR012336 (G3DSA:3.40.30.GENE3D)
Ha_Unigene669	comp4003972_c0_seq1	264	52 kda repressor of the inhibitor of the protein kinase-like	gi|307173367|gb|EFN64340.1|52 kDa repressor of the inhibitor of the protein kinase [Camponotus floridanus]	1.13e-22	0.737	1	F:binding		no IPS match
Ha_Unigene670	comp4019863_c0_seq1	202	PREDICTED: uncharacterized protein LOC101738215	gi|512912543|ref|XP_004927681.1|PREDICTED: uncharacterized protein LOC101738215 [Bombyx mori]	6.99e-12	0.63	0	-		IPR010512 (PFAM)
Ha_Unigene671	comp4035847_c0_seq1	229	rna-directed dna polymerase from mobile element jockey-like	gi|328707593|ref|XP_003243439.1|PREDICTED: RNA-directed DNA polymerase from mobile element jockey-like [Acyrthosiphon pisum]	7.03e-08	0.5945	5	F:RNA binding; F:nucleic acid binding; P:RNA-dependent DNA replication; F:zinc ion binding; F:RNA-directed DNA polymerase activity		no IPS match
Ha_Unigene672	comp4080320_c0_seq1	233	hypothetical protein KGM_02664	gi|357620659|gb|EHJ72776.1|hypothetical protein KGM_02664 [Danaus plexippus]	6.88e-20	0.75	0	-		no IPS match
Ha_Unigene673	comp4116515_c0_seq1	251	bel12_ag transposon polyprotein	gi|512893140|ref|XP_004923107.1|PREDICTED: uncharacterized protein LOC101745853 [Bombyx mori]	1.27e-30	0.684	1	F:binding		IPR005312 (PFAM); PTHR22954:SF0 (PANTHER); PTHR22954 (PANTHER)
Ha_Unigene674	comp4121922_c0_seq1	284	bel12_ag transposon polyprotein	gi|270016777|gb|EFA13223.1|hypothetical protein TcasGA2_TC010712 [Tribolium castaneum]	6.12e-22	0.5725	3	P:macromolecule metabolic process; P:primary metabolic process; F:nucleic acid binding		G3DSA:3.30.420.10 (GENE3D); PTHR22955:SF1 (PANTHER); PTHR22955 (PANTHER); SIGNAL_PEPTIDE_N_REGION (PHOBIUS); SIGNAL_PEPTIDE_C_REGION (PHOBIUS); NON_CYTOPLASMIC_DOMAIN (PHOBIUS); SIGNAL_PEPTIDE (PHOBIUS); SIGNAL_PEPTIDE_H_REGION (PHOBIUS); SignalP-noTM (SIGNALP_GRAM_NEGATIVE); IPR012337 (SUPERFAMILY)
Ha_Unigene675	comp5740430_c0_seq1	203	rna-directed dna polymerase from mobile element jockey-like	gi|312176568|gb|ADQ39110.1|putative cytochrome P-450 [Brachionus ibericus]	1.17e-08	0.689	3	F:RNA binding; P:RNA-dependent DNA replication; F:RNA-directed DNA polymerase activity		IPR000477 (PFAM); IPR000477 (PROSITE_PROFILES)
Ha_Unigene676	comp207_c0_seq2	504	hypothetical protein KGM_05386	gi|357615248|gb|EHJ69553.1|hypothetical protein KGM_05386 [Danaus plexippus]	0.000391	0.525	0	-		no IPS match
Ha_Unigene677	comp6541_c0_seq1	407	irregular chiasm c-roughest	gi|357601945|gb|EHJ63201.1|putative nephrin [Danaus plexippus]	1.32e-58	0.7345	11	C:integral to membrane; P:homophilic cell adhesion; C:cell-cell adherens junction; P:compound eye retinal cell programmed cell death; P:regulation of striated muscle tissue development; F:PDZ domain binding; P:lateral inhibition; P:axonogenesis; P:myoblast fusion; C:apical part of cell; C:plasma membrane		IPR003599 (SMART); IPR013783 (G3DSA:2.60.40.GENE3D); PF13895 (PFAM); PTHR11640:SF3 (PANTHER); PTHR11640 (PANTHER); IPR007110 (PROSITE_PROFILES); SSF48726 (SUPERFAMILY)
Ha_Unigene678	comp11557_c0_seq1	293	PREDICTED: uncharacterized protein LOC101736405	gi|512911048|ref|XP_004927320.1|PREDICTED: uncharacterized protein LOC101736405 [Bombyx mori]	3.37e-06	0.56	0	-		no IPS match
Ha_Unigene679	comp12266_c0_seq1	308	hypothetical protein NEMVEDRAFT_v1g73861	gi|156341206|ref|XP_001620688.1|hypothetical protein NEMVEDRAFT_v1g73861 [Nematostella vectensis] >gi|156205908|gb|EDO28588.1| predicted protein [Nematostella vectensis]	0.000217	0.45	0	-		NON_CYTOPLASMIC_DOMAIN (PHOBIUS); CYTOPLASMIC_DOMAIN (PHOBIUS); TRANSMEMBRANE (PHOBIUS); TMhelix (TMHMM)
Ha_Unigene680	comp14375_c0_seq1	268	protein	gi|357621647|gb|EHJ73416.1|putative pol-like protein [Danaus plexippus]	2.59e-20	0.58	5	F:RNA binding; F:nucleic acid binding; P:RNA-dependent DNA replication; F:ribonuclease H activity; F:RNA-directed DNA polymerase activity		no IPS match
Ha_Unigene681	comp29660_c0_seq1	387	hypothetical protein KGM_15345	gi|357614070|gb|EHJ68887.1|hypothetical protein KGM_15345 [Danaus plexippus]	1.46e-08	0.85	0	-		no IPS match
Ha_Unigene682	comp37695_c0_seq1	611	similar to CG2519	gi|261335935|emb|CBH09249.1|similar to CG2519 [Heliconius melpomene]	3.51e-78	0.6195	0	-		no IPS match
Ha_Unigene683	comp48187_c0_seq1	299	hypothetical protein KGM_19866	gi|357607701|gb|EHJ65643.1|hypothetical protein KGM_19866 [Danaus plexippus]	1.41e-12	0.9	0	-		no IPS match
Ha_Unigene684	comp50240_c0_seq2	287	PREDICTED: uncharacterized protein LOC101744778	gi|512888650|ref|XP_004922121.1|PREDICTED: uncharacterized protein LOC101744778 [Bombyx mori]	1.47e-10	0.525	0	-		IPR008042 (PFAM)
Ha_Unigene685	comp58301_c0_seq1	288	hypothetical protein KGM_01708	gi|357615566|gb|EHJ69723.1|hypothetical protein KGM_01708 [Danaus plexippus]	7.62e-12	0.77	0	-		no IPS match
Ha_Unigene686	comp66198_c0_seq1	263	PREDICTED: uncharacterized protein LOC101737263	gi|512920875|ref|XP_004929742.1|PREDICTED: uncharacterized protein LOC101737263 [Bombyx mori]	6.59e-07	0.58	0	-		no IPS match
Ha_Unigene687	comp67505_c1_seq1	692	reverse partial	gi|512915562|ref|XP_004928419.1|PREDICTED: uncharacterized protein LOC101746992 [Bombyx mori]	2.91e-77	0.6335	3	F:RNA-directed DNA polymerase activity; P:RNA-dependent DNA replication; F:RNA binding		IPR000477 (PFAM); PTHR19446 (PANTHER); IPR000477 (PROSITE_PROFILES); SSF56672 (SUPERFAMILY)
Ha_Unigene688	comp71238_c0_seq1	441	reverse transcriptase	gi|512914080|ref|XP_004928052.1|PREDICTED: uncharacterized protein LOC101746714 [Bombyx mori]	1.4e-06	0.54	3	F:RNA binding; P:RNA-dependent DNA replication; F:RNA-directed DNA polymerase activity		no IPS match
Ha_Unigene689	comp72087_c1_seq1	313	hypothetical protein KGM_07808	gi|357626651|gb|EHJ76669.1|hypothetical protein KGM_07808 [Danaus plexippus]	3.15e-17	0.6	0	-		no IPS match
Ha_Unigene690	comp74005_c0_seq1	226	heat repeat-containing protein 5b-like	gi|512927699|ref|XP_004931400.1|PREDICTED: HEAT repeat-containing protein 5B-like [Bombyx mori]	1.18e-25	0.695	0	-		no IPS match
Ha_Unigene691	comp74531_c0_seq1	206	chymotrypsin-like proteinase	gi|304443641|gb|ACR16006.2|serine protease 43 [Mamestra configurata]	7.86e-21	0.8015	2	F:serine-type endopeptidase activity; P:proteolysis	EC:3.4.21.0	G3DSA:2.40.10.10 (GENE3D); IPR001254 (PFAM); PTHR24260 (PANTHER); IPR009003 (SUPERFAMILY); TMhelix (TMHMM)
Ha_Unigene692	comp76304_c0_seq2	246	aldo-ketose reductase 1	gi|364023569|gb|AEW46859.1|seminal fluid protein CSSFP010 [Chilo suppressalis]	2.95e-10	0.785	2	P:oxidation-reduction process; F:oxidoreductase activity		no IPS match
Ha_Unigene693	comp77105_c0_seq1	321	osiris 10	gi|512906198|ref|XP_004926136.1|PREDICTED: uncharacterized protein LOC101744363 [Bombyx mori]	3.38e-09	0.7633	0	-		no IPS match
Ha_Unigene694	comp77607_c0_seq2	333	non-ltr retrotransposon cats	gi|512909895|ref|XP_004927033.1|PREDICTED: uncharacterized protein LOC101744408 [Bombyx mori]	5.9e-19	0.609	1	F:binding		no IPS match
Ha_Unigene695	comp77938_c0_seq1	244	fatty acid synthase-like	gi|357614628|gb|EHJ69181.1|p260 [Danaus plexippus]	9.5e-32	0.6975	4	F:oxidoreductase activity; P:oxidation-reduction process; F:zinc ion binding; F:transferase activity		IPR014043 (PFAM); IPR001227 (G3DSA:3.40.366.GENE3D); PTHR11712 (PANTHER); PTHR11712:SF5 (PANTHER); IPR016035 (SUPERFAMILY)
Ha_Unigene696	comp78271_c0_seq1	226	isoform a	gi|512892210|ref|XP_004922875.1|PREDICTED: proteoglycan 4-like [Bombyx mori]	4.51e-14	0.52	6	F:structural constituent of chitin-based cuticle; P:actin filament organization; P:cell-matrix adhesion; C:apical plasma membrane; P:regulation of embryonic cell shape; P:apical constriction		no IPS match
Ha_Unigene697	comp78374_c1_seq2	347	transcription factor 15-like	gi|512930878|ref|XP_004932169.1|PREDICTED: transcription factor 15-like [Bombyx mori]	2.48e-39	0.652	1	F:protein dimerization activity		IPR011598 (SMART); IPR011598 (G3DSA:4.10.280.GENE3D); IPR011598 (PFAM); PTHR23349 (PANTHER); PTHR23349:SF30 (PANTHER); IPR011598 (PROSITE_PROFILES); IPR011598 (SUPERFAMILY)
Ha_Unigene698	comp81403_c0_seq1	557	cysteine-rich venom	gi|512898151|ref|XP_004924329.1|PREDICTED: inducible metalloproteinase inhibitor protein-like [Bombyx mori]	1.45e-22	0.5655	2	C:extracellular space; F:metalloendopeptidase inhibitor activity		G3DSA:2.10.25.10 (GENE3D); IPR002919 (PFAM); IPR002919 (SUPERFAMILY)
Ha_Unigene699	comp84350_c0_seq25	372	PREDICTED: uncharacterized protein LOC101739869	gi|512902277|ref|XP_004925336.1|PREDICTED: uncharacterized protein LOC101739869 [Bombyx mori]	6.1e-08	0.565	1	F:nucleic acid binding		no IPS match
Ha_Unigene700	comp84414_c0_seq3	390	organic cation transporter	gi|512911778|ref|XP_004927495.1|PREDICTED: organic cation transporter protein-like [Bombyx mori]	1.66e-50	0.6095	3	C:membrane; P:transport; F:transporter activity		G3DSA:1.20.1250.20 (GENE3D); PTHR24064 (PANTHER); PTHR24064:SF94 (PANTHER); IPR016196 (SUPERFAMILY)
Ha_Unigene701	comp84725_c1_seq6	229	RAP protein, putative	gi|124806224|ref|XP_001350662.1|RAP protein, putative [Plasmodium falciparum 3D7] >gi|23496788|gb|AAN36342.1| RAP protein, putative [Plasmodium falciparum 3D7]	1.16e-05	0.63	0	-		no IPS match
Ha_Unigene702	comp85380_c0_seq2	221	microtubule-associated protein futsch-like	gi|512901270|ref|XP_004925094.1|PREDICTED: microtubule-associated protein futsch-like [Bombyx mori]	3.69e-06	0.61	0	-		no IPS match
Ha_Unigene703	comp85762_c0_seq1	592	PREDICTED: uncharacterized protein LOC101743820 isoform X2	gi|512896946|ref|XP_004924033.1|PREDICTED: uncharacterized protein LOC101743820 isoform X2 [Bombyx mori]	1.66e-32	0.9133	0	-		no IPS match
Ha_Unigene704	comp87155_c0_seq7	219	yellow-fb precursor	gi|317040108|gb|ADU87651.1|yellow-f4 [Heliconius numata]	1.7e-12	0.7085	0	-		IPR003534 (PFAM)
Ha_Unigene705	comp87931_c0_seq33	258	wd repeat-containing protein 19-like	gi|512914334|ref|XP_004928116.1|PREDICTED: WD repeat-containing protein 19-like [Bombyx mori]	2.53e-38	0.6205	0	-		no IPS match
Ha_Unigene706	comp89268_c0_seq9	327	PREDICTED: uncharacterized protein LOC101745257 isoform X1	gi|512927464|ref|XP_004931341.1|PREDICTED: uncharacterized protein LOC101745257 isoform X1 [Bombyx mori] >gi|512927468|ref|XP_004931342.1| PREDICTED: uncharacterized protein LOC101745257 isoform X2 [Bombyx mori]	1.05e-08	0.77	1	F:transferase activity, transferring phosphorus-containing groups		no IPS match
Ha_Unigene707	comp277388_c0_seq1	312	fat-like cadherin-related tumor suppressor homolog	gi|357610242|gb|EHJ66890.1|hypothetical protein KGM_21712 [Danaus plexippus]	2.18e-56	0.756	16	P:establishment or maintenance of actin cytoskeleton polarity; C:basal plasma membrane; F:calcium ion binding; P:homophilic cell adhesion; P:calcium-dependent cell-cell adhesion; F:receptor activity; P:foregut morphogenesis; P:negative regulation of imaginal disc growth; C:focal adhesion; F:cell adhesion molecule binding; P:hindgut morphogenesis; P:salivary gland development; P:establishment of p…		no IPS match
Ha_Unigene708	comp1060355_c0_seq1	377	ydl039cp-like protein	gi|1279677|emb|CAA96450.1|unknown [Saccharomyces cerevisiae] >gi|1431022|emb|CAA98597.1| unnamed protein product [Saccharomyces cerevisiae] >gi|45269167|gb|AAS55963.1| YDL039C [Saccharomyces cerevisiae]	4.71e-13	0.6242	0	-		no IPS match
Ha_Unigene709	comp1676457_c0_seq1	274	angiotensin-converting enzyme-like	gi|512935760|ref|XP_004933353.1|PREDICTED: angiotensin-converting enzyme-like [Bombyx mori]	1.75e-24	0.6975	1	F:peptidase activity, acting on L-amino acid peptides		no IPS match
Ha_Unigene710	comp1932480_c0_seq1	232	ionotropic glutamate receptor-invertebrate	gi|379070082|gb|AFC91752.1|putative ionotropic receptor IR75q2 [Cydia pomonella]	5.08e-26	0.693	4	F:extracellular-glutamate-gated ion channel activity; F:ionotropic glutamate receptor activity; P:ionotropic glutamate receptor signaling pathway; C:membrane		no IPS match
Ha_Unigene711	comp2127061_c0_seq1	407	rna-directed dna polymerase from mobile element jockey-like	gi|357610992|gb|EHJ67258.1|hypothetical protein KGM_16001 [Danaus plexippus]	7.58e-46	0.611	3	F:RNA-directed DNA polymerase activity; F:RNA binding; P:RNA-dependent DNA replication		IPR000477 (PFAM); PTHR19446 (PANTHER)
Ha_Unigene712	comp2130532_c0_seq1	235	orf	gi|189236883|ref|XP_001807231.1|PREDICTED: similar to orf [Tribolium castaneum]	3.58e-06	0.552	7	F:RNA binding; F:nucleic acid binding; P:DNA integration; P:RNA-dependent DNA replication; F:RNA-directed DNA polymerase activity; F:zinc ion binding; F:metal ion binding		no IPS match
Ha_Unigene713	comp2133062_c0_seq1	249	pol-like protein	gi|156318671|ref|XP_001618092.1|hypothetical protein NEMVEDRAFT_v1g155784 [Nematostella vectensis] >gi|156197375|gb|EDO25992.1| predicted protein [Nematostella vectensis]	1.81e-09	0.5233	5	F:RNA binding; F:nucleic acid binding; P:RNA-dependent DNA replication; F:ribonuclease H activity; F:RNA-directed DNA polymerase activity		no IPS match
Ha_Unigene714	comp2281085_c0_seq1	225	krab-a domain-containing protein	gi|341890014|gb|EGT45949.1|hypothetical protein CAEBREN_01577 [Caenorhabditis brenneri]	1.91e-16	0.691	4	P:DNA metabolic process; F:metal ion binding; F:nucleic acid binding; F:catalytic activity		PTHR10178:SF26 (PANTHER); PTHR10178 (PANTHER); SSF56672 (SUPERFAMILY)
Ha_Unigene715	comp2514574_c0_seq1	313	rna-directed dna polymerase from mobile element jockey-like	gi|512894365|ref|XP_004923412.1|PREDICTED: RNA-directed DNA polymerase from mobile element jockey-like [Bombyx mori]	5.37e-06	0.55	0	-		SignalP-noTM (SIGNALP_EUK)
Ha_Unigene716	comp2525226_c0_seq1	252	aael017357- partial	gi|512910373|ref|XP_004927156.1|PREDICTED: uncharacterized protein LOC101741528 [Bombyx mori]	4.55e-16	0.5425	3	F:RNA binding; P:RNA-dependent DNA replication; F:RNA-directed DNA polymerase activity		no IPS match
Ha_Unigene717	comp2555407_c0_seq1	323	protein	gi|443695768|gb|ELT96608.1|hypothetical protein CAPTEDRAFT_208803 [Capitella teleta]	1.4e-07	0.519	0	-		no IPS match
Ha_Unigene718	comp2580821_c0_seq1	295	cg41538 cg41538-pa	gi|270015969|gb|EFA12417.1|hypothetical protein TcasGA2_TC016388 [Tribolium castaneum]	3.01e-24	0.6465	1	F:binding		no IPS match
Ha_Unigene719	comp2635643_c0_seq1	343	PREDICTED: hypothetical protein LOC100570299	gi|328709482|ref|XP_003243973.1|PREDICTED: hypothetical protein LOC100570299 [Acyrthosiphon pisum]	1.59e-11	0.5805	0	-		no IPS match
Ha_Unigene720	comp3014074_c0_seq1	201	PREDICTED: uncharacterized protein LOC101746714	gi|512914080|ref|XP_004928052.1|PREDICTED: uncharacterized protein LOC101746714 [Bombyx mori]	2e-06	0.67	0	-		TRANSMEMBRANE (PHOBIUS); CYTOPLASMIC_DOMAIN (PHOBIUS); NON_CYTOPLASMIC_DOMAIN (PHOBIUS); TMhelix (TMHMM)
Ha_Unigene721	comp3065145_c0_seq1	220	rna-directed dna polymerase from mobile element jockey-like	gi|512920077|ref|XP_004929542.1|PREDICTED: putative fatty acyl-CoA reductase CG5065-like [Bombyx mori]	1.44e-19	0.5835	3	F:RNA binding; P:RNA-dependent DNA replication; F:RNA-directed DNA polymerase activity		IPR000477 (PFAM); IPR000477 (PROSITE_PROFILES); SignalP-noTM (SIGNALP_EUK)
Ha_Unigene722	comp3077364_c0_seq1	284	endonuclease-reverse transcriptase	gi|298204367|gb|ADI61832.1|endonuclease-reverse transcriptase [Bombyx mori]	4.89e-32	0.712	4	F:endonuclease activity; F:RNA-directed DNA polymerase activity; P:RNA-dependent DNA replication; F:RNA binding	EC:2.7.7.49	IPR000477 (PFAM); PTHR19446 (PANTHER)
Ha_Unigene723	comp3125130_c0_seq1	229	defective proboscis extension response	gi|512919707|ref|XP_004929451.1|PREDICTED: hemicentin-2-like [Bombyx mori]	3.9e-47	0.763	1	F:protein binding		IPR013783 (G3DSA:2.60.40.GENE3D); PTHR23279 (PANTHER); IPR007110 (PROSITE_PROFILES); SSF48726 (SUPERFAMILY)
Ha_Unigene724	comp3987101_c0_seq1	208	dna methyltransferase dmt106	gi|475550677|gb|EMT11496.1|hypothetical protein F775_20109 [Aegilops tauschii]	1.81e-17	0.887	2	P:DNA methylation; F:methyltransferase activity	EC:2.1.1.0	no IPS match
Ha_Unigene725	comp4024529_c0_seq1	224	reverse transcriptase	gi|357612761|gb|EHJ68156.1|reverse transcriptase [Danaus plexippus]	4.18e-14	0.5475	3	F:RNA-directed DNA polymerase activity; F:RNA binding; P:RNA-dependent DNA replication		no IPS match
Ha_Unigene726	comp4082964_c0_seq1	272	hypothetical protein EAG_06719	gi|307188454|gb|EFN73205.1|hypothetical protein EAG_06719 [Camponotus floridanus]	0.000776	0.63	2	F:aspartic-type endopeptidase activity; P:proteolysis		PF13650 (PFAM); IPR001995 (PROSITE_PROFILES); IPR021109 (SUPERFAMILY)
Ha_Unigene727	comp4149911_c0_seq1	302	protein	gi|156375689|ref|XP_001630212.1|predicted protein [Nematostella vectensis] >gi|156217228|gb|EDO38149.1| predicted protein [Nematostella vectensis]	2.9e-06	0.527	3	F:RNA binding; P:RNA-dependent DNA replication; F:RNA-directed DNA polymerase activity		no IPS match
Ha_Unigene728	comp5784547_c0_seq1	260	non-ltr retrotransposon cats	gi|512902960|ref|XP_004925502.1|PREDICTED: uncharacterized protein LOC101744750 [Bombyx mori]	2.99e-27	0.67	2	F:nucleic acid binding; F:catalytic activity		no IPS match
Ha_Unigene729	comp6336_c0_seq1	507	tetratricopeptide repeat protein 28-like	gi|512918203|ref|XP_004929075.1|PREDICTED: tetratricopeptide repeat protein 28-like [Bombyx mori]	9.19e-10	0.585	0	-		no IPS match
Ha_Unigene730	comp7592_c0_seq1	317	s68526_1pol polyprotein	gi|13527857|gb|AAD14015.2|S68526_1pol polyprotein [Drosophila melanogaster]	7.11e-10	0.5931	2	F:nucleic acid binding; P:DNA integration		no IPS match
Ha_Unigene731	comp8902_c0_seq1	440	tryptophan synthase subunit beta - like protein	gi|430759451|ref|YP_007215307.1|Tryptophan synthase subunit beta - like protein [Thioalkalivibrio nitratireducens DSM 14787] >gi|505069883|ref|WP_015256985.1| Tryptophan synthase subunit beta - like protein [Thioalkalivibrio nitratireducens] >gi|430009075|gb|AGA31827.1| Tryptophan synthase subunit beta - like protein [Thioalkalivibrio nitratireducens DSM 14787]	0.000648	0.36	1	F:transferase activity		SignalP-TM (SIGNALP_GRAM_POSITIVE); SignalP-noTM (SIGNALP_GRAM_NEGATIVE)
Ha_Unigene732	comp9065_c0_seq2	391	y949_metpe ame: full=upf0179 protein mpal_0949	gi|219851592|ref|YP_002466024.1|hypothetical protein Mpal_0949 [Methanosphaerula palustris E1-9c] >gi|501690267|ref|WP_012617620.1| hypothetical protein [Methanosphaerula palustris] >gi|239983817|sp|B8GGP6.1|Y949_METPE RecName: Full=UPF0179 protein Mpal_0949 >gi|219545851|gb|ACL16301.1| Protein of unknown function UPF0179 [Methanosphaerula palustris E1-9c]	0.000865	0.51	0	-		no IPS match
Ha_Unigene733	comp11285_c0_seq1	321	modifier of mdg4	gi|357615245|gb|EHJ69550.1|hypothetical protein KGM_05389 [Danaus plexippus]	3.12e-13	0.5964	0	-		no IPS match
Ha_Unigene734	comp11568_c0_seq1	267	nuclease harbi1-like	gi|328700758|ref|XP_003241371.1|PREDICTED: putative nuclease HARBI1-like [Acyrthosiphon pisum]	4.27e-12	0.7059	0	-		no IPS match
Ha_Unigene735	comp13301_c0_seq1	208	40s ribosomal protein s27a	gi|357134520|ref|XP_003568865.1|PREDICTED: ubiquitin-40S ribosomal protein S27a-like isoform 1 [Brachypodium distachyon] >gi|357134522|ref|XP_003568866.1| PREDICTED: ubiquitin-40S ribosomal protein S27a-like isoform 2 [Brachypodium distachyon] >gi|357134524|ref|XP_003568867.1| PREDICTED: ubiquitin-40S ribosomal protein S27a-like isoform 3 [Brachypodium distachyon] >gi|357134526|ref|XP_003568868.1…	3.11e-25	0.972	5	C:ribosome; F:metal ion binding; F:structural constituent of ribosome; C:nucleus; P:translation		Coil (COILS)
Ha_Unigene736	comp14678_c0_seq2	211	AGAP006262-PA	gi|158295641|ref|XP_001688839.1|AGAP006262-PA [Anopheles gambiae str. PEST] >gi|157016134|gb|EDO63845.1| AGAP006262-PA [Anopheles gambiae str. PEST]	8.13e-13	0.5772	1	F:calcium ion binding		no IPS match
Ha_Unigene737	comp16328_c0_seq1	279	cuticle protein cph41	gi|357624143|gb|EHJ75023.1|putative cuticle protein CPH41 [Danaus plexippus]	4.93e-05	0.62	0	-		no IPS match
Ha_Unigene738	comp22869_c0_seq1	302	udp-glycosyltransferase ugt33b7	gi|363896052|gb|AEW43110.1|UDP-glycosyltransferase UGT33B7 [Helicoverpa armigera]	2.27e-07	0.68	1	F:transferase activity		no IPS match
Ha_Unigene739	comp31668_c0_seq1	254	modifier of mdg4	gi|357615248|gb|EHJ69553.1|hypothetical protein KGM_05386 [Danaus plexippus]	9.21e-09	0.5167	0	-		IPR007588 (PFAM)
Ha_Unigene740	comp61001_c0_seq1	241	PREDICTED: kazrin-like	gi|512931368|ref|XP_004932285.1|PREDICTED: kazrin-like [Bombyx mori]	2.86e-25	0.7767	2	P:single-organism cellular process; P:regulation of cellular process		no IPS match
Ha_Unigene741	comp68801_c0_seq1	223	hypothetical protein KGM_05403	gi|357615241|gb|EHJ69546.1|hypothetical protein KGM_05403 [Danaus plexippus]	5.42e-09	0.61	0	-		IPR007588 (PFAM)
Ha_Unigene742	comp73144_c0_seq1	347	acylamino-acid-releasing enzyme-like	gi|512887899|ref|XP_004921998.1|PREDICTED: acylamino-acid-releasing enzyme-like isoform X2 [Bombyx mori]	1.44e-27	0.5675	2	F:serine-type peptidase activity; P:proteolysis		IPR001375 (PFAM); G3DSA:3.40.50.1820 (GENE3D); PTHR11731 (PANTHER); PTHR11731:SF7 (PANTHER); SSF53474 (SUPERFAMILY)
Ha_Unigene743	comp74248_c0_seq1	211	glutamate synthase	gi|357624914|gb|EHJ75509.1|glutamate synthase [Danaus plexippus]	8.69e-19	0.604	5	F:glutamate synthase activity; F:oxidoreductase activity, acting on the CH-NH2 group of donors, NAD or NADP as acceptor; F:ion binding; P:nitrogen compound metabolic process; P:oxidation-reduction process	EC:1.4.1.0	IPR013785 (G3DSA:3.20.20.GENE3D); IPR006982 (PFAM); PTHR11938:SF1 (PANTHER); PTHR11938 (PANTHER); SSF51395 (SUPERFAMILY)
Ha_Unigene744	comp74527_c0_seq1	362	hypothetical protein TSTA_040370	gi|242805359|ref|XP_002484510.1|hypothetical protein TSTA_040370 [Talaromyces stipitatus ATCC 10500] >gi|218715135|gb|EED14557.1| hypothetical protein TSTA_040370 [Talaromyces stipitatus ATCC 10500]	1.83e-47	0.6443	0	-		no IPS match
Ha_Unigene745	comp75938_c0_seq1	343	hypothetical protein KGM_20377	gi|357626322|gb|EHJ76451.1|hypothetical protein KGM_20377 [Danaus plexippus]	7.69e-16	0.53	0	-		no IPS match
Ha_Unigene746	comp77326_c0_seq1	848	PREDICTED: hypothetical protein LOC100572597	gi|328710073|ref|XP_003244156.1|PREDICTED: hypothetical protein LOC100572597 [Acyrthosiphon pisum]	3.04e-15	0.592	0	-		CYTOPLASMIC_DOMAIN (PHOBIUS); TRANSMEMBRANE (PHOBIUS); NON_CYTOPLASMIC_DOMAIN (PHOBIUS)
Ha_Unigene747	comp77609_c0_seq1	253	questionable orf	gi|300176444|emb|CBK23755.2|unnamed protein product [Blastocystis hominis]	2.21e-11	0.5465	10	P:proteolysis; F:cysteine-type peptidase activity; C:extrachromosomal circular DNA; F:structural constituent of cuticle; C:integral to membrane; C:membrane; P:antigen processing and presentation of peptide or polysaccharide antigen via MHC class II; C:MHC class II protein complex; P:antigen processing and presentation; P:immune response		no IPS match
Ha_Unigene748	comp77612_c0_seq1	606	PREDICTED: uncharacterized protein LOC101743491	gi|512895839|ref|XP_004923768.1|PREDICTED: uncharacterized protein LOC101743491 [Bombyx mori]	2.66e-08	0.455	0	-		no IPS match
Ha_Unigene749	comp78958_c1_seq2	235	adenylate cyclase	gi|357619952|gb|EHJ72322.1|putative adenylate cyclase [Danaus plexippus]	4.07e-41	0.888	28	P:water transport; P:adenylate cyclase-inhibiting G-protein coupled receptor signaling pathway; F:calcium- and calmodulin-responsive adenylate cyclase activity; P:activation of phospholipase C activity; P:axonogenesis; P:neurotrophin TRK receptor signaling pathway; P:energy reserve metabolic process; C:integral to membrane; P:epidermal growth factor receptor signaling pathway; P:activation of pro…		IPR001054 (PFAM); IPR001054 (G3DSA:3.30.70.GENE3D); PTHR11920:SF23 (PANTHER); PTHR11920 (PANTHER); IPR001054 (PROSITE_PROFILES); IPR001054 (SUPERFAMILY)
Ha_Unigene750	comp80750_c0_seq3	210	actin	gi|512933418|ref|XP_004932787.1|PREDICTED: actin-like [Bombyx mori]	2.81e-24	0.6505	4	F:ATP binding; C:cytoplasm; C:cytoskeleton; F:nucleotide binding		G3DSA:3.30.420.40 (GENE3D); IPR004000 (PFAM); SSF53067 (SUPERFAMILY)
Ha_Unigene751	comp81403_c0_seq2	518	cysteine-rich venom	gi|512898151|ref|XP_004924329.1|PREDICTED: inducible metalloproteinase inhibitor protein-like [Bombyx mori]	1.03e-22	0.5685	2	C:extracellular space; F:metalloendopeptidase inhibitor activity		no IPS match
Ha_Unigene752	comp82253_c0_seq2	684	hypothetical protein KGM_05397	gi|357615252|gb|EHJ69556.1|hypothetical protein KGM_05397 [Danaus plexippus]	2.48e-46	0.684	0	-		IPR007588 (PFAM)
Ha_Unigene753	comp83054_c2_seq23	471	hypothetical protein KGM_21772	gi|357605664|gb|EHJ64726.1|hypothetical protein KGM_21772 [Danaus plexippus]	1.17e-05	0.63	0	-		no IPS match
Ha_Unigene754	comp84169_c1_seq17	450	acyl- delta-14 desaturase	gi|357616070|gb|EHJ69993.1|acyl-CoA delta-14 desaturase [Danaus plexippus]	2.53e-07	0.675	2	P:lipid metabolic process; F:oxidoreductase activity		no IPS match
Ha_Unigene755	comp84526_c2_seq35	267	nuclease harbi1-like	gi|328724827|ref|XP_003248262.1|PREDICTED: putative nuclease HARBI1-like [Acyrthosiphon pisum]	1.8e-07	0.5814	0	-		no IPS match
Ha_Unigene756	comp84841_c0_seq1	235	PREDICTED: uncharacterized protein LOC101743254	gi|512900083|ref|XP_004924805.1|PREDICTED: uncharacterized protein LOC101743254 [Bombyx mori]	8.82e-15	0.675	0	-		no IPS match
Ha_Unigene757	comp84859_c0_seq2	454	hypothetical protein KGM_16487	gi|357627999|gb|EHJ77487.1|hypothetical protein KGM_16487 [Danaus plexippus]	1.14e-13	0.61	2	F:ubiquitin thiolesterase activity; P:ubiquitin-dependent protein catabolic process		no IPS match
Ha_Unigene758	comp85380_c0_seq4	233	neurofilament heavy polypeptide	gi|512901270|ref|XP_004925094.1|PREDICTED: microtubule-associated protein futsch-like [Bombyx mori]	8.18e-24	0.5925	3	C:intracellular organelle; C:axon; P:cytoskeleton organization		CYTOPLASMIC_DOMAIN (PHOBIUS); NON_CYTOPLASMIC_DOMAIN (PHOBIUS); TRANSMEMBRANE (PHOBIUS)
Ha_Unigene759	comp85676_c0_seq2	232	p260	gi|357614628|gb|EHJ69181.1|p260 [Danaus plexippus]	9.23e-06	0.6	6	P:oxidation-reduction process; F:oxidoreductase activity; F:transferase activity; P:metabolic process; F:catalytic activity; F:zinc ion binding		no IPS match
Ha_Unigene760	comp86992_c0_seq3	237	vacuolar protein sorting-associated protein 13d	gi|512885800|ref|XP_004921656.1|PREDICTED: LOW QUALITY PROTEIN: vacuolar protein sorting-associated protein 13D-like [Bombyx mori]	9.59e-35	0.722	2	P:cellular process; C:intracellular		IPR026847 (PANTHER); PTHR16166:SF24 (PANTHER)
Ha_Unigene761	comp88097_c0_seq2	210	insect intestinal mucin 3	gi|512913041|ref|XP_004927803.1|PREDICTED: uncharacterized protein LOC101744560 [Bombyx mori]	6.79e-13	0.635	3	F:chitin binding; C:extracellular region; P:chitin metabolic process		IPR002557 (PFAM); IPR002557 (G3DSA:2.170.140.GENE3D); IPR002557 (PROSITE_PROFILES); IPR002557 (SUPERFAMILY)
Ha_Unigene762	comp88462_c0_seq1	303	zinc finger protein 277-like	gi|357602674|gb|EHJ63478.1|hypothetical protein KGM_05224 [Danaus plexippus]	1.76e-52	0.7385	1	F:metal ion binding		PF12756 (PFAM); PTHR13267 (PANTHER); PTHR13267:SF3 (PANTHER)
Ha_Unigene763	comp88587_c0_seq5	256	activity-regulated cytoskeleton associated protein 1	gi|383858413|ref|XP_003704696.1|PREDICTED: uncharacterized protein LOC100881023 [Megachile rotundata]	5e-20	0.675	5	F:nucleic acid binding; P:behavioral response to starvation; C:synapse; P:muscle system process; C:sarcomere		no IPS match
Ha_Unigene764	comp89170_c0_seq3	202	unc93a protein	gi|512931244|ref|XP_004932254.1|PREDICTED: UNC93-like protein-like [Bombyx mori]	8.06e-31	0.758	0	-		PTHR19444:SF10 (PANTHER); PTHR19444 (PANTHER)
Ha_Unigene765	comp89465_c0_seq2	260	hypothetical protein KGM_02784	gi|357627572|gb|EHJ77225.1|hypothetical protein KGM_02784 [Danaus plexippus]	2.72e-05	0.72	4	F:cation transmembrane transporter activity; C:integral to membrane; P:transmembrane transport; P:cation transport		no IPS match
Ha_Unigene766	comp89553_c0_seq5	475	hypothetical protein KGM_22071	gi|357626600|gb|EHJ76639.1|hypothetical protein KGM_22071 [Danaus plexippus]	4.44e-07	0.5257	0	-		no IPS match
Ha_Unigene767	comp89553_c0_seq41	581	hypothetical protein KGM_16001	gi|357610992|gb|EHJ67258.1|hypothetical protein KGM_16001 [Danaus plexippus]	1.17e-05	0.64	3	F:RNA binding; P:RNA-dependent DNA replication; F:RNA-directed DNA polymerase activity		no IPS match
Ha_Unigene768	comp90497_c0_seq11	342	PREDICTED: uncharacterized protein LOC101746086	gi|512889713|ref|XP_004922352.1|PREDICTED: uncharacterized protein LOC101746086 [Bombyx mori]	3.45e-24	0.63	3	F:metal ion binding; F:zinc ion binding; C:nucleus		no IPS match
Ha_Unigene769	comp414522_c0_seq1	294	t-cell receptor beta chain ana 11	gi|440909246|gb|ELR59175.1|hypothetical protein M91_05368, partial [Bos grunniens mutus]	7.98e-08	0.58	6	F:hydrolase activity, hydrolyzing O-glycosyl compounds; F:hydrolase activity; P:metabolic process; P:carbohydrate metabolic process; F:hydrolase activity, acting on glycosyl bonds; F:catalytic activity		no IPS match
Ha_Unigene770	comp763312_c0_seq1	344	retrovirus-related pol polyprotein from transposon tnt 1-94	gi|270009808|gb|EFA06256.1|hypothetical protein TcasGA2_TC009115 [Tribolium castaneum]	1.24e-12	0.564	5	F:metal ion binding; F:nucleic acid binding; P:DNA integration; F:zinc ion binding; C:plastid		IPR025724 (PFAM); PTHR11439 (PANTHER)
Ha_Unigene771	comp1622932_c0_seq1	247	lish domain-containing	gi|512903635|ref|XP_004925668.1|PREDICTED: uncharacterized protein LOC101737016 [Bombyx mori]	2.59e-22	0.652	0	-		NON_CYTOPLASMIC_DOMAIN (PHOBIUS); SIGNAL_PEPTIDE_N_REGION (PHOBIUS); SIGNAL_PEPTIDE_C_REGION (PHOBIUS); SIGNAL_PEPTIDE (PHOBIUS); SIGNAL_PEPTIDE_H_REGION (PHOBIUS)
Ha_Unigene772	comp1637490_c0_seq1	215	PREDICTED: uncharacterized protein LOC101745578	gi|512921067|ref|XP_004929790.1|PREDICTED: uncharacterized protein LOC101745578 [Bombyx mori]	4.93e-05	0.61	0	-		no IPS match
Ha_Unigene773	comp1657566_c0_seq1	274	dynein heavy chain axonemal	gi|512921842|ref|XP_004929973.1|PREDICTED: LOW QUALITY PROTEIN: dynein heavy chain 6, axonemal-like [Bombyx mori]	2.36e-43	0.7185	6	F:microtubule motor activity; C:dynein complex; F:ATPase activity; P:ATP catabolic process; P:microtubule-based movement; F:ATP binding	EC:3.6.1.3	IPR024743 (PFAM); PTHR10676:SF136 (PANTHER); IPR026983 (PANTHER)
Ha_Unigene774	comp1849417_c0_seq1	208	PREDICTED: trypsin-7-like	gi|512911335|ref|XP_004927386.1|PREDICTED: trypsin-7-like [Bombyx mori]	3.55e-11	0.715	2	P:metabolic process; F:catalytic activity		no IPS match
Ha_Unigene775	comp1856499_c0_seq1	257	gag protein	gi|556019|gb|AAC13648.1|gag protein [Bombyx mori]	1.33e-05	0.72	2	F:nucleic acid binding; F:zinc ion binding		no IPS match
Ha_Unigene776	comp2032059_c0_seq1	328	neurexin isoform g	gi|512897265|ref|XP_004924111.1|PREDICTED: neurexin-3a-like [Bombyx mori]	6.78e-44	0.76	8	P:neuromuscular synaptic transmission; P:vitamin A transport; P:synaptic growth at neuromuscular junction; F:apolipoprotein binding; C:neuromuscular junction; F:neuroligin family protein binding; P:associative learning; C:plasma membrane		IPR001791 (SMART); IPR001791 (PFAM); IPR013320 (G3DSA:2.60.120.GENE3D); PTHR10127:SF144 (PANTHER); PTHR10127 (PANTHER); IPR001791 (PROSITE_PROFILES); IPR008985 (SUPERFAMILY)
Ha_Unigene777	comp2033571_c0_seq1	386	serine arginine repetitive matrix protein 1-like	gi|512917196|ref|XP_004928828.1|PREDICTED: serine/arginine repetitive matrix protein 1-like [Bombyx mori]	4.55e-15	0.75	0	-		no IPS match
Ha_Unigene778	comp2130728_c0_seq1	248	cytochrome b	gi|309253242|gb|ADO60633.1|cytochrome b (mitochondrion) [Oedemera virescens]	2.09e-41	0.9155	7	F:metal ion binding; F:oxidoreductase activity; C:respiratory chain; F:electron carrier activity; C:integral to membrane; P:respiratory electron transport chain; C:mitochondrion		no IPS match
Ha_Unigene779	comp2161446_c0_seq1	202	rna-directed dna polymerase from mobile element jockey-like	gi|391336237|ref|XP_003742488.1|PREDICTED: RNA-directed DNA polymerase from mobile element jockey-like [Metaseiulus occidentalis]	0.000437	0.53	0	-		no IPS match
Ha_Unigene780	comp2173123_c0_seq1	217	52 kda repressor of the inhibitor of the protein kinase-like	gi|270008347|gb|EFA04795.1|hypothetical protein TcasGA2_TC014844 [Tribolium castaneum]	2.31e-17	0.7617	2	F:nucleic acid binding; F:protein dimerization activity		no IPS match
Ha_Unigene781	comp2205868_c0_seq1	328	hypothetical protein	gi|57506582|dbj|BAD86662.1|hypothetical protein [Bombyx mori]	1.67e-16	0.542	0	-		PF14529 (PFAM); IPR005135 (G3DSA:3.60.10.GENE3D); IPR005135 (SUPERFAMILY)
Ha_Unigene782	comp2226808_c0_seq1	219	PREDICTED: uncharacterized protein LOC101738890	gi|512915372|ref|XP_004928373.1|PREDICTED: uncharacterized protein LOC101738890 [Bombyx mori]	6.03e-11	0.69	0	-		no IPS match
Ha_Unigene783	comp2228352_c0_seq1	258	sperm associated antigen 17	gi|357614855|gb|EHJ69328.1|putative sperm associated antigen 17 [Danaus plexippus]	5.81e-21	0.76	0	-		no IPS match
Ha_Unigene784	comp2272252_c0_seq1	223	hypothetical protein KGM_07040	gi|357605647|gb|EHJ64720.1|hypothetical protein KGM_07040 [Danaus plexippus]	8.46e-27	0.96	0	-		no IPS match
Ha_Unigene785	comp2326663_c0_seq1	306	nuclease harbi1-like	gi|328699615|ref|XP_003240987.1|PREDICTED: hypothetical protein LOC100571096 [Acyrthosiphon pisum]	1.94e-06	0.74	0	-		no IPS match
Ha_Unigene786	comp2503109_c0_seq1	341	protein fam200a	gi|432952496|ref|XP_004085102.1|PREDICTED: SCAN domain-containing protein 3-like, partial [Oryzias latipes]	3.9e-34	0.557	3	F:nucleic acid binding; C:integral to membrane; F:protein dimerization activity		PTHR11697 (PANTHER); PTHR11697:SF75 (PANTHER)
Ha_Unigene787	comp2505811_c0_seq1	332	adp-ribosylation factor	gi|357161160|ref|XP_003578999.1|PREDICTED: ADP-ribosylation factor 1-like [Brachypodium distachyon]	3.22e-20	0.9745	12	P:vesicle-mediated transport; F:copper ion binding; P:small GTPase mediated signal transduction; F:phospholipase activator activity; P:N-terminal protein myristoylation; C:vacuole; P:response to cadmium ion; F:hydrolase activity; P:protein transport; C:Golgi apparatus; F:GTP binding; C:plasma membrane		G3DSA:3.40.50.300 (GENE3D); IPR006689 (PFAM); PTHR11711:SF64 (PANTHER); PTHR11711 (PANTHER); IPR027417 (SUPERFAMILY)
Ha_Unigene788	comp2529935_c0_seq1	348	hypothetical protein KGM_06881	gi|357611731|gb|EHJ67630.1|hypothetical protein KGM_06881 [Danaus plexippus]	1.97e-34	0.78	1	P:metabolic process		Coil (COILS)
Ha_Unigene789	comp3090197_c0_seq1	353	hypothetical protein EAI_01483	gi|307200536|gb|EFN80696.1|hypothetical protein EAI_01483 [Harpegnathos saltator]	1.83e-09	0.6165	0	-		no IPS match
Ha_Unigene790	comp3100559_c0_seq1	326	hydrogen-transporting atp rotational mechanism	gi|326509813|dbj|BAJ87122.1|predicted protein [Hordeum vulgare subsp. vulgare]	5.43e-18	0.89	3	F:hydrogen ion transmembrane transporter activity; C:mitochondrial proton-transporting ATP synthase complex, coupling factor F(o); P:ATP synthesis coupled proton transport		IPR006808 (PFAM); PTHR12386:SF7 (PANTHER); PTHR12386 (PANTHER); TMhelix (TMHMM)
Ha_Unigene791	comp3160375_c0_seq1	210	hypothetical protein TcasGA2_TC005106	gi|270015867|gb|EFA12315.1|hypothetical protein TcasGA2_TC005106 [Tribolium castaneum]	0.000894	0.56	0	-		NON_CYTOPLASMIC_DOMAIN (PHOBIUS); CYTOPLASMIC_DOMAIN (PHOBIUS); TRANSMEMBRANE (PHOBIUS); TMhelix (TMHMM)
Ha_Unigene792	comp3217486_c0_seq1	205	endonuclease-reverse transcriptase	gi|357621857|gb|EHJ73538.1|endonuclease-reverse transcriptase [Danaus plexippus]	4.37e-06	0.7	2	F:endonuclease activity; F:RNA-directed DNA polymerase activity		no IPS match
Ha_Unigene793	comp3962327_c0_seq1	239	signal transduction protein p25	gi|357609707|gb|EHJ66593.1|putative signal transduction protein p25 [Danaus plexippus]	5.37e-13	0.66	0	-		no IPS match
Ha_Unigene794	comp3974077_c0_seq1	269	zinc finger bed domain-containing protein 4-like	gi|512910194|ref|XP_004927108.1|PREDICTED: zinc finger BED domain-containing protein 4-like [Bombyx mori]	3.8e-22	0.686	6	F:nucleic acid binding; F:protein dimerization activity; F:RNA binding; P:RNA-dependent DNA replication; F:endonuclease activity; F:RNA-directed DNA polymerase activity		no IPS match
Ha_Unigene795	comp4023122_c0_seq1	232	serine protease easter-like	gi|512932627|ref|XP_004932592.1|PREDICTED: serine protease easter-like [Bombyx mori]	7.46e-38	0.615	4	P:melanization defense response; P:cellular response to amino acid stimulus; P:proteolysis; F:serine-type endopeptidase activity		IPR001254 (PFAM); G3DSA:2.40.10.10 (GENE3D); PTHR24268:SF54 (PANTHER); PTHR24268 (PANTHER); IPR018114 (PROSITE_PATTERNS); IPR009003 (SUPERFAMILY)
Ha_Unigene796	comp4024766_c0_seq1	221	precursor polyprotein	gi|402295622|gb|AFQ55377.1|VP2 [Nora virus]	7.05e-08	0.5935	4	F:hydrolase activity; F:RNA-directed RNA polymerase activity; P:transcription, DNA-dependent; F:RNA binding		G3DSA:3.30.70.270 (GENE3D); IPR001205 (PFAM); SSF56672 (SUPERFAMILY)
Ha_Unigene797	comp4033994_c0_seq1	331	reverse transcriptase	gi|357614403|gb|EHJ69059.1|reverse transcriptase [Danaus plexippus]	2.51e-07	0.595	6	F:RNA-directed DNA polymerase activity; F:RNA binding; F:nucleic acid binding; P:DNA integration; P:RNA-dependent DNA replication; F:zinc ion binding		no IPS match
Ha_Unigene798	comp4042771_c0_seq1	230	reverse transcriptase	gi|459694|gb|AAA92147.1|reverse transcriptase [Bombyx mori]	2.02e-24	0.6475	4	F:RNA binding; P:RNA-dependent DNA replication; F:RNA-directed DNA polymerase activity; P:cell-cell signaling		no IPS match
Ha_Unigene799	comp4054402_c0_seq1	230	chymotrypsin-like protein	gi|1314481|gb|AAC47030.1|serine collagenase 1 precursor [Uca pugilator]	1.64e-12	0.631	2	C:extracellular region; F:peptidase activity		no IPS match
Ha_Unigene800	comp4061430_c0_seq1	254	orf	gi|190702380|gb|ACE75273.1|retroelement polyprotein [Glyptapanteles flavicoxis]	5.54e-28	0.6205	3	F:metal ion binding; F:nucleic acid binding; P:DNA integration		G3DSA:3.30.420.10 (GENE3D); IPR001584 (PFAM); PTHR24559 (PANTHER); IPR001584 (PROSITE_PROFILES); IPR012337 (SUPERFAMILY)
Ha_Unigene801	comp4070196_c0_seq1	215	nuclear autoantigenic sperm partial	gi|449689022|ref|XP_002162498.2|PREDICTED: nuclear autoantigenic sperm protein-like, partial [Hydra magnipapillata]	0.000358	0.655	0	-		no IPS match
Ha_Unigene802	comp4097877_c0_seq1	338	aael017167- partial	gi|512923179|ref|XP_004930290.1|PREDICTED: uncharacterized protein LOC101736772 [Bombyx mori]	3.18e-26	0.59	11	F:transmembrane signaling receptor activity; P:neuropeptide signaling pathway; C:integral to membrane; F:G-protein coupled receptor activity; C:membrane; P:cell surface receptor signaling pathway; P:G-protein coupled receptor signaling pathway; C:plasma membrane; F:molecular_function; P:biological_process; C:cellular_component		no IPS match
Ha_Unigene803	comp4104275_c0_seq1	251	orf	gi|270016830|gb|EFA13276.1|hypothetical protein TcasGA2_TC016027 [Tribolium castaneum]	1.07e-13	0.6435	1	F:binding		no IPS match
Ha_Unigene804	comp4152834_c0_seq1	269	envelope fusion partial	gi|512912007|ref|XP_004927551.1|PREDICTED: uncharacterized protein LOC101739966 [Bombyx mori]	1.65e-14	0.53	0	-		IPR022048 (PFAM)
Ha_Unigene805	comp4489555_c0_seq1	301	piggybac transposase uribo1	gi|357619891|gb|EHJ72291.1|putative piggyBac transposase Uribo1 [Danaus plexippus]	3.36e-10	0.77	0	-		no IPS match
Ha_Unigene806	comp5843440_c0_seq1	218	elongation factor 1 beta cg6341-pa	gi|91088233|ref|XP_973769.1|PREDICTED: similar to Elongation factor 1 beta CG6341-PA [Tribolium castaneum] >gi|270011822|gb|EFA08270.1| hypothetical protein TcasGA2_TC005900 [Tribolium castaneum]	5.58e-05	0.5	4	P:translational elongation; F:translation elongation factor activity; P:translation; C:eukaryotic translation elongation factor 1 complex		IPR018940 (PFAM); IPR023210 (G3DSA:3.20.20.GENE3D); PTHR11595 (PANTHER)
Ha_Unigene807	comp3364_c0_seq1	453	down syndrome cell adhesion molecule	gi|357625655|gb|EHJ76030.1|hypothetical protein KGM_19348 [Danaus plexippus]	4.95e-08	0.7125	3	P:cell adhesion; F:identical protein binding; C:integral to plasma membrane		no IPS match
Ha_Unigene808	comp6425_c0_seq1	318	beaten path isoform a	gi|357612638|gb|EHJ68095.1|hypothetical protein KGM_02923 [Danaus plexippus]	6.44e-57	0.7145	6	P:heterophilic cell-cell adhesion; P:defasciculation of motor neuron axon; P:axon choice point recognition; C:extracellular region; C:integral to plasma membrane; F:protein binding		PF13895 (PFAM); IPR013783 (G3DSA:2.60.40.GENE3D); PTHR21261:SF0 (PANTHER); PTHR21261 (PANTHER); IPR007110 (PROSITE_PROFILES); SignalP-noTM (SIGNALP_EUK); SSF48726 (SUPERFAMILY)
Ha_Unigene809	comp20161_c0_seq1	271	sse1p	gi|190613722|pdb|3D2F|AChain A, Crystal Structure Of A Complex Of Sse1p And Hsp70 >gi|190613724|pdb|3D2F|C Chain C, Crystal Structure Of A Complex Of Sse1p And Hsp70	5.11e-28	0.7545	3	C:cytoplasm; F:ATP binding; P:response to stress		SIGNAL_PEPTIDE_N_REGION (PHOBIUS); SIGNAL_PEPTIDE (PHOBIUS); SIGNAL_PEPTIDE_C_REGION (PHOBIUS); SIGNAL_PEPTIDE_H_REGION (PHOBIUS); NON_CYTOPLASMIC_DOMAIN (PHOBIUS); SignalP-TM (SIGNALP_EUK)
Ha_Unigene810	comp24233_c0_seq1	304	pol-like protein	gi|357621647|gb|EHJ73416.1|putative pol-like protein [Danaus plexippus]	2.14e-20	0.59	5	F:RNA binding; F:nucleic acid binding; P:RNA-dependent DNA replication; F:ribonuclease H activity; F:RNA-directed DNA polymerase activity		no IPS match
Ha_Unigene811	comp48885_c0_seq1	505	PREDICTED: uncharacterized protein LOC101746992	gi|512915562|ref|XP_004928419.1|PREDICTED: uncharacterized protein LOC101746992 [Bombyx mori]	5.85e-18	0.4867	0	-		no IPS match
Ha_Unigene812	comp49205_c1_seq1	312	reverse transcriptase r	gi|270017210|gb|EFA13656.1|hypothetical protein TcasGA2_TC016129 [Tribolium castaneum]	2.09e-13	0.8019	4	F:RNA-directed DNA polymerase activity; P:RNA-dependent DNA replication; F:RNA binding; P:DNA integration	EC:2.7.7.49	no IPS match
Ha_Unigene813	comp52277_c0_seq1	255	reverse transcriptase	gi|357621762|gb|EHJ73487.1|non-LTR retrotransposon CATS [Danaus plexippus]	3.82e-16	0.5415	1	F:catalytic activity		no IPS match
Ha_Unigene814	comp52563_c0_seq2	353	PREDICTED: uncharacterized protein LOC101742818	gi|512892502|ref|XP_004922947.1|PREDICTED: uncharacterized protein LOC101742818 [Bombyx mori]	2.53e-46	0.623	8	F:RNA binding; P:RNA-dependent DNA replication; F:RNA-directed DNA polymerase activity; P:proteolysis; F:aspartic-type endopeptidase activity; F:nucleic acid binding; P:DNA integration; F:zinc ion binding		no IPS match
Ha_Unigene815	comp57333_c0_seq2	264	endonuclease-reverse transcriptase	gi|512897086|ref|XP_004924067.1|PREDICTED: uncharacterized protein LOC101737190 [Bombyx mori]	1.25e-16	0.688	2	F:endonuclease activity; F:RNA-directed DNA polymerase activity	EC:2.7.7.49	no IPS match
Ha_Unigene816	comp59399_c0_seq1	340	sodium potassium-transporting atpase subunit alpha-4	gi|357628548|gb|EHJ77843.1|hypothetical protein KGM_02739 [Danaus plexippus]	3.58e-34	0.9255	17	P:fertilization; P:spermatogenesis; C:integral to membrane; P:sperm motility; P:heart looping; F:metal ion binding; P:ATP biosynthetic process; P:cytosolic calcium ion homeostasis; F:sodium:potassium-exchanging ATPase activity; P:ion transmembrane transport; P:regulation of cellular pH; P:ATP catabolic process; P:regulation of membrane potential; P:specification of organ axis polarity; F:ATP bind…	EC:3.6.3.9	IPR001757 (PRINTS); IPR001757 (TIGRFAM); IPR023298 (G3DSA:1.20.1110.GENE3D); IPR023214 (PFAM); PTHR24093 (PANTHER); PTHR24093:SF58 (PANTHER); IPR023214 (SUPERFAMILY)
Ha_Unigene817	comp68165_c0_seq1	208	protein oac-14	gi|512920157|ref|XP_004929562.1|PREDICTED: nose resistant to fluoxetine protein 6-like [Bombyx mori]	1.82e-21	0.683	2	P:regulation of cellular process; P:single-organism cellular process		PTHR11161 (PANTHER)
Ha_Unigene818	comp68592_c0_seq1	213	neutral lipase	gi|385655193|gb|AFI64316.1|neutral lipase [Helicoverpa armigera]	5.86e-43	0.8345	4	C:extracellular region; F:retinyl-palmitate esterase activity; P:lipid metabolic process; F:triglyceride lipase activity	EC:3.1.1.3	IPR013818 (PFAM); G3DSA:3.40.50.1820 (GENE3D); IPR000734 (PANTHER); SSF53474 (SUPERFAMILY)
Ha_Unigene819	comp69462_c0_seq3	369	modifier of mdg4	gi|512885021|ref|XP_004921525.1|PREDICTED: uncharacterized protein LOC101736695, partial [Bombyx mori]	5.57e-08	0.5756	0	-		IPR007588 (PFAM)
Ha_Unigene820	comp69603_c0_seq3	215	calcium calmodulin-dependent serine protein kinase membrane-associated guanylate kinase	gi|357605296|gb|EHJ64544.1|putative calcium/calmodulin-dependent serine protein kinase membrane-associated guanylate kinase [Danaus plexippus]	1.49e-22	0.92	2	F:kinase activity; P:phosphorylation		no IPS match
Ha_Unigene821	comp70144_c0_seq1	373	flywch-type zinc finger-containing protein 1-like	gi|357615241|gb|EHJ69546.1|hypothetical protein KGM_05403 [Danaus plexippus]	1.03e-09	0.565	0	-		IPR007588 (PFAM)
Ha_Unigene822	comp70359_c0_seq1	205	udp-glucosyltransferase precursor	gi|363896082|gb|AEW43125.1|UDP-glycosyltransferase UGT40F1 [Helicoverpa armigera]	1.36e-38	0.8595	2	F:transferase activity, transferring hexosyl groups; P:metabolic process	EC:2.4.1.0	IPR002213 (PFAM); G3DSA:3.40.50.2000 (GENE3D); PTHR11926:SF16 (PANTHER); IPR002213 (PANTHER); IPR002213 (PROSITE_PATTERNS); SSF53756 (SUPERFAMILY)
Ha_Unigene823	comp71032_c0_seq1	247	aldehyde oxidase 2	gi|512905502|ref|XP_004925960.1|PREDICTED: xanthine dehydrogenase-like [Bombyx mori]	8.04e-25	0.694	4	F:flavin adenine dinucleotide binding; F:metal ion binding; F:oxidoreductase activity, acting on CH-OH group of donors; P:oxidation-reduction process		IPR000674 (SMART); IPR000674 (G3DSA:3.90.1170.GENE3D); IPR000674 (PFAM); PTHR11908:SF5 (PANTHER); PTHR11908 (PANTHER); IPR000674 (SUPERFAMILY)
Ha_Unigene824	comp71522_c0_seq1	214	x-pro aminopeptidase	gi|512927062|ref|XP_004931240.1|PREDICTED: xaa-Pro aminopeptidase 1-like [Bombyx mori]	6.91e-19	0.522	4	P:cellular process; F:hydrolase activity; F:aminopeptidase activity; F:metal ion binding		IPR000994 (PFAM); IPR000994 (G3DSA:3.90.230.GENE3D); PTHR10804:SF6 (PANTHER); PTHR10804 (PANTHER); IPR000994 (SUPERFAMILY)
Ha_Unigene825	comp73410_c0_seq1	330	dna translocase sfta	gi|472406658|ref|YP_007653763.1|DNA translocase sftA [Lactobacillus brevis KB290] >gi|505286491|ref|WP_015473593.1| DNA translocase sftA [Lactobacillus brevis] >gi|472233593|dbj|BAN06558.1| DNA translocase sftA [Lactobacillus brevis KB290]	0.000307	0.435	8	F:ATP binding; P:cell cycle; C:integral to membrane; P:chromosome segregation; F:nucleotide binding; P:cell division; F:nucleoside-triphosphatase activity; F:DNA binding		no IPS match
Ha_Unigene826	comp73593_c0_seq1	261	map microtubule affinity-regulating kinase 3-like	gi|403182447|gb|EJY57394.1|AAEL017356-PA [Aedes aegypti]	1.43e-19	0.7062	0	-		no IPS match
Ha_Unigene827	comp74160_c0_seq2	226	inositol -trisphosphate receptor	gi|357630236|gb|EHJ78502.1|hypothetical protein KGM_01994 [Danaus plexippus]	4.7e-36	0.776	5	P:calcium ion transmembrane transport; C:integral to membrane; F:inositol 1,4,5-trisphosphate-sensitive calcium-release channel activity; P:inositol phosphate-mediated signaling; C:endoplasmic reticulum		G3DSA:2.80.10.50 (GENE3D); IPR016093 (PFAM); IPR015925 (PANTHER); PTHR13715:SF2 (PANTHER); IPR016093 (PROSITE_PROFILES); IPR016093 (PROSITE_PROFILES); IPR016093 (SUPERFAMILY)
Ha_Unigene828	comp78531_c0_seq2	226	elongator complex protein 2	gi|357622567|gb|EHJ73994.1|hypothetical protein KGM_13529 [Danaus plexippus]	1.45e-28	0.556	1	F:protein binding		IPR001680 (PFAM); IPR015943 (G3DSA:2.130.10.GENE3D); PTHR13729 (PANTHER); PTHR13729:SF2 (PANTHER); IPR017986 (PROSITE_PROFILES); IPR017986 (SUPERFAMILY)
Ha_Unigene829	comp78958_c1_seq1	271	adenylate cyclase type 8-like	gi|512893096|ref|XP_004923096.1|PREDICTED: adenylate cyclase type 8-like [Bombyx mori]	1.48e-47	0.807	5	P:intracellular signal transduction; C:integral to membrane; F:adenylate cyclase activity; F:nucleotide binding; P:cAMP biosynthetic process	EC:4.6.1.1	IPR001054 (PFAM); IPR001054 (G3DSA:3.30.70.GENE3D); PTHR11920:SF23 (PANTHER); PTHR11920 (PANTHER); IPR001054 (PROSITE_PROFILES); IPR001054 (SUPERFAMILY)
Ha_Unigene830	comp79184_c0_seq2	244	PREDICTED: uncharacterized protein LOC101746620, partial	gi|512905696|ref|XP_004926009.1|PREDICTED: uncharacterized protein LOC101746620, partial [Bombyx mori]	6.67e-13	0.94	0	-		no IPS match
Ha_Unigene831	comp79494_c0_seq2	232	rab gtpase-activating protein 1-like	gi|512916399|ref|XP_004928631.1|PREDICTED: rab GTPase-activating protein 1-like isoform X1 [Bombyx mori]	1.06e-43	0.7315	2	F:Rab GTPase activator activity; P:positive regulation of Rab GTPase activity		G3DSA:1.10.8.270 (GENE3D); PTHR22957:SF40 (PANTHER); PTHR22957 (PANTHER); IPR000195 (SUPERFAMILY)
Ha_Unigene832	comp79682_c0_seq2	249	PREDICTED: uncharacterized protein LOC101740817	gi|512901488|ref|XP_004925147.1|PREDICTED: uncharacterized protein LOC101740817 [Bombyx mori]	1.04e-08	0.76	0	-		no IPS match
Ha_Unigene833	comp80368_c0_seq1	380	x-linked retinitis pigmentosa gtpase regulator-like	gi|512900060|ref|XP_004924800.1|PREDICTED: X-linked retinitis pigmentosa GTPase regulator-like [Bombyx mori]	3.23e-12	0.915	0	-		no IPS match
Ha_Unigene834	comp80875_c0_seq2	373	vacuolar protein sorting-associated	gi|512925317|ref|XP_004930809.1|PREDICTED: vacuolar protein sorting-associated protein 13A-like [Bombyx mori]	4.31e-23	0.6554	0	-		no IPS match
Ha_Unigene835	comp82375_c1_seq1	789	hypothetical protein	gi|219686085|emb|CAW30927.1|hypothetical protein [Papilio dardanus]	2.13e-14	0.72	0	-		no IPS match
Ha_Unigene836	comp82657_c0_seq1	385	hypothetical protein TcasGA2_TC010304	gi|270016838|gb|EFA13284.1|hypothetical protein TcasGA2_TC010304 [Tribolium castaneum]	8.61e-05	0.48	3	F:RNA binding; P:RNA-dependent DNA replication; F:RNA-directed DNA polymerase activity		no IPS match
Ha_Unigene837	comp82736_c0_seq4	379	modifier of mdg4	gi|357615241|gb|EHJ69546.1|hypothetical protein KGM_05403 [Danaus plexippus]	7.04e-07	0.5733	0	-		IPR007588 (PFAM)
Ha_Unigene838	comp82944_c0_seq7	218	segmentation polarity homeobox protein engrailed	gi|389614477|dbj|BAM20286.1|engrailed protein, partial [Papilio xuthus]	2.27e-19	0.8217	5	P:segment polarity determination; P:regulation of transcription, DNA-dependent; F:sequence-specific DNA binding transcription factor activity; C:nucleus; F:transcription regulatory region sequence-specific DNA binding		no IPS match
Ha_Unigene839	comp83814_c0_seq3	213	domain containing protein	gi|484857837|gb|EOB15568.1|Proteoglycan-4 [Nosema bombycis CQ1]	1.4e-10	0.621	3	P:single-organism process; F:heterocyclic compound binding; F:organic cyclic compound binding		no IPS match
Ha_Unigene840	comp84880_c0_seq3	324	low quality protein: suppressor apc domain-containing protein 2-like	gi|512918980|ref|XP_004929264.1|PREDICTED: LOW QUALITY PROTEIN: suppressor APC domain-containing protein 2-like [Bombyx mori]	2.32e-11	0.95	0	-		no IPS match
Ha_Unigene841	comp85802_c0_seq8	259	histone -like	gi|432892305|ref|XP_004075755.1|PREDICTED: histone H3.3-like [Oryzias latipes]	2.45e-07	0.795	0	-		no IPS match
Ha_Unigene842	comp87260_c1_seq10	393	hypothetical protein EAG_06795	gi|307186738|gb|EFN72188.1|hypothetical protein EAG_06795 [Camponotus floridanus]	3.68e-05	0.55	2	F:nucleic acid binding; F:protein dimerization activity		no IPS match
Ha_Unigene843	comp87514_c0_seq1	220	organic cation transporter	gi|512898523|ref|XP_004924420.1|PREDICTED: solute carrier family 22 member 3-like [Bombyx mori]	1.64e-12	0.6675	3	C:integral to membrane; P:transmembrane transport; F:transmembrane transporter activity		G3DSA:1.20.1250.20 (GENE3D); PTHR24064 (PANTHER); PTHR24064:SF94 (PANTHER); TRANSMEMBRANE (PHOBIUS); CYTOPLASMIC_DOMAIN (PHOBIUS); NON_CYTOPLASMIC_DOMAIN (PHOBIUS); IPR016196 (SUPERFAMILY); TMhelix (TMHMM)
Ha_Unigene844	comp87738_c0_seq13	350	isoform a	gi|512892210|ref|XP_004922875.1|PREDICTED: proteoglycan 4-like [Bombyx mori]	9.45e-25	0.458	1	P:single-organism cellular process		no IPS match
Ha_Unigene845	comp87782_c0_seq2	314	multicopper oxidase	gi|194346222|tpg|DAA06286.1|TPA: multicopper oxidase 1 [Bombyx mori]	5.59e-57	0.839	3	F:hydroquinone:oxygen oxidoreductase activity; P:oxidation-reduction process; F:copper ion binding	EC:1.10.3.2	IPR008972 (G3DSA:2.60.40.GENE3D); IPR011706 (PFAM); PTHR11709 (PANTHER); PTHR11709:SF8 (PANTHER); IPR008972 (SUPERFAMILY)
Ha_Unigene846	comp88250_c0_seq4	276	non-ltr retrotransposon cats	gi|12597214|dbj|BAB21511.1|TRAS3 [Bombyx mori]	1.08e-08	0.6867	2	F:nucleic acid binding; F:catalytic activity		no IPS match
Ha_Unigene847	comp89069_c0_seq7	517	ras-related protein rab-24	gi|357617357|gb|EHJ70739.1|putative Ras-related protein Rab-24 [Danaus plexippus]	2.12e-28	0.5873	1	F:nucleotide binding		no IPS match
Ha_Unigene848	comp89323_c0_seq13	226	zinc finger protein 546-like	gi|512896839|ref|XP_004924007.1|PREDICTED: zinc finger protein 546-like [Bombyx mori]	1.66e-10	0.5914	10	F:metal ion binding; F:RNA binding; F:nucleic acid binding; P:RNA-dependent DNA replication; F:endonuclease activity; F:RNA-directed DNA polymerase activity; P:regulation of transcription, DNA-dependent; F:zinc ion binding; C:nucleus; F:sequence-specific DNA binding transcription factor activity		TRANSMEMBRANE (PHOBIUS); CYTOPLASMIC_DOMAIN (PHOBIUS); NON_CYTOPLASMIC_DOMAIN (PHOBIUS); TMhelix (TMHMM)
Ha_Unigene849	comp89859_c0_seq1	253	guanine nucleotide-binding 3 homolog	gi|512930181|ref|XP_004932003.1|PREDICTED: guanine nucleotide-binding protein-like 3 homolog [Bombyx mori]	5.42e-43	0.782	16	C:granular component; F:GTP binding; P:GTP catabolic process; P:midgut development; P:ribosomal large subunit biogenesis; P:UTP catabolic process; F:CTPase activity; P:regulation of insulin receptor signaling pathway; P:CTP catabolic process; P:developmental cell growth; F:ATPase activity; P:salivary gland development; F:GTPase activity; P:ATP catabolic process; P:positive regulation of ribosome …	EC:3.6.1.3	G3DSA:3.40.50.300 (GENE3D); PTHR11089:SF12 (PANTHER); PTHR11089 (PANTHER); IPR027417 (SUPERFAMILY)
Ha_Unigene850	comp90001_c0_seq4	209	protein zwilch-like	gi|512894900|ref|XP_004923542.1|PREDICTED: protein zwilch-like [Bombyx mori]	1.34e-10	0.7533	1	F:RNA-directed DNA polymerase activity	EC:2.7.7.49	no IPS match
Ha_Unigene851	comp90428_c0_seq7	253	polypeptide n-acetylgalactosaminyltransferase 3-like	gi|512929527|ref|XP_004931843.1|PREDICTED: polypeptide N-acetylgalactosaminyltransferase 3-like [Bombyx mori]	1.28e-46	0.727	2	F:transferase activity, transferring glycosyl groups; C:membrane		G3DSA:3.90.550.10 (GENE3D); IPR001173 (PFAM); PTHR11675 (PANTHER); SSF53448 (SUPERFAMILY)
Ha_Unigene852	comp90444_c0_seq4	501	zinc finger mym-type protein 1-like	gi|344309632|ref|XP_003423480.1|PREDICTED: zinc finger MYM-type protein 1-like [Loxodonta africana]	4.97e-13	0.55	0	-		no IPS match
Ha_Unigene853	comp90553_c0_seq6	218	myelin regulatory factor-like	gi|512925186|ref|XP_004930777.1|PREDICTED: myelin regulatory factor-like [Bombyx mori]	1.54e-21	0.86	0	-		no IPS match
Ha_Unigene854	comp883011_c0_seq1	265	amp-dependent synthetase and ligase	gi|512917289|ref|XP_004928851.1|PREDICTED: luciferin 4-monooxygenase-like [Bombyx mori]	1.26e-13	0.5725	2	P:metabolic process; F:catalytic activity		G3DSA:3.40.50.980 (GENE3D); IPR000873 (PFAM); SSF56801 (SUPERFAMILY)
Ha_Unigene855	comp1344519_c0_seq1	253	ubiquitin-60s ribosomal protein l40	gi|307192162|gb|EFN75487.1|Ubiquitin [Harpegnathos saltator]	1.42e-21	0.984	57	P:positive regulation of apoptotic process; P:neurotrophin TRK receptor signaling pathway; P:negative regulation of ubiquitin-protein ligase activity involved in mitotic cell cycle; P:positive regulation of I-kappaB kinase/NF-kappaB cascade; F:structural constituent of ribosome; P:antigen processing and presentation of exogenous peptide antigen via MHC class I, TAP-dependent; P:DNA repair; P:toll…		no IPS match
Ha_Unigene856	comp1347411_c0_seq1	264	isoform c	gi|357627753|gb|EHJ77338.1|hypothetical protein KGM_07338 [Danaus plexippus]	4.22e-52	0.816	2	C:membrane; F:protein binding		IPR013783 (G3DSA:2.60.40.GENE3D); IPR013151 (PFAM); PTHR23278 (PANTHER); PTHR23278:SF0 (PANTHER); IPR007110 (PROSITE_PROFILES); SSF48726 (SUPERFAMILY)
Ha_Unigene857	comp1530371_c0_seq1	368	small conductance calcium-activated potassium channel protein 2-like	gi|73913490|gb|AAZ91672.1|potassium intermediate/small conductance calcium-activated channel subfamily N member 1 [Rattus norvegicus]	2.98e-15	0.932	16	C:T-tubule; P:regulation of membrane potential in photoreceptor cell; C:Z disc; F:calmodulin binding; C:integral to membrane; F:alpha-actinin binding; C:dendritic spine; P:copulation; P:regulation of potassium ion transmembrane transport; P:synaptic transmission; C:neuronal cell body; F:protein heterodimerization activity; F:protein homodimerization activity; F:small conductance calcium-activated…		no IPS match
Ha_Unigene858	comp1638685_c0_seq1	225	isoform c	gi|357607376|gb|EHJ65475.1|hypothetical protein KGM_02824 [Danaus plexippus]	7.51e-43	0.9205	13	P:microtubule cytoskeleton organization; P:olfactory learning; P:axonogenesis; P:dendrite morphogenesis; F:hydrolase activity; C:microtubule; P:neurofilament cytoskeleton organization; F:microtubule binding; P:compound eye development; C:microtubule associated complex; P:axon cargo transport; P:regulation of synaptic growth at neuromuscular junction; P:negative regulation of neuron apoptotic proc…		no IPS match
Ha_Unigene859	comp1641701_c0_seq1	408	netrin receptor unc5c	gi|357616795|gb|EHJ70410.1|unc-5 [Danaus plexippus]	4.56e-69	0.6175	2	P:signal transduction; F:protein binding		IPR000488 (SMART); IPR011029 (G3DSA:1.10.533.GENE3D); IPR000488 (PFAM); PTHR12582:SF9 (PANTHER); PTHR12582 (PANTHER); IPR011029 (SUPERFAMILY)
Ha_Unigene860	comp1659037_c0_seq1	314	tetrameric potassium-selective cyclic nucleotide gated channel	gi|357614453|gb|EHJ69084.1|putative tetrameric potassium-selective cyclic nucleotide gated channel [Danaus plexippus]	8.09e-19	0.65	0	-		CYTOPLASMIC_DOMAIN (PHOBIUS); TRANSMEMBRANE (PHOBIUS); NON_CYTOPLASMIC_DOMAIN (PHOBIUS); TMhelix (TMHMM)
Ha_Unigene861	comp1661462_c0_seq1	231	interferon-induced very large gtpase 1-like	gi|322783851|gb|EFZ11069.1|hypothetical protein SINV_06704 [Solenopsis invicta]	2.18e-10	0.784	2	F:nucleic acid binding; F:protein dimerization activity		no IPS match
Ha_Unigene862	comp1856825_c0_seq1	365	endonuclease and reverse transcriptase-like protein	gi|189242290|ref|XP_966849.2|PREDICTED: similar to endonuclease and reverse transcriptase-like protein [Tribolium castaneum]	1.52e-13	0.503	6	F:RNA binding; F:nucleic acid binding; P:RNA-dependent DNA replication; F:zinc ion binding; F:RNA-directed DNA polymerase activity; F:endonuclease activity		IPR005135 (G3DSA:3.60.10.GENE3D); PF14529 (PFAM); IPR005135 (SUPERFAMILY)
Ha_Unigene863	comp1885866_c0_seq1	213	transmembrane and tpr repeat-containing protein 1-like	gi|357626712|gb|EHJ76700.1|hypothetical protein KGM_03774 [Danaus plexippus]	9.45e-35	0.749	1	C:mitochondrion		PTHR23083:SF21 (PANTHER); PTHR23083 (PANTHER); CYTOPLASMIC_DOMAIN (PHOBIUS); TRANSMEMBRANE (PHOBIUS); NON_CYTOPLASMIC_DOMAIN (PHOBIUS); TRANSMEMBRANE (PHOBIUS); NON_CYTOPLASMIC_DOMAIN (PHOBIUS); TMhelix (TMHMM); TMhelix (TMHMM)
Ha_Unigene864	comp1946841_c0_seq1	210	putative agrin	gi|357602535|gb|EHJ63441.1|putative agrin [Danaus plexippus]	3.1e-18	0.755	0	-		TRANSMEMBRANE (PHOBIUS); CYTOPLASMIC_DOMAIN (PHOBIUS); TRANSMEMBRANE (PHOBIUS); NON_CYTOPLASMIC_DOMAIN (PHOBIUS); CYTOPLASMIC_DOMAIN (PHOBIUS); TMhelix (TMHMM)
Ha_Unigene865	comp2077055_c0_seq1	258	zinc finger dna binding protein	gi|512919417|ref|XP_004929373.1|PREDICTED: uncharacterized protein LOC101742112 [Bombyx mori]	1.89e-24	0.5927	0	-		no IPS match
Ha_Unigene866	comp2123132_c0_seq1	311	rna-directed dna polymerase from mobile element jockey-like	gi|390333220|ref|XP_003723665.1|PREDICTED: uncharacterized protein LOC100889694 [Strongylocentrotus purpuratus]	1.54e-16	0.6055	0	-		no IPS match
Ha_Unigene867	comp2128507_c0_seq1	382	sodium potassium adenosine partial	gi|512928123|ref|XP_004931505.1|PREDICTED: sodium/potassium-transporting ATPase subunit alpha-like [Bombyx mori]	1.36e-28	0.6055	23	P:determination of adult lifespan; P:regulation of tube diameter, open tracheal system; P:sensory perception of sound; P:regulation of cell shape; P:jump response; F:nucleotide binding; P:synaptic growth at neuromuscular junction; P:regulation of tube length, open tracheal system; P:septate junction assembly; P:response to mechanical stimulus; C:basolateral plasma membrane; C:integral to membrane…	EC:3.6.3.9	no IPS match
Ha_Unigene868	comp2131960_c0_seq1	317	tyrosine-protein kinase drl-like	gi|512932054|ref|XP_004932451.1|PREDICTED: tyrosine-protein kinase Dnt-like [Bombyx mori]	5.97e-45	0.567	3	F:protein tyrosine kinase activity; P:protein phosphorylation; F:ATP binding	EC:2.7.10.0	G3DSA:3.30.200.20 (GENE3D); IPR001245 (PFAM); PTHR24416:SF256 (PANTHER); PTHR24416 (PANTHER); IPR011009 (SUPERFAMILY)
Ha_Unigene869	comp2138020_c0_seq1	307	om14p	gi|6319707|ref|NP_009789.1|Om14p [Saccharomyces cerevisiae S288c] >gi|586347|sp|P38325.1|OM14_YEAST RecName: Full=Mitochondrial outer membrane protein OM14; AltName: Full=Outer membrane protein of 14 kDa >gi|171704590|sp|A6ZLG8.1|OM14_YEAS7 RecName: Full=Mitochondrial outer membrane protein OM14; AltName: Full=Outer membrane protein of 14 kDa >gi|536628|emb|CAA85193.1| unnamed protein product [Sa…	5.84e-26	0.575	0	-		no IPS match
Ha_Unigene870	comp2203238_c0_seq1	229	myosin-2 heavy chain-like	gi|357622969|gb|EHJ74307.1|hypothetical protein KGM_07163 [Danaus plexippus]	5.09e-05	0.795	0	-		no IPS match
Ha_Unigene871	comp2506552_c0_seq1	247	PREDICTED: hypothetical protein LOC100158824	gi|328696595|ref|XP_001944275.2|PREDICTED: hypothetical protein LOC100158824 [Acyrthosiphon pisum]	0.000623	0.5	0	-		no IPS match
Ha_Unigene872	comp2524199_c0_seq1	248	hypothetical protein KGM_16299	gi|357630068|gb|EHJ78459.1|hypothetical protein KGM_16299 [Danaus plexippus]	4.54e-05	0.79	0	-		no IPS match
Ha_Unigene873	comp2525888_c0_seq1	213	probable atp-dependent dna helicase hfm1	gi|410924604|ref|XP_003975771.1|PREDICTED: probable ATP-dependent DNA helicase HFM1-like [Takifugu rubripes]	6.48e-10	0.69	2	F:helicase activity; F:nucleic acid binding		no IPS match
Ha_Unigene874	comp2564773_c0_seq1	315	retrovirus-related pol polyprotein from transposon 412	gi|130407|sp|P10394.1|POL4_DROMERecName: Full=Retrovirus-related Pol polyprotein from transposon 412; Includes: RecName: Full=Protease; Includes: RecName: Full=Reverse transcriptase; Includes: RecName: Full=Endonuclease >gi|1335652|emb|CAA27750.1| unnamed protein product [Drosophila melanogaster]	1.48e-13	0.5689	8	F:RNA binding; F:nucleic acid binding; P:DNA integration; P:RNA-dependent DNA replication; F:RNA-directed DNA polymerase activity; F:nucleotidyltransferase activity; F:transferase activity; F:endonuclease activity		no IPS match
Ha_Unigene875	comp2616412_c0_seq1	245	chorion peroxidase-like	gi|512902029|ref|XP_004925274.1|PREDICTED: chorion peroxidase-like [Bombyx mori]	1.27e-27	0.737	8	P:chorion-containing eggshell formation; C:microtubule associated complex; P:prostaglandin biosynthetic process; F:peroxidase activity; F:prostaglandin-endoperoxide synthase activity; P:oxidation-reduction process; P:response to oxidative stress; F:heme binding	EC:1.11.1.7; EC:1.14.99.1	IPR002007 (G3DSA:1.10.640.GENE3D); IPR002007 (PFAM); PTHR11475 (PANTHER); IPR002007 (PROSITE_PROFILES); IPR010255 (SUPERFAMILY)
Ha_Unigene876	comp3065556_c0_seq1	311	rna-directed dna polymerase from mobile element jockey-like	gi|449667013|ref|XP_004206471.1|PREDICTED: RNA-directed DNA polymerase from mobile element jockey-like [Hydra magnipapillata]	7.83e-10	0.552	3	F:RNA binding; P:RNA-dependent DNA replication; F:RNA-directed DNA polymerase activity		no IPS match
Ha_Unigene877	comp3095532_c0_seq1	249	PREDICTED: uncharacterized protein LOC101745893, partial	gi|512939300|ref|XP_004934207.1|PREDICTED: uncharacterized protein LOC101745893, partial [Bombyx mori]	1.57e-13	0.5792	6	F:RNA binding; P:RNA-dependent DNA replication; F:RNA-directed DNA polymerase activity; F:nucleic acid binding; F:ribonuclease H activity; F:zinc ion binding		Coil (COILS); Coil (COILS)
Ha_Unigene878	comp3152402_c0_seq1	221	jerky protein homolog-like	gi|512890819|ref|XP_004922578.1|PREDICTED: pogo transposable element with ZNF domain-like [Bombyx mori]	8.12e-20	0.6214	1	F:nucleic acid binding		no IPS match
Ha_Unigene879	comp3168007_c0_seq1	234	histone 2	gi|357436879|ref|XP_003588715.1|Histone H2A [Medicago truncatula] >gi|355477763|gb|AES58966.1| Histone H2A [Medicago truncatula]	3.01e-26	1	9	C:nucleosome; P:defense response to bacterium; P:regulation of flower development; F:DNA binding; P:detection of temperature stimulus; P:nucleosome assembly; F:protein heterodimerization activity; C:vacuole; C:nucleus		no IPS match
Ha_Unigene880	comp3569754_c0_seq1	221	chymotrypsin-like protease	gi|145843818|gb|ABP96916.1|serine protease 3 [Helicoverpa armigera]	3.79e-32	0.8485	2	F:serine-type endopeptidase activity; P:proteolysis	EC:3.4.21.0	G3DSA:2.40.10.10 (GENE3D); IPR001254 (PFAM); IPR009003 (SUPERFAMILY)
Ha_Unigene881	comp3953478_c0_seq1	364	dynein beta ciliary-like	gi|170050170|ref|XP_001859558.1|dynein beta chain [Culex quinquefasciatus] >gi|167871708|gb|EDS35091.1| dynein beta chain [Culex quinquefasciatus]	1.16e-51	0.8225	6	F:microtubule motor activity; C:dynein complex; P:ATP catabolic process; F:ATP binding; P:microtubule-based movement; F:ATPase activity	EC:3.6.1.3	PF12775 (PFAM); G3DSA:3.40.50.300 (GENE3D); PTHR10676:SF36 (PANTHER); IPR026983 (PANTHER); IPR027417 (SUPERFAMILY)
Ha_Unigene882	comp4024645_c0_seq1	204	PREDICTED: uncharacterized protein LOC101739966	gi|512912007|ref|XP_004927551.1|PREDICTED: uncharacterized protein LOC101739966 [Bombyx mori]	0.000848	0.5	0	-		no IPS match
Ha_Unigene883	comp4087941_c0_seq1	253	tpa: glutamine synthetase2	gi|40317420|gb|AAR84349.1|glutamine synthetase isoform GSe1 [Triticum aestivum]	2.52e-20	0.93	2	F:glutamate-ammonia ligase activity; P:glutamine biosynthetic process	EC:6.3.1.2	no IPS match
Ha_Unigene884	comp4266916_c0_seq1	206	capsid protein	gi|346421297|ref|YP_004849313.1|VP4C [Nora virus]	6.6e-07	0.65	0	-		no IPS match
Ha_Unigene885	comp5616272_c0_seq1	219	orf	gi|357609316|gb|EHJ66391.1|hypothetical protein KGM_06314 [Danaus plexippus]	1.31e-16	0.6865	2	F:nucleic acid binding; P:DNA integration		IPR001584 (PFAM); G3DSA:3.30.420.10 (GENE3D); IPR001584 (PROSITE_PROFILES); IPR012337 (SUPERFAMILY)
Ha_Unigene886	comp3702_c0_seq1	206	PREDICTED: hypothetical protein LOC100570648	gi|328704517|ref|XP_003242517.1|PREDICTED: hypothetical protein LOC100570648 [Acyrthosiphon pisum]	0.000379	0.58	0	-		IPR006578 (PFAM)
Ha_Unigene887	comp4288_c0_seq1	337	enzymatic polyprotein endonuclease reverse	gi|270003412|gb|EEZ99859.1|hypothetical protein TcasGA2_TC002641 [Tribolium castaneum]	3.31e-24	0.661	3	P:DNA metabolic process; F:nucleic acid binding; F:nucleotidyltransferase activity	EC:2.7.7.0	PTHR10178 (PANTHER); PTHR10178:SF26 (PANTHER); SSF56672 (SUPERFAMILY)
Ha_Unigene888	comp5576_c0_seq2	281	reverse transcriptase-like protein	gi|169218417|gb|ACA50099.1|reverse transcriptase-like protein [Ectropis obliqua]	1.01e-21	0.6114	1	F:nucleic acid binding		no IPS match
Ha_Unigene889	comp6632_c0_seq1	226	slowpoke binding protein	gi|512898675|ref|XP_004924455.1|PREDICTED: slowpoke-binding protein-like [Bombyx mori]	3.45e-29	0.71	1	F:transferase activity, transferring phosphorus-containing groups		no IPS match
Ha_Unigene890	comp8137_c0_seq1	213	rna-directed dna polymerase from mobile element jockey- partial	gi|270001004|gb|EEZ97451.1|hypothetical protein TcasGA2_TC011282 [Tribolium castaneum] >gi|270016839|gb|EFA13285.1| hypothetical protein TcasGA2_TC010605 [Tribolium castaneum]	1.21e-05	0.5738	0	-		no IPS match
Ha_Unigene891	comp9317_c0_seq1	316	cd151 antigen-like	gi|512914177|ref|XP_004928077.1|PREDICTED: CD151 antigen-like [Bombyx mori]	3.07e-23	0.4953	7	C:integral to membrane; C:membrane; C:perinuclear region of cytoplasm; P:lateral inhibition; F:molecular_function; C:trans-Golgi network; P:hemopoiesis		CYTOPLASMIC_DOMAIN (PHOBIUS); NON_CYTOPLASMIC_DOMAIN (PHOBIUS); TRANSMEMBRANE (PHOBIUS); TMhelix (TMHMM)
Ha_Unigene892	comp9686_c0_seq1	296	retrovirus-related pol polyprotein from transposon tnt 1-94	gi|339240821|ref|XP_003376336.1|retrovirus-related Pol polyprotein from transposon TNT 1-94 [Trichinella spiralis] >gi|316974954|gb|EFV58419.1| retrovirus-related Pol polyprotein from transposon TNT 1-94 [Trichinella spiralis]	3.42e-27	0.695	2	F:nucleic acid binding; P:DNA integration		G3DSA:3.30.420.10 (GENE3D); PTHR11439 (PANTHER); IPR001584 (PROSITE_PROFILES); IPR012337 (SUPERFAMILY)
Ha_Unigene893	comp22030_c0_seq1	337	rna-directed dna polymerase from mobile element jockey-like	gi|512915562|ref|XP_004928419.1|PREDICTED: uncharacterized protein LOC101746992 [Bombyx mori]	9.69e-31	0.6365	3	F:RNA-directed DNA polymerase activity; F:RNA binding; P:RNA-dependent DNA replication		IPR000477 (PFAM); PTHR19446 (PANTHER); IPR000477 (PROSITE_PROFILES); SSF56672 (SUPERFAMILY)
Ha_Unigene894	comp23534_c0_seq1	240	upf0554 protein c2orf43 homolog	gi|357609386|gb|EHJ66422.1|hypothetical protein KGM_10796 [Danaus plexippus]	5.94e-24	0.6635	1	C:lipid particle		G3DSA:3.40.50.1820 (GENE3D); IPR019363 (PFAM); IPR019363 (PANTHER); PTHR13390:SF0 (PANTHER); SSF53474 (SUPERFAMILY)
Ha_Unigene895	comp24738_c0_seq1	226	modifier of mdg4	gi|357615246|gb|EHJ69551.1|hypothetical protein KGM_05388 [Danaus plexippus]	2.01e-12	0.57	0	-		IPR007588 (PFAM)
Ha_Unigene896	comp44625_c0_seq1	580	PREDICTED: uncharacterized protein LOC101741398	gi|512920964|ref|XP_004929765.1|PREDICTED: uncharacterized protein LOC101741398 [Bombyx mori]	3.58e-07	0.595	0	-		NON_CYTOPLASMIC_DOMAIN (PHOBIUS); SIGNAL_PEPTIDE_N_REGION (PHOBIUS); SIGNAL_PEPTIDE_C_REGION (PHOBIUS); SIGNAL_PEPTIDE_H_REGION (PHOBIUS); SIGNAL_PEPTIDE (PHOBIUS)
Ha_Unigene897	comp50309_c0_seq1	412	hypothetical protein KGM_04304	gi|357631034|gb|EHJ78763.1|hypothetical protein KGM_04304 [Danaus plexippus]	9.66e-61	0.665	0	-		no IPS match
Ha_Unigene898	comp52760_c0_seq1	397	transposase yabusame-1	gi|357619060|gb|EHJ71790.1|putative transposase yabusame-1 [Danaus plexippus]	2.38e-12	0.59	0	-		no IPS match
Ha_Unigene899	comp54362_c0_seq1	329	hypothetical protein KGM_05400	gi|357615255|gb|EHJ69559.1|hypothetical protein KGM_05400 [Danaus plexippus]	4.61e-11	0.64	0	-		IPR007588 (PFAM)
Ha_Unigene900	comp64841_c0_seq1	430	hypothetical protein TcasGA2_TC014831	gi|270016855|gb|EFA13301.1|hypothetical protein TcasGA2_TC014831 [Tribolium castaneum]	7.94e-10	0.7425	1	P:single-organism metabolic process		no IPS match
Ha_Unigene901	comp71261_c0_seq2	387	na(+) h(+) exchange regulatory cofactor nhe-rf2-like	gi|513044203|gb|AGO14414.1|hypothetical protein CsmBAC4b19.5 [Cotesia sesamiae]	9.08e-17	0.717	0	-		CYTOPLASMIC_DOMAIN (PHOBIUS); NON_CYTOPLASMIC_DOMAIN (PHOBIUS); TRANSMEMBRANE (PHOBIUS); TMhelix (TMHMM)
Ha_Unigene902	comp73036_c0_seq1	274	pol-like protein	gi|357621647|gb|EHJ73416.1|putative pol-like protein [Danaus plexippus]	2.36e-13	0.5975	2	F:nucleic acid binding; F:ribonuclease H activity		G3DSA:3.30.420.10 (GENE3D); IPR002156 (PFAM); IPR002156 (PROSITE_PROFILES); IPR012337 (SUPERFAMILY)
Ha_Unigene903	comp73412_c0_seq1	815	modifier of mdg4	gi|512885021|ref|XP_004921525.1|PREDICTED: uncharacterized protein LOC101736695, partial [Bombyx mori]	3.36e-13	0.665	0	-		IPR007588 (PFAM)
Ha_Unigene904	comp73986_c0_seq1	248	chitin synthase	gi|323434872|gb|ADX66427.1|chitin synthase B [Helicoverpa zea]	1.33e-45	0.7215	1	F:chitin synthase activity	EC:2.4.1.16	no IPS match
Ha_Unigene905	comp76243_c2_seq1	277	pol-like protein	gi|357621647|gb|EHJ73416.1|putative pol-like protein [Danaus plexippus]	5.29e-14	0.54	5	F:RNA binding; F:nucleic acid binding; P:RNA-dependent DNA replication; F:ribonuclease H activity; F:RNA-directed DNA polymerase activity		no IPS match
Ha_Unigene906	comp78857_c2_seq1	650	integrase core domain-containing protein	gi|189242218|ref|XP_001810318.1|PREDICTED: similar to Y26D4A.11, partial [Tribolium castaneum]	4.43e-69	0.687	1	P:DNA integration		G3DSA:2.40.50.40 (GENE3D); IPR023780 (PFAM); G3DSA:3.30.420.10 (GENE3D); IPR000953 (PROSITE_PROFILES); IPR001584 (PROSITE_PROFILES); IPR016197 (SUPERFAMILY)
Ha_Unigene907	comp79208_c0_seq3	266	hypothetical protein A306_08764, partial	gi|449273736|gb|EMC83150.1|hypothetical protein A306_08764, partial [Columba livia]	0.000235	0.565	3	F:magnesium ion binding; F:hydrolase activity; F:2-phosphosulfolactate phosphatase activity		no IPS match
Ha_Unigene908	comp79646_c0_seq2	282	GJ22693	gi|195392002|ref|XP_002054648.1|GJ22693 [Drosophila virilis] >gi|194152734|gb|EDW68168.1| GJ22693 [Drosophila virilis]	2.27e-05	0.7	2	F:zinc ion binding; F:metal ion binding		no IPS match
Ha_Unigene909	comp79746_c0_seq2	202	cuticular protein analogous to peritrophins 1-d	gi|512935397|ref|XP_004933265.1|PREDICTED: uncharacterized protein LOC101744246 [Bombyx mori]	1.57e-27	0.684	3	C:extracellular region; F:chitin binding; P:chitin metabolic process		IPR002557 (G3DSA:2.170.140.GENE3D); IPR002557 (PFAM); IPR002557 (PROSITE_PROFILES); IPR002557 (SUPERFAMILY)
Ha_Unigene910	comp79900_c2_seq1	317	alkaline nuclease	gi|327420470|gb|AEA76311.1|dsRNase [Mamestra configurata]	1.3e-57	0.7075	3	F:hydrolase activity; F:nucleic acid binding; F:metal ion binding		no IPS match
Ha_Unigene911	comp80456_c0_seq3	359	gem associated protein 7	gi|512932360|ref|XP_004932527.1|PREDICTED: uncharacterized protein LOC101745008 [Bombyx mori]	5.69e-18	0.8	1	C:SMN complex		IPR020338 (PFAM)
Ha_Unigene912	comp82824_c0_seq4	331	pol-like protein	gi|357621647|gb|EHJ73416.1|putative pol-like protein [Danaus plexippus]	1.54e-31	0.592	2	F:nucleic acid binding; F:catalytic activity		PTHR19446 (PANTHER)
Ha_Unigene913	comp82918_c0_seq3	228	serine arginine repetitive matrix protein 1-like	gi|512917196|ref|XP_004928828.1|PREDICTED: serine/arginine repetitive matrix protein 1-like [Bombyx mori]	1.51e-05	0.75	0	-		NON_CYTOPLASMIC_DOMAIN (PHOBIUS); SIGNAL_PEPTIDE_H_REGION (PHOBIUS); SIGNAL_PEPTIDE_N_REGION (PHOBIUS); SIGNAL_PEPTIDE (PHOBIUS); SIGNAL_PEPTIDE_C_REGION (PHOBIUS)
Ha_Unigene914	comp83515_c0_seq7	506	af266506_1 faw protein 1	gi|512898135|ref|XP_004924325.1|PREDICTED: uncharacterized protein LOC101747024 [Bombyx mori]	2.56e-09	0.7055	2	P:DNA metabolic process; F:nucleic acid binding		IPR008042 (PFAM)
Ha_Unigene915	comp84308_c1_seq7	297	astacin	gi|327420474|gb|AEA76313.1|astacin [Mamestra configurata]	3.9e-09	0.71	1	F:peptidase activity		no IPS match
Ha_Unigene916	comp84546_c0_seq4	220	hypothetical protein TcasGA2_TC009315	gi|270009986|gb|EFA06434.1|hypothetical protein TcasGA2_TC009315 [Tribolium castaneum]	0.000777	0.72	1	P:cell-cell signaling		no IPS match
Ha_Unigene917	comp84683_c1_seq6	258	nuclease harbi1-like	gi|512884967|ref|XP_004921520.1|PREDICTED: putative nuclease HARBI1-like, partial [Bombyx mori]	8.82e-10	0.755	1	F:DNA binding		no IPS match
Ha_Unigene918	comp84817_c3_seq1	599	PREDICTED: hypothetical protein LOC100569068	gi|328707096|ref|XP_003243296.1|PREDICTED: hypothetical protein LOC100569068 [Acyrthosiphon pisum]	3.22e-13	0.6791	1	F:DNA binding		no IPS match
Ha_Unigene919	comp86226_c0_seq3	304	peroxidase-like	gi|389611421|dbj|BAM19322.1|peroxidase [Papilio polytes]	2.83e-26	0.7225	4	P:oxidation-reduction process; F:peroxidase activity; F:heme binding; P:response to oxidative stress		IPR002007 (G3DSA:1.10.640.GENE3D); IPR002007 (PFAM); PTHR11475 (PANTHER); IPR002007 (PROSITE_PROFILES); IPR010255 (SUPERFAMILY)
Ha_Unigene920	comp86572_c0_seq9	231	krab-a domain-containing protein 2-like	gi|328712058|ref|XP_003244718.1|PREDICTED: KRAB-A domain-containing protein 2-like [Acyrthosiphon pisum]	2.4e-19	0.684	2	P:DNA integration; F:nucleic acid binding		G3DSA:3.30.420.10 (GENE3D); IPR001584 (PROSITE_PROFILES); IPR012337 (SUPERFAMILY)
Ha_Unigene921	comp86850_c0_seq3	438	actin-binding protein anillin-like	gi|512902405|ref|XP_004925368.1|PREDICTED: actin-binding protein anillin-like [Bombyx mori]	3.29e-30	0.5043	2	F:phospholipid binding; F:calcium ion binding		Coil (COILS)
Ha_Unigene922	comp87316_c0_seq9	305	heat shock protein 70	gi|70997615|gb|AAZ17400.1|70 kDa heat shock protein, partial [Bemisia tabaci]	4.3e-61	0.986	2	F:ATP binding; P:response to stress		G3DSA:3.30.420.40 (GENE3D); IPR013126 (PFAM); G3DSA:3.30.420.40 (GENE3D); PTHR19375:SF130 (PANTHER); PTHR19375 (PANTHER); IPR018181 (PROSITE_PATTERNS); SSF53067 (SUPERFAMILY)
Ha_Unigene923	comp87738_c0_seq9	367	isoform a	gi|389614641|dbj|BAM20355.1|zye protein, partial [Papilio polytes]	2.93e-14	0.371	6	F:structural constituent of chitin-based cuticle; P:actin filament organization; P:cell-matrix adhesion; C:apical plasma membrane; P:regulation of embryonic cell shape; P:apical constriction		PR01217 (PRINTS)
Ha_Unigene924	comp87822_c0_seq8	492	PREDICTED: uncharacterized protein LOC101739297	gi|512898762|ref|XP_004924476.1|PREDICTED: uncharacterized protein LOC101739297 [Bombyx mori]	2.78e-05	0.615	0	-		no IPS match
Ha_Unigene925	comp87865_c0_seq1	403	crossover junction endonuclease mus81-like	gi|512886180|ref|XP_004921717.1|PREDICTED: crossover junction endonuclease MUS81-like [Bombyx mori]	4.2e-12	0.7193	13	P:DNA metabolic process; F:catalytic activity; P:nucleic acid phosphodiester bond hydrolysis; F:nuclease activity; F:DNA binding; P:DNA repair; P:DNA recombination; F:hydrolase activity; P:response to DNA damage stimulus; C:nucleus; F:endonuclease activity; F:metal ion binding; F:3'-flap endonuclease activity		no IPS match
Ha_Unigene926	comp87865_c0_seq17	287	crossover junction endonuclease mus81	gi|512886180|ref|XP_004921717.1|PREDICTED: crossover junction endonuclease MUS81-like [Bombyx mori]	1.39e-16	0.6955	5	P:nucleic acid phosphodiester bond hydrolysis; F:DNA binding; F:3'-flap endonuclease activity; C:nucleus; P:DNA repair		no IPS match
Ha_Unigene927	comp88247_c0_seq1	206	tpa: cuticle protein	gi|357621781|gb|EHJ73499.1|cuticular protein RR-2 motif 87 [Danaus plexippus]	1.21e-09	0.7821	1	F:structural constituent of cuticle		IPR000618 (PROSITE_PROFILES)
Ha_Unigene928	comp88672_c0_seq2	317	serine threonine-protein kinase d3	gi|512903978|ref|XP_004925749.1|PREDICTED: serine/threonine-protein kinase D3-like [Bombyx mori]	3.81e-29	0.7655	7	P:protein phosphorylation; C:nucleolus; F:identical protein binding; F:ATP binding; F:protein kinase C activity; P:protein kinase C-activating G-protein coupled receptor signaling pathway; C:cytoplasm	EC:2.7.11.13	no IPS match
Ha_Unigene929	comp89268_c0_seq2	597	PREDICTED: uncharacterized protein LOC101745257 isoform X1	gi|512927464|ref|XP_004931341.1|PREDICTED: uncharacterized protein LOC101745257 isoform X1 [Bombyx mori] >gi|512927468|ref|XP_004931342.1| PREDICTED: uncharacterized protein LOC101745257 isoform X2 [Bombyx mori]	5.11e-08	0.8	0	-		no IPS match
Ha_Unigene930	comp89679_c0_seq23	273	dna-directed rna polymerase	gi|221059741|ref|XP_002260516.1|hypothetical protein, conserved in Plasmodium species [Plasmodium knowlesi strain H] >gi|193810589|emb|CAQ41783.1| hypothetical protein, conserved in Plasmodium species [Plasmodium knowlesi strain H]	7.49e-07	0.4815	24	F:structural constituent of cuticle; F:hydrolase activity, hydrolyzing O-glycosyl compounds; F:cellulose binding; P:carbohydrate metabolic process; C:extracellular region; F:cofactor binding; F:N-acetyltransferase activity; C:plasmodesma; P:hydrogen peroxide biosynthetic process; C:nucleomorph; C:vacuole; C:DNA-directed RNA polymerase II, core complex; P:transcription from RNA polymerase II promo…		no IPS match
Ha_Unigene931	comp91484_c0_seq1	220	bifunctional aminoacyl-trna synthetase	gi|195054655|ref|XP_001994240.1|GH23578 [Drosophila grimshawi] >gi|193896110|gb|EDV94976.1| GH23578 [Drosophila grimshawi]	1.66e-12	0.596	3	F:aminoacyl-tRNA ligase activity; P:tRNA aminoacylation for protein translation; F:ATP binding		IPR009068 (G3DSA:1.10.287.GENE3D); IPR000738 (PFAM); IPR000738 (PROSITE_PROFILES); IPR009068 (SUPERFAMILY)
Ha_Unigene932	comp276111_c0_seq1	335	PREDICTED: uncharacterized protein LOC100865969	gi|380030574|ref|XP_003698920.1|PREDICTED: uncharacterized protein LOC100865969 [Apis florea]	1.7e-13	0.735	0	-		no IPS match
Ha_Unigene933	comp1370080_c0_seq1	203	pol gene product	gi|270016712|gb|EFA13158.1|hypothetical protein TcasGA2_TC006955 [Tribolium castaneum]	2.28e-27	0.7605	4	F:nucleic acid binding; F:zinc ion binding; F:catalytic activity; P:DNA integration		PTHR10178 (PANTHER); PTHR10178:SF26 (PANTHER); SSF56672 (SUPERFAMILY)
Ha_Unigene934	comp1435670_c0_seq1	455	rna-directed dna polymerase from mobile element jockey-like	gi|512915562|ref|XP_004928419.1|PREDICTED: uncharacterized protein LOC101746992 [Bombyx mori]	7.53e-30	0.5735	3	F:RNA binding; P:RNA-dependent DNA replication; F:RNA-directed DNA polymerase activity		IPR000477 (PFAM); PTHR19446 (PANTHER); IPR000477 (PROSITE_PROFILES)
Ha_Unigene935	comp1477703_c0_seq1	202	sodium-coupled monocarboxylate transporter 1-like	gi|512934129|ref|XP_004932959.1|PREDICTED: sodium-coupled monocarboxylate transporter 2-like [Bombyx mori]	3.97e-29	0.7495	3	P:transmembrane transport; C:integral to membrane; F:transporter activity		PTHR11819:SF16 (PANTHER); IPR001734 (PANTHER); TRANSMEMBRANE (PHOBIUS); CYTOPLASMIC_DOMAIN (PHOBIUS); NON_CYTOPLASMIC_DOMAIN (PHOBIUS); TMhelix (TMHMM)
Ha_Unigene936	comp1486690_c0_seq1	386	zinc finger bed domain-containing protein 1-like	gi|449663699|ref|XP_004205790.1|PREDICTED: SCAN domain-containing protein 3-like [Hydra magnipapillata]	2.71e-24	0.5905	2	F:protein dimerization activity; F:nucleic acid binding		IPR008906 (PFAM); PTHR23272 (PANTHER); IPR012337 (SUPERFAMILY)
Ha_Unigene937	comp1504260_c0_seq1	318	predicted protein	gi|156383646|ref|XP_001632944.1|predicted protein [Nematostella vectensis] >gi|156220007|gb|EDO40881.1| predicted protein [Nematostella vectensis]	4.89e-08	0.48	0	-		no IPS match
Ha_Unigene938	comp1582410_c0_seq1	303	thap domain-containing protein 9-like	gi|307168787|gb|EFN61753.1|THAP domain-containing protein 9 [Camponotus floridanus]	1.37e-20	0.6255	1	F:nucleic acid binding		PTHR10725:SF0 (PANTHER); PTHR10725 (PANTHER)
Ha_Unigene939	comp1663716_c0_seq1	437	serine arginine repetitive matrix protein 1-like	gi|512917196|ref|XP_004928828.1|PREDICTED: serine/arginine repetitive matrix protein 1-like [Bombyx mori]	1.27e-09	0.55	0	-		no IPS match
Ha_Unigene940	comp1696385_c0_seq1	320	retinal homeobox protein rx-like	gi|512906946|ref|XP_004926321.1|PREDICTED: retinal homeobox protein Rx-like [Bombyx mori]	1.56e-15	0.625	6	P:regulation of transcription, DNA-dependent; F:sequence-specific DNA binding; P:multicellular organismal development; C:nucleus; F:sequence-specific DNA binding transcription factor activity; F:DNA binding		no IPS match
Ha_Unigene941	comp1861089_c0_seq1	225	hypothetical protein SINV_05668	gi|322798493|gb|EFZ20161.1|hypothetical protein SINV_05668 [Solenopsis invicta]	1.95e-09	0.57	0	-		no IPS match
Ha_Unigene942	comp1939004_c0_seq1	209	facilitated trehalose transporter tret1-like	gi|512891596|ref|XP_004922724.1|PREDICTED: facilitated trehalose transporter Tret1-like [Bombyx mori]	1.89e-10	0.6944	7	F:transmembrane transporter activity; P:carbohydrate transport; C:integral to membrane; P:transmembrane transport; F:substrate-specific transmembrane transporter activity; C:membrane; P:transport		TRANSMEMBRANE (PHOBIUS); CYTOPLASMIC_DOMAIN (PHOBIUS); NON_CYTOPLASMIC_DOMAIN (PHOBIUS); TMhelix (TMHMM)
Ha_Unigene943	comp2130433_c0_seq1	373	fatty acyl- reductase cg5065-like	gi|443692595|gb|ELT94182.1|hypothetical protein CAPTEDRAFT_218368 [Capitella teleta]	4.01e-06	0.4667	4	F:RNA binding; P:RNA-dependent DNA replication; F:endonuclease activity; F:RNA-directed DNA polymerase activity		no IPS match
Ha_Unigene944	comp2140714_c0_seq1	258	40s ribosomal protein s28	gi|302833207|ref|XP_002948167.1|component of cytosolic 80S ribosome and 40S small subunit [Volvox carteri f. nagariensis] >gi|300266387|gb|EFJ50574.1| component of cytosolic 80S ribosome and 40S small subunit [Volvox carteri f. nagariensis]	1.13e-16	0.9925	6	P:translation; C:cell wall; P:rRNA export from nucleus; F:structural constituent of ribosome; C:cytosolic small ribosomal subunit; C:plasma membrane		IPR000289 (PFAM); IPR012340 (G3DSA:2.40.50.GENE3D); IPR000289 (PANTHER); PTHR10769:SF1 (PANTHER); IPR028626 (PROSITE_PATTERNS); IPR012340 (SUPERFAMILY)
Ha_Unigene945	comp2503176_c0_seq1	454	chitin binding peritrophin-	gi|512916376|ref|XP_004928626.1|PREDICTED: RNA-binding protein 33-like [Bombyx mori]	3.67e-47	0.5605	3	F:chitin binding; C:extracellular region; P:chitin metabolic process		IPR002557 (SMART); IPR002557 (PFAM); IPR002557 (G3DSA:2.170.140.GENE3D); IPR002557 (PROSITE_PROFILES); IPR002557 (SUPERFAMILY)
Ha_Unigene946	comp2505294_c0_seq1	335	dna-mediated transposase	gi|307171908|gb|EFN63548.1|hypothetical protein EAG_13556 [Camponotus floridanus]	3.23e-10	0.7595	0	-		no IPS match
Ha_Unigene947	comp2506889_c0_seq1	228	reverse transcriptase	gi|57506586|dbj|BAD86664.1|reverse transcriptase [Bombyx mori]	6.06e-17	0.6617	6	F:RNA-directed DNA polymerase activity; F:RNA binding; P:RNA-dependent DNA replication; F:small protein activating enzyme activity; F:catalytic activity; P:cellular protein modification process		no IPS match
Ha_Unigene948	comp2510549_c0_seq1	591	hypothetical protein CAPTEDRAFT_204672	gi|443717988|gb|ELU08793.1|hypothetical protein CAPTEDRAFT_204672 [Capitella teleta]	2.06e-06	0.4225	0	-		IPR011991 (G3DSA:1.10.10.GENE3D)
Ha_Unigene949	comp2555960_c0_seq1	336	furin-like protease 2-like	gi|357630948|gb|EHJ78733.1|Endoprotease FURIN [Danaus plexippus]	7.74e-63	0.846	2	F:serine-type endopeptidase activity; P:proteolysis	EC:3.4.21.0	IPR008979 (G3DSA:2.60.120.GENE3D); IPR002884 (PFAM); PTHR10795:SF169 (PANTHER); IPR015500 (PANTHER); IPR008979 (SUPERFAMILY)
Ha_Unigene950	comp2603778_c0_seq1	266	rna-directed dna polymerase from mobile element jockey-like	gi|391327840|ref|XP_003738403.1|PREDICTED: RNA-directed DNA polymerase from mobile element jockey-like [Metaseiulus occidentalis]	4.73e-29	0.639	3	F:RNA binding; P:RNA-dependent DNA replication; F:RNA-directed DNA polymerase activity		PTHR19446 (PANTHER)
Ha_Unigene951	comp2613335_c0_seq1	244	zinc finger protein 551-like	gi|512888113|ref|XP_004922035.1|PREDICTED: zinc finger protein 551-like [Bombyx mori]	1.01e-16	0.645	6	F:metal ion binding; P:regulation of transcription, DNA-dependent; F:nucleic acid binding; P:transcription, DNA-dependent; C:nucleus; F:sequence-specific DNA binding transcription factor activity		no IPS match
Ha_Unigene952	comp2619476_c0_seq1	500	meiotic nuclear division protein 1 homolog	gi|512898691|ref|XP_004924459.1|PREDICTED: meiotic nuclear division protein 1 homolog [Bombyx mori]	3.16e-05	0.8	0	-		no IPS match
Ha_Unigene953	comp2672019_c0_seq1	252	isoform d	gi|357616067|gb|EHJ69991.1|hypothetical protein KGM_21210 [Danaus plexippus]	1.37e-30	0.681	1	F:phospholipid binding		no IPS match
Ha_Unigene954	comp3059241_c0_seq1	324	sodium potassium-transporting atpase subunit alpha-like	gi|512928123|ref|XP_004931505.1|PREDICTED: sodium/potassium-transporting ATPase subunit alpha-like [Bombyx mori]	6.47e-15	0.6885	5	C:integral to membrane; F:metal ion binding; F:cation-transporting ATPase activity; F:ATP binding; P:cation transport		no IPS match
Ha_Unigene955	comp3061983_c0_seq1	236	orf	gi|270015177|gb|EFA11625.1|hypothetical protein TcasGA2_TC004186 [Tribolium castaneum]	2.43e-25	0.8145	7	F:RNA-directed DNA polymerase activity; P:RNA-dependent DNA replication; F:RNA binding; F:aspartic-type endopeptidase activity; P:proteolysis; F:zinc ion binding; P:DNA integration	EC:2.7.7.49; EC:3.4.23.0	G3DSA:3.10.10.10 (GENE3D); PTHR10178:SF26 (PANTHER); PTHR10178 (PANTHER); SSF56672 (SUPERFAMILY)
Ha_Unigene956	comp3065341_c0_seq1	234	hypothetical protein KGM_22071	gi|357626600|gb|EHJ76639.1|hypothetical protein KGM_22071 [Danaus plexippus]	1.59e-15	0.6256	0	-		IPR005135 (G3DSA:3.60.10.GENE3D); IPR005135 (SUPERFAMILY)
Ha_Unigene957	comp3080533_c0_seq1	350	sarcoplasmic reticulum histidine-rich calcium-binding protein	gi|507709010|ref|XP_004646569.1|PREDICTED: sarcoplasmic reticulum histidine-rich calcium-binding protein [Octodon degus]	0.000137	0.4767	0	-		no IPS match
Ha_Unigene958	comp3083706_c0_seq1	216	hypothetical protein KGM_18772	gi|357626218|gb|EHJ76384.1|hypothetical protein KGM_18772 [Danaus plexippus]	5.86e-05	0.58	3	P:proteolysis; F:serine-type endopeptidase activity; F:catalytic activity		no IPS match
Ha_Unigene959	comp3084494_c0_seq1	339	integrase core domain protein	gi|498942037|ref|XP_004521657.1|PREDICTED: uncharacterized protein LOC101451129 [Ceratitis capitata]	1.04e-17	0.5545	8	F:RNA binding; P:RNA-dependent DNA replication; F:RNA-directed DNA polymerase activity; F:nucleic acid binding; P:DNA integration; F:zinc ion binding; P:proteolysis; F:aspartic-type endopeptidase activity		IPR008042 (PFAM); PTHR22955 (PANTHER)
Ha_Unigene960	comp3124020_c0_seq1	225	rna-directed dna polymerase from mobile element jockey-like	gi|512915562|ref|XP_004928419.1|PREDICTED: uncharacterized protein LOC101746992 [Bombyx mori]	6.33e-14	0.674	3	F:RNA binding; F:RNA-directed DNA polymerase activity; P:RNA-dependent DNA replication		IPR000477 (PFAM); PTHR19446 (PANTHER); IPR000477 (PROSITE_PROFILES); TMhelix (TMHMM)
Ha_Unigene961	comp3142570_c0_seq1	233	unnamed protein product	gi|3721635|dbj|BAA33572.1|unnamed protein product [Bombyx mori] >gi|3721637|dbj|BAA33573.1| unnamed protein product [Bombyx mori]	2.17e-18	0.7383	3	F:RNA binding; P:RNA-dependent DNA replication; F:RNA-directed DNA polymerase activity		no IPS match
Ha_Unigene962	comp3176251_c0_seq1	223	kl-2 1-beta dynein heavy chain	gi|512920038|ref|XP_004929532.1|PREDICTED: LOW QUALITY PROTEIN: dynein heavy chain 2, axonemal-like [Bombyx mori]	2.81e-34	0.6825	6	F:microtubule motor activity; C:axonemal dynein complex; P:ATP catabolic process; P:microtubule-based movement; P:ciliary or bacterial-type flagellar motility; F:ATPase activity	EC:3.6.1.3	no IPS match
Ha_Unigene963	comp3227318_c0_seq1	247	zinc finger mym-type protein 1-like	gi|449679577|ref|XP_004209363.1|PREDICTED: zinc finger MYM-type protein 1-like [Hydra magnipapillata]	6.87e-07	0.5435	2	F:nucleic acid binding; F:protein dimerization activity		no IPS match
Ha_Unigene964	comp3238088_c0_seq1	220	microfibrillar-associated protein 3-like partial	gi|512910270|ref|XP_004927130.1|PREDICTED: nephrin-like [Bombyx mori]	9.86e-18	0.537	1	F:protein binding		IPR003598 (SMART); IPR013098 (PFAM); IPR013783 (G3DSA:2.60.40.GENE3D); IPR007110 (PROSITE_PROFILES); SSF48726 (SUPERFAMILY)
Ha_Unigene965	comp3263914_c0_seq1	246	annexin ix-b	gi|332374576|gb|AEE62429.1|unknown [Dendroctonus ponderosae] >gi|478259055|gb|ENN78998.1| hypothetical protein YQE_04549, partial [Dendroctonus ponderosae]	9.41e-43	0.8955	2	F:calcium ion binding; F:calcium-dependent phospholipid binding		IPR018502 (SMART); IPR018502 (PFAM); IPR018502 (G3DSA:1.10.220.GENE3D); IPR018502 (G3DSA:1.10.220.GENE3D); PTHR10502 (PANTHER); PTHR10502:SF24 (PANTHER); SSF47874 (SUPERFAMILY)
Ha_Unigene966	comp3974819_c0_seq1	208	cytosolic carboxypeptidase 6-like	gi|512926323|ref|XP_004931057.1|PREDICTED: cytosolic carboxypeptidase 6-like [Bombyx mori]	8.28e-32	0.6805	3	P:proteolysis; F:metallocarboxypeptidase activity; F:zinc ion binding	EC:3.4.17.0	no IPS match
Ha_Unigene967	comp4018143_c0_seq1	224	endonuclease-reverse transcriptase	gi|357615759|gb|EHJ69822.1|endonuclease-reverse transcriptase [Danaus plexippus]	2.23e-25	0.7705	4	F:endonuclease activity; F:RNA-directed DNA polymerase activity; P:RNA-dependent DNA replication; F:RNA binding	EC:2.7.7.49	IPR000477 (PFAM); PTHR19446:SF268 (PANTHER); PTHR19446 (PANTHER); IPR000477 (PROSITE_PROFILES)
Ha_Unigene968	comp4021717_c0_seq1	331	endonuclease-reverse transcriptase	gi|298204323|gb|ADI61810.1|endonuclease-reverse transcriptase [Bombyx mori]	7.32e-06	0.5944	4	F:RNA binding; P:RNA-dependent DNA replication; F:endonuclease activity; F:RNA-directed DNA polymerase activity		no IPS match
Ha_Unigene969	comp5779082_c0_seq1	202	hypothetical protein KGM_03178	gi|357625314|gb|EHJ75800.1|hypothetical protein KGM_03178 [Danaus plexippus]	4.34e-21	0.78	0	-		no IPS match
Ha_Unigene970	comp3085_c0_seq1	677	myelin transcription factor 1	gi|170053049|ref|XP_001862498.1|myelin transcription factor 1 [Culex quinquefasciatus] >gi|167873753|gb|EDS37136.1| myelin transcription factor 1 [Culex quinquefasciatus]	6.07e-07	0.77	4	P:regulation of transcription, DNA-dependent; F:zinc ion binding; C:nucleus; F:sequence-specific DNA binding transcription factor activity		no IPS match
Ha_Unigene971	comp3116_c0_seq1	207	sodium-coupled monocarboxylate transporter 2-like	gi|512934129|ref|XP_004932959.1|PREDICTED: sodium-coupled monocarboxylate transporter 2-like [Bombyx mori]	6.31e-31	0.724	3	C:membrane; P:transmembrane transport; F:transporter activity		IPR001734 (PANTHER); PTHR11819:SF16 (PANTHER); NON_CYTOPLASMIC_DOMAIN (PHOBIUS); CYTOPLASMIC_DOMAIN (PHOBIUS); TRANSMEMBRANE (PHOBIUS); TMhelix (TMHMM)
Ha_Unigene972	comp3324_c0_seq1	254	isoform f	gi|357619809|gb|EHJ72238.1|hypothetical protein KGM_18948 [Danaus plexippus]	9.21e-21	0.778	4	C:membrane; P:proteolysis; F:dipeptidyl-peptidase activity; F:serine-type peptidase activity		G3DSA:3.40.50.1820 (GENE3D); IPR001375 (PFAM); PTHR11731 (PANTHER); PTHR11731:SF18 (PANTHER); SSF53474 (SUPERFAMILY)
Ha_Unigene973	comp9355_c0_seq1	281	PREDICTED: uncharacterized protein LOC101743506	gi|512914304|ref|XP_004928109.1|PREDICTED: uncharacterized protein LOC101743506 [Bombyx mori]	3.74e-08	0.635	0	-		no IPS match
Ha_Unigene974	comp10430_c0_seq1	211	pancreatic triacylglycerol lipase-like	gi|385655177|gb|AFI64308.1|neutral lipase [Helicoverpa armigera]	8.1e-28	0.7365	3	C:extracellular region; F:hydrolase activity; P:lipid metabolic process		IPR013818 (PFAM); G3DSA:3.40.50.1820 (GENE3D); IPR000734 (PANTHER); SSF53474 (SUPERFAMILY)
Ha_Unigene975	comp13058_c0_seq1	490	reverse transcriptase ( )	gi|195425060|ref|XP_002060962.1|GK24104 [Drosophila willistoni] >gi|194157047|gb|EDW71948.1| GK24104 [Drosophila willistoni]	1.3e-12	0.6345	3	F:RNA binding; P:RNA-dependent DNA replication; F:RNA-directed DNA polymerase activity		no IPS match
Ha_Unigene976	comp17678_c0_seq1	421	PREDICTED: hypothetical protein LOC100574892	gi|328719248|ref|XP_003246704.1|PREDICTED: hypothetical protein LOC100574892 [Acyrthosiphon pisum]	1.08e-13	0.698	1	F:nucleic acid binding		no IPS match
Ha_Unigene977	comp19673_c0_seq1	407	hypothetical protein KGM_18645	gi|357622652|gb|EHJ74078.1|hypothetical protein KGM_18645 [Danaus plexippus]	7.05e-46	0.58	0	-		no IPS match
Ha_Unigene978	comp59938_c0_seq1	251	protein	gi|449679537|ref|XP_004209356.1|PREDICTED: uncharacterized protein LOC101235773 [Hydra magnipapillata]	3.82e-08	0.5625	4	F:RNA binding; P:RNA-dependent DNA replication; F:endonuclease activity; F:RNA-directed DNA polymerase activity		no IPS match
Ha_Unigene979	comp62734_c0_seq1	220	aldo-keto reductase	gi|409690336|gb|AFV36370.1|aldo-keto reductase [Reticulitermes flavipes]	8.39e-05	0.65	0	-		no IPS match
Ha_Unigene980	comp69743_c0_seq1	226	rb1-inducible coiled-coil protein 1	gi|512919423|ref|XP_004929376.1|PREDICTED: RB1-inducible coiled-coil protein 1-like [Bombyx mori]	2.51e-25	0.5865	0	-		no IPS match
Ha_Unigene981	comp72394_c0_seq1	212	ras gtp exchange son of sevenless	gi|357620363|gb|EHJ72580.1|putative ras GTP exchange factor, son of sevenless [Danaus plexippus]	1.2e-19	0.6935	9	P:axon guidance; F:protein binding; P:regulation of small GTPase mediated signal transduction; P:neurotrophin TRK receptor signaling pathway; C:cytosol; P:apoptotic signaling pathway; C:chromosome; P:positive regulation of apoptotic process; F:guanyl-nucleotide exchange factor activity		IPR000651 (PFAM); G3DSA:1.20.870.10 (GENE3D); IPR008937 (PANTHER); IPR015759 (PTHR23113:PANTHER); IPR000651 (PROSITE_PROFILES); IPR023578 (SUPERFAMILY)
Ha_Unigene982	comp72770_c0_seq1	273	carboxypeptidase b-like	gi|156968307|gb|ABU98625.1|carboxypeptidase [Helicoverpa armigera]	2.63e-47	0.7455	3	P:proteolysis; F:metallocarboxypeptidase activity; F:zinc ion binding	EC:3.4.17.0	IPR000834 (PFAM); G3DSA:3.40.630.10 (GENE3D); PTHR11705 (PANTHER); SSF53187 (SUPERFAMILY)
Ha_Unigene983	comp73451_c0_seq5	374	hypothetical protein KGM_08774	gi|357609790|gb|EHJ66674.1|hypothetical protein KGM_08774 [Danaus plexippus]	2.71e-36	0.98	0	-		no IPS match
Ha_Unigene984	comp73623_c0_seq1	274	electron transfer flavoprotein-ubiquinone mitochondrial-like	gi|357614610|gb|EHJ69174.1|hypothetical protein KGM_15720 [Danaus plexippus]	3.61e-50	0.8405	3	P:oxidation-reduction process; F:iron-sulfur cluster binding; F:electron-transferring-flavoprotein dehydrogenase activity	EC:1.5.5.1	G3DSA:3.50.50.60 (GENE3D); PTHR10617:SF1 (PANTHER); PTHR10617 (PANTHER); SSF51905 (SUPERFAMILY)
Ha_Unigene985	comp75620_c0_seq1	212	antennal esterase cxe18	gi|257480043|gb|ACV60235.1|antennal esterase CXE8 [Spodoptera littoralis]	1.51e-12	0.645	1	F:hydrolase activity		no IPS match
Ha_Unigene986	comp77158_c0_seq1	209	beta-glucosidase precursor	gi|512939086|ref|XP_004934155.1|PREDICTED: myrosinase 1-like, partial [Bombyx mori]	5.21e-38	0.8525	2	P:carbohydrate metabolic process; F:hydrolase activity, hydrolyzing O-glycosyl compounds	EC:3.2.1.0	IPR001360 (PFAM); IPR013781 (G3DSA:3.20.20.GENE3D); IPR001360 (PANTHER); IPR018120 (PROSITE_PATTERNS); IPR017853 (SUPERFAMILY)
Ha_Unigene987	comp78400_c0_seq1	1122	nuclear receptor subfamily 5 group a member 2	gi|83753936|pdb|2A66|AChain A, Human Liver Receptor Homologue Dna-Binding Domain (Hlrh-1 Dbd) In Complex With Dsdna From The Hcyp7a1 Promoter	3.24e-16	0.609	17	P:positive regulation of male gonad development; P:steroid metabolic process; P:regulation of biological quality; F:ligand-activated sequence-specific DNA binding RNA polymerase II transcription factor activity; F:phospholipid binding; C:cytoplasm; F:transcription regulatory region DNA binding; F:RNA polymerase II distal enhancer sequence-specific DNA binding transcription factor activity; F:sequ…		IPR001628 (PRINTS); IPR001628 (SMART); IPR001628 (PFAM); IPR013088 (G3DSA:3.30.50.GENE3D); PTHR24082 (PANTHER); IPR001628 (PROSITE_PATTERNS); IPR001628 (PROSITE_PROFILES); SSF57716 (SUPERFAMILY)
Ha_Unigene988	comp78504_c0_seq1	431	cadherin-87a- partial	gi|357615419|gb|EHJ69645.1|hypothetical protein KGM_02586 [Danaus plexippus]	4.99e-59	0.6785	4	C:integral to membrane; P:homophilic cell adhesion; F:calcium ion binding; C:plasma membrane		IPR002126 (PRINTS); IPR002126 (G3DSA:2.60.40.GENE3D); IPR002126 (G3DSA:2.60.40.GENE3D); IPR002126 (PFAM); PTHR24027 (PANTHER); PTHR24027:SF45 (PANTHER); IPR002126 (PROSITE_PROFILES); IPR002126 (PROSITE_PROFILES); IPR015919 (SUPERFAMILY); IPR015919 (SUPERFAMILY)
Ha_Unigene989	comp81019_c0_seq4	279	predicted protein	gi|156375705|ref|XP_001630220.1|predicted protein [Nematostella vectensis] >gi|156217236|gb|EDO38157.1| predicted protein [Nematostella vectensis]	0.000182	0.5	0	-		no IPS match
Ha_Unigene990	comp83684_c1_seq7	412	52 kda repressor of the inhibitor of the protein kinase-like	gi|449678653|ref|XP_002167083.2|PREDICTED: uncharacterized protein LOC100213460, partial [Hydra magnipapillata]	1.44e-06	0.6625	0	-		no IPS match
Ha_Unigene991	comp84392_c0_seq10	221	mediator of rna polymerase ii transcription subunit 12-like	gi|357615961|gb|EHJ69922.1|hypothetical protein KGM_17650 [Danaus plexippus]	7.6e-11	0.7056	1	F:calcium ion binding		Coil (COILS); IPR011992 (G3DSA:1.10.238.GENE3D); IPR018247 (PROSITE_PATTERNS); IPR002048 (PROSITE_PROFILES); SSF47473 (SUPERFAMILY)
Ha_Unigene992	comp84607_c0_seq1	775	af361483_1chymotrypsin inhibitor ci-8a	gi|14028769|gb|AAK52495.1|AF361483_1chymotrypsin inhibitor CI-8A [Bombyx mori]	0.000166	0.7	1	F:serine-type endopeptidase inhibitor activity		IPR023796 (PFAM); G3DSA:2.30.39.10 (GENE3D); IPR023795 (PROSITE_PATTERNS); IPR023796 (SUPERFAMILY)
Ha_Unigene993	comp84951_c0_seq1	212	sodium-dependent phosphate transporter	gi|512902510|ref|XP_004925392.1|PREDICTED: putative inorganic phosphate cotransporter-like [Bombyx mori]	5e-36	0.8005	2	P:transmembrane transport; C:integral to membrane		PTHR11662:SF27 (PANTHER); PTHR11662 (PANTHER); NON_CYTOPLASMIC_DOMAIN (PHOBIUS); TRANSMEMBRANE (PHOBIUS); CYTOPLASMIC_DOMAIN (PHOBIUS); IPR016196 (SUPERFAMILY); TMhelix (TMHMM)
Ha_Unigene994	comp85064_c0_seq2	710	cuticular protein 6b	gi|389610731|dbj|BAM19176.1|cuticular protein PpolCPFL6B [Papilio polytes]	2.09e-08	0.6525	0	-		IPR022727 (PFAM)
Ha_Unigene995	comp85811_c0_seq4	213	cytochrome p450 4v2-like	gi|399108389|gb|AFP20602.1|cytochrome CYP340K4 [Spodoptera littoralis]	1.92e-15	0.608	4	F:oxidoreductase activity, acting on paired donors, with incorporation or reduction of molecular oxygen; P:oxidation-reduction process; F:heme binding; F:iron ion binding		IPR001128 (G3DSA:1.10.630.GENE3D)
Ha_Unigene996	comp85928_c0_seq8	212	ca	gi|512908299|ref|XP_004926647.1|PREDICTED: voltage-dependent calcium channel type D subunit alpha-1-like [Bombyx mori]	1.53e-35	0.9075	9	P:regulation of ion transmembrane transport; P:calcium ion transmembrane transport; F:voltage-gated calcium channel activity; P:epithelial fluid transport; C:apical plasma membrane; C:voltage-gated calcium channel complex; C:basolateral plasma membrane; P:muscle contraction; P:embryo development		IPR005821 (PFAM); PTHR10037:SF50 (PANTHER); PTHR10037 (PANTHER); CYTOPLASMIC_DOMAIN (PHOBIUS); TRANSMEMBRANE (PHOBIUS); NON_CYTOPLASMIC_DOMAIN (PHOBIUS); TMhelix (TMHMM)
Ha_Unigene997	comp86622_c0_seq5	246	vacuolar protein sorting-associated protein 29-like	gi|357618156|gb|EHJ71250.1|vacuolar protein sorting 29 [Danaus plexippus]	1.53e-40	0.9365	6	F:metal ion binding; P:dephosphorylation; C:cytosol; C:endosome membrane; F:phosphoserine phosphatase activity; P:protein transport	EC:3.1.3.3	G3DSA:3.60.21.10 (GENE3D); IPR000979 (PANTHER); SSF56300 (SUPERFAMILY)
Ha_Unigene998	comp86737_c0_seq11	211	lysyl oxidase-like 2	gi|512934495|ref|XP_004933047.1|PREDICTED: lysyl oxidase homolog 3-like [Bombyx mori]	5.41e-21	0.6915	4	P:cellular process; F:oxidoreductase activity, acting on the CH-NH2 group of donors, oxygen as acceptor; P:oxidation-reduction process; F:copper ion binding	EC:1.4.3.0	IPR001695 (PFAM); PTHR19331:SF25 (PANTHER); PTHR19331 (PANTHER)
Ha_Unigene999	comp87004_c0_seq3	482	wd repeat-containing protein 20-like	gi|357623951|gb|EHJ74901.1|putative wd-repeat protein [Danaus plexippus]	4.74e-39	0.6405	0	-		PTHR14107:SF4 (PANTHER); PTHR14107 (PANTHER)
Ha_Unigene1000	comp87332_c0_seq14	213	adenosylhomocysteinase 3-like	gi|357621395|gb|EHJ73244.1|hypothetical protein KGM_18077 [Danaus plexippus]	4.29e-23	0.7415	2	F:adenosylhomocysteinase activity; P:one-carbon metabolic process	EC:3.3.1.1	IPR000043 (PFAM); G3DSA:3.40.50.1480 (GENE3D); IPR000043 (PANTHER); SSF52283 (SUPERFAMILY)
Ha_Unigene1001	comp89342_c0_seq2	214	nucleolar protein 9-like	gi|357604665|gb|EHJ64283.1|hypothetical protein KGM_06075 [Danaus plexippus]	1.99e-32	0.761	1	F:RNA binding		no IPS match
Ha_Unigene1002	comp90678_c0_seq11	303	peroxisome biogenesis protein 1- partial	gi|512926214|ref|XP_004931029.1|PREDICTED: peroxisome biogenesis protein 1-like, partial [Bombyx mori]	2.64e-14	0.78	4	F:nucleoside-triphosphatase activity; P:peroxisome organization; C:peroxisome; F:nucleotide binding	EC:3.6.1.15	no IPS match
Ha_Unigene1003	comp90869_c0_seq9	228	bel12_ag transposon polyprotein	gi|512885779|ref|XP_004921653.1|PREDICTED: uncharacterized protein LOC101747061 [Bombyx mori]	2.7e-20	0.655	9	P:proteolysis; F:aspartic-type endopeptidase activity; F:nucleic acid binding; F:zinc ion binding; P:DNA integration; F:hydrolase activity; F:RNA binding; P:RNA-dependent DNA replication; F:RNA-directed DNA polymerase activity		no IPS match
Ha_Unigene1004	comp90944_c0_seq4	396	lish domain and heat repeat-containing protein kiaa1468 homolog	gi|512928749|ref|XP_004931655.1|PREDICTED: lisH domain and HEAT repeat-containing protein KIAA1468 homolog [Bombyx mori]	4.47e-58	0.7855	1	F:protein binding		Coil (COILS); PTHR32059 (PANTHER); IPR006594 (PROSITE_PROFILES)
Ha_Unigene1005	comp91365_c1_seq3	211	PREDICTED: uncharacterized protein LOC101741051	gi|512894936|ref|XP_004923551.1|PREDICTED: uncharacterized protein LOC101741051 [Bombyx mori]	1.37e-09	0.8	0	-		no IPS match
Ha_Unigene1006	comp686709_c0_seq1	304	slit protein	gi|512907119|ref|XP_004926364.1|PREDICTED: protein slit-like [Bombyx mori]	4.55e-49	0.8745	20	P:axon midline choice point recognition; P:neuron migration; F:Roundabout binding; P:lateral inhibition; P:outflow tract morphogenesis; P:dendrite morphogenesis; F:calcium ion binding; P:gonad development; P:embryonic heart tube development; F:heparin binding; P:glial cell migration; C:Slit-Robo signaling complex; P:digestive tract mesoderm development; C:proteinaceous extracellular matrix; P:sal…		IPR003591 (SMART); IPR000483 (SMART); IPR025875 (PFAM); G3DSA:3.80.10.10 (GENE3D); PTHR24373:SF51 (PANTHER); PTHR24373 (PANTHER); IPR001611 (PROSITE_PROFILES); SSF52058 (SUPERFAMILY)
Ha_Unigene1007	comp713777_c0_seq1	339	heat shock protein 104	gi|1297004|emb|CAA66164.1|heat shock protein 104 [Saccharomyces cerevisiae] >gi|2204256|emb|CAA97474.1| HSP104 [Saccharomyces cerevisiae]	6.13e-36	0.775	4	C:cytosol; F:nucleoside-triphosphatase activity; P:protein metabolic process; F:ATP binding	EC:3.6.1.15	G3DSA:1.10.8.60 (GENE3D); PTHR11638 (PANTHER); PTHR11638:SF16 (PANTHER)
Ha_Unigene1008	comp1197425_c0_seq1	300	isoform a	gi|357614532|gb|EHJ69138.1|hypothetical protein KGM_10547 [Danaus plexippus]	1.85e-45	0.7255	0	-		no IPS match
Ha_Unigene1009	comp1370738_c0_seq1	308	52 kda repressor of the inhibitor of the protein kinase	gi|357623330|gb|EHJ74533.1|hypothetical protein KGM_08240 [Danaus plexippus]	1.97e-20	0.5975	5	P:single-organism process; P:response to stimulus; F:nucleic acid binding; P:regulation of cellular process; C:nucleus		IPR006612 (SMART); IPR006612 (SMART); IPR006612 (PFAM); PTHR23080 (PANTHER); IPR006612 (PROSITE_PROFILES); SSF57716 (SUPERFAMILY)
Ha_Unigene1010	comp1734498_c0_seq1	500	odorant receptor partial	gi|379070054|gb|AFC91738.1|putative odorant receptor OR30, partial [Cydia pomonella]	8.58e-07	0.618	1	P:sensory perception of smell		no IPS match
Ha_Unigene1011	comp1862523_c0_seq1	347	beat protein	gi|512907990|ref|XP_004926572.1|PREDICTED: uncharacterized protein LOC101735873 [Bombyx mori]	8.92e-15	0.65	1	C:membrane		CYTOPLASMIC_DOMAIN (PHOBIUS); TRANSMEMBRANE (PHOBIUS); NON_CYTOPLASMIC_DOMAIN (PHOBIUS); TMhelix (TMHMM)
Ha_Unigene1012	comp1897714_c0_seq1	281	hypothetical protein TcasGA2_TC005054	gi|270017090|gb|EFA13536.1|hypothetical protein TcasGA2_TC005054 [Tribolium castaneum]	2.45e-07	0.8	0	-		CYTOPLASMIC_DOMAIN (PHOBIUS); NON_CYTOPLASMIC_DOMAIN (PHOBIUS); TRANSMEMBRANE (PHOBIUS); TMhelix (TMHMM)
Ha_Unigene1013	comp1959929_c0_seq1	224	heat repeat-containing protein 7a- partial	gi|449676662|ref|XP_002157241.2|PREDICTED: HEAT repeat-containing protein 7A-like, partial [Hydra magnipapillata]	4.34e-13	0.6133	0	-		TRANSMEMBRANE (PHOBIUS); CYTOPLASMIC_DOMAIN (PHOBIUS); NON_CYTOPLASMIC_DOMAIN (PHOBIUS)
Ha_Unigene1014	comp2107243_c0_seq1	298	copia protein	gi|198461510|ref|XP_002135843.1|GA27695 [Drosophila pseudoobscura pseudoobscura] >gi|198142540|gb|EDY71275.1| GA27695 [Drosophila pseudoobscura pseudoobscura]	8.82e-10	0.7225	3	F:metal ion binding; F:nucleic acid binding; P:DNA integration		no IPS match
Ha_Unigene1015	comp2126334_c0_seq1	531	endonuclease-reverse transcriptase	gi|357619885|gb|EHJ72285.1|hypothetical protein KGM_16122 [Danaus plexippus]	1.1e-09	0.74	1	F:catalytic activity		no IPS match
Ha_Unigene1016	comp2157576_c0_seq1	298	tpa_inf: gustatory receptor 30	gi|217416207|tpg|DAA06385.1|TPA_inf: gustatory receptor 30 [Bombyx mori]	1.68e-06	0.51	0	-		CYTOPLASMIC_DOMAIN (PHOBIUS); TRANSMEMBRANE (PHOBIUS); NON_CYTOPLASMIC_DOMAIN (PHOBIUS); TRANSMEMBRANE (PHOBIUS); CYTOPLASMIC_DOMAIN (PHOBIUS); TMhelix (TMHMM); TMhelix (TMHMM)
Ha_Unigene1017	comp2242514_c0_seq1	274	laminin gamma-3 chain	gi|357617674|gb|EHJ70920.1|hypothetical protein KGM_02221 [Danaus plexippus]	5.99e-45	0.7395	3	P:rhabdomere development; C:extracellular space; P:muscle cell cellular homeostasis		IPR001791 (SMART); IPR013320 (G3DSA:2.60.120.GENE3D); IPR001791 (PFAM); PTHR10574 (PANTHER); IPR001791 (PROSITE_PROFILES); IPR008985 (SUPERFAMILY)
Ha_Unigene1018	comp2284857_c0_seq1	439	hypothetical protein KGM_15023	gi|357619709|gb|EHJ72175.1|hypothetical protein KGM_15023 [Danaus plexippus]	1.84e-13	0.84	0	-		no IPS match
Ha_Unigene1019	comp2338642_c0_seq1	265	hypothetical protein KGM_18848	gi|357626620|gb|EHJ76647.1|hypothetical protein KGM_18848 [Danaus plexippus]	1.57e-11	0.9	0	-		no IPS match
Ha_Unigene1020	comp2559653_c0_seq1	336	gag-pol protein	gi|512898135|ref|XP_004924325.1|PREDICTED: uncharacterized protein LOC101747024 [Bombyx mori]	2.33e-26	0.576	8	F:RNA binding; F:nucleic acid binding; P:DNA integration; P:RNA-dependent DNA replication; F:RNA-directed DNA polymerase activity; P:proteolysis; F:aspartic-type endopeptidase activity; F:zinc ion binding		PTHR22955 (PANTHER); PTHR22955:SF1 (PANTHER)
Ha_Unigene1021	comp2591046_c0_seq1	271	qcr7p	gi|14277718|pdb|1EZV|FChain F, Structure Of The Yeast Cytochrome Bc1 Complex Co- Crystallized With An Antibody Fv-Fragment >gi|24158777|pdb|1KB9|G Chain G, Yeast Cytochrome Bc1 Complex >gi|34811042|pdb|1P84|G Chain G, Hdbt Inhibited Yeast Cytochrome Bc1 Complex	3.14e-22	0.9375	2	C:mitochondrial respiratory chain complex III; P:mitochondrial electron transport, ubiquinol to cytochrome c		IPR003197 (G3DSA:1.10.1090.GENE3D); IPR003197 (PFAM); IPR003197 (SUPERFAMILY)
Ha_Unigene1022	comp2729570_c0_seq1	462	zinc finger dna binding protein	gi|357629442|gb|EHJ78207.1|hypothetical protein KGM_18744 [Danaus plexippus]	4.02e-17	0.5493	0	-		SignalP-noTM (SIGNALP_EUK)
Ha_Unigene1023	comp3097981_c0_seq1	331	dna adenine methyltransferase	gi|270016838|gb|EFA13284.1|hypothetical protein TcasGA2_TC010304 [Tribolium castaneum]	6.95e-13	0.54	6	F:RNA binding; P:RNA-dependent DNA replication; F:RNA-directed DNA polymerase activity; F:methyltransferase activity; F:transferase activity; P:methylation		TRANSMEMBRANE (PHOBIUS); CYTOPLASMIC_DOMAIN (PHOBIUS); NON_CYTOPLASMIC_DOMAIN (PHOBIUS); TMhelix (TMHMM)
Ha_Unigene1024	comp3101940_c0_seq1	267	hydrocephalus inducing	gi|357622898|gb|EHJ74258.1|putative hydrocephalus inducing [Danaus plexippus]	4.21e-41	0.91	0	-		no IPS match
Ha_Unigene1025	comp3129375_c0_seq1	266	endonuclease-reverse transcriptase	gi|298204361|gb|ADI61829.1|endonuclease-reverse transcriptase [Bombyx mori]	1.29e-12	0.645	4	F:RNA binding; P:RNA-dependent DNA replication; F:endonuclease activity; F:RNA-directed DNA polymerase activity		IPR005135 (G3DSA:3.60.10.GENE3D); PF14529 (PFAM); IPR005135 (SUPERFAMILY)
Ha_Unigene1026	comp3135859_c0_seq1	262	reverse partial	gi|59799395|gb|AAX07243.1|reverse transcriptase [Brotheas granulatus]	2.95e-22	0.683	3	F:RNA binding; P:RNA-dependent DNA replication; F:RNA-directed DNA polymerase activity		IPR000477 (PFAM); PTHR19446 (PANTHER)
Ha_Unigene1027	comp3179437_c0_seq1	235	gag-pol polyprotein precursor	gi|498942037|ref|XP_004521657.1|PREDICTED: uncharacterized protein LOC101451129 [Ceratitis capitata]	9.13e-13	0.5885	1	F:catalytic activity		PTHR22955:SF1 (PANTHER); PTHR22955 (PANTHER)
Ha_Unigene1028	comp3317544_c0_seq1	207	dihydrouridine synthase domain containing protein	gi|357613572|gb|EHJ68591.1|dihydrouridine synthase domain containing protein [Danaus plexippus]	7.54e-05	0.6733	1	F:DNA binding		no IPS match
Ha_Unigene1029	comp3380707_c0_seq1	222	reverse	gi|34392535|dbj|BAC82595.1|reverse transcriptase [Anopheles gambiae]	3.3e-06	0.5991	4	F:RNA binding; P:RNA-dependent DNA replication; F:RNA-directed DNA polymerase activity; F:structural molecule activity		no IPS match
Ha_Unigene1030	comp3966316_c0_seq1	339	leucine-rich repeat and fibronectin type iii domain-containing protein 1-like	gi|357619002|gb|EHJ71769.1|putative leucine-rich transmembrane protein [Danaus plexippus]	5.75e-36	0.628	2	C:integral to membrane; F:identical protein binding		PR00019 (PRINTS); IPR003591 (SMART); SM00365 (SMART); PF13855 (PFAM); G3DSA:3.80.10.10 (GENE3D); PTHR24367 (PANTHER); IPR001611 (PROSITE_PROFILES); IPR001611 (PROSITE_PROFILES); IPR001611 (PROSITE_PROFILES); IPR001611 (PROSITE_PROFILES); SSF52058 (SUPERFAMILY)
Ha_Unigene1031	comp4017283_c0_seq1	276	hypothetical protein	gi|239789106|dbj|BAH71199.1|hypothetical protein [Acyrthosiphon pisum]	1.53e-05	0.58	0	-		no IPS match
Ha_Unigene1032	comp4056498_c0_seq1	202	glutamate ionotropic kainate 2-like	gi|270003621|gb|EFA00069.1|hypothetical protein TcasGA2_TC002883 [Tribolium castaneum]	2.05e-21	0.7105	8	C:postsynaptic membrane; C:cell junction; C:plasma membrane; F:extracellular-glutamate-gated ion channel activity; P:ion transport; F:ionotropic glutamate receptor activity; C:integral to membrane; P:ionotropic glutamate receptor signaling pathway		no IPS match
Ha_Unigene1033	comp4069521_c0_seq1	211	reverse partial	gi|326578785|gb|ADZ95941.1|reverse transcriptase, partial [Oeneis sculda]	6.04e-19	0.723	3	F:RNA binding; F:RNA-directed DNA polymerase activity; P:RNA-dependent DNA replication		IPR000477 (PFAM); PTHR19446 (PANTHER)
Ha_Unigene1034	comp4070673_c0_seq1	291	disease resistance protein rpp13	gi|475562140|gb|EMT13943.1|hypothetical protein F775_30149 [Aegilops tauschii]	5.4e-28	0.716	8	C:integrin complex; F:oxidoreductase activity, acting on the aldehyde or oxo group of donors, NAD or NADP as acceptor; P:cell-matrix adhesion; C:vacuolar membrane; C:cytoplasmic membrane-bounded vesicle; P:protein glycosylation; C:endoplasmic reticulum; C:Golgi apparatus	EC:1.2.1.0	NON_CYTOPLASMIC_DOMAIN (PHOBIUS); TRANSMEMBRANE (PHOBIUS); CYTOPLASMIC_DOMAIN (PHOBIUS); TMhelix (TMHMM); TMhelix (TMHMM)
Ha_Unigene1035	comp4158457_c0_seq1	218	hypothetical protein KGM_14113	gi|357623448|gb|EHJ74591.1|hypothetical protein KGM_14113 [Danaus plexippus]	8.43e-38	0.95	0	-		no IPS match
Ha_Unigene1036	comp4251404_c0_seq1	237	hypothetical protein	gi|167378068|ref|XP_001734657.1|hypothetical protein [Entamoeba dispar SAW760] >gi|165903741|gb|EDR29179.1| hypothetical protein, conserved [Entamoeba dispar SAW760]	0.0005	0.508	0	-		TRANSMEMBRANE (PHOBIUS); CYTOPLASMIC_DOMAIN (PHOBIUS); NON_CYTOPLASMIC_DOMAIN (PHOBIUS); CYTOPLASMIC_DOMAIN (PHOBIUS); TRANSMEMBRANE (PHOBIUS); TMhelix (TMHMM); TMhelix (TMHMM)
Ha_Unigene1037	comp4303427_c0_seq1	215	pol protein	gi|323471672|gb|ADK33996.2|reverse transcriptase [Spodoptera frugiperda]	1.57e-30	0.784	3	F:RNA-directed DNA polymerase activity; P:RNA-dependent DNA replication; F:RNA binding	EC:2.7.7.49	PTHR10178 (PANTHER); PTHR10178:SF14 (PANTHER); SSF56672 (SUPERFAMILY)
Ha_Unigene1038	comp4311799_c0_seq1	209	cyc1p	gi|82407967|pdb|2B10|BChain B, Crystal Structure Of The Protein-Protein Complex Between F82s Cytochrome C And Cytochrome C Peroxidase >gi|82407969|pdb|2B10|D Chain D, Crystal Structure Of The Protein-Protein Complex Between F82s Cytochrome C And Cytochrome C Peroxidase	1.11e-44	0.9765	6	C:respiratory chain; F:electron carrier activity; F:iron ion binding; F:heme binding; C:mitochondrion; P:electron transport chain		IPR002327 (PRINTS); IPR003088 (PFAM); G3DSA:1.10.760.10 (GENE3D); IPR002327 (PANTHER); PTHR11961:SF0 (PANTHER); IPR009056 (PROSITE_PROFILES); IPR009056 (SUPERFAMILY)
Ha_Unigene1039	comp4364467_c0_seq1	244	leucine rich protein	gi|6457927|gb|AAF09840.1|AE001886_6hypothetical protein DR_0254 [Deinococcus radiodurans R1]	4.51e-09	0.5962	0	-		no IPS match
Ha_Unigene1040	comp4428691_c0_seq1	258	organic cation transporter	gi|512914389|ref|XP_004928130.1|PREDICTED: solute carrier family 22 member 1-like [Bombyx mori]	1.9e-20	0.569	6	F:transmembrane transporter activity; C:integral to membrane; C:membrane; P:transmembrane transport; P:transport; F:transporter activity		PTHR24064 (PANTHER); TRANSMEMBRANE (PHOBIUS); CYTOPLASMIC_DOMAIN (PHOBIUS); NON_CYTOPLASMIC_DOMAIN (PHOBIUS); TMhelix (TMHMM)
Ha_Unigene1041	comp4436772_c0_seq1	262	PREDICTED: hypothetical protein LOC100572597	gi|328710073|ref|XP_003244156.1|PREDICTED: hypothetical protein LOC100572597 [Acyrthosiphon pisum]	4.36e-10	0.5495	0	-		no IPS match
Ha_Unigene1042	comp6644_c0_seq1	326	limbic system-associated membrane protein	gi|512910871|ref|XP_004927277.1|PREDICTED: uncharacterized protein LOC101740282 [Bombyx mori]	6.95e-68	0.6975	1	F:protein binding		IPR013106 (PFAM); IPR013783 (G3DSA:2.60.40.GENE3D); PTHR23279 (PANTHER); IPR007110 (PROSITE_PROFILES); SSF48726 (SUPERFAMILY)
Ha_Unigene1043	comp11356_c1_seq1	233	hypothetical protein CAPTEDRAFT_206368	gi|443708649|gb|ELU03694.1|hypothetical protein CAPTEDRAFT_206368 [Capitella teleta]	1.37e-19	0.5943	0	-		no IPS match
Ha_Unigene1044	comp12802_c0_seq1	249	uncharacterized atp-dependent helicase yhr031c	gi|328705269|ref|XP_003242747.1|PREDICTED: hypothetical protein LOC100574846 [Acyrthosiphon pisum]	1.86e-47	0.6645	3	P:DNA metabolic process; P:single-organism cellular process; F:helicase activity		no IPS match
Ha_Unigene1045	comp13464_c0_seq1	761	reverse transcriptase	gi|169218417|gb|ACA50099.1|reverse transcriptase-like protein [Ectropis obliqua]	1.99e-38	0.5275	3	F:RNA binding; P:RNA-dependent DNA replication; F:RNA-directed DNA polymerase activity		IPR000477 (PFAM); IPR000477 (PROSITE_PROFILES); SSF56672 (SUPERFAMILY)
Ha_Unigene1046	comp14706_c0_seq1	298	rna-directed dna polymerase from mobile element jockey-like	gi|512892161|ref|XP_004922862.1|PREDICTED: ATP-binding cassette sub-family A member 1-like [Bombyx mori]	2.51e-20	0.6015	2	F:heterocyclic compound binding; F:organic cyclic compound binding		no IPS match
Ha_Unigene1047	comp14783_c0_seq1	334	PREDICTED: uncharacterized protein LOC101745341	gi|512916203|ref|XP_004928574.1|PREDICTED: uncharacterized protein LOC101745341 [Bombyx mori]	1.25e-19	0.665	0	-		no IPS match
Ha_Unigene1048	comp22792_c0_seq1	324	reverse partial	gi|326578785|gb|ADZ95941.1|reverse transcriptase, partial [Oeneis sculda]	4.05e-34	0.6845	3	F:RNA binding; F:RNA-directed DNA polymerase activity; P:RNA-dependent DNA replication		IPR000477 (PFAM); PTHR19446 (PANTHER); IPR000477 (PROSITE_PROFILES); SSF56672 (SUPERFAMILY)
Ha_Unigene1049	comp31594_c0_seq1	413	transmembrane protein 131-like	gi|512896200|ref|XP_004923854.1|PREDICTED: uncharacterized protein LOC101745068 [Bombyx mori]	1.52e-29	0.544	0	-		no IPS match
Ha_Unigene1050	comp47376_c0_seq1	208	extracellular domains-containing protein cg31004-like	gi|512902612|ref|XP_004925419.1|PREDICTED: extracellular domains-containing protein CG31004-like isoform X2 [Bombyx mori]	1.84e-41	0.8915	1	P:cell-matrix adhesion		no IPS match
Ha_Unigene1051	comp47733_c0_seq1	220	chymotrypsin-like protease	gi|2463076|emb|CAA72958.1|chymotrypsin-like protease [Helicoverpa armigera]	3.2e-43	0.875	2	F:serine-type endopeptidase activity; P:proteolysis	EC:3.4.21.0	no IPS match
Ha_Unigene1052	comp48155_c0_seq1	212	hatching enzyme-like protein	gi|327420474|gb|AEA76313.1|astacin [Mamestra configurata]	5.33e-12	0.5533	1	F:hydrolase activity		no IPS match
Ha_Unigene1053	comp48951_c0_seq2	413	rna-directed dna polymerase from mobile element jockey-like	gi|328709482|ref|XP_003243973.1|PREDICTED: hypothetical protein LOC100570299 [Acyrthosiphon pisum]	8.89e-21	0.6675	0	-		no IPS match
Ha_Unigene1054	comp49341_c0_seq1	230	threonine mitochondrial-like	gi|512899115|ref|XP_004924563.1|PREDICTED: threonine dehydratase, mitochondrial-like [Bombyx mori]	8.55e-22	0.855	0	-		no IPS match
Ha_Unigene1055	comp50261_c0_seq1	238	PREDICTED: uncharacterized protein LOC101239309	gi|449689392|ref|XP_004212018.1|PREDICTED: uncharacterized protein LOC101239309 [Hydra magnipapillata]	0.000123	0.56	3	F:RNA-directed DNA polymerase activity; F:RNA binding; P:RNA-dependent DNA replication		IPR000477 (PFAM); IPR000477 (PROSITE_PROFILES)
Ha_Unigene1056	comp51258_c0_seq1	487	cg41538 cg41538-pa	gi|357609316|gb|EHJ66391.1|hypothetical protein KGM_06314 [Danaus plexippus]	7.5e-24	0.6075	3	F:binding; P:macromolecule metabolic process; P:primary metabolic process		no IPS match
Ha_Unigene1057	comp52960_c0_seq1	205	phosphoinositide 3-kinase regulatory subunit 4	gi|357611583|gb|EHJ67557.1|hypothetical protein KGM_20085 [Danaus plexippus]	4.24e-33	0.8815	6	F:RNA-directed DNA polymerase activity; P:RNA-dependent DNA replication; F:RNA binding; P:protein phosphorylation; F:ATP binding; F:protein serine/threonine kinase activity	EC:2.7.7.49; EC:2.7.11.0	PTHR17583:SF1 (PANTHER); PTHR17583 (PANTHER)
Ha_Unigene1058	comp55203_c0_seq1	277	PREDICTED: hypothetical protein LOC100570314	gi|328696881|ref|XP_003240161.1|PREDICTED: hypothetical protein LOC100570314 [Acyrthosiphon pisum]	1.5e-08	0.58	0	-		no IPS match
Ha_Unigene1059	comp56600_c0_seq1	253	c3 and pzp-like alpha-2-macroglobulin domain-containing protein 8	gi|357617478|gb|EHJ70816.1|hypothetical protein KGM_11204 [Danaus plexippus]	5.93e-46	0.762	3	C:extracellular space; F:endopeptidase inhibitor activity; P:negative regulation of endopeptidase activity		IPR009048 (PFAM); IPR009048 (G3DSA:2.60.40.GENE3D); IPR009048 (SUPERFAMILY)
Ha_Unigene1060	comp59762_c0_seq1	461	guanine nucleotide binding protein	gi|114053177|ref|NP_001040295.1|guanine nucleotide binding protein [Bombyx mori] >gi|87248665|gb|ABD36385.1| guanine nucleotide binding protein [Bombyx mori]	1.73e-08	0.75	0	-		no IPS match
Ha_Unigene1061	comp70304_c0_seq1	214	isoform b	gi|512927699|ref|XP_004931400.1|PREDICTED: HEAT repeat-containing protein 5B-like [Bombyx mori]	1.85e-38	0.9145	1	P:neurogenesis		PTHR21663 (PANTHER)
Ha_Unigene1062	comp73732_c0_seq1	280	low quality protein: gtpase-activating protein and vps9 domain-containing protein 1-like	gi|512917109|ref|XP_004928806.1|PREDICTED: receptor-mediated endocytosis protein 6 homolog [Bombyx mori]	2.38e-30	0.7381	4	C:intracellular; P:positive regulation of GTPase activity; P:regulation of small GTPase mediated signal transduction; F:GTPase activator activity		no IPS match
Ha_Unigene1063	comp75447_c0_seq1	281	histidine protein methyltransferase 1 homolog	gi|512930465|ref|XP_004932074.1|PREDICTED: histidine protein methyltransferase 1 homolog [Bombyx mori]	3.32e-28	0.6165	0	-		G3DSA:3.40.50.150 (GENE3D); IPR019410 (PFAM); PTHR21095 (PANTHER)
Ha_Unigene1064	comp75795_c0_seq2	238	chorion class cb protein m5h4 precursor	gi|116263|sp|P02847.1|CHB4_ANTPORecName: Full=Chorion class B protein PC401; Flags: Precursor >gi|5631|emb|CAA23419.1| chorion protein [Antheraea polyphemus]	1.41e-06	0.5278	4	F:structural constituent of chorion; C:chorion; P:chorion-containing eggshell formation; P:multicellular organismal development		IPR002635 (PFAM)
Ha_Unigene1065	comp75880_c0_seq1	446	dna adenine methyltransferase	gi|270016838|gb|EFA13284.1|hypothetical protein TcasGA2_TC010304 [Tribolium castaneum]	1.24e-16	0.5367	6	F:RNA binding; P:RNA-dependent DNA replication; F:RNA-directed DNA polymerase activity; F:methyltransferase activity; F:transferase activity; P:methylation		no IPS match
Ha_Unigene1066	comp78049_c0_seq1	245	mixed-lineage leukemia protein	gi|357617693|gb|EHJ70933.1|hypothetical protein KGM_14791 [Danaus plexippus]	1.61e-43	0.8215	4	P:methylation; C:nucleus; F:zinc ion binding; F:methyltransferase activity	EC:2.1.1.0	PTHR22884 (PANTHER); PTHR22884:SF41 (PANTHER)
Ha_Unigene1067	comp78919_c0_seq3	380	modifier of mdg4	gi|357615249|gb|EHJ69554.1|hypothetical protein KGM_05385 [Danaus plexippus]	1e-06	0.5695	5	P:regulation of transcription, DNA-dependent; F:sequence-specific DNA binding; F:zinc ion binding; C:nucleus; F:sequence-specific DNA binding transcription factor activity		CYTOPLASMIC_DOMAIN (PHOBIUS); TRANSMEMBRANE (PHOBIUS); NON_CYTOPLASMIC_DOMAIN (PHOBIUS); TMhelix (TMHMM)
Ha_Unigene1068	comp79119_c0_seq1	261	serine protease snake-like	gi|56418417|gb|AAV91016.1|hemolymph proteinase 18 [Manduca sexta]	2.27e-09	0.5957	1	F:serine-type peptidase activity		no IPS match
Ha_Unigene1069	comp79208_c0_seq1	290	adhesin-like protein 2	gi|241953023|ref|XP_002419233.1|cell surface flocculin, putative; proteophosphoglycan, putative; repetitive cell surface protein, putative [Candida dubliniensis CD36] >gi|223642573|emb|CAX42822.1| cell surface flocculin, putative [Candida dubliniensis CD36]	3.84e-08	0.5345	6	F:magnesium ion binding; F:hydrolase activity; F:2-phosphosulfolactate phosphatase activity; F:molecular_function; C:cell surface; P:biological_process		no IPS match
Ha_Unigene1070	comp79490_c0_seq5	788	down syndrome cell adhesion isoform br	gi|478255653|gb|ENN75865.1|hypothetical protein YQE_07594, partial [Dendroctonus ponderosae]	2e-14	0.6815	16	P:detection of molecule of bacterial origin; P:dendrite self-avoidance; C:axon; F:axon guidance receptor activity; P:phagocytosis; P:regulation of dendrite morphogenesis; C:dendrite; P:mushroom body development; P:axonal fasciculation; P:peripheral nervous system development; C:neuronal cell body; P:central nervous system morphogenesis; F:antigen binding; F:protein homodimerization activity; P:ax…		no IPS match
Ha_Unigene1071	comp82365_c1_seq2	328	zinc finger protein 250-like	gi|512908411|ref|XP_004926675.1|PREDICTED: zinc finger protein 250-like [Bombyx mori]	0.000102	0.67	0	-		no IPS match
Ha_Unigene1072	comp82558_c1_seq2	427	transient receptor potential cation channel subfamily v member 6	gi|512892991|ref|XP_004923070.1|PREDICTED: transient receptor potential cation channel subfamily V member 5-like [Bombyx mori]	2.07e-07	0.6453	6	C:integral to membrane; C:membrane; P:transmembrane transport; P:ion transport; F:ion channel activity; P:transport		no IPS match
Ha_Unigene1073	comp84302_c0_seq1	474	tpa: cuticle protein	gi|290563418|ref|NP_001166668.1|cuticular protein RR-2 motif 97 precursor [Bombyx mori] >gi|223671296|tpd|FAA00600.1| TPA: putative cuticle protein [Bombyx mori]	1.25e-32	0.949	1	F:structural constituent of cuticle		IPR000618 (PRINTS); IPR000618 (PFAM); PTHR12236 (PANTHER); IPR000618 (PROSITE_PATTERNS); IPR000618 (PROSITE_PROFILES)
Ha_Unigene1074	comp84302_c0_seq3	503	tpa: cuticle protein	gi|389609263|dbj|BAM18243.1|cuticular protein PxutCPR103c [Papilio xuthus]	4.85e-32	0.9265	1	F:structural constituent of cuticle		IPR000618 (PRINTS); IPR000618 (PFAM); PTHR12236 (PANTHER); IPR000618 (PROSITE_PATTERNS); IPR000618 (PROSITE_PROFILES)
Ha_Unigene1075	comp84350_c0_seq11	384	PREDICTED: uncharacterized protein LOC101739869	gi|512902277|ref|XP_004925336.1|PREDICTED: uncharacterized protein LOC101739869 [Bombyx mori]	8.89e-08	0.565	1	F:nucleic acid binding		no IPS match
Ha_Unigene1076	comp84742_c0_seq1	227	PREDICTED: uncharacterized protein LOC100905519	gi|391331650|ref|XP_003740256.1|PREDICTED: uncharacterized protein LOC100905519 [Metaseiulus occidentalis]	0.000215	0.53	0	-		no IPS match
Ha_Unigene1077	comp84844_c0_seq4	258	origin recognition complex subunit 6	gi|148748655|gb|ABR09538.1|origin recognition complex subunit 6 [Choristoneura fumiferana]	5.67e-17	0.592	3	C:nuclear origin of replication recognition complex; P:DNA replication; F:DNA binding		IPR008721 (PFAM); PTHR13394 (PANTHER); PTHR13394:SF0 (PANTHER); SignalP-noTM (SIGNALP_EUK)
Ha_Unigene1078	comp86141_c0_seq4	817	hypothetical protein IMG5_069370, partial	gi|471231278|ref|XP_004036825.1|hypothetical protein IMG5_069370, partial [Ichthyophthirius multifiliis] >gi|340506763|gb|EGR32839.1| hypothetical protein IMG5_069370 [Ichthyophthirius multifiliis]	0.000236	0.45	0	-		no IPS match
Ha_Unigene1079	comp86971_c1_seq1	299	longevity assurance factor 1	gi|512917750|ref|XP_004928964.1|PREDICTED: ceramide synthase 6-like isoform X2 [Bombyx mori]	4.41e-48	0.8105	10	P:SREBP signaling pathway; C:integral to membrane; P:triglyceride metabolic process; F:sequence-specific DNA binding; P:negative regulation of lipid catabolic process; F:sequence-specific DNA binding transcription factor activity; P:ceramide biosynthetic process; P:positive regulation of lipid biosynthetic process; C:nucleus; C:plasma membrane		IPR006634 (PFAM); PTHR12560:SF0 (PANTHER); PTHR12560 (PANTHER); TRANSMEMBRANE (PHOBIUS); CYTOPLASMIC_DOMAIN (PHOBIUS); CYTOPLASMIC_DOMAIN (PHOBIUS); NON_CYTOPLASMIC_DOMAIN (PHOBIUS); TRANSMEMBRANE (PHOBIUS); IPR006634 (PROSITE_PROFILES); TMhelix (TMHMM); TMhelix (TMHMM)
Ha_Unigene1080	comp87091_c0_seq26	396	retroelement polyprotein	gi|190702380|gb|ACE75273.1|retroelement polyprotein [Glyptapanteles flavicoxis]	2.99e-14	0.755	3	P:DNA metabolic process; F:metal ion binding; F:nucleic acid binding		no IPS match
Ha_Unigene1081	comp87260_c1_seq13	410	hypothetical protein EAG_06795	gi|307186738|gb|EFN72188.1|hypothetical protein EAG_06795 [Camponotus floridanus]	4.07e-05	0.55	2	F:nucleic acid binding; F:protein dimerization activity		no IPS match
Ha_Unigene1082	comp87584_c0_seq2	214	type iv conjugative transfer system coupling protein	gi|446924282|ref|WP_001001538.1|hypothetical protein [Bacillus cereus] >gi|228621482|gb|EEK78332.1| hypothetical protein bcere0009_27840 [Bacillus cereus R309803]	1.71e-12	0.582	3	F:binding; P:single-organism cellular process; F:catalytic activity		no IPS match
Ha_Unigene1083	comp87738_c0_seq4	388	isoform a	gi|389614641|dbj|BAM20355.1|zye protein, partial [Papilio polytes]	8.41e-20	0.3595	6	F:structural constituent of chitin-based cuticle; P:actin filament organization; P:cell-matrix adhesion; C:apical plasma membrane; P:regulation of embryonic cell shape; P:apical constriction		PR00021 (PRINTS); PR01217 (PRINTS)
Ha_Unigene1084	comp88207_c0_seq6	207	sine oculis-binding protein homolog	gi|512902983|ref|XP_004925508.1|PREDICTED: sine oculis-binding protein homolog [Bombyx mori]	4.91e-11	0.615	0	-		no IPS match
Ha_Unigene1085	comp88218_c0_seq3	203	ubiquitin carboxyl-terminal hydrolase 43-like	gi|357628996|gb|EHJ78054.1|hypothetical protein KGM_11966 [Danaus plexippus]	5.8e-09	0.865	3	P:ubiquitin-dependent protein catabolic process; F:cysteine-type peptidase activity; F:ubiquitin thiolesterase activity	EC:3.1.2.15	no IPS match
Ha_Unigene1086	comp88330_c0_seq1	329	eif 2a kinase	gi|112984346|ref|NP_001037482.1|eIF 2a kinase [Bombyx mori] >gi|27447651|gb|AAO13686.1|U87236_1 eIF 2a kinase [Bombyx mori]	1.92e-13	0.775	2	P:phosphorylation; F:protein kinase activity		Coil (COILS)
Ha_Unigene1087	comp88733_c0_seq1	522	krab-a domain-containing protein 2-like	gi|328726351|ref|XP_003248860.1|PREDICTED: hypothetical protein LOC100571282 [Acyrthosiphon pisum]	6.4e-16	0.5232	9	F:nucleic acid binding; C:integral to membrane; F:G-protein coupled receptor activity; F:signal transducer activity; C:membrane; F:G-protein coupled GABA receptor activity; P:signal transduction; P:G-protein coupled receptor signaling pathway; P:DNA integration		TMhelix (TMHMM)
Ha_Unigene1088	comp89268_c0_seq3	852	PREDICTED: uncharacterized protein LOC101745257 isoform X1	gi|512927464|ref|XP_004931341.1|PREDICTED: uncharacterized protein LOC101745257 isoform X1 [Bombyx mori] >gi|512927468|ref|XP_004931342.1| PREDICTED: uncharacterized protein LOC101745257 isoform X2 [Bombyx mori]	1.97e-07	0.8	0	-		no IPS match
Ha_Unigene1089	comp89313_c1_seq1	201	abhydrolase domain-containing protein 4	gi|357620826|gb|EHJ72873.1|hypothetical protein KGM_07556 [Danaus plexippus]	3.22e-21	0.826	1	F:hydrolase activity		IPR000073 (PRINTS); G3DSA:3.40.50.1820 (GENE3D); IPR000073 (PFAM); PTHR10992:SF273 (PANTHER); PTHR10992 (PANTHER); CYTOPLASMIC_DOMAIN (PHOBIUS); TRANSMEMBRANE (PHOBIUS); NON_CYTOPLASMIC_DOMAIN (PHOBIUS); SSF53474 (SUPERFAMILY); TMhelix (TMHMM)
Ha_Unigene1090	comp89521_c0_seq6	236	4-aminobutyrate mitochondrial-like	gi|478255223|gb|ENN75452.1|hypothetical protein YQE_08002, partial [Dendroctonus ponderosae]	6.92e-36	0.8605	3	F:pyridoxal phosphate binding; P:gamma-aminobutyric acid metabolic process; F:4-aminobutyrate transaminase activity	EC:2.6.1.19	IPR005814 (PFAM); IPR015421 (G3DSA:3.40.640.GENE3D); IPR004631 (PTHR11986:PANTHER); IPR005814 (PANTHER); IPR015424 (SUPERFAMILY)
Ha_Unigene1091	comp90153_c0_seq11	311	bel12_ag transposon polyprotein	gi|512911740|ref|XP_004927486.1|PREDICTED: uncharacterized protein LOC101740735 [Bombyx mori]	1.85e-07	0.6995	6	F:nucleic acid binding; F:zinc ion binding; F:RNA binding; P:RNA-dependent DNA replication; F:RNA-directed DNA polymerase activity; P:DNA integration		IPR008042 (PFAM)
Ha_Unigene1092	comp90288_c0_seq14	302	hypothetical protein KGM_15628	gi|357631728|gb|EHJ79197.1|hypothetical protein KGM_15628 [Danaus plexippus]	6.24e-07	0.63	0	-		no IPS match
Ha_Unigene1093	comp90325_c0_seq9	218	atrial natriuretic peptide-converting enzyme-like	gi|512900467|ref|XP_004924899.1|PREDICTED: atrial natriuretic peptide-converting enzyme-like [Bombyx mori]	3.29e-28	0.683	1	F:catalytic activity		SIGNAL_PEPTIDE_N_REGION (PHOBIUS); SIGNAL_PEPTIDE (PHOBIUS); NON_CYTOPLASMIC_DOMAIN (PHOBIUS); SIGNAL_PEPTIDE_C_REGION (PHOBIUS); SIGNAL_PEPTIDE_H_REGION (PHOBIUS); SignalP-noTM (SIGNALP_EUK); SignalP-TM (SIGNALP_GRAM_POSITIVE); SignalP-noTM (SIGNALP_GRAM_NEGATIVE)
Ha_Unigene1094	comp91199_c0_seq1	594	histone-lysine n-methyltransferase eggless- partial	gi|512925530|ref|XP_004930862.1|PREDICTED: histone-lysine N-methyltransferase eggless-like, partial [Bombyx mori]	2.41e-07	0.73	0	-		no IPS match
Ha_Unigene1095	comp91512_c0_seq1	231	hypothetical protein KGM_14166	gi|357602341|gb|EHJ63364.1|hypothetical protein KGM_14166 [Danaus plexippus]	1.82e-10	0.8	0	-		no IPS match
Ha_Unigene1096	comp783303_c0_seq1	266	PREDICTED: uncharacterized protein LOC101738304	gi|512910548|ref|XP_004927199.1|PREDICTED: uncharacterized protein LOC101738304 [Bombyx mori]	5.54e-06	0.82	0	-		TRANSMEMBRANE (PHOBIUS); NON_CYTOPLASMIC_DOMAIN (PHOBIUS); CYTOPLASMIC_DOMAIN (PHOBIUS)
Ha_Unigene1097	comp1479634_c0_seq1	385	endonuclease-reverse transcriptase	gi|298204367|gb|ADI61832.1|endonuclease-reverse transcriptase [Bombyx mori]	6.9e-16	0.6205	1	F:catalytic activity		no IPS match
Ha_Unigene1098	comp1635706_c0_seq1	230	rna-directed dna polymerase from mobile element jockey-like	gi|298204351|gb|ADI61824.1|endonuclease-reverse transcriptase [Bombyx mori]	5.29e-20	0.6285	5	F:metal ion binding; F:endonuclease activity; F:RNA-directed DNA polymerase activity; P:RNA-dependent DNA replication; F:RNA binding	EC:2.7.7.49	no IPS match
Ha_Unigene1099	comp1742061_c0_seq1	356	cg1504	gi|357614489|gb|EHJ69103.1|hypothetical protein KGM_11534 [Danaus plexippus]	6.02e-57	0.719	0	-		IPR026906 (PFAM); G3DSA:3.80.10.10 (GENE3D); PTHR24367 (PANTHER); PTHR24367:SF116 (PANTHER); SSF52058 (SUPERFAMILY)
Ha_Unigene1100	comp1808786_c0_seq1	286	focal adhesion kinase 1	gi|307185046|gb|EFN71270.1|hypothetical protein EAG_03446 [Camponotus floridanus]	9.38e-24	0.6525	1	F:kinase activity		no IPS match
Ha_Unigene1101	comp1867796_c0_seq1	272	nef attachable protein	gi|490727256|ref|WP_004589688.1|hypothetical protein, partial [Pseudoalteromonas agarivorans] >gi|478440689|gb|ENN96854.1| hypothetical protein J139_20472, partial [Pseudoalteromonas agarivorans S816]	2.98e-14	0.732	0	-		no IPS match
Ha_Unigene1102	comp1951810_c0_seq1	233	cytochrome p450 4v2-like	gi|399108389|gb|AFP20602.1|cytochrome CYP340K4 [Spodoptera littoralis]	3.37e-27	0.731	4	F:oxidoreductase activity, acting on paired donors, with incorporation or reduction of molecular oxygen; F:iron ion binding; F:heme binding; P:oxidation-reduction process		IPR001128 (G3DSA:1.10.630.GENE3D); IPR001128 (PFAM); PTHR24290 (PANTHER); PTHR24290:SF0 (PANTHER); IPR001128 (SUPERFAMILY)
Ha_Unigene1103	comp2140904_c0_seq1	227	endonuclease-reverse transcriptase	gi|298204335|gb|ADI61816.1|endonuclease-reverse transcriptase [Bombyx mori]	4.76e-05	0.67	4	F:RNA binding; P:RNA-dependent DNA replication; F:endonuclease activity; F:RNA-directed DNA polymerase activity		no IPS match
Ha_Unigene1104	comp2144451_c0_seq1	497	bel12_ag transposon polyprotein	gi|270016778|gb|EFA13224.1|hypothetical protein TcasGA2_TC010713 [Tribolium castaneum]	4.73e-23	0.5535	9	F:nucleic acid binding; P:DNA integration; F:zinc ion binding; P:proteolysis; F:hydrolase activity; F:aspartic-type endopeptidase activity; F:RNA binding; P:RNA-dependent DNA replication; F:RNA-directed DNA polymerase activity		IPR008737 (PFAM)
Ha_Unigene1105	comp2152528_c0_seq1	364	post-gpi attachment to proteins factor 2-like	gi|512913953|ref|XP_004928020.1|PREDICTED: post-GPI attachment to proteins factor 2-like [Bombyx mori]	6.57e-25	0.62	0	-		no IPS match
Ha_Unigene1106	comp2186880_c0_seq1	605	hypothetical protein TcasGA2_TC010213	gi|270010758|gb|EFA07206.1|hypothetical protein TcasGA2_TC010213 [Tribolium castaneum]	5.66e-22	0.5608	3	P:nucleic acid phosphodiester bond hydrolysis; F:nuclease activity; F:DNA binding		no IPS match
Ha_Unigene1107	comp2248216_c0_seq1	205	organic cation transporter	gi|512911778|ref|XP_004927495.1|PREDICTED: organic cation transporter protein-like [Bombyx mori]	3.09e-22	0.6475	3	C:membrane; P:transport; F:transporter activity		G3DSA:1.20.1250.20 (GENE3D); PTHR24064 (PANTHER); TRANSMEMBRANE (PHOBIUS); TRANSMEMBRANE (PHOBIUS); CYTOPLASMIC_DOMAIN (PHOBIUS); CYTOPLASMIC_DOMAIN (PHOBIUS); NON_CYTOPLASMIC_DOMAIN (PHOBIUS); IPR016196 (SUPERFAMILY); TMhelix (TMHMM)
Ha_Unigene1108	comp2446667_c0_seq1	235	hypothetical protein GFP_L7_0730	gi|190702233|gb|ACE75131.1|hypothetical protein GFP_L7_0730 [Glyptapanteles flavicoxis]	1.08e-07	0.84	1	F:nucleic acid binding		no IPS match
Ha_Unigene1109	comp2510505_c0_seq1	495	hypothetical protein KGM_15438	gi|357631719|gb|EHJ79188.1|hypothetical protein KGM_15438 [Danaus plexippus]	3.34e-12	0.81	0	-		Coil (COILS); G3DSA:1.20.5.110 (GENE3D); SSF58038 (SUPERFAMILY)
Ha_Unigene1110	comp2510604_c0_seq1	238	orf	gi|270012874|gb|EFA09322.1|hypothetical protein TcasGA2_TC001648 [Tribolium castaneum]	5.86e-08	0.545	1	F:binding		no IPS match
Ha_Unigene1111	comp2594948_c0_seq1	219	ecdysis triggering hormone receptor isoform a	gi|60328185|gb|AAX19164.1|ecdysis triggering hormone receptor subtype-B [Manduca sexta]	1.01e-34	0.768	3	P:neuropeptide signaling pathway; C:integral to membrane; F:G-protein coupled receptor activity		G3DSA:1.20.1070.10 (GENE3D); PTHR24239 (PANTHER); PTHR24239:SF4 (PANTHER); CYTOPLASMIC_DOMAIN (PHOBIUS); TRANSMEMBRANE (PHOBIUS); NON_CYTOPLASMIC_DOMAIN (PHOBIUS); SSF81321 (SUPERFAMILY); TMhelix (TMHMM)
Ha_Unigene1112	comp2602952_c0_seq1	249	PREDICTED: hypothetical protein LOC100570593	gi|328705767|ref|XP_003242900.1|PREDICTED: hypothetical protein LOC100570593 [Acyrthosiphon pisum]	3.07e-06	0.7167	0	-		no IPS match
Ha_Unigene1113	comp3060142_c0_seq1	319	gag-pol protein	gi|512885779|ref|XP_004921653.1|PREDICTED: uncharacterized protein LOC101747061 [Bombyx mori]	1.32e-11	0.655	8	F:ribonuclease H activity; F:RNA-directed DNA polymerase activity; P:RNA-dependent DNA replication; F:RNA binding; F:aspartic-type endopeptidase activity; P:proteolysis; F:zinc ion binding; P:DNA integration	EC:3.1.26.4; EC:2.7.7.49; EC:3.4.23.0	no IPS match
Ha_Unigene1114	comp3067615_c0_seq1	243	vacuolar atp synthase subunit e	gi|41629681|ref|NP_958835.1|Vma9p [Saccharomyces cerevisiae S288c] >gi|85541987|sp|Q3E7B6.1|VA0E_YEAST RecName: Full=V-type proton ATPase subunit e; Short=V-ATPase subunit e; AltName: Full=Low dye-binding protein 10; AltName: Full=Vacuolar proton pump subunit e >gi|151943816|gb|EDN62116.1| V-ATPase V0 sector subunit e [Saccharomyces cerevisiae YJM789] >gi|190406432|gb|EDV09699.1| vacuolar ATP syn…	3.2e-20	0.9415	9	F:hydrogen ion transmembrane transporter activity; F:ATPase activity, coupled to transmembrane movement of ions; C:fungal-type vacuole membrane; C:integral to membrane; P:cell wall mannoprotein biosynthetic process; P:protein complex assembly; P:vacuolar acidification; C:vacuolar proton-transporting V-type ATPase, V0 domain; P:ATP hydrolysis coupled proton transport		SIGNAL_PEPTIDE_C_REGION (PHOBIUS); SIGNAL_PEPTIDE_N_REGION (PHOBIUS); SIGNAL_PEPTIDE (PHOBIUS); SIGNAL_PEPTIDE_H_REGION (PHOBIUS); NON_CYTOPLASMIC_DOMAIN (PHOBIUS); TMhelix (TMHMM)
Ha_Unigene1115	comp3076007_c0_seq1	532	pogo transposable element with znf domain-like	gi|512890819|ref|XP_004922578.1|PREDICTED: pogo transposable element with ZNF domain-like [Bombyx mori]	4.85e-16	0.825	0	-		no IPS match
Ha_Unigene1116	comp3107903_c0_seq1	215	insect intestinal lipase 8	gi|327420434|gb|AEA76293.1|insect intestinal lipase 8 [Mamestra configurata]	0.00041	0.65	3	P:lipid metabolic process; F:catalytic activity; C:extracellular region		SIGNAL_PEPTIDE_C_REGION (PHOBIUS); SIGNAL_PEPTIDE_H_REGION (PHOBIUS); SIGNAL_PEPTIDE_N_REGION (PHOBIUS); NON_CYTOPLASMIC_DOMAIN (PHOBIUS); SIGNAL_PEPTIDE (PHOBIUS)
Ha_Unigene1117	comp3234964_c0_seq1	203	rna-directed dna polymerase from mobile element jockey-like	gi|512903749|ref|XP_004925694.1|PREDICTED: RNA-directed DNA polymerase from mobile element jockey-like [Bombyx mori]	1.36e-08	0.585	0	-		no IPS match
Ha_Unigene1118	comp3280615_c0_seq1	249	leucine rich repeat containing 34	gi|512925012|ref|XP_004930734.1|PREDICTED: uncharacterized protein LOC101735757 [Bombyx mori]	2.95e-14	0.91	0	-		TRANSMEMBRANE (PHOBIUS); CYTOPLASMIC_DOMAIN (PHOBIUS); NON_CYTOPLASMIC_DOMAIN (PHOBIUS); TMhelix (TMHMM)
Ha_Unigene1119	comp3313995_c0_seq1	260	m12a family peptidase	gi|357631585|gb|EHJ79054.1|NAS-15 protein [Danaus plexippus]	1.15e-26	0.6063	3	F:metal ion binding; F:metalloendopeptidase activity; P:proteolysis		IPR024079 (G3DSA:3.40.390.GENE3D); IPR001506 (PFAM); SSF55486 (SUPERFAMILY)
Ha_Unigene1120	comp3337510_c0_seq1	209	PREDICTED: uncharacterized protein LOC101746992	gi|512915562|ref|XP_004928419.1|PREDICTED: uncharacterized protein LOC101746992 [Bombyx mori]	6.15e-05	0.64	0	-		no IPS match
Ha_Unigene1121	comp3350572_c0_seq1	268	reverse transcriptase	gi|307196222|gb|EFN77869.1|hypothetical protein EAI_03230 [Harpegnathos saltator]	6.05e-33	0.683	3	F:RNA-directed DNA polymerase activity; P:RNA-dependent DNA replication; F:RNA binding	EC:2.7.7.49	PTHR10178 (PANTHER); PTHR10178:SF146 (PANTHER)
Ha_Unigene1122	comp3358287_c0_seq1	237	tigger transposable element-derived protein 2	gi|498971523|ref|XP_004527084.1|PREDICTED: jerky protein homolog-like [Ceratitis capitata] >gi|499002503|ref|XP_004534854.1| PREDICTED: jerky protein homolog-like [Ceratitis capitata]	1.85e-29	0.7285	1	F:nucleic acid binding		IPR004875 (PFAM)
Ha_Unigene1123	comp3442121_c0_seq1	207	PREDICTED: uncharacterized protein LOC101234332	gi|449681642|ref|XP_004209882.1|PREDICTED: uncharacterized protein LOC101234332 [Hydra magnipapillata]	3.24e-06	0.7	0	-		no IPS match
Ha_Unigene1124	comp4053974_c0_seq1	220	thap domain-containing protein 9-like	gi|328697451|ref|XP_003240339.1|PREDICTED: THAP domain-containing protein 9-like [Acyrthosiphon pisum]	3.31e-17	0.712	0	-		PTHR10725 (PANTHER); PTHR10725:SF0 (PANTHER)
Ha_Unigene1125	comp4119243_c0_seq1	260	superoxide dismutase	gi|1654387|gb|AAB68036.1|manganese superoxide dismutase [Triticum aestivum]	1.59e-29	0.9485	5	F:metal ion binding; C:mitochondrial matrix; F:superoxide dismutase activity; P:superoxide metabolic process; P:oxidation-reduction process	EC:1.15.1.1	no IPS match
Ha_Unigene1126	comp5693366_c0_seq1	213	rna-directed dna polymerase from mobile element jockey-like	gi|157344|gb|AAA28508.1|reverse transcriptase (put.); putative [Drosophila melanogaster]	9.86e-18	0.7005	4	F:RNA binding; P:RNA-dependent DNA replication; F:RNA-directed DNA polymerase activity; F:endonuclease activity		PTHR19446 (PANTHER)
Ha_Unigene1127	comp5947_c0_seq1	207	down syndrome cell adhesion isoform ax	gi|73765582|gb|AAZ85125.1|Down Syndrome adhesion molecule splice variant 3.12.3.1 [Tribolium castaneum]	1.9e-14	0.652	16	P:detection of molecule of bacterial origin; P:dendrite self-avoidance; C:axon; F:axon guidance receptor activity; P:phagocytosis; P:regulation of dendrite morphogenesis; C:dendrite; P:mushroom body development; P:axonal fasciculation; P:peripheral nervous system development; C:neuronal cell body; P:central nervous system morphogenesis; F:antigen binding; F:protein homodimerization activity; P:ax…		no IPS match
Ha_Unigene1128	comp11478_c0_seq1	212	gag protein	gi|195170137|ref|XP_002025870.1|GL18352 [Drosophila persimilis] >gi|194110723|gb|EDW32766.1| GL18352 [Drosophila persimilis]	6.04e-09	0.6	2	F:nucleic acid binding; F:zinc ion binding		no IPS match
Ha_Unigene1129	comp11845_c0_seq1	372	reverse	gi|512914158|ref|XP_004928072.1|PREDICTED: cytoplasmic dynein 2 heavy chain 1-like [Bombyx mori]	1.3e-24	0.53	3	F:RNA binding; P:RNA-dependent DNA replication; F:RNA-directed DNA polymerase activity		no IPS match
Ha_Unigene1130	comp19622_c1_seq1	504	isoform a	gi|357612610|gb|EHJ68083.1|hypothetical protein KGM_12325 [Danaus plexippus]	5.65e-06	0.5629	4	P:oxidation-reduction process; F:oxidoreductase activity; P:metabolic process; F:oxidoreductase activity, acting on CH-OH group of donors		no IPS match
Ha_Unigene1131	comp21816_c0_seq1	292	reverse partial	gi|512923974|ref|XP_004930484.1|PREDICTED: uncharacterized protein LOC101746490 [Bombyx mori]	1.64e-41	0.669	3	F:RNA-directed DNA polymerase activity; P:RNA-dependent DNA replication; F:RNA binding	EC:2.7.7.49	IPR000477 (PFAM); PTHR19446 (PANTHER)
Ha_Unigene1132	comp22792_c1_seq1	832	rna-directed dna polymerase from mobile element jockey-like	gi|512915562|ref|XP_004928419.1|PREDICTED: uncharacterized protein LOC101746992 [Bombyx mori]	4.43e-60	0.454	3	F:RNA binding; P:RNA-dependent DNA replication; F:RNA-directed DNA polymerase activity		PTHR19446:SF213 (PANTHER); PTHR19446 (PANTHER)
Ha_Unigene1133	comp23201_c0_seq1	207	PREDICTED: spondin-1-like	gi|512914189|ref|XP_004928080.1|PREDICTED: spondin-1-like [Bombyx mori]	7.97e-15	0.61	1	F:serine-type endopeptidase inhibitor activity		no IPS match
Ha_Unigene1134	comp31861_c0_seq1	222	fatty acid synthase-like	gi|112984330|ref|NP_001037476.1|p260 [Bombyx mori] >gi|2058458|gb|AAB53257.1| p260 [Bombyx mori]	0.000128	0.79	5	P:biosynthetic process; F:hydrolase activity, acting on ester bonds; F:transferase activity; P:metabolic process; F:catalytic activity		no IPS match
Ha_Unigene1135	comp49205_c2_seq1	329	enzymatic polyprotein endonuclease reverse	gi|512906190|ref|XP_004926134.1|PREDICTED: uncharacterized protein LOC101743931 [Bombyx mori]	1.12e-35	0.6615	3	P:DNA metabolic process; F:nucleic acid binding; F:nucleotidyltransferase activity	EC:2.7.7.0	PTHR10178 (PANTHER); PTHR10178:SF26 (PANTHER); SSF56672 (SUPERFAMILY)
Ha_Unigene1136	comp55725_c0_seq1	231	isoform s	gi|389614733|dbj|BAM20390.1|modifier of mdg4 [Papilio polytes]	2.74e-10	0.572	0	-		IPR007588 (PFAM)
Ha_Unigene1137	comp57548_c0_seq1	211	pre-mrna splicing factor atp-dependent rna helicase prp16	gi|512934200|ref|XP_004932976.1|PREDICTED: pre-mRNA-splicing factor ATP-dependent RNA helicase PRP16-like [Bombyx mori]	2.09e-24	0.66	2	F:helicase activity; F:nucleotide binding		no IPS match
Ha_Unigene1138	comp59375_c2_seq1	324	bel12_ag transposon polyprotein	gi|512897249|ref|XP_004924107.1|PREDICTED: uncharacterized protein LOC101743350 [Bombyx mori]	2.66e-23	0.667	4	F:binding; P:macromolecule metabolic process; P:primary metabolic process; F:catalytic activity		IPR008042 (PFAM); PTHR22955 (PANTHER)
Ha_Unigene1139	comp63088_c0_seq1	215	dna-directed rna mitochondrial-like	gi|357620935|gb|EHJ72947.1|hypothetical protein KGM_20967 [Danaus plexippus]	2.19e-29	0.6115	3	F:DNA-directed RNA polymerase activity; F:DNA binding; P:transcription, DNA-dependent	EC:2.7.7.6	no IPS match
Ha_Unigene1140	comp68472_c0_seq1	342	troponin i	gi|357612924|gb|EHJ68237.1|hypothetical protein KGM_05708 [Danaus plexippus]	1.63e-13	0.8079	10	P:nuclear division; P:sarcomere organization; P:muscle cell cellular homeostasis; C:troponin complex; P:skeletal muscle tissue development; P:nervous system development; F:actin binding; P:cardiac muscle tissue development; C:nucleus; F:tropomyosin binding		no IPS match
Ha_Unigene1141	comp70417_c0_seq1	241	PREDICTED: uncharacterized protein LOC101741673	gi|512915436|ref|XP_004928389.1|PREDICTED: uncharacterized protein LOC101741673 [Bombyx mori]	9.77e-17	0.72	1	P:transport		no IPS match
Ha_Unigene1142	comp72604_c0_seq2	491	hypothetical protein KGM_09661	gi|357618354|gb|EHJ71373.1|hypothetical protein KGM_09661 [Danaus plexippus]	2.37e-05	0.52	2	F:metal ion binding; F:nucleic acid binding		no IPS match
Ha_Unigene1143	comp73252_c0_seq2	585	hypothetical protein KGM_05403	gi|357615241|gb|EHJ69546.1|hypothetical protein KGM_05403 [Danaus plexippus]	1.26e-06	0.5629	0	-		no IPS match
Ha_Unigene1144	comp74901_c0_seq1	231	chitin-binding partial	gi|186885977|gb|ACC93396.1|chitin-binding protein, partial [Helicoverpa armigera]	3.8e-20	0.8133	3	C:extracellular region; F:chitin binding; P:chitin metabolic process		IPR002557 (G3DSA:2.170.140.GENE3D); IPR002557 (PROSITE_PROFILES); IPR002557 (SUPERFAMILY)
Ha_Unigene1145	comp75604_c0_seq3	307	dyslexia susceptibility 1 candidate gene 1	gi|512928567|ref|XP_004931609.1|PREDICTED: dyslexia susceptibility 1 candidate gene 1 protein-like [Bombyx mori]	2.16e-12	0.94	1	P:response to stress		no IPS match
Ha_Unigene1146	comp76503_c0_seq1	312	trypsin-like protease	gi|2463058|emb|CAA72949.1|trypsin-like protease [Helicoverpa armigera]	2.85e-68	0.8875	2	F:serine-type endopeptidase activity; P:proteolysis	EC:3.4.21.0	IPR001314 (PRINTS); G3DSA:2.40.10.10 (GENE3D); IPR001254 (PFAM); G3DSA:2.40.10.10 (GENE3D); PTHR24276 (PANTHER); IPR018114 (PROSITE_PATTERNS); IPR001254 (PROSITE_PROFILES); IPR009003 (SUPERFAMILY)
Ha_Unigene1147	comp76608_c0_seq2	251	sodium-dependent phosphate transporter	gi|512894397|ref|XP_004923420.1|PREDICTED: putative inorganic phosphate cotransporter-like [Bombyx mori]	8.62e-30	0.6985	5	C:plasma membrane; P:transmembrane transport; P:wing disc dorsal/ventral pattern formation; P:response to hypoxia; C:integral to membrane		G3DSA:1.20.1250.20 (GENE3D); PTHR11662 (PANTHER); PTHR11662:SF27 (PANTHER); IPR016196 (SUPERFAMILY)
Ha_Unigene1148	comp76741_c0_seq1	319	nuclear orphan receptor	gi|357623903|gb|EHJ74874.1|nuclear orphan receptor [Danaus plexippus]	6.22e-16	0.48	3	F:sequence-specific DNA binding transcription factor activity; F:steroid hormone receptor activity; C:nucleus		IPR008946 (G3DSA:1.10.565.GENE3D); IPR008946 (SUPERFAMILY)
Ha_Unigene1149	comp78267_c0_seq1	346	PREDICTED: mucin-5AC-like	gi|512893981|ref|XP_004923319.1|PREDICTED: mucin-5AC-like [Bombyx mori]	1.04e-16	0.55	0	-		no IPS match
Ha_Unigene1150	comp78398_c0_seq2	282	dna translocase sfta	gi|472406658|ref|YP_007653763.1|DNA translocase sftA [Lactobacillus brevis KB290] >gi|505286491|ref|WP_015473593.1| DNA translocase sftA [Lactobacillus brevis] >gi|472233593|dbj|BAN06558.1| DNA translocase sftA [Lactobacillus brevis KB290]	5.43e-09	0.524	20	F:ATP binding; P:cell cycle; C:integral to membrane; P:chromosome segregation; F:nucleotide binding; P:cell division; F:nucleoside-triphosphatase activity; F:DNA binding; F:metalloendopeptidase activity; F:zinc ion binding; C:proteinaceous extracellular matrix; F:metallopeptidase activity; C:extracellular matrix; F:peptidase inhibitor activity; C:extracellular region; F:peptidase activity; F:seri…		no IPS match
Ha_Unigene1151	comp78653_c0_seq1	207	zinc finger miz domain-containing protein 1-like	gi|512920964|ref|XP_004929765.1|PREDICTED: uncharacterized protein LOC101741398 [Bombyx mori]	8.44e-08	0.6	0	-		no IPS match
Ha_Unigene1152	comp79974_c0_seq3	639	thymosin beta-4	gi|357627504|gb|EHJ77183.1|thymosin isoform 1 [Danaus plexippus]	8.35e-13	0.762	3	P:cytoskeleton organization; C:cytoplasm; F:actin binding		CYTOPLASMIC_DOMAIN (PHOBIUS); TRANSMEMBRANE (PHOBIUS); NON_CYTOPLASMIC_DOMAIN (PHOBIUS); TMhelix (TMHMM)
Ha_Unigene1153	comp81794_c0_seq1	257	dna-directed rna polymerase i subunit rpa12-like	gi|112982786|ref|NP_001037548.1|transcription-associated zinc ribbon protein [Bombyx mori] >gi|89521458|gb|ABD76573.1| transcription-associated zinc ribbon protein [Bombyx mori]	2.07e-33	0.922	5	F:DNA-directed RNA polymerase activity; F:zinc ion binding; F:nucleic acid binding; C:DNA-directed RNA polymerase I complex; P:transcription from RNA polymerase I promoter	EC:2.7.7.6	IPR001222 (SMART); IPR001222 (PFAM); G3DSA:2.20.25.10 (GENE3D); PTHR11239 (PANTHER); PTHR11239:SF3 (PANTHER); IPR001222 (PROSITE_PATTERNS); IPR001222 (PROSITE_PROFILES); SSF57783 (SUPERFAMILY)
Ha_Unigene1154	comp82287_c0_seq4	223	carboxyl choline esterase cce001a	gi|294846780|gb|ADF43463.1|carboxyl/choline esterase CCE001g [Helicoverpa armigera]	3.1e-24	0.7285	1	F:catalytic activity		IPR002018 (PFAM); G3DSA:3.40.50.1820 (GENE3D); PTHR11559 (PANTHER); SSF53474 (SUPERFAMILY)
Ha_Unigene1155	comp83585_c0_seq2	327	cell adhesion	gi|512919987|ref|XP_004929519.1|PREDICTED: Down syndrome cell adhesion molecule-like protein Dscam2-like [Bombyx mori]	1.73e-08	0.85	1	F:protein binding		IPR013783 (G3DSA:2.60.40.GENE3D); IPR013098 (PFAM); NON_CYTOPLASMIC_DOMAIN (PHOBIUS); CYTOPLASMIC_DOMAIN (PHOBIUS); TRANSMEMBRANE (PHOBIUS); IPR007110 (PROSITE_PROFILES); SSF48726 (SUPERFAMILY); TMhelix (TMHMM)
Ha_Unigene1156	comp84045_c1_seq10	460	uncharacterized transposase-like protein	gi|328715153|ref|XP_003245549.1|PREDICTED: hypothetical protein LOC100569424 [Acyrthosiphon pisum]	1.19e-17	0.5675	3	C:nucleosome; P:nucleosome assembly; F:DNA binding		no IPS match
Ha_Unigene1157	comp84526_c2_seq48	272	nuclease harbi1-like	gi|328724827|ref|XP_003248262.1|PREDICTED: putative nuclease HARBI1-like [Acyrthosiphon pisum]	2.14e-06	0.64	0	-		no IPS match
Ha_Unigene1158	comp86346_c2_seq5	617	cytochrome partial	gi|357630154|gb|EHJ78478.1|hypothetical protein KGM_14479 [Danaus plexippus]	4.76e-43	0.9015	8	P:tergite morphogenesis; F:electron carrier activity; F:monooxygenase activity; F:iron ion binding; F:heme binding; F:oxidoreductase activity, acting on paired donors, with incorporation or reduction of molecular oxygen; C:mitochondrion; P:oxidation-reduction process		IPR001128 (G3DSA:1.10.630.GENE3D); IPR001128 (PFAM); PTHR24305 (PANTHER); PTHR24305:SF5 (PANTHER); IPR001128 (SUPERFAMILY)
Ha_Unigene1159	comp86730_c0_seq5	253	histone deacetylase 11-like	gi|357614603|gb|EHJ69167.1|putative histone deacetylase 11-like protein [Danaus plexippus]	5.82e-25	0.804	4	P:histone deacetylation; C:plasma membrane; C:histone deacetylase complex; F:histone deacetylase activity		IPR023801 (G3DSA:3.40.800.GENE3D); IPR023801 (PFAM); IPR000286 (PANTHER); PTHR10625:SF9 (PANTHER); SSF52768 (SUPERFAMILY)
Ha_Unigene1160	comp87260_c1_seq6	410	zinc finger mym-type protein 1-like	gi|449692949|ref|XP_004213239.1|PREDICTED: zinc finger MYM-type protein 1-like [Hydra magnipapillata]	0.000139	0.7191	2	F:nucleic acid binding; F:protein dimerization activity		no IPS match
Ha_Unigene1161	comp87356_c0_seq18	243	rna-directed dna polymerase from mobile element jockey- partial	gi|512917009|ref|XP_004928781.1|PREDICTED: probable E3 ubiquitin-protein ligase HERC2-like [Bombyx mori]	1.1e-18	0.608	3	F:RNA-directed DNA polymerase activity; F:RNA binding; P:RNA-dependent DNA replication		IPR000477 (PFAM); PTHR19446 (PANTHER); IPR000477 (PROSITE_PROFILES); TMhelix (TMHMM)
Ha_Unigene1162	comp87738_c0_seq6	365	isoform a	gi|357630156|gb|EHJ78480.1|hypothetical protein KGM_14475 [Danaus plexippus]	3.16e-39	0.508	2	P:cell morphogenesis; P:actin filament-based process		PR00021 (PRINTS); PR01217 (PRINTS)
Ha_Unigene1163	comp88174_c0_seq17	299	aldo-keto reductase	gi|357612583|gb|EHJ68075.1|aldo-keto reductase [Danaus plexippus]	6.76e-13	0.6945	2	P:oxidation-reduction process; F:oxidoreductase activity		IPR023210 (G3DSA:3.20.20.GENE3D)
Ha_Unigene1164	comp88324_c0_seq7	317	phytanoyl- dioxygenase peroxisomal precursor	gi|114051041|ref|NP_001040142.1|phytanoyl-CoA dioxygenase peroxisomal precursor [Bombyx mori] >gi|87248197|gb|ABD36151.1| phytanoyl-CoA dioxygenase peroxisomal precursor [Bombyx mori]	5.75e-10	0.7	1	F:oxidoreductase activity, acting on single donors with incorporation of molecular oxygen, incorporation of two atoms of oxygen		no IPS match
Ha_Unigene1165	comp88733_c0_seq7	562	krab-a domain-containing protein 2-like	gi|328726351|ref|XP_003248860.1|PREDICTED: hypothetical protein LOC100571282 [Acyrthosiphon pisum]	1.1e-15	0.6253	9	F:nucleic acid binding; C:integral to membrane; F:G-protein coupled receptor activity; F:signal transducer activity; C:membrane; F:G-protein coupled GABA receptor activity; P:signal transduction; P:G-protein coupled receptor signaling pathway; P:DNA integration		TMhelix (TMHMM)
Ha_Unigene1166	comp89199_c0_seq4	207	isoform b	gi|512889065|ref|XP_004922190.1|PREDICTED: multiple epidermal growth factor-like domains protein 10-like [Bombyx mori]	6.14e-24	0.625	0	-		IPR006149 (PFAM)
Ha_Unigene1167	comp89347_c0_seq3	207	dna binding protein	gi|357606062|gb|EHJ64903.1|putative DNA binding protein [Danaus plexippus]	5.93e-07	0.74	2	F:nucleic acid binding; F:metal ion binding		IPR013087 (G3DSA:3.30.160.GENE3D); IPR022755 (PFAM); IPR007087 (PROSITE_PATTERNS); IPR007087 (PROSITE_PROFILES); SSF57667 (SUPERFAMILY)
Ha_Unigene1168	comp89373_c0_seq1	375	sptzle 3a	gi|357625644|gb|EHJ76024.1|hypothetical protein KGM_02014 [Danaus plexippus]	3.25e-24	0.961	3	P:Toll signaling pathway; C:extracellular region; F:Toll binding		PTHR23199:SF0 (PANTHER); PTHR23199 (PANTHER); SSF57501 (SUPERFAMILY)
Ha_Unigene1169	comp89824_c0_seq5	463	fluc fusion protein	gi|512917289|ref|XP_004928851.1|PREDICTED: luciferin 4-monooxygenase-like [Bombyx mori]	2.22e-46	0.698	2	F:catalytic activity; P:metabolic process		IPR025110 (PFAM); G3DSA:3.30.300.30 (GENE3D); PTHR24096 (PANTHER); SSF56801 (SUPERFAMILY)
Ha_Unigene1170	comp90130_c0_seq12	265	probable cytosolic fe-s cluster assembly factor agap009023-like	gi|512885441|ref|XP_004921595.1|PREDICTED: probable cytosolic Fe-S cluster assembly factor GL21135-like [Bombyx mori]	4.17e-28	0.7155	2	P:iron-sulfur cluster assembly; F:binding		IPR004108 (PFAM); PTHR11615 (PANTHER); PTHR11615:SF31 (PANTHER); IPR009016 (SUPERFAMILY)
Ha_Unigene1171	comp90242_c0_seq1	276	protein hira homolog	gi|512923481|ref|XP_004930363.1|PREDICTED: protein HIRA homolog [Bombyx mori]	3.1e-38	0.86	0	-		no IPS match
Ha_Unigene1172	comp91143_c0_seq11	309	probable atp-dependent rna helicase ddx56-like	gi|512902474|ref|XP_004925384.1|PREDICTED: probable ATP-dependent RNA helicase DDX56-like [Bombyx mori]	1.11e-43	0.803	3	F:nucleic acid binding; F:ATP binding; F:ATP-dependent helicase activity		IPR001650 (PFAM); G3DSA:3.40.50.300 (GENE3D); PTHR24031:SF96 (PANTHER); PTHR24031 (PANTHER); IPR001650 (PROSITE_PROFILES); IPR027417 (SUPERFAMILY)
Ha_Unigene1173	comp91368_c0_seq5	215	uncharacterized threonine-rich gpi-anchored glyco	gi|512895295|ref|XP_004923638.1|PREDICTED: uncharacterized threonine-rich GPI-anchored glycoprotein PJ4664.02-like [Bombyx mori]	3.44e-16	0.635	0	-		no IPS match
Ha_Unigene1174	comp581190_c0_seq1	408	trypsin 1	gi|512916741|ref|XP_004928714.1|PREDICTED: trypsin-6-like isoform X2 [Bombyx mori]	1.89e-19	0.583	8	P:proteolysis; F:serine-type endopeptidase activity; F:catalytic activity; F:serine-type peptidase activity; F:hydrolase activity; F:peptidase activity; C:extracellular region; C:extracellular space		no IPS match
Ha_Unigene1175	comp1210209_c0_seq1	255	death-inducer obliterator 1	gi|332030327|gb|EGI70070.1|Death-inducer obliterator 1 [Acromyrmex echinatior]	0.000297	0.5133	9	F:metal ion binding; P:transcription, DNA-dependent; F:zinc ion binding; F:hydrolase activity, acting on acid anhydrides; F:RNA binding; F:nucleic acid binding; F:nucleotide binding; P:mRNA processing; C:nucleus		no IPS match
Ha_Unigene1176	comp1403240_c0_seq1	222	hypothetical protein KGM_19963	gi|357617661|gb|EHJ70915.1|hypothetical protein KGM_19963 [Danaus plexippus]	1.83e-18	0.8	1	C:integral to membrane		no IPS match
Ha_Unigene1177	comp1565569_c0_seq1	398	enzymatic polyprotein endonuclease reverse	gi|270017072|gb|EFA13518.1|hypothetical protein TcasGA2_TC001491 [Tribolium castaneum]	5.96e-40	0.699	3	P:DNA metabolic process; F:nucleic acid binding; F:nucleotidyltransferase activity	EC:2.7.7.0	PTHR10178:SF26 (PANTHER); PTHR10178 (PANTHER); SSF56672 (SUPERFAMILY)
Ha_Unigene1178	comp1642139_c0_seq1	540	rna-directed dna polymerase from mobile element jockey-like	gi|270015858|gb|EFA12306.1|hypothetical protein TcasGA2_TC016101 [Tribolium castaneum]	1.54e-18	0.5435	4	F:RNA binding; P:RNA-dependent DNA replication; F:RNA-directed DNA polymerase activity; F:hydrolase activity		no IPS match
Ha_Unigene1179	comp1643494_c0_seq1	391	zinc finger protein 850-like	gi|512908633|ref|XP_004926729.1|PREDICTED: zinc finger protein 224-like [Bombyx mori]	1.92e-26	0.538	1	F:binding		TRANSMEMBRANE (PHOBIUS); NON_CYTOPLASMIC_DOMAIN (PHOBIUS); CYTOPLASMIC_DOMAIN (PHOBIUS)
Ha_Unigene1180	comp1671900_c0_seq1	549	arylphorin subunit alpha	gi|282400158|ref|NP_001164202.1|hexamerin 3 precursor [Tribolium castaneum] >gi|270012696|gb|EFA09144.1| hypothetical protein TcasGA2_TC005374 [Tribolium castaneum]	1.17e-66	0.709	0	-		IPR005203 (G3DSA:2.60.40.GENE3D); IPR000896 (PFAM); IPR008922 (G3DSA:1.10.1280.GENE3D); IPR005203 (PFAM); PTHR11511:SF19 (PANTHER); IPR013788 (PANTHER); IPR013788 (PROSITE_PATTERNS); IPR008922 (SUPERFAMILY); IPR014756 (SUPERFAMILY)
Ha_Unigene1181	comp1704194_c0_seq1	329	bel12_ag transposon polyprotein	gi|328716627|ref|XP_003245995.1|PREDICTED: hypothetical protein LOC100570266 [Acyrthosiphon pisum]	5.26e-12	0.5265	8	F:nucleic acid binding; P:proteolysis; F:aspartic-type endopeptidase activity; F:zinc ion binding; P:DNA integration; F:RNA binding; P:RNA-dependent DNA replication; F:RNA-directed DNA polymerase activity		IPR008737 (PFAM)
Ha_Unigene1182	comp1872017_c0_seq1	497	hypothetical protein KGM_12806	gi|357625796|gb|EHJ76116.1|hypothetical protein KGM_12806 [Danaus plexippus]	1.48e-33	0.526	0	-		no IPS match
Ha_Unigene1183	comp2131730_c0_seq1	462	reverse	gi|270017016|gb|EFA13462.1|hypothetical protein TcasGA2_TC005062 [Tribolium castaneum]	5.78e-29	0.5455	6	F:RNA binding; P:RNA-dependent DNA replication; F:RNA-directed DNA polymerase activity; F:structural molecule activity; F:nucleotidyltransferase activity; F:transferase activity		no IPS match
Ha_Unigene1184	comp2138555_c0_seq1	337	hypothetical protein KGM_21397	gi|357621904|gb|EHJ73564.1|hypothetical protein KGM_21397 [Danaus plexippus]	3.06e-36	0.86	0	-		no IPS match
Ha_Unigene1185	comp2139606_c0_seq1	508	PREDICTED: hypothetical protein LOC100574278	gi|328715532|ref|XP_003245654.1|PREDICTED: hypothetical protein LOC100574278 [Acyrthosiphon pisum]	1.03e-06	0.61	0	-		no IPS match
Ha_Unigene1186	comp2141194_c0_seq1	473	olfactory receptor 9	gi|512916917|ref|XP_004928758.1|PREDICTED: putative odorant receptor 85c-like [Bombyx mori]	3.23e-16	0.77	4	C:membrane; P:detection of chemical stimulus involved in sensory perception of smell; F:olfactory receptor activity; F:odorant binding		no IPS match
Ha_Unigene1187	comp2182143_c0_seq1	203	PREDICTED: uncharacterized protein LOC100888373	gi|390332071|ref|XP_003723412.1|PREDICTED: uncharacterized protein LOC100888373 [Strongylocentrotus purpuratus]	1.45e-05	0.59	0	-		no IPS match
Ha_Unigene1188	comp2202027_c0_seq1	241	neither inactivation nor afterpotential protein c-like	gi|512937426|ref|XP_004933763.1|PREDICTED: neither inactivation nor afterpotential protein C-like [Bombyx mori]	4.64e-41	0.923	5	C:myosin complex; F:protein tyrosine kinase activity; P:protein phosphorylation; F:ATP binding; F:motor activity	EC:2.7.10.0	IPR001609 (PFAM); PTHR13140 (PANTHER); PTHR13140:SF12 (PANTHER); IPR027417 (SUPERFAMILY)
Ha_Unigene1189	comp2273935_c0_seq1	316	pol protein	gi|270015672|gb|EFA12120.1|hypothetical protein TcasGA2_TC002266 [Tribolium castaneum]	9.71e-24	0.6195	1	F:transferase activity		Coil (COILS); SSF56672 (SUPERFAMILY)
Ha_Unigene1190	comp2512469_c0_seq1	256	pdc1p	gi|256270485|gb|EEU05675.1|Pdc1p [Saccharomyces cerevisiae JAY291]	9.03e-51	0.9775	4	P:metabolic process; F:catalytic activity; F:magnesium ion binding; F:thiamine pyrophosphate binding		G3DSA:3.40.50.970 (GENE3D); IPR012110 (PTHR18968:PANTHER); PTHR18968 (PANTHER); SSF52518 (SUPERFAMILY)
Ha_Unigene1191	comp2533779_c0_seq1	474	60s ribosomal protein l17	gi|464640|sp|P35267.1|RL172_HORVURecName: Full=60S ribosomal protein L17-2 >gi|19104|emb|CAA44599.1| ribosomal protein L17-2 [Hordeum vulgare subsp. vulgare] >gi|326500684|dbj|BAJ95008.1| predicted protein [Hordeum vulgare subsp. vulgare] >gi|326508476|dbj|BAJ95760.1| predicted protein [Hordeum vulgare subsp. vulgare]	8.95e-56	0.9635	7	C:nucleolus; C:vacuole; F:structural constituent of ribosome; C:plasma membrane; C:cytosolic large ribosomal subunit; C:chloroplast; P:translation		IPR001063 (PFAM); IPR001063 (G3DSA:3.90.470.GENE3D); IPR005721 (TIGRFAM); IPR005721 (PANTHER); IPR018260 (PROSITE_PATTERNS); IPR001063 (SUPERFAMILY)
Ha_Unigene1192	comp3060281_c0_seq1	253	PREDICTED: uncharacterized protein LOC101746992	gi|512915562|ref|XP_004928419.1|PREDICTED: uncharacterized protein LOC101746992 [Bombyx mori]	6.53e-05	0.5	0	-		no IPS match
Ha_Unigene1193	comp3068787_c0_seq1	320	low quality protein: dynein heavy chain axonemal-like	gi|512920038|ref|XP_004929532.1|PREDICTED: LOW QUALITY PROTEIN: dynein heavy chain 2, axonemal-like [Bombyx mori]	1.52e-57	0.654	6	F:microtubule motor activity; C:axonemal dynein complex; P:ATP catabolic process; P:microtubule-based movement; P:ciliary or bacterial-type flagellar motility; F:ATPase activity	EC:3.6.1.3	IPR013594 (PFAM); IPR026983 (PANTHER); IPR026976 (PTHR10676:PANTHER)
Ha_Unigene1194	comp3074605_c0_seq1	324	interactor protein for cytohesin exchange factors 1	gi|357616067|gb|EHJ69991.1|hypothetical protein KGM_21210 [Danaus plexippus]	8.07e-42	0.6105	1	F:phospholipid binding		no IPS match
Ha_Unigene1195	comp3101219_c0_seq1	203	reverse	gi|443684282|gb|ELT88245.1|hypothetical protein CAPTEDRAFT_27962, partial [Capitella teleta]	5.94e-07	0.5945	7	F:RNA binding; F:nucleic acid binding; P:RNA-dependent DNA replication; F:ribonuclease H activity; F:RNA-directed DNA polymerase activity; F:zinc ion binding; F:DNA binding		CYTOPLASMIC_DOMAIN (PHOBIUS); NON_CYTOPLASMIC_DOMAIN (PHOBIUS); TRANSMEMBRANE (PHOBIUS)
Ha_Unigene1196	comp3133349_c0_seq1	206	dynein heavy chain axonemal-like	gi|357627418|gb|EHJ77113.1|hypothetical protein KGM_11827 [Danaus plexippus]	1.18e-32	0.9575	12	C:glycerol-3-phosphate dehydrogenase complex; C:axonemal dynein complex; P:sensory perception of sound; F:microtubule motor activity; P:glycerol-3-phosphate metabolic process; F:metalloendopeptidase activity; P:oxidation-reduction process; F:ATPase activity, coupled; P:ATP catabolic process; P:microtubule-based movement; F:sn-glycerol-3-phosphate:ubiquinone-8 oxidoreductase activity; F:ATP binding	EC:3.4.24.0; EC:1.1.5.3	PF12774 (PFAM); PTHR10676:SF152 (PANTHER); IPR026983 (PANTHER)
Ha_Unigene1197	comp3186272_c0_seq1	279	chymotrypsin-elastase inhibitor ixodidin	gi|357609662|gb|EHJ66563.1|scavenger receptor cysteine-rich protein [Danaus plexippus]	8.81e-31	0.516	1	P:cell adhesion		G3DSA:2.10.25.10 (GENE3D); IPR002919 (SUPERFAMILY)
Ha_Unigene1198	comp3221847_c0_seq1	237	transposase-like protein	gi|478253069|gb|ENN73448.1|hypothetical protein YQE_09945, partial [Dendroctonus ponderosae]	5.3e-09	0.4935	4	F:transposase activity; P:DNA integration; P:transposition, DNA-mediated; F:DNA binding		no IPS match
Ha_Unigene1199	comp3463740_c0_seq1	241	hypothetical protein KGM_19881	gi|357614698|gb|EHJ69220.1|hypothetical protein KGM_19881 [Danaus plexippus]	1.29e-15	0.815	3	P:proteolysis; F:serine-type endopeptidase activity; F:catalytic activity		no IPS match
Ha_Unigene1200	comp3571430_c0_seq1	400	integrase core domain protein	gi|7243250|dbj|BAA92690.1|pol polyprotein [Bombyx mori]	4.5e-44	0.69	3	P:DNA metabolic process; F:nucleic acid binding; F:catalytic activity		no IPS match
Ha_Unigene1201	comp3955140_c0_seq1	233	dna mismatch repair protein	gi|512924794|ref|XP_004930681.1|PREDICTED: protein PF14_0175-like [Bombyx mori]	1.78e-21	0.725	3	F:ATP binding; P:mismatch repair; F:mismatched DNA binding		IPR002099 (PANTHER); PTHR10073:SF7 (PANTHER); SSF118116 (SUPERFAMILY)
Ha_Unigene1202	comp3977642_c0_seq1	297	PREDICTED: uncharacterized protein LOC101739815	gi|512897937|ref|XP_004924275.1|PREDICTED: uncharacterized protein LOC101739815 [Bombyx mori]	6.49e-35	0.8	0	-		no IPS match
Ha_Unigene1203	comp4014916_c0_seq1	207	uga2p	gi|365762077|gb|EHN03687.1|Uga2p [Saccharomyces cerevisiae x Saccharomyces kudriavzevii VIN7]	4.26e-37	0.902	3	F:succinate-semialdehyde dehydrogenase [NAD(P)+] activity; P:oxidation-reduction process; P:gamma-aminobutyric acid catabolic process	EC:1.2.1.16	IPR016163 (G3DSA:3.40.309.GENE3D); IPR015590 (PFAM); PTHR11699 (PANTHER); PTHR11699:SF49 (PANTHER); IPR016161 (SUPERFAMILY)
Ha_Unigene1204	comp4559621_c0_seq1	222	endonuclease-reverse transcriptase	gi|512906409|ref|XP_004926189.1|PREDICTED: uncharacterized protein LOC101740136 [Bombyx mori]	1.7e-29	0.7335	4	F:endonuclease activity; F:RNA-directed DNA polymerase activity; P:RNA-dependent DNA replication; F:RNA binding	EC:2.7.7.49	no IPS match
Ha_Unigene1205	comp9093_c0_seq1	349	alpha-tocopherol transfer	gi|512917337|ref|XP_004928863.1|PREDICTED: alpha-tocopherol transfer protein-like [Bombyx mori]	3.29e-10	0.698	3	P:transport; C:intracellular; F:transporter activity		no IPS match
Ha_Unigene1206	comp10285_c0_seq1	287	dynein heavy chain axonemal	gi|512921842|ref|XP_004929973.1|PREDICTED: LOW QUALITY PROTEIN: dynein heavy chain 6, axonemal-like [Bombyx mori]	1.41e-49	0.882	7	F:microtubule motor activity; C:axonemal dynein complex; P:ATP catabolic process; F:ATP binding; P:microtubule-based movement; P:ciliary or bacterial-type flagellar motility; F:ATPase activity	EC:3.6.1.3	PF12781 (PFAM); PTHR10676:SF205 (PANTHER); IPR026983 (PANTHER)
Ha_Unigene1207	comp11496_c0_seq1	346	uncharacterized abhydrolase domain-containing protein ddb_g0269086-like	gi|512897893|ref|XP_004924264.1|PREDICTED: uncharacterized abhydrolase domain-containing protein DDB_G0269086-like [Bombyx mori]	9.52e-12	0.925	4	P:cell redox homeostasis; F:electron carrier activity; F:protein disulfide oxidoreductase activity; P:glycerol ether metabolic process		no IPS match
Ha_Unigene1208	comp19089_c0_seq1	238	GK23227	gi|195454961|ref|XP_002074488.1|GK23227 [Drosophila willistoni] >gi|194170573|gb|EDW85474.1| GK23227 [Drosophila willistoni]	0.000136	0.488	4	F:nucleic acid binding; F:zinc ion binding; P:proteolysis; F:aspartic-type endopeptidase activity		no IPS match
Ha_Unigene1209	comp46865_c0_seq1	373	hypothetical protein EGM_16579, partial	gi|355778546|gb|EHH63582.1|hypothetical protein EGM_16579, partial [Macaca fascicularis]	0.00015	0.53	0	-		no IPS match
Ha_Unigene1210	comp48220_c0_seq1	374	rna-directed dna polymerase from mobile element jockey-like	gi|270015859|gb|EFA12307.1|hypothetical protein TcasGA2_TC016102 [Tribolium castaneum]	4.96e-09	0.4985	7	F:RNA binding; F:hydrolase activity; P:RNA-dependent DNA replication; F:RNA-directed DNA polymerase activity; F:metal ion binding; P:intracellular signal transduction; F:zinc ion binding		no IPS match
Ha_Unigene1211	comp49158_c0_seq1	403	chemosensory protein 3	gi|365919044|gb|AEX07269.1|CSP4 [Helicoverpa armigera]	1.31e-30	0.9125	0	-		IPR005055 (G3DSA:1.10.2080.GENE3D); IPR005055 (PFAM); PTHR11257:SF0 (PANTHER); IPR005055 (PANTHER); IPR005055 (SUPERFAMILY)
Ha_Unigene1212	comp52094_c0_seq1	286	kunitz bovine pancreatic trypsin inhibitor domain protein	gi|512921953|ref|XP_004930000.1|PREDICTED: uncharacterized protein LOC101736287 [Bombyx mori]	4.21e-13	0.67	1	F:serine-type endopeptidase inhibitor activity		no IPS match
Ha_Unigene1213	comp55550_c0_seq1	520	protein translation factor sui1	gi|21070377|gb|AAM34279.1|AF508969_1translation initiation factor [Triticum aestivum]	4.75e-57	0.962	8	F:translation initiation factor activity; P:translational initiation; P:DNA repair; P:regulation of translation; P:virus induced gene silencing; P:vegetative phase change; F:3'-tyrosyl-DNA phosphodiesterase activity; C:nucleus		IPR005874 (PIRSF); IPR001950 (PFAM); IPR005874 (TIGRFAM); IPR001950 (G3DSA:3.30.780.GENE3D); PTHR10388 (PANTHER); IPR001950 (PROSITE_PROFILES); IPR001950 (SUPERFAMILY)
Ha_Unigene1214	comp58244_c0_seq1	301	isoform d	gi|357603837|gb|EHJ63943.1|hypothetical protein KGM_18389 [Danaus plexippus]	8.95e-52	0.812	7	F:microtubule motor activity; C:cilium axoneme; C:axonemal dynein complex; F:ATPase activity, coupled; P:ATP catabolic process; F:ATP binding; P:microtubule-based movement		IPR013602 (PFAM); IPR026983 (PANTHER); PTHR10676:SF127 (PANTHER)
Ha_Unigene1215	comp60070_c0_seq1	341	modifier of mdg4	gi|357615241|gb|EHJ69546.1|hypothetical protein KGM_05403 [Danaus plexippus]	5.75e-05	0.5275	0	-		IPR007588 (PFAM)
Ha_Unigene1216	comp64281_c0_seq1	214	rho gtpase-activating protein 190-like	gi|357609236|gb|EHJ66358.1|hypothetical protein KGM_00209 [Danaus plexippus]	3.88e-22	0.554	4	F:GTP binding; P:small GTPase mediated signal transduction; P:signal transduction; C:intracellular		no IPS match
Ha_Unigene1217	comp66109_c0_seq1	398	reverse transcriptase	gi|512914080|ref|XP_004928052.1|PREDICTED: uncharacterized protein LOC101746714 [Bombyx mori]	1.14e-15	0.58	3	F:RNA binding; P:RNA-dependent DNA replication; F:RNA-directed DNA polymerase activity		no IPS match
Ha_Unigene1218	comp67757_c0_seq1	202	fatty acid synthase-like	gi|112984330|ref|NP_001037476.1|p260 [Bombyx mori] >gi|2058458|gb|AAB53257.1| p260 [Bombyx mori]	9.21e-24	0.7085	3	F:oxidoreductase activity; F:acyl-[acyl-carrier-protein] hydrolase activity; P:biosynthetic process	EC:3.1.2.14	IPR016038 (G3DSA:3.40.47.GENE3D); PTHR11712:SF5 (PANTHER); PTHR11712 (PANTHER); IPR016039 (SUPERFAMILY)
Ha_Unigene1219	comp68668_c0_seq1	236	luciferin 4-monooxygenase-like	gi|512917289|ref|XP_004928851.1|PREDICTED: luciferin 4-monooxygenase-like [Bombyx mori]	6.22e-09	0.6	2	P:metabolic process; F:catalytic activity		no IPS match
Ha_Unigene1220	comp70919_c0_seq1	663	pyruvate kinase-like isoform x1	gi|512926803|ref|XP_004931176.1|PREDICTED: pyruvate kinase-like isoform X1 [Bombyx mori]	4.72e-09	0.6	0	-		no IPS match
Ha_Unigene1221	comp72395_c0_seq1	326	cryptochrome cry1-4	gi|429557495|gb|AGA11659.1|cryptochrome CRY1-4 [Helicoverpa armigera]	6.48e-16	0.83	2	P:DNA repair; F:DNA photolyase activity		no IPS match
Ha_Unigene1222	comp73397_c0_seq1	205	probable atp-dependent rna helicase ddx46-like	gi|49072840|gb|AAT51707.1|DEAD box RNA helicase [Choristoneura fumiferana]	8.28e-36	0.9465	4	F:nucleic acid binding; F:ATP-dependent helicase activity; P:ATP catabolic process; F:ATP binding		G3DSA:3.40.50.300 (GENE3D); PTHR24031:SF25 (PANTHER); PTHR24031 (PANTHER); IPR014014 (PROSITE_PROFILES); IPR027417 (SUPERFAMILY)
Ha_Unigene1223	comp73768_c0_seq1	241	spectrin beta	gi|512901464|ref|XP_004925141.1|PREDICTED: spectrin beta chain, non-erythrocytic 5-like [Bombyx mori]	2.6e-32	0.8195	17	P:wound healing; P:peptidyl-tyrosine dephosphorylation; F:microtubule binding; P:cytokinesis; C:adherens junction; P:plasma membrane organization; F:phospholipid binding; C:spectrin; C:apicolateral plasma membrane; F:protein tyrosine phosphatase activity; P:regulation of multivesicular body size involved in endosome transport; F:actin binding; P:endocytosis; P:zonula adherens assembly; C:apical p…	EC:3.1.3.48	Coil (COILS); IPR002017 (PFAM); G3DSA:1.20.58.60 (GENE3D); PTHR11915:SF6 (PANTHER); PTHR11915 (PANTHER); SIGNAL_PEPTIDE_N_REGION (PHOBIUS); NON_CYTOPLASMIC_DOMAIN (PHOBIUS); SIGNAL_PEPTIDE (PHOBIUS); SIGNAL_PEPTIDE_H_REGION (PHOBIUS); SIGNAL_PEPTIDE_C_REGION (PHOBIUS); SSF46966 (SUPERFAMILY)
Ha_Unigene1224	comp74301_c0_seq1	220	zinc transporter foi- partial	gi|512939582|ref|XP_004934276.1|PREDICTED: zinc transporter foi-like, partial [Bombyx mori]	5.28e-22	0.655	4	C:membrane; P:transmembrane transport; P:metal ion transport; F:metal ion transmembrane transporter activity		no IPS match
Ha_Unigene1225	comp74485_c0_seq2	358	reverse	gi|512914158|ref|XP_004928072.1|PREDICTED: cytoplasmic dynein 2 heavy chain 1-like [Bombyx mori]	9.29e-26	0.4942	3	F:RNA binding; P:RNA-dependent DNA replication; F:RNA-directed DNA polymerase activity		no IPS match
Ha_Unigene1226	comp75952_c0_seq1	327	modifier of mdg4-like isoform x6	gi|357615246|gb|EHJ69551.1|hypothetical protein KGM_05388 [Danaus plexippus]	3.69e-08	0.57	0	-		IPR007588 (PFAM)
Ha_Unigene1227	comp77640_c0_seq1	205	peptidyl-prolyl cis-trans isomerase cwc27 homolog	gi|512935409|ref|XP_004933268.1|PREDICTED: peptidyl-prolyl cis-trans isomerase CWC27 homolog [Bombyx mori]	4.28e-35	0.9125	10	P:GPI anchor biosynthetic process; P:protein peptidyl-prolyl isomerization; C:precatalytic spliceosome; P:protein folding; C:integral to membrane; P:mRNA splicing, via spliceosome; F:phosphatidylinositol N-acetylglucosaminyltransferase activity; F:peptidyl-prolyl cis-trans isomerase activity; F:protein dimerization activity; C:catalytic step 2 spliceosome	EC:2.4.1.198; EC:5.2.1.8	IPR002130 (PRINTS); IPR002130 (PFAM); G3DSA:2.40.100.10 (GENE3D); PTHR11071:SF33 (PANTHER); PTHR11071 (PANTHER); IPR002130 (PROSITE_PROFILES); IPR002130 (SUPERFAMILY)
Ha_Unigene1228	comp79374_c0_seq1	396	unknown protein, partial	gi|389611498|dbj|BAM19358.1|unknown protein, partial [Papilio xuthus]	6.41e-06	0.67	0	-		no IPS match
Ha_Unigene1229	comp81674_c0_seq4	279	intestinal mucin	gi|159792900|gb|ABW98670.1|insect intestinal mucin IIM86 [Helicoverpa armigera]	5.82e-17	0.7913	3	C:extracellular region; F:chitin binding; P:chitin metabolic process		IPR002557 (G3DSA:2.170.140.GENE3D); SignalP-TM (SIGNALP_GRAM_POSITIVE); IPR002557 (SUPERFAMILY)
Ha_Unigene1230	comp81861_c0_seq3	354	hypothetical protein KGM_13045	gi|357611493|gb|EHJ67514.1|hypothetical protein KGM_13045 [Danaus plexippus]	9.18e-05	0.48	2	C:integral to membrane; C:membrane		no IPS match
Ha_Unigene1231	comp81995_c0_seq11	785	PREDICTED: uncharacterized protein LOC101742041, partial	gi|512938968|ref|XP_004934130.1|PREDICTED: uncharacterized protein LOC101742041, partial [Bombyx mori]	5.1e-13	0.65	0	-		no IPS match
Ha_Unigene1232	comp82932_c2_seq3	333	chondroitin proteoglycan 2- partial	gi|171740877|gb|ACB54933.1|insect intestinal mucin 2 [Helicoverpa armigera]	2.56e-53	0.785	3	C:extracellular region; F:chitin binding; P:chitin metabolic process		no IPS match
Ha_Unigene1233	comp83033_c0_seq18	357	zinc finger protein 554	gi|512935842|ref|XP_004933373.1|PREDICTED: zinc finger protein 585B-like [Bombyx mori]	2.05e-64	0.499	2	F:metal ion binding; F:nucleic acid binding		IPR015880 (SMART); IPR007087 (PFAM); IPR013087 (G3DSA:3.30.160.GENE3D); IPR007087 (PROSITE_PATTERNS); IPR007087 (PROSITE_PATTERNS); IPR007087 (PROSITE_PATTERNS); IPR007087 (PROSITE_PROFILES); IPR007087 (PROSITE_PROFILES); SSF57667 (SUPERFAMILY)
Ha_Unigene1234	comp83163_c1_seq1	349	proteasome zeta subunit	gi|357625487|gb|EHJ75913.1|proteasome zeta subunit [Danaus plexippus]	1.03e-10	0.95	5	C:cytoplasm; C:proteasome core complex, alpha-subunit complex; P:ubiquitin-dependent protein catabolic process; C:nucleus; F:threonine-type endopeptidase activity	EC:3.4.25.0	PS51257 (PROSITE_PROFILES)
Ha_Unigene1235	comp83315_c0_seq1	259	jerky protein homolog-like	gi|357618507|gb|EHJ71459.1|hypothetical protein KGM_18910 [Danaus plexippus]	7.61e-05	0.6433	2	F:nucleic acid binding; F:DNA binding		no IPS match
Ha_Unigene1236	comp85112_c0_seq1	204	fatty acyl- reductase cg8306-like isoform x1	gi|512925190|ref|XP_004930778.1|PREDICTED: putative fatty acyl-CoA reductase CG8306-like isoform X1 [Bombyx mori] >gi|512925194|ref|XP_004930779.1| PREDICTED: putative fatty acyl-CoA reductase CG8306-like isoform X2 [Bombyx mori]	3.05e-05	0.715	1	F:fatty-acyl-CoA reductase (alcohol-forming) activity		TRANSMEMBRANE (PHOBIUS); CYTOPLASMIC_DOMAIN (PHOBIUS); NON_CYTOPLASMIC_DOMAIN (PHOBIUS); TMhelix (TMHMM)
Ha_Unigene1237	comp85206_c1_seq1	236	death-associated protein	gi|114153188|gb|ABI52760.1|death-associated protein [Argas monolakensis]	5.48e-08	0.8	0	-		no IPS match
Ha_Unigene1238	comp85390_c0_seq6	203	uridine diphosphate glucosyltransferase	gi|363896050|gb|AEW43109.1|UDP-glycosyltransferase UGT33B5 [Helicoverpa armigera]	1.98e-32	0.7178	2	F:transferase activity, transferring hexosyl groups; P:metabolic process	EC:2.4.1.0	no IPS match
Ha_Unigene1239	comp85821_c0_seq4	211	eater	gi|340726449|ref|XP_003401570.1|PREDICTED: hypothetical protein LOC100644464 [Bombus terrestris]	1.03e-17	0.6145	6	F:scavenger receptor activity; P:defense response to bacterium; C:cell surface; P:lateral inhibition; P:phagocytosis, recognition; F:peptidoglycan binding		no IPS match
Ha_Unigene1240	comp85937_c0_seq12	327	neural cell adhesion molecule 1-like isoform 1	gi|357614357|gb|EHJ69037.1|putative lachesin [Danaus plexippus]	9.93e-50	0.614	1	F:protein binding		IPR013783 (G3DSA:2.60.40.GENE3D); IPR013098 (PFAM); IPR013783 (G3DSA:2.60.40.GENE3D); PTHR19831 (PANTHER); PTHR19831:SF16 (PANTHER); IPR007110 (PROSITE_PROFILES); SSF48726 (SUPERFAMILY)
Ha_Unigene1241	comp86174_c0_seq7	321	wd repeat-containing protein mio-like	gi|512895591|ref|XP_004923709.1|PREDICTED: uncharacterized protein LOC101744741, partial [Bombyx mori]	6.15e-24	0.798	3	F:molecular_function; C:cellular_component; P:biological_process		no IPS match
Ha_Unigene1242	comp87137_c0_seq16	216	gtao_dicdi ame: full=gata zinc finger domain-containing protein 15	gi|330843979|ref|XP_003293917.1|hypothetical protein DICPUDRAFT_158842 [Dictyostelium purpureum] >gi|325075690|gb|EGC29547.1| hypothetical protein DICPUDRAFT_158842 [Dictyostelium purpureum]	0.00028	0.4975	2	F:metal ion binding; F:zinc ion binding		no IPS match
Ha_Unigene1243	comp87457_c0_seq6	900	serpin-1 variant j	gi|165875411|gb|ABY68563.1|serpin-1 variant j [Mamestra configurata]	5.79e-11	0.78	1	F:serine-type endopeptidase inhibitor activity		no IPS match
Ha_Unigene1244	comp87471_c0_seq2	509	28s ribosomal protein mitochondrial-like	gi|357628104|gb|EHJ77547.1|hypothetical protein KGM_20191 [Danaus plexippus]	6.95e-62	0.695	3	C:mitochondrial ribosome; C:small ribosomal subunit; P:apoptotic process		IPR019368 (PFAM); PTHR12810:SF0 (PANTHER); PTHR12810 (PANTHER)
Ha_Unigene1245	comp88190_c0_seq1	767	jerky protein homolog-like	gi|322789258|gb|EFZ14594.1|hypothetical protein SINV_08825 [Solenopsis invicta]	1.05e-16	0.5785	2	F:DNA binding; F:nucleic acid binding		no IPS match
Ha_Unigene1246	comp88526_c1_seq13	228	formin-binding protein 4-like	gi|512910385|ref|XP_004927159.1|PREDICTED: formin-binding protein 4-like [Bombyx mori]	1.61e-06	0.5	0	-		no IPS match
Ha_Unigene1247	comp88600_c0_seq3	327	dihydropyrimidine dehydrogenase	gi|512932499|ref|XP_004932560.1|PREDICTED: dihydropyrimidine dehydrogenase [NADP(+)]-like isoform X2 [Bombyx mori]	5.17e-56	0.8745	12	P:transmembrane transport; P:oxidation-reduction process; F:iron-sulfur cluster binding; F:dihydroorotate oxidase activity; C:integral to membrane; F:substrate-specific transmembrane transporter activity; F:electron carrier activity; F:dihydropyrimidine dehydrogenase (NADP+) activity; F:dihydrouracil dehydrogenase (NAD+) activity; P:UMP biosynthetic process; P:'de novo' pyrimidine nucleobase bios…	EC:1.3.3.1; EC:1.3.1.2; EC:1.3.1.1	PR00419 (PRINTS); G3DSA:3.50.50.60 (GENE3D); PF13450 (PFAM); PTHR11938:SF6 (PANTHER); PTHR11938 (PANTHER); SSF51971 (SUPERFAMILY)
Ha_Unigene1248	comp88776_c0_seq4	1298	unknown protein, partial	gi|389615849|dbj|BAM20825.1|unknown protein, partial [Papilio polytes]	2.12e-26	0.5267	0	-		TRANSMEMBRANE (PHOBIUS); CYTOPLASMIC_DOMAIN (PHOBIUS); NON_CYTOPLASMIC_DOMAIN (PHOBIUS); TMhelix (TMHMM)
Ha_Unigene1249	comp88817_c0_seq8	210	bm8 interacting protein 2d-4	gi|306518642|ref|NP_001182383.1|Bm8 interacting protein 2d-4 precursor [Bombyx mori] >gi|296040408|dbj|BAJ07616.1| Bm8 interacting protein 2d-4 [Bombyx mori]	7.21e-21	0.7995	1	P:signal transduction		G3DSA:2.170.300.10 (GENE3D)
Ha_Unigene1250	comp88829_c1_seq2	222	isoform b	gi|512925550|ref|XP_004930867.1|PREDICTED: anoctamin-4-like [Bombyx mori]	4.77e-41	0.93	3	C:chloride channel complex; F:chloride channel activity; P:chloride transport		IPR007632 (PFAM); IPR007632 (PANTHER); TRANSMEMBRANE (PHOBIUS); CYTOPLASMIC_DOMAIN (PHOBIUS); NON_CYTOPLASMIC_DOMAIN (PHOBIUS); TMhelix (TMHMM)
Ha_Unigene1251	comp89036_c1_seq10	363	g2 m phase-specific e3 ubiquitin-protein ligase-like	gi|512889260|ref|XP_004922231.1|PREDICTED: G2/M phase-specific E3 ubiquitin-protein ligase-like [Bombyx mori]	2.18e-14	0.65	0	-		no IPS match
Ha_Unigene1252	comp89313_c1_seq2	276	abhydrolase domain-containing protein 4-like	gi|357620826|gb|EHJ72873.1|hypothetical protein KGM_07556 [Danaus plexippus]	1.47e-36	0.7495	1	F:hydrolase activity		IPR000073 (PRINTS); G3DSA:3.40.50.1820 (GENE3D); PF12697 (PFAM); PTHR10992 (PANTHER); PTHR10992:SF273 (PANTHER); CYTOPLASMIC_DOMAIN (PHOBIUS); TRANSMEMBRANE (PHOBIUS); NON_CYTOPLASMIC_DOMAIN (PHOBIUS); SSF53474 (SUPERFAMILY)
Ha_Unigene1253	comp89976_c0_seq6	622	dynamin-associated protein	gi|357614957|gb|EHJ69390.1|dynamin-associated protein [Danaus plexippus]	2.3e-56	0.804	17	P:negative regulation of Notch signaling pathway; F:protein binding; P:regulation of Rho protein signal transduction; F:nucleotide binding; P:synaptic growth at neuromuscular junction; P:neurotransmitter secretion; C:presynaptic membrane; F:calcium ion binding; F:phospholipid binding; C:apical cortex; P:protein localization; P:positive regulation of protein kinase activity; C:synaptic vesicle; P:…		IPR001452 (PRINTS); IPR001452 (SMART); G3DSA:2.30.30.40 (GENE3D); PF14604 (PFAM); PTHR11216:SF25 (PANTHER); PTHR11216 (PANTHER); IPR001452 (PROSITE_PROFILES); IPR001452 (SUPERFAMILY)
Ha_Unigene1254	comp91336_c1_seq2	1118	ccmF_i	gi|359817603|gb|AEV66646.1|ccmF_i [Oxytricha trifallax]	2.66e-05	0.47	4	C:mitochondrion; P:protein complex assembly; P:respiratory chain complex IV assembly; C:membrane		no IPS match
Ha_Unigene1255	comp91574_c0_seq8	210	serine threonine-protein kinase par-1-like	gi|512925407|ref|XP_004930832.1|PREDICTED: serine/threonine-protein kinase par-1-like [Bombyx mori]	8.32e-26	0.77	0	-		no IPS match
Ha_Unigene1256	comp91606_c0_seq6	267	dedicator of cytokinesis protein 9	gi|512919405|ref|XP_004929367.1|PREDICTED: LOW QUALITY PROTEIN: dedicator of cytokinesis protein 9-like [Bombyx mori]	9.8e-36	0.637	2	F:guanyl-nucleotide exchange factor activity; P:small GTPase mediated signal transduction		IPR026796 (PTHR23317:PANTHER); IPR026791 (PANTHER)
Ha_Unigene1257	comp456980_c0_seq1	584	conserved protein	gi|488361606|ref|WP_002430991.1|conserved hypothetical protein [Escherichia sp. 3_2_53FAA] >gi|226903374|gb|EEH89633.1| hypothetical protein ESAG_07158 [Escherichia sp. 3_2_53FAA]	2.36e-21	0.657	2	C:membrane; P:polysaccharide biosynthetic process		no IPS match
Ha_Unigene1258	comp832942_c0_seq1	207	modifier of mdg4	gi|512885021|ref|XP_004921525.1|PREDICTED: uncharacterized protein LOC101736695, partial [Bombyx mori]	5.95e-08	0.6092	0	-		IPR007588 (PFAM)
Ha_Unigene1259	comp1146594_c0_seq1	407	atp synthase subunit alpha	gi|486190462|ref|WP_001543366.1|hypothetical protein, partial [Escherichia coli] >gi|431003121|gb|ELD18608.1| hypothetical protein A15U_04539, partial [Escherichia coli KTE210]	1.68e-27	0.7225	11	F:proton-transporting ATPase activity, rotational mechanism; C:ribosome; P:translation; F:proton-transporting ATP synthase activity, rotational mechanism; P:ATP hydrolysis coupled proton transport; C:integral to membrane; P:electron transport chain; C:proton-transporting ATP synthase complex, catalytic core F(1); P:ATP synthesis coupled proton transport; F:structural constituent of ribosome; F:AT…		no IPS match
Ha_Unigene1260	comp1364336_c0_seq1	291	hypothetical protein, partial	gi|506968727|gb|AGM32707.1|hypothetical protein, partial [Coptotermes formosanus]	2.49e-10	0.5429	3	F:RNA binding; P:RNA-dependent DNA replication; F:RNA-directed DNA polymerase activity		no IPS match
Ha_Unigene1261	comp1490916_c0_seq1	431	isoform b	gi|512927687|ref|XP_004931397.1|PREDICTED: neuronal PAS domain-containing protein 4-like [Bombyx mori]	5.26e-08	0.8633	40	F:sequence-specific DNA binding transcription factor activity; C:cytoskeleton; F:signal transducer activity; P:regulation of synaptic activity; P:establishment of cell polarity; P:oocyte anterior/posterior axis specification; P:axon guidance; C:basal plasma membrane; P:imaginal disc-derived wing vein specification; P:actin cytoskeleton reorganization; C:neuromuscular junction; F:structural consti…		no IPS match
Ha_Unigene1262	comp1760885_c0_seq1	232	odorant receptor 30	gi|116805742|gb|ABK27847.1|odorant receptor 30 [Bombyx mori]	6.65e-15	0.6867	1	P:sensory perception of smell		no IPS match
Ha_Unigene1263	comp1847661_c0_seq1	437	nuclease harbi1-like	gi|328724827|ref|XP_003248262.1|PREDICTED: putative nuclease HARBI1-like [Acyrthosiphon pisum]	7.93e-15	0.5425	0	-		NON_CYTOPLASMIC_DOMAIN (PHOBIUS); TRANSMEMBRANE (PHOBIUS); CYTOPLASMIC_DOMAIN (PHOBIUS); TMhelix (TMHMM)
Ha_Unigene1264	comp1847952_c0_seq1	268	reverse partial	gi|326578785|gb|ADZ95941.1|reverse transcriptase, partial [Oeneis sculda]	5.17e-27	0.71	3	F:RNA-directed DNA polymerase activity; P:RNA-dependent DNA replication; F:RNA binding	EC:2.7.7.49	IPR000477 (PFAM); PTHR19446 (PANTHER); TMhelix (TMHMM)
Ha_Unigene1265	comp1850474_c0_seq1	482	tigger transposable element-derived protein 6-like	gi|512912136|ref|XP_004927582.1|PREDICTED: tigger transposable element-derived protein 6-like [Bombyx mori]	2.81e-30	0.7085	2	F:nucleic acid binding; F:DNA binding		no IPS match
Ha_Unigene1266	comp1856196_c0_seq1	640	conserved hypothetical protein	gi|170043549|ref|XP_001849446.1|conserved hypothetical protein [Culex quinquefasciatus] >gi|167866852|gb|EDS30235.1| conserved hypothetical protein [Culex quinquefasciatus]	3.25e-08	0.4775	3	F:RNA binding; P:RNA-dependent DNA replication; F:RNA-directed DNA polymerase activity		NON_CYTOPLASMIC_DOMAIN (PHOBIUS); CYTOPLASMIC_DOMAIN (PHOBIUS); TRANSMEMBRANE (PHOBIUS)
Ha_Unigene1267	comp1931031_c0_seq1	227	organic cation transporter	gi|357625990|gb|EHJ76247.1|organic cation transporter [Danaus plexippus]	5.79e-15	0.88	3	C:integral to membrane; P:transmembrane transport; F:transmembrane transporter activity		no IPS match
Ha_Unigene1268	comp2033957_c0_seq1	240	hypothetical protein SINV_06726	gi|322782886|gb|EFZ10616.1|hypothetical protein SINV_06726 [Solenopsis invicta]	0.000838	0.56	0	-		no IPS match
Ha_Unigene1269	comp2099146_c0_seq1	253	endonuclease-reverse transcriptase	gi|512909093|ref|XP_004926838.1|PREDICTED: uncharacterized protein LOC101745906 [Bombyx mori]	4.44e-11	0.646	4	F:RNA binding; P:RNA-dependent DNA replication; F:endonuclease activity; F:RNA-directed DNA polymerase activity		no IPS match
Ha_Unigene1270	comp2142385_c0_seq1	400	hypothetical protein TcasGA2_TC014854	gi|270008357|gb|EFA04805.1|hypothetical protein TcasGA2_TC014854 [Tribolium castaneum]	6.68e-06	0.445	0	-		Coil (COILS); TRANSMEMBRANE (PHOBIUS); CYTOPLASMIC_DOMAIN (PHOBIUS); NON_CYTOPLASMIC_DOMAIN (PHOBIUS); TMhelix (TMHMM)
Ha_Unigene1271	comp2347666_c0_seq1	230	hypothetical protein CAPTEDRAFT_209335	gi|443689663|gb|ELT92011.1|hypothetical protein CAPTEDRAFT_209335 [Capitella teleta]	7.92e-07	0.542	0	-		no IPS match
Ha_Unigene1272	comp2555810_c0_seq1	408	rna-directed dna polymerase from mobile element jockey-like	gi|312176568|gb|ADQ39110.1|putative cytochrome P-450 [Brachionus ibericus]	5.62e-11	0.5035	3	P:RNA-dependent DNA replication; F:RNA-directed DNA polymerase activity; F:RNA binding		IPR000477 (PFAM); PTHR19446 (PANTHER); TRANSMEMBRANE (PHOBIUS); CYTOPLASMIC_DOMAIN (PHOBIUS); NON_CYTOPLASMIC_DOMAIN (PHOBIUS); IPR000477 (PROSITE_PROFILES); SSF56672 (SUPERFAMILY)
Ha_Unigene1273	comp2588033_c0_seq1	387	hypothetical protein YQE_09564, partial	gi|478253512|gb|ENN73836.1|hypothetical protein YQE_09564, partial [Dendroctonus ponderosae]	4.34e-14	0.506	4	F:DNA binding; F:transposase activity; P:DNA integration; P:transposition, DNA-mediated		no IPS match
Ha_Unigene1274	comp2747873_c0_seq1	216	hypothetical protein KGM_22267	gi|357619417|gb|EHJ72000.1|hypothetical protein KGM_22267 [Danaus plexippus]	2.53e-05	0.57	2	F:nucleic acid binding; F:zinc ion binding		no IPS match
Ha_Unigene1275	comp3071599_c0_seq1	243	PREDICTED: uncharacterized protein LOC101739966	gi|512912007|ref|XP_004927551.1|PREDICTED: uncharacterized protein LOC101739966 [Bombyx mori]	8.99e-13	0.58	0	-		no IPS match
Ha_Unigene1276	comp3081882_c0_seq1	227	enzymatic polyprotein endonuclease reverse	gi|270017072|gb|EFA13518.1|hypothetical protein TcasGA2_TC001491 [Tribolium castaneum]	1.27e-14	0.6455	3	P:DNA metabolic process; F:nucleic acid binding; F:nucleotidyltransferase activity	EC:2.7.7.0	G3DSA:3.30.420.10 (GENE3D); IPR012337 (SUPERFAMILY)
Ha_Unigene1277	comp3087419_c0_seq1	384	endonuclease-reverse transcriptase	gi|512935771|ref|XP_004933355.1|PREDICTED: uncharacterized protein LOC101745547 [Bombyx mori]	9.34e-12	0.5338	4	F:RNA binding; P:RNA-dependent DNA replication; F:endonuclease activity; F:RNA-directed DNA polymerase activity		no IPS match
Ha_Unigene1278	comp3127129_c0_seq1	229	hypothetical protein LOAG_16154	gi|312119399|ref|XP_003151690.1|hypothetical protein LOAG_16154 [Loa loa] >gi|307753145|gb|EFO12379.1| hypothetical protein LOAG_16154, partial [Loa loa]	0.000876	0.6	0	-		NON_CYTOPLASMIC_DOMAIN (PHOBIUS); TRANSMEMBRANE (PHOBIUS); CYTOPLASMIC_DOMAIN (PHOBIUS); TMhelix (TMHMM)
Ha_Unigene1279	comp3146104_c0_seq1	249	PREDICTED: titin-like	gi|512898386|ref|XP_004924387.1|PREDICTED: titin-like [Bombyx mori]	1e-29	0.5945	1	F:metal ion binding		no IPS match
Ha_Unigene1280	comp3154503_c0_seq1	437	thap domain-containing protein 9-like	gi|328700219|ref|XP_003241184.1|PREDICTED: THAP domain-containing protein 9-like [Acyrthosiphon pisum]	1.85e-10	0.6435	1	F:nucleic acid binding		no IPS match
Ha_Unigene1281	comp3210536_c0_seq1	369	endonuclease-reverse transcriptase	gi|298204365|gb|ADI61831.1|endonuclease-reverse transcriptase [Bombyx mori]	3.19e-54	0.7675	4	F:endonuclease activity; F:RNA-directed DNA polymerase activity; P:RNA-dependent DNA replication; F:RNA binding	EC:2.7.7.49	IPR000477 (PFAM); PTHR19446 (PANTHER); IPR000477 (PROSITE_PROFILES); SSF56672 (SUPERFAMILY)
Ha_Unigene1282	comp3211651_c0_seq1	705	retrovirus-related pol polyprotein from transposon tnt 1-94	gi|339262386|ref|XP_003367432.1|copia protein [Trichinella spiralis] >gi|316960626|gb|EFV48027.1| copia protein [Trichinella spiralis]	2.85e-41	0.739	1	F:metal ion binding		no IPS match
Ha_Unigene1283	comp3261648_c0_seq1	326	hypothetical protein ZEAMMB73_929566	gi|413942254|gb|AFW74903.1|hypothetical protein ZEAMMB73_929566 [Zea mays]	0.000268	0.46	2	F:nucleic acid binding; F:zinc ion binding		IPR001878 (SMART); IPR001878 (G3DSA:4.10.60.GENE3D); IPR001878 (PFAM); IPR001878 (PROSITE_PROFILES); IPR001878 (SUPERFAMILY)
[truncated: 36,411 more rows]
