# Supplementary material for: High throughput profiling of the cotton bollworm Helicoverpa armigera immunotranscriptome during the fungal and bacterial infections
Source: BMC Genomics. 2015 Apr 18;16(1):321. doi: 10.1186/s12864-015-1509-1 (PMC4490664; doi:10.1186/s12864-015-1509-1)
Supplement: Additional file 5: Table S4. — Transcript levels of DETs present in at least two libraries. [file 12864_2015_1509_MOESM5_ESM.xls]

## Sheet: Sheet1
Table S4. Transcript levels of DETs present in at least two libraries.
Gene ID	Assembly No.	Sequence descriptions	Rank No.	FPKM value in each library
				FB_Mock	FB_Bb	FB_Ec	HC_Mock	HC_Bb	HC_Ec
Ha_Unigene16416	comp81640_c0_seq1	peroxiredoxin 5	1	175.39	78.79	176.95	50.5	187.74	73.56
Ha_Unigene19526	comp86138_c0_seq1	adenylate kinase 2	1	115.29	152.55	157.17	65.37	226.22	79.63
Ha_Unigene27104	comp86312_c0_seq1	cg3706 cg3706-pa	1	8.89	9.03	15.01	1.42	18.45	2.43
Ha_Unigene5819	comp79091_c0_seq1	unknown	1	18.1	17.37	30.23	4.09	44.79	1.61
Ha_Unigene18209	comp27989_c0_seq1	reticulon nogo	1	316.62	288.89	392.62	71.82	452.69	113.42
Ha_Unigene12306	comp47936_c0_seq1	cyt-b5-pb	1	245.8	308.66	274.8	85.54	352.56	64.03
Ha_Unigene17294	comp78006_c0_seq1	enhancer of split mgamma	1	94.85	105.65	61.8	9.17	90.41	16.67
Ha_Unigene19783	comp76631_c0_seq1	heat shock protein	1	2397.68	3693.07	2212.25	580.16	2985.78	362.58
Ha_Unigene6646	comp80529_c0_seq2	cecropin b	1	19.06	155.16	63.38	52.27	286.73	224.47
Ha_Unigene34498	comp86172_c0_seq1	abc transporter	1	12.62	40.81	26.71	13.99	40.04	39.25
Ha_Unigene25464	comp84510_c0_seq7	serine protease inhibitor 2	1	21.33	143.18	109.52	55.6	174.24	150.97
Ha_Unigene25570	comp79703_c0_seq1	nucleosome assembly protein isoform 2	1	55.74	87.18	97.8	30.21	97.49	52.26
Ha_Unigene21298	comp87566_c0_seq1	cg6459-pa	1	72.51	127.73	123.5	36.24	127.01	80.46
Ha_Unigene31068	comp82536_c0_seq1	heat shock protein 60	1	128.96	245.2	266.71	111.2	394.16	283.71
Ha_Unigene22173	comp78566_c0_seq1	ribosomal protein l23a	1	1008	2072.37	1755.33	866.77	2663.27	1771.26
Ha_Unigene11643	comp62175_c0_seq1	10 kda heat shock mitochondrial-like	1	177.97	251.83	363.36	80.67	452.88	255.87
Ha_Unigene13923	comp75300_c0_seq1	mitochondrial thioredoxin 2	1	82.99	152.96	162.67	57.82	193.33	110.04
Ha_Unigene8221	comp47327_c0_seq1	40s ribosomal protein s27	1	972.95	1453.64	1431.2	645.67	1848.81	1135.58
Ha_Unigene16571	comp61966_c0_seq1	ribosomal protein l9	1	1395.06	2029.62	2043.54	988.07	2664.77	1715.77
Ha_Unigene20992	comp84099_c0_seq5	1-acyl-sn-glycerol-3-phosphate acyltransferase	1	11.14	38.7	29.78	26.37	39.07	26.87
Ha_Unigene8686	comp62636_c0_seq1	protease inhibitor-like protein	1	2.55	20.01	13.55	4	21.37	10.11
Ha_Unigene29947	comp88614_c0_seq1	fatty-acid amide hydrolase 2-like	1	13.3	52.48	47.35	27.36	71.42	24.99
Ha_Unigene29068	comp86911_c0_seq1	seryl-trna synthetase	1	59.11	118.01	82.16	35.47	113.3	52.51
Ha_Unigene13611	comp91691_c0_seq1	cchc-type zinc finger protein cg3800-like	1	521.31	995.61	655.81	341.42	947.43	576.78
Ha_Unigene11579	comp81024_c0_seq1	salivary cysteine-rich peptide	1	135.79	269	144.02	18.84	405.34	34.66
Ha_Unigene24484	comp80064_c0_seq1	activating transcription factor of chaperone-like	1	871.02	1891.06	1052.72	548.25	2129.92	712.34
Ha_Unigene25466	comp84510_c0_seq11	serine protease inhibitor 2	1	2.64	20.1	6.78	5.25	15.92	12.39
Ha_Unigene34761	comp89681_c0_seq3	eukaryotic translation initiation factor 3 subunit c	1	82.06	193.91	111.41	76.06	166.75	140.47
Ha_Unigene5085	comp89010_c1_seq1	heat shock protein 90	1	282.34	1393.86	536.76	655.15	1113.32	730.23
Ha_Unigene28725	comp89651_c0_seq4	fumarate mitochondrial	1	9.03	32.02	14.68	17.79	33.83	20.94
Ha_Unigene31987	comp89010_c0_seq1	heat shock protein 90	1	372.02	1662.99	708.61	805.93	1553.56	889.93
Ha_Unigene24665	comp81975_c0_seq1	e3 ubiquitin-protein ligase rnf19b-like	1	6.61	33	5.26	9.25	27	7.87
Ha_Unigene15659	comp88737_c0_seq2	protein disulfide-isomerase a6	1	2.04	21.82	0.24	2.85	12.84	0.15
Ha_Unigene9241	comp79722_c0_seq1	e3 ubiquitin-protein ligase rnf19a-like	1	5.57	31.67	5.52	5.88	20.23	7.51
Ha_Unigene8165	comp87980_c0_seq1	udp-glucosyltransferase protein 3	1	0.84	27.93	2.3	3.95	18.98	3.91
Ha_Unigene19864	comp85548_c0_seq1	protein takeout-like	1	0.1	23.63	0.32	0.66	14.35	0.19
Ha_Unigene16206	comp85548_c0_seq3	protein takeout-like	1	0.54	48.8	1.49	1.44	33.77	0.99
Ha_Unigene18720	comp87266_c0_seq2	lipid storage droplets surface binding protein 2	1	15.42	175.23	47.18	27.17	140.63	38.07
Ha_Unigene19995	comp91303_c0_seq1	proline-rich receptor-like protein kinase perk11-like	1	9.91	215.17	44.3	24.7	146.55	54.57
Ha_Unigene31391	comp87731_c0_seq1	matrix metalloproteinase	1	1.76	18.45	4.76	3.74	12.58	3.42
Ha_Unigene26999	comp85368_c0_seq1	hemolin	1	5.76	231.48	45.92	2.3	143.88	9.23
Ha_Unigene25425	comp80804_c0_seq1	immune-related hdd1	1	23.89	401.29	86.67	5.66	239.48	16.15
Ha_Unigene28848	comp83705_c0_seq1	facilitated trehalose transporter tret1-like	1	218.82	634.76	324.41	232.58	497.16	252.85
Ha_Unigene23125	comp77148_c0_seq1	rna-directed dna polymerase from mobile element jockey-like	1	0.82	12.48	0.76	3.42	14	4.38
Ha_Unigene2729	comp61962_c0_seq1	cg41536 cg41536- partial	1	8.33	33.64	2.52	5.82	33.57	3.28
Ha_Unigene9602	comp87720_c0_seq2	hypothetical protein HVAV3e_gp014	1	5.13	18.61	3.34	2.36	19.26	5.38
Ha_Unigene7103	comp80186_c0_seq6	immune inducible protein	1	8.76	76.31	0.42	1.4	86.64	1.72
Ha_Unigene28100	comp88916_c0_seq2	ornithine decarboxylase	1	32.41	95.49	25.18	26.64	101.68	30.83
Ha_Unigene18508	comp87266_c0_seq3	lipid storage droplets surface binding protein 2	1	5.93	30.08	6.99	9.35	31.13	7.61
Ha_Unigene11580	comp81164_c0_seq2	immune-related hdd23	1	2	69.94	2.71	1.98	80.73	0.8
Ha_Unigene24333	comp86227_c0_seq1	antennal esterase cxe5	1	0.39	48.52	4.42	3.43	52.1	2.77
Ha_Unigene11669	comp81164_c0_seq1	immune-related hdd23	1	3.74	109.97	12.33	8.75	123.1	13.22
Ha_Unigene4707	comp81722_c0_seq5	moricin b3	1	1.33	14.64	5.22	2.73	12.22	0.89
Ha_Unigene13248	comp77894_c0_seq1	lysozyme	1	3.6	80.83	22.83	0.91	82.75	1
Ha_Unigene18748	comp79288_c0_seq1	heat shock protein	1	89.23	672.11	157.4	101.54	674.85	39.47
Ha_Unigene18390	comp84548_c0_seq1	isoform b	1	188.64	465	290.15	267.08	526.51	271.88
Ha_Unigene8362	comp85981_c0_seq2	ferritin 1 heavy chain homologue	1	6.28	126.01	40.5	3.72	132.33	31.16
Ha_Unigene19067	comp82149_c0_seq1	probable bax inhibitor 1-like	1	165.24	578.22	291.34	194.37	553.65	248.63
Ha_Unigene22049	comp85981_c0_seq3	ferritin 1 heavy chain homologue	1	357.53	919.55	481.15	363.65	1004.91	567.76
Ha_Unigene2262	comp88131_c0_seq2	cytosolic non-specific dipeptidase-like	1	3.38	22.05	5.35	16.56	38.79	1.35
Ha_Unigene7152	comp89842_c1_seq1	protease inhibitor 5	1	2.37	58.07	4.79	67.33	156.7	13.96
Ha_Unigene30524	comp82330_c0_seq1	carboxylesterase	1	15.82	83.88	46.45	90.08	152.82	44.91
Ha_Unigene7663	comp84585_c0_seq12	hypothetical protein EAG_01376	1	31.86	238.74	7.64	200.11	277.54	6.78
Ha_Unigene14369	comp77947_c0_seq1	isoform c	1	16.58	49.34	7.39	28.34	51.27	17.47
Ha_Unigene16466	comp62070_c0_seq1	small heat shock protein	1	76.15	178.97	40.72	87.68	176.49	41.47
Ha_Unigene26899	comp87549_c0_seq1	protein 60a-like	1	5.88	30.07	2.47	21.05	37.62	21.72
Ha_Unigene15331	comp84634_c0_seq1	PREDICTED: uncharacterized protein LOC101736674	1	5.38	50.04	9.38	41.11	58.61	39.49
Ha_Unigene21166	comp91274_c0_seq2	2-amino-3-ketobutyrate coenzyme a ligase	1	5.72	25.28	1.46	28.56	41.25	19.42
Ha_Unigene27624	comp77752_c0_seq1	PREDICTED: uncharacterized protein LOC101736424 isoform X1	1	9	35.97	14.29	42.06	59.14	36.32
Ha_Unigene26332	comp76557_c0_seq1	choline-phosphate cytidylyltransferase b	1	22.18	56.33	29.68	69.06	74.76	56.15
Ha_Unigene28717	comp88391_c0_seq1	venom serine carboxypeptidase-like	1	68.28	159.11	133.72	154.58	260.94	191.07
Ha_Unigene25949	comp82961_c0_seq2	serpin 1	1	25.47	98.61	53.39	92.67	146.03	83.48
Ha_Unigene26313	comp86728_c0_seq1	serine protease inhibitor partial	1	76.68	192.19	103.72	164.47	295.11	176.72
Ha_Unigene25171	comp87354_c1_seq1	isoform a	1	24.45	10.39	4.08	41.53	60.11	36.68
Ha_Unigene29921	comp88454_c0_seq3	cysteine sulfinic acid decarboxylase	1	32.33	12.03	16.76	70.03	79.22	45.96
Ha_Unigene25511	comp86650_c0_seq1	wnt inhibitory factor 1 precursor	1	5.91	9.3	5.79	77.16	62.89	36.37
Ha_Unigene23052	comp86833_c0_seq1	moesin ezrin radixin	1	75.74	206.65	109.82	451.18	437.58	303.6
Ha_Unigene25477	comp86780_c0_seq2	isoform a	1	1.43	14.31	7.78	31.01	45.35	21.38
Ha_Unigene24810	comp81572_c0_seq1	innexin 2	1	83.63	247.84	100.3	649.62	767.45	398.99
Ha_Unigene32383	comp77770_c0_seq1	protein jagged-1	1	4.14	8.51	4.55	65.76	95.83	31.65
Ha_Unigene29538	comp83860_c0_seq1	eater	1	28	22.94	31.07	545.67	676.1	267.57
Ha_Unigene25962	comp85451_c0_seq1	serine protease	1	37.29	43.17	59.24	1863.3	1960.57	705.13
Ha_Unigene32806	comp84530_c0_seq3	carboxylesterase 3	1	27.36	52.25	83.46	2194.72	2353.22	825.16
Ha_Unigene7523	comp80506_c0_seq1	cytochrome c oxidase subunit viic	1	11.25	62.52	14.76	181.6	479.92	293.86
Ha_Unigene22967	comp85272_c1_seq1	hemolymph proteinase 5	1	8.18	70.51	50.22	302.68	537.18	317.98
Ha_Unigene8357	comp85272_c0_seq1	hemolymph proteinase 5	1	17.25	134.19	80.18	521.7	962.59	554.28
Ha_Unigene9755	comp62854_c0_seq1	unknown unsecreted protein	1	65.91	208.72	86.66	303.37	584.02	279.72
Ha_Unigene28220	comp81695_c0_seq1	c3 and pzp-like alpha-2-macroglobulin domain-containing protein 8	1	14.08	43.07	40.5	114.32	224.01	94.65
Ha_Unigene31611	comp86357_c0_seq1	scavenger receptor sr-c-like protein	1	12.72	42.13	39.63	633.15	1380.17	523.84
Ha_Unigene33831	comp28431_c0_seq1	atlastin-2-like isoform 1	1	69.05	89.8	35.16	151.58	204.43	68.71
Ha_Unigene32180	comp86799_c0_seq1	hypothetical protein KGM_06662	1	342.7	185.72	118.15	435.99	973.28	325.41
Ha_Unigene25823	comp86458_c0_seq1	neurotransmitter gated ion channel	1	3.15	4.8	5.48	132.45	256.57	52.42
Ha_Unigene14139	comp74606_c0_seq1	hypothetical protein KGM_17409	1	192.03	203.22	186.54	771.84	1668.02	376.96
Ha_Unigene10144	comp72945_c0_seq1	protease inhibitor 1	1	0.86	5.32	4.36	29.49	79.4	4.57
Ha_Unigene16295	comp72945_c0_seq3	protease inhibitor 1	1	6.7	112.84	29.2	317.92	1082.31	37.17
Ha_Unigene10535	comp78079_c0_seq1	defensin precursor	1	47.92	146.9	49.45	704	2255.14	240.47
Ha_Unigene23287	comp61969_c1_seq1	sparc	1	270.49	781.96	400.49	1776.34	6201.41	935.66
Ha_Unigene19726	comp78039_c0_seq1	gamma-interferon-inducible lysosomal thiol reductase-like	1	35.33	17.61	31.13	11.4	65.56	50.06
Ha_Unigene8010	comp77104_c0_seq1	cytochrome b-c1 complex subunit 8-like	1	102.86	147.07	214.88	145.43	262.26	229.88
Ha_Unigene32739	comp84885_c0_seq1	nucleolin-like isoform x2	1	2.69	2.38	12.72	9.93	40.23	27.03
Ha_Unigene6508	comp85906_c0_seq1	hypothetical protein KGM_21983	1	17.25	15.41	58.47	71.09	225.01	125.69
Ha_Unigene22509	comp84246_c0_seq2	deoxyhypusine hydroxylase-like	1	26.07	22.82	47.27	28.92	82.23	50.64
Ha_Unigene23574	comp83601_c0_seq1	s-formylglutathione hydrolase	1	22.93	27.26	56.99	36.38	96.57	64.65
Ha_Unigene19509	comp78594_c0_seq1	three prime repair exonuclease 1	1	17.29	30.2	71.96	47.88	132.07	94.2
Ha_Unigene23223	comp85931_c0_seq1	3-hydroxyisobutyrate dehydrogenase	1	51.94	52.33	109.02	103.72	183.93	103.7
Ha_Unigene27427	comp88195_c0_seq1	enolase partial	1	143.83	209.5	394.67	375.13	712.64	415.95
Ha_Unigene21529	comp84604_c0_seq1	chitin binding domain 3 protein	1	8.24	11.99	2.88	8.57	35.82	22.08
Ha_Unigene28063	comp86852_c4_seq11	beta-tubulin	1	33.74	56.91	84.51	166.29	367.97	321.53
Ha_Unigene28460	comp82734_c0_seq1	dihydrolipoyllysine-residue succinyltransferase component of 2-oxoglutarate dehydrogenase mitochondrial-like	1	21.15	38.78	36.47	34.57	89.18	72.67
Ha_Unigene6441	comp62751_c0_seq1	low quality protein: papilin-like	1	0.43	1.6	1.56	1.29	21.44	17.28
Ha_Unigene24860	comp88959_c0_seq1	serine protease snake-like	1	0.26	2.04	1.48	1.2	33.09	27.91
Ha_Unigene10048	comp74181_c0_seq1	protease inhibitor 4	1	2.62	13.78	43.91	63.01	467.27	324.44
Ha_Unigene25075	comp75635_c0_seq1	organic solute transporter alpha-like	1	16.95	23.78	8.94	41.58	122.88	91.12
Ha_Unigene21661	comp88862_c0_seq2	pyrroline-5-carboxylate reductase	1	28.29	45.98	36.79	85.79	260.54	177.5
Ha_Unigene32522	comp77157_c0_seq1	sodium-independent sulfate anion transporter-like	1	1.45	7.73	2.47	7.58	34.15	24.91
Ha_Unigene11181	comp85056_c2_seq1	ribosomal protein l30	1	106.87	142.39	70.16	156.04	571.44	373.78
Ha_Unigene20238	comp84603_c0_seq1	protein creg1-like	1	73.28	112.74	141.72	89.85	311.38	305.1
Ha_Unigene16534	comp84772_c0_seq1	hematological and neurological expressed 1	1	69.42	101.48	45.39	91.15	244.92	246.45
Ha_Unigene23816	comp47688_c0_seq1	pachytene checkpoint protein 2 homolog	1	1.06	0.99	1.74	2.61	19.71	25.18
Ha_Unigene21906	comp85143_c0_seq9	hydroxypyruvate isomerase	1	2.39	3.03	4.89	2.8	18.33	22.54
Ha_Unigene15038	comp87467_c0_seq2	deoxycytidylate deaminase	1	5.56	1.23	0.39	0.22	62.29	66.53
Ha_Unigene8140	comp80293_c1_seq1	tubulin alpha-3 chain-like	1	4.2	16.34	27.84	212.12	839.18	923.24
Ha_Unigene11425	comp80293_c0_seq1	tubulin alpha-1c chain- partial	1	4.56	18.51	35.48	169.93	922.8	921.52
Ha_Unigene33505	comp91119_c0_seq4	gag-pol polyprotein	1	7.77	1.35	1.27	0.14	12.63	2.89
Ha_Unigene21846	comp74603_c0_seq1	glucosamine-6-phosphate isomerase	1	163.74	58.23	60.43	39.89	322.28	42.91
Ha_Unigene13634	comp77985_c0_seq1	cornichon protein	1	163.42	118.74	110.22	66.64	241.76	96.44
Ha_Unigene28915	comp86213_c0_seq2	asparagine-linked glycosylation protein 11-like protein	1	17.66	12.93	2.09	3.88	33.84	3.42
Ha_Unigene11088	comp81306_c0_seq1	uncharacterized oxidoreductase dhs-27-like	1	11.27	13.02	0.87	5.5	38.99	0.22
Ha_Unigene26220	comp81575_c0_seq1	inositol-trisphosphate 3-kinase a-like	1	39.96	40.37	16.66	13.76	98.04	16.8
Ha_Unigene34237	comp77462_c0_seq1	probable atp-dependent rna helicase ddx10-like	1	695.61	690.46	658.48	233.31	1658.07	378.64
Ha_Unigene23715	comp84096_c1_seq1	cytosolic malate dehydrogenase	1	114.27	194.59	247.88	193.32	350.41	148.26
Ha_Unigene16596	comp84829_c0_seq1	translocon-associated protein subunit beta	1	83.45	146.46	386.15	137.39	420.44	184.04
Ha_Unigene23980	comp85184_c0_seq1	dimeric dihydrodiol dehydrogenase	1	23.5	40.13	100.16	9.05	138.05	36.15
Ha_Unigene23995	comp71428_c0_seq1	inorganic pyrophosphatase	1	83.79	75.85	157.12	44.39	207.89	73.87
Ha_Unigene20576	comp85786_c0_seq6	mutant cadherin	1	2.03	5	16.93	3.19	26.77	2.59
Ha_Unigene9663	comp70296_c0_seq1	transport protein sec61 beta subunit	1	146.45	172.43	467.49	150.12	640.18	237.12
Ha_Unigene33536	comp88704_c0_seq1	transport protein sec61 alpha subunit	1	35.27	55.34	78.91	46.67	110.66	67.54
Ha_Unigene16189	comp81342_c0_seq1	translocon-associated protein subunit gamma-like	1	56.93	114.16	173.48	96.63	233.11	132.7
Ha_Unigene31305	comp85560_c0_seq1	phenylalanyl-trna synthetase beta subunit	1	17.12	17.02	36.33	15.12	58.46	28.91
Ha_Unigene13702	comp82145_c1_seq1	sterol carrier protein 2 3-oxoacyl- thiolase	1	92.53	94.28	148.81	70.82	229.71	121.76
Ha_Unigene15692	comp80258_c0_seq1	proteasome maturation	1	68.74	72.83	107.92	58.91	203.21	110.08
Ha_Unigene17693	comp81498_c0_seq2	h+ transporting atp synthase o subunit isoform 1	1	118.31	145.63	196.57	107.25	356.78	185.83
Ha_Unigene28942	comp86836_c0_seq2	aldehyde dehydrogenase	1	18.69	41.87	43.11	24.52	132.54	18.07
Ha_Unigene22506	comp83854_c0_seq1	probable enoyl- mitochondrial-like	1	134.06	156.02	228.74	106.59	482	125.68
Ha_Unigene17412	comp85179_c2_seq12	glutathione s-transferase	1	12.67	19.16	55.97	25.43	165.12	23.89
Ha_Unigene2762	comp85179_c2_seq10	glutathione s-transferase	1	74.41	163.93	342.65	128.56	1027.22	95.98
Ha_Unigene22337	comp85584_c0_seq1	hypothetical protein KGM_06296	1	145.52	227.48	307.21	121.81	548.74	159.37
Ha_Unigene13480	comp80284_c0_seq1	lysozyme	1	1502.88	2474.29	3452.44	1382.07	5915.08	2140.1
Ha_Unigene22261	comp77052_c0_seq1	mitochondrial prohibitin complex protein 2	1	91.07	138.67	158.86	100.37	292.55	189.82
Ha_Unigene18866	comp82785_c0_seq1	ubiquitin carboxyl-terminal hydrolase-like	1	36.18	57.87	51.96	36.76	110.91	75.13
Ha_Unigene15625	comp62268_c0_seq1	arginine serine-rich splicing factor 7	1	49.49	89.82	90.91	71.99	230.42	147.39
Ha_Unigene20607	comp86696_c0_seq1	proteasome subunit beta type-4-like	1	82.51	88.79	125.51	113.92	376.51	240.87
Ha_Unigene20810	comp80777_c0_seq1	26s proteasome non-atpase regulatory subunit 8	1	73.61	94.04	98.23	82.73	242.57	176.19
Ha_Unigene20316	comp82945_c0_seq1	proteasome alpha 4 subunit	1	90.52	107	133.59	100.51	283.96	206.65
Ha_Unigene35597	comp91157_c0_seq1	PREDICTED: uncharacterized protein C05D11.1-like isoform X1	1	24.27	25.32	30.78	18.64	83.2	43.34
Ha_Unigene6294	comp46812_c0_seq1	cytochrome b-c1 complex subunit 10	1	68.63	66.98	77.09	56.53	159.37	103.04
Ha_Unigene17446	comp77814_c0_seq1	proteasome subunit beta type-2-like	1	135.66	143.55	188.68	135.22	383.85	252.68
Ha_Unigene21598	comp86394_c0_seq1	glyoxalase domain-containing protein 4-like	1	48.99	68.4	42.56	50.55	235.96	132.88
Ha_Unigene21031	comp81890_c0_seq1	prophenol oxidase activating enzyme 3	1	0.99	18.68	7	9.56	70.77	33.36
Ha_Unigene26383	comp86107_c0_seq1	26s protease regulatory subunit 8-like	1	81.74	137.44	102.12	101.83	431.46	216.68
Ha_Unigene25085	comp82639_c1_seq1	aliphatic nitrilase	1	43.22	48.11	56.5	46.35	156.51	82.22
Ha_Unigene8805	comp62377_c0_seq1	nadh dehydrogenase	1	51.78	62.6	66.77	63.91	191.61	97.63
Ha_Unigene27455	comp88337_c0_seq1	26s protease regulatory subunit 7	1	65.21	97.86	100.11	82.85	264.23	153.18
Ha_Unigene21428	comp77940_c0_seq1	proteasome subunit beta 7	1	113.77	174.39	174.97	133.31	633.43	314.41
Ha_Unigene24141	comp86353_c0_seq1	proteasome subunit beta type-5-like	1	41.45	51.96	59.61	59.07	172.54	102.16
Ha_Unigene18947	comp27960_c0_seq1	proteasome subunit beta type-1	1	90.46	123.61	145.07	137.27	384.99	224.15
Ha_Unigene30673	comp81089_c0_seq1	glutamate dehydrogenase	1	73.18	125.01	118.57	138.99	613.91	307.72
Ha_Unigene15639	comp81805_c0_seq1	h+ transporting atp synthase subunit d	1	92.68	126.55	138.54	139.54	427.8	225.33
Ha_Unigene8319	comp47431_c0_seq1	hypothetical conserved protein	1	134.5	204.14	202.23	195.92	569.23	316.69
Ha_Unigene17935	comp86356_c1_seq1	adenylyl cyclase-associated protein 1-like isoform x1	1	29.3	50.62	41.45	130.79	358.62	179.42
Ha_Unigene17102	comp86356_c0_seq1	adenylyl cyclase-associated protein	1	37.81	64.76	54.99	142.03	421.49	201.08
Ha_Unigene16787	comp82833_c0_seq1	cg12811 cg12811-pa	1	9.33	11.55	19.36	92.69	280	130.66
Ha_Unigene8238	comp82833_c0_seq2	cg12811 cg12811-pa	1	27.91	45.75	68.67	343.25	926.19	476.64
Ha_Unigene34959	comp84239_c0_seq26	proteasome subunit beta type-6-like	1	7.88	10.36	14.53	25.33	82.25	48.93
Ha_Unigene23298	comp82831_c0_seq2	camp-dependent protein kinase r1	1	0.77	1.56	4.33	64.78	325.43	172.62
Ha_Unigene26516	comp86331_c0_seq1	btb poz domain-containing protein kctd9	1	8.88	10.83	12.05	19.06	58.61	33.78
Ha_Unigene35038	comp80782_c0_seq3	diacylglycerol kinase theta-like isoform 2	1	2.89	8.09	11.19	68.17	367.66	179.13
Ha_Unigene3870	comp82644_c1_seq1	alpha tubulin	1	7.33	15.65	13.22	133.37	1030.54	575.59
Ha_Unigene33860	comp85573_c0_seq1	protein transport protein sec23	1	32.89	57.49	36.31	65.01	187.32	100.48
Ha_Unigene37537	comp91571_c0_seq1	spectrin alpha chain	1	16.22	33.26	25.24	51.73	146.66	81.34
Ha_Unigene11889	comp47432_c0_seq1	mitochondrial cytochrome c oxidase subunit 5b isoform 1	1	104.23	208.4	178.86	272.87	762.04	403.94
Ha_Unigene23350	comp87955_c0_seq1	annexin ix-c	1	100.46	130.6	119.55	189.66	573.96	288.01
Ha_Unigene13205	comp84176_c0_seq1	PREDICTED: uncharacterized protein LOC101745983 isoform X1	1	0.83	3.85	1.78	7.9	40.25	19.02
Ha_Unigene13704	comp82644_c0_seq1	alpha partial	1	13.4	22.36	23.37	254.76	1845.74	808.37
Ha_Unigene13735	comp89387_c0_seq1	dolichyl-diphosphooligosaccharide protein glycotransferase	1	53.15	97.85	113.54	139.76	320.4	183.52
Ha_Unigene27922	comp86852_c4_seq13	beta-tubulin	1	220.78	740.29	631.18	883.71	2260.67	1179.63
Ha_Unigene26826	comp84275_c0_seq1	phosphoglycerate kinase	1	42.58	55.15	90.82	124.52	345.65	161.44
Ha_Unigene30064	comp89102_c0_seq1	pyruvate kinase	1	86.9	113.67	151.34	225.21	637.94	272.27
Ha_Unigene24493	comp83836_c0_seq1	mrna export factor-like	1	10.7	18.97	23.8	26.94	73.62	37.19
Ha_Unigene15103	comp87656_c0_seq1	cyclophilin a	1	559.68	975.28	1145.14	1435.06	4316.43	2038.13
Ha_Unigene30523	comp79874_c0_seq3	beta-hexosaminidase subunit beta-like	1	143.61	98.48	56.36	186.21	623.92	302.21
Ha_Unigene33681	comp86799_c0_seq2	lethal isoform a	1	32.1	18.56	6.04	47.97	218.22	68.64
Ha_Unigene31234	comp88076_c0_seq1	heparan-alpha-glucosaminide n-acetyltransferase-like	1	32.62	47.4	11.97	62.97	224.04	87.23
Ha_Unigene26122	comp86840_c0_seq1	mutant cadherin	1	2.62	6.72	4.55	15.79	55.69	13.95
Ha_Unigene9607	comp88959_c0_seq5	hemolymph proteinase 21	1	0.52	2.29	0.57	8.72	40.48	8.99
Ha_Unigene27180	comp88526_c1_seq4	eater	1	11.57	16.53	13.31	252.54	1233.27	234.23
Ha_Unigene17180	comp62077_c0_seq1	PREDICTED: uncharacterized protein LOC101746004	1	11.28	16.77	10.44	19.56	67.09	24.62
Ha_Unigene21435	comp82208_c0_seq8	bmp-2 protein	1	14.8	17.56	15.97	27.75	101.44	33.87
Ha_Unigene30397	comp62456_c0_seq1	serine palmitoyltransferase 2-like	1	46.06	63.33	53.54	105.28	434.9	135.22
Ha_Unigene26717	comp81575_c0_seq2	inositol-trisphosphate 3-kinase a-like	1	2.83	5.03	2.35	8.34	39.48	11.63
Ha_Unigene23353	comp87955_c0_seq4	annexin ix	1	265.92	279.06	222.14	387.04	1300.19	492.14
Ha_Unigene35208	comp80782_c0_seq4	diacylglycerol kinase theta-like isoform 2	1	1.09	4.59	2.48	12.67	121.66	40.47
Ha_Unigene23474	comp79845_c0_seq1	protein-tyrosine sulfotransferase-like	1	24.33	32.34	33.11	52.14	251.86	90.68
Ha_Unigene29432	comp84724_c0_seq1	beta- -glucan recognition protein 2	1	100.49	99.81	83.58	163.48	517.22	208.7
Ha_Unigene18636	comp54695_c0_seq1	transmembrane protein 131-like	1	8.46	13.33	13.45	32.93	120.35	40.13
Ha_Unigene18606	comp86852_c4_seq5	tubulin beta-3 chain-like	1	36.5	81.81	72.98	306.12	1366.3	444.05
Ha_Unigene20771	comp81495_c0_seq3	actin	1	236.26	575.82	275.69	1025.04	3663.42	1419.38
Ha_Unigene27856	comp88526_c1_seq8	eater	1	0.72	18.72	8.94	66.43	277.84	98.88
Ha_Unigene3200	comp86852_c4_seq7	tubulin beta-2c chain	1	49.89	107.15	77.7	404.46	1507.34	551.85
Ha_Unigene10640	comp81495_c0_seq1	actin	1	857.81	2086.52	1035.96	4886.39	16486.3	6692.2
Ha_Unigene18635	comp45260_c0_seq1	n-acetyl-glucosamine-6-phosphate isomerase	1	102.63	87.71	82.15	69.86	237.39	122.07
Ha_Unigene6768	comp48454_c0_seq1	GA26398	1	7	4.87	6.65	3.76	33.96	3.21
Ha_Unigene9768	comp81491_c0_seq1	anaphase-promoting complex subunit 11-like	1	1.23	0.35	0.31	0.15	11.59	0.15
Ha_Unigene32967	comp86618_c0_seq2	nimrod b2	1	11.54	4.77	0.44	3.18	74.6	1.16
Ha_Unigene22796	comp80765_c0_seq2	trna pseudouridine synthase pus10-like	1	4.09	1.09	0.74	0.53	18.11	0.41
Ha_Unigene29036	comp83696_c0_seq1	beta- -glucan recognition protein 2	1	221.52	122.26	103.39	100.42	791.3	120.86
Ha_Unigene26815	comp77085_c0_seq1	PREDICTED: uncharacterized protein LOC101741264	1	4.74	32.18	8.44	26.8	94.49	23.91
Ha_Unigene20595	comp80614_c0_seq1	hypothetical protein KGM_06297	1	7.82	68.45	33.67	48.73	159.84	44.02
Ha_Unigene2499	comp80614_c2_seq1	PREDICTED: uncharacterized protein LOC101740269	1	25.42	187.89	90.17	151.5	411.18	141.88
Ha_Unigene14067	comp79970_c0_seq1	microsomal glutathione s-transferase-like	1	18.8	35.15	9.7	27.63	88.96	32.31
Ha_Unigene24632	comp78258_c0_seq1	synoviolin-like protein	1	18.92	40.07	17.52	26.56	88.14	40.44
Ha_Unigene22459	comp72925_c0_seq1	programmed cell death 6-interacting protein	1	36.24	66.96	38.19	55.38	160.11	70.02
Ha_Unigene33891	comp81217_c0_seq1	endoplasmin precursor	1	83.27	248.69	164.53	145.27	707.64	215.77
Ha_Unigene21651	comp86065_c0_seq1	hypothetical protein KGM_20905	1	0.89	17.91	6.19	9.52	56.4	15.29
Ha_Unigene17627	comp80951_c0_seq1	PREDICTED: uncharacterized protein LOC101738945	1	2.54	34.59	9.21	21.4	125.9	26.93
Ha_Unigene4104	comp27594_c0_seq1	actin	1	1.04	10.12	2.51	4.65	31.3	7.65
Ha_Unigene14276	comp70728_c0_seq2	nonmuscle myosin essential light chain	1	19.34	83.97	25.04	39.13	259.48	61
Ha_Unigene13032	comp62526_c0_seq1	histone	1	171.63	322.04	180.98	228.75	747.56	288.33
Ha_Unigene17572	comp79689_c0_seq1	PREDICTED: uncharacterized protein LOC101738428 isoform X1	1	12.34	16.78	8.23	12.44	53.68	23.06
Ha_Unigene26900	comp87675_c1_seq1	serine protease	1	0.14	4.97	0.15	0.2	34.74	9.56
Ha_Unigene35776	comp90854_c0_seq2	a disintegrin and metalloproteinase with thrombospondin motifs 3	1	17.28	34.35	20.06	17.83	159.35	50.36
Ha_Unigene27888	comp86852_c4_seq12	beta-tubulin	1	255.91	804.26	479.69	778.62	2085.13	1004.58
Ha_Unigene23427	comp77383_c0_seq1	cytochrome c1	1	72.06	150.34	131.35	124.36	443.48	209.75
Ha_Unigene17828	comp86621_c0_seq2	nascent polypeptide associated complex protein alpha subunit	1	182.68	339.13	349.03	296.94	879.13	447.61
Ha_Unigene27572	comp86273_c0_seq1	prophenol oxidase activating enzyme 3	1	65.18	292.76	170.75	191.87	898.18	373.36
Ha_Unigene26953	comp79267_c0_seq1	protein extra bases-like	1	329.44	599.99	446.69	421.12	1309.93	644.31
Ha_Unigene19874	comp87707_c0_seq1	transmembrane protein 111-like	1	0.85	5.97	1.83	4.3	32.45	9.84
Ha_Unigene23658	comp28437_c0_seq2	equilibrative nucleoside transporter 3-like	1	8.91	16.26	12.14	14.34	51.83	23.78
Ha_Unigene34435	comp89532_c0_seq1	vacuolar h	1	21.09	58.59	20.12	59.05	292.3	110.57
Ha_Unigene15909	comp70728_c0_seq1	nonmuscle myosin essential light chain	1	192.73	360.59	236.26	345.6	963.92	453.99
Ha_Unigene27921	comp86852_c4_seq9	beta-tubulin	1	77.13	281.76	201.02	276.05	989.5	366.55
Ha_Unigene27981	comp80293_c2_seq1	tubulin alpha-1 chain	1	1166.21	4111.33	2291.15	3500.71	14351.6	4559.6
Ha_Unigene1991	comp83520_c0_seq1	alcohol dehydrogenase	1	38.77	46.5	57.38	64.2	195.51	57.48
Ha_Unigene23755	comp83520_c1_seq1	alcohol dehydrogenase	1	74.12	109.39	175.71	175.48	488.64	166.18
Ha_Unigene15218	comp82292_c0_seq1	translocon-associated delta subunit	1	69.84	171.16	234.7	189.31	743.95	224.3
Ha_Unigene25968	comp86663_c0_seq1	gmp synthase	1	33.76	49	47.63	34.62	94.69	43.04
Ha_Unigene36621	comp90547_c0_seq2	enzymatic polyprotein endonuclease reverse	1	0.01	1.81	3.07	0.33	13.16	2.04
Ha_Unigene13043	comp79568_c0_seq1	transmembrane protein 188-like	1	19.07	26.11	30.24	19.83	70.6	25.66
Ha_Unigene26265	comp82926_c0_seq1	nadh-ubiquinone oxidoreductase 39 kda subunit	1	51.77	67.71	78.3	51.47	142.11	72.93
Ha_Unigene18431	comp81587_c0_seq1	stromal cell-derived factor 2 precursor	1	31.87	66.02	63.63	40.79	146.54	69
Ha_Unigene34380	comp85570_c0_seq1	mitochondrial processing peptidase beta subunit	1	44.67	68.2	64.9	42.97	153.86	73.45
Ha_Unigene14957	comp80026_c1_seq1	cg8844	1	103.58	157.77	162.57	129.39	353.66	178.73
Ha_Unigene23751	comp81791_c1_seq1	glyceraldehyde-3-phosphate dehydrogenase	1	555.26	1092.59	1135.32	858.37	3093.97	1175.02
Ha_Unigene29332	comp51063_c0_seq1	integrator complex subunit 9	1	8.78	10.13	14.32	8.37	46.66	14.44
Ha_Unigene25500	comp84476_c0_seq1	nucleoporin seh1-like	1	18.39	22.45	25.75	17.33	61.28	24.73
Ha_Unigene13835	comp75058_c0_seq1	ns1 binding protein	1	7.72	8.41	11.56	5.91	44.66	9.62
Ha_Unigene25168	comp86033_c0_seq1	pyruvate dehydrogenase	1	67.46	70.06	84.98	47.45	290.77	90.67
Ha_Unigene9122	comp80287_c0_seq1	dolichol-phosphate mannosyltransferase subunit 3-like	1	38.56	39.39	54.38	37	113.56	51.17
Ha_Unigene18805	comp73982_c0_seq1	transmembrane protein 147-like	1	24.77	23.27	32.12	19.7	79.04	34.27
Ha_Unigene16769	comp73233_c1_seq1	abnormal wing disc-like protein	1	284.29	263.33	357.07	211.56	832.43	349.51
Ha_Unigene5987	comp75247_c0_seq1	atp synthase subunit mitochondrial	1	94.86	119.96	133.9	94.97	273.35	148.95
Ha_Unigene24736	comp79783_c0_seq1	wd repeat-containing protein 26-like	1	28.08	30.58	36.28	27.25	83.18	42
Ha_Unigene27630	comp84012_c0_seq1	ubiquinol-cytochrome c reductase complex core protein	1	80.24	112.69	135.91	96.44	405.16	178.04
Ha_Unigene15213	comp79164_c0_seq1	atp synthase delta mitochondrial	1	46.39	54.76	74.23	48.78	163.43	85.81
Ha_Unigene7361	comp70561_c0_seq1	mitochondrial cytochrome c oxidase subunit 6c	1	150.05	183.78	241.09	187.52	586.72	299.76
Ha_Unigene13568	comp80866_c0_seq1	protein kinase c inhibitor	1	62.45	84.19	106.62	76.14	227.94	111.38
Ha_Unigene12645	comp73725_c6_seq1	atp synthase lipid-binding mitochondrial precursor	1	605.45	801.58	1024.17	781.17	2299.71	1131.94
Ha_Unigene19725	comp75805_c0_seq1	proteasome subunit alpha type-6	1	65.78	61.17	71.77	48.37	254.18	104.39
Ha_Unigene4539	comp28019_c0_seq1	myeloma-overexpressed gene 2 protein homolog	1	23.55	23.63	23.76	22.48	89.95	33.61
Ha_Unigene7630	comp69774_c1_seq1	cytochrome b561	1	12.47	12.98	17.25	12.96	46.57	19.43
Ha_Unigene21806	comp80613_c0_seq5	ns1 binding protein	1	12.82	15.36	19.14	14.74	76.24	26.15
Ha_Unigene24772	comp83640_c0_seq1	isoform c	1	25.24	17.4	54.64	39.4	482.29	104.54
Ha_Unigene19561	comp83144_c0_seq1	atp synthase	1	91.43	116.61	143.85	134.24	627.33	193.56
Ha_Unigene18443	comp84064_c0_seq1	nadh dehydrogenase	1	46.06	55.78	57.87	41.31	167.67	76.2
Ha_Unigene19666	comp77482_c0_seq1	nadh-ubiquinone reductase	1	61.89	75.66	77.86	62.35	222.86	101.04
Ha_Unigene18707	comp84608_c0_seq1	peroxiredoxin 3	1	27.4	40.96	36.5	28.81	108.96	47.4
Ha_Unigene34189	comp87899_c0_seq2	transitional endoplasmic reticulum atpase ter94	1	115.19	173.65	162.26	102.24	622.04	214.78
Ha_Unigene9857	comp79245_c0_seq1	h+ transporting atp synthase subunit g	1	239.61	288.48	339.12	242.01	772.13	358.25
Ha_Unigene30651	comp82034_c0_seq1	eukaryotic translation initiation factor 3 subunit d	1	99.76	131.15	145.61	103.41	392.6	170.6
Ha_Unigene8024	comp81174_c0_seq1	h+ transporting atp synthase subunit e	1	102.44	144.38	175.75	113.51	579.62	202.69
Ha_Unigene10628	comp78335_c0_seq1	mitochondrial atp synthase f chain	1	212.34	301.38	307.51	239.24	759.54	343.38
Ha_Unigene29688	comp81754_c0_seq1	atp synthase-beta	1	298.45	486.73	497.18	354.64	1622.76	623.73
Ha_Unigene18049	comp84842_c0_seq1	mitochondrial manganese superoxide dismutase	1	63.58	79.53	99.71	85.49	242.12	110.42
Ha_Unigene7236	comp79076_c0_seq1	isoform a	1	99.72	149.18	174.5	153.26	613.65	241.31
Ha_Unigene15784	comp79763_c0_seq1	mitochondrial atp synthase coupling factor 6	1	119.02	172.86	206.45	182.25	600.27	256.99
Ha_Unigene11281	comp89387_c1_seq1	dolichyl-diphosphooligosaccharide protein glycotransferase	1	47.59	80.47	77.32	97.17	299.65	127.61
Ha_Unigene35432	comp89587_c0_seq1	116 kda u5 small nuclear ribonucleoprotein component-like	1	5.8	11.96	11.53	12.63	61.69	20.87
Ha_Unigene2783	comp89484_c2_seq1	nadh:ubiquinone dehydrogenase	1	171.56	248.95	227.64	248.15	785.61	334
Ha_Unigene12420	comp81484_c0_seq1	cytochrome c oxidase subunit viia	1	131.66	202.29	195.13	200.06	642.53	295.13
Ha_Unigene7993	comp47278_c0_seq1	mitochondrial cytochrome c oxidase subunit 6b	1	235.99	373.31	334.55	372.64	1193.17	533.39
Ha_Unigene20925	comp81154_c0_seq1	ubiquinol-cytochrome c reductase	1	85.4	165.24	129.82	118.97	643.79	207.17
Ha_Unigene19373	comp85005_c0_seq1	pyridoxal phosphate phosphatase phospho2	1	1.61	17.48	7.02	10.72	123.59	32.61
Ha_Unigene19066	comp82081_c0_seq1	proteasome subunit alpha type-2-like	1	57.71	105.92	86.74	83.78	451.57	168.82
Ha_Unigene13703	comp82279_c0_seq1	nadh dehydrogenase	1	34.95	54.9	49.79	49.51	211.65	75.23
Ha_Unigene28418	comp87800_c0_seq1	nadh dehydrogenase-ubiquinone fe-s protein 2 precursor	1	29.9	40.15	40.71	37.08	155.38	61.19
Ha_Unigene15261	comp81344_c0_seq1	mitochondrial nadh:ubiquinone oxidoreductase subunit	1	64.67	80.94	81.49	78.6	251.19	110.43
Ha_Unigene10724	comp78239_c0_seq1	cg3560	1	86.66	134.04	129.91	106	375.94	175.06
Ha_Unigene8584	comp75742_c0_seq1	mitochondrial ubiquinol-cytochrome c reductase hinge protein	1	96.69	141.61	150.75	118.1	437.55	191.65
Ha_Unigene19054	comp27979_c0_seq1	phosphatidylethanolamine-binding protein homolog -like	1	193.08	315.57	296.65	269.4	910.48	388
Ha_Unigene14148	comp80381_c0_seq1	proline-rich extensin-like protein epr1-like	1	171.3	210.11	119.94	77.69	659.02	118.62
Ha_Unigene5325	comp62726_c0_seq1	cecropin-d precursor	1	3.01	49.97	9.58	21.65	350.19	1.89
Ha_Unigene33160	comp82562_c0_seq2	ecdysone-induced protein 75b	1	4.4	21.32	3.45	7.3	144.09	8.4
Ha_Unigene5224	comp86836_c0_seq1	aldehyde dehydrogenase	1	14.54	49.87	23.87	27.77	227.18	27.04
Ha_Unigene18276	comp28049_c0_seq1	PREDICTED: reticulon-1-like	1	38.5	59.98	40.22	31.35	170	33.22
Ha_Unigene11165	comp78591_c1_seq1	senescence-associated protein	1	623.6	928.9	673.31	546.64	2333.22	539
Ha_Unigene29257	comp88021_c0_seq3	myrosinase 1-like	1	0.72	2.64	0.26	0.17	12.7	0.47
Ha_Unigene20730	comp83775_c0_seq3	apolipoprotein a binding protein	1	12.62	18.7	14.09	12.64	45.15	13.78
Ha_Unigene17948	comp88131_c0_seq4	glutamate carboxypeptidase	1	128.91	219.41	150.84	130.61	670.71	150.16
Ha_Unigene31328	comp86227_c0_seq3	antennal esterase cxe5	1	0.25	9.66	0.95	0.39	51.11	1
Ha_Unigene8016	comp78641_c0_seq1	achain nmr structure of mutant of the antifungal defensin ard1 from archaeoprepona demophon	1	17.79	1134.91	234.1	70.22	5283.52	261.39
Ha_Unigene22918	comp83356_c0_seq2	3-hydroxyacyl-coa dehyrogenase	1	44.62	60.02	47.82	28.02	177.95	48.6
Ha_Unigene10392	comp88131_c0_seq3	cytosolic non-specific dipeptidase-like	1	156.46	175.63	169.07	103.59	494.5	184.09
Ha_Unigene10990	comp69720_c0_seq1	ribosomal protein p1	1	1012.2	1475.19	1538.46	565.13	4261.94	1335.61
Ha_Unigene25062	comp88131_c1_seq4	cytosolic non-specific dipeptidase-like	1	82.17	103.68	75.42	57.1	258.93	102.38
Ha_Unigene15798	comp84466_c0_seq1	cg3683	1	40.81	66.41	44.98	41.95	170.69	64.56
Ha_Unigene26368	comp78231_c0_seq1	proteasomal ubiquitin receptor adrm1-like	1	62.8	89.14	71.07	56.91	223.78	94.02
Ha_Unigene18912	comp80611_c0_seq9	mps one binder kinase activator-like 2-like	1	9.73	20.55	11.87	10.5	53.88	15.89
Ha_Unigene27776	comp79072_c0_seq3	riboflavin transporter 2-a-like	1	22.07	59.03	35.89	25.67	222.79	39.28
Ha_Unigene21220	comp28016_c0_seq1	eukaryotic translation initiation factor 3 subunit 5	1	173.22	275.1	202.97	157.45	767.87	228.77
Ha_Unigene16172	comp61973_c0_seq1	ribosomal protein l18	1	666.15	1242.77	961.33	543.24	3703.04	1056.82
Ha_Unigene18743	comp72936_c0_seq1	proline-rich receptor-like protein kinase perk2-like	1	9.63	24.42	10.09	18.32	67.61	11.24
Ha_Unigene11158	comp76938_c0_seq1	hypothetical protein KGM_06068	1	4.66	19.86	7.39	32.01	193.19	17
Ha_Unigene29161	comp85704_c0_seq1	serine threonine-protein kinase 17a-like	1	3.76	12.36	0.83	10.43	66.6	3.81
Ha_Unigene20228	comp78420_c0_seq1	protein dom3z-like	1	381.45	580	333.02	599.47	2258.11	433.11
Ha_Unigene17030	comp84077_c0_seq1	probable adenylate kinase isoenzyme	1	2.06	9.84	1.74	16.51	68.54	11.93
Ha_Unigene8588	comp77102_c0_seq1	cobatoxin-like protein	1	33.75	243.63	63.59	388.81	2006.57	381.65
Ha_Unigene22912	comp81695_c0_seq2	farnesoic acid o-methyltransferase	1	107.41	265.2	255.8	362.61	1108.1	311.22
Ha_Unigene25233	comp71024_c0_seq1	rho gtpase-activating protein 26-like	1	11.58	25.08	19.05	24.73	81.21	26.47
Ha_Unigene17403	comp83203_c0_seq1	PREDICTED: uncharacterized protein LOC101738945	1	4.46	51.24	25.29	58.9	295.19	58.56
Ha_Unigene29032	comp82470_c0_seq1	protein disulfide-isomerase like protein erp57	1	254.17	528.22	402.87	548.06	1719.4	507.7
Ha_Unigene763	comp88587_c0_seq5	activity-regulated cytoskeleton associated protein 1	1	1.49	1.57	0.51	0.42	12.89	1.51
Ha_Unigene16538	comp86139_c0_seq11	4-hydroxyphenylpyruvate dioxygenase-like	1	1.9	2.12	0.94	0.14	16.11	0.69
Ha_Unigene33179	comp86618_c0_seq8	nimrod b2	1	55.55	70.86	27.26	46.42	325.67	36.79
Ha_Unigene24097	comp85305_c0_seq1	neurogenic locus notch homolog protein 1-like	1	0.47	1.69	0.21	0.55	19.48	2.07
Ha_Unigene19439	comp88587_c0_seq2	activity-regulated cytoskeleton associated protein 1	1	0.34	1.82	0.3	0.34	20.81	1.73
Ha_Unigene573	comp77077_c0_seq3	tryptophan--trna mitochondrial-like	1	4.93	7.52	4.44	4.59	31.78	7.16
Ha_Unigene20590	comp78906_c0_seq1	e3 ubiquitin-protein ligase rfwd2-like	1	5.67	8.09	6.34	6.01	36.25	9.75
Ha_Unigene35763	comp89236_c0_seq1	ubiquitin-activating enzyme e1	1	52.49	71.36	56.77	51.15	245.49	78.81
Ha_Unigene30777	comp84297_c1_seq1	atp synthase	1	202.52	351.56	296.56	233.91	1220.32	365.6
Ha_Unigene26104	comp81435_c0_seq1	nadh-ubiquinone oxidoreductase 42 kda subunit	1	71.42	102.9	95.99	74.11	415.75	120.95
Ha_Unigene14149	comp80553_c0_seq1	cell death-regulatory protein grim19	1	64.12	97.31	87.44	69.34	388.42	97.36
Ha_Unigene4256	comp27975_c0_seq1	nadh dehydrogenase	1	83	134.04	112.14	82.73	509.17	134.88
Ha_Unigene17472	comp85179_c2_seq4	glutathione s-transferase	1	34.47	71.72	60.35	23.9	453.31	32.43
Ha_Unigene32864	comp82562_c0_seq1	ecdysone-induced protein 75b	1	0.33	2.4	0.23	0.51	25.03	0.8
Ha_Unigene13206	comp84176_c0_seq2	PREDICTED: uncharacterized protein LOC101745983 isoform X1	1	0.56	3.15	0.79	0.56	33.24	1.62
Ha_Unigene10961	comp129684_c0_seq1	nose resistant to fluoxetine protein 6-like	1	0.13	2.24	0.24	0.07	43.25	0.07
Ha_Unigene30792	comp86227_c0_seq4	antennal esterase cxe5	1	0.18	6.24	3.7	1.08	85.13	1.55
Ha_Unigene13168	comp72224_c0_seq3	ns1 binding protein	1	21.6	25.51	16.65	18.45	136.14	18.34
Ha_Unigene26480	comp82156_c0_seq1	g-protein coupled receptor	1	0.49	1.62	0.7	1.08	17.99	1.11
Ha_Unigene27749	comp85787_c0_seq4	collagen and calcium-binding egf domain-containing protein 1-like	1	0.73	2.84	0.52	2.33	47.24	1.31
Ha_Unigene5556	comp88587_c0_seq14	GA12644	1	0.27	0.51	0.33	0.27	12.52	0.27
Ha_Unigene29402	comp75070_c0_seq2	nose resistant to fluoxetine protein 6-like	1	0.08	0.93	0.07	0.06	28.27	0.06
Ha_Unigene3580	comp83054_c2_seq30	endonuclease-reverse transcriptase -e01	1	0.62	0.63	0.25	0.38	27.03	0.2
Ha_Unigene21475	comp79044_c0_seq1	1-acyl-sn-glycerol-3-phosphate acyltransferase alpha-like	1	1.89	3.35	0.11	0.64	100.69	0.71
Ha_Unigene20083	comp84974_c0_seq3	aquaporin	1	1.38	13.32	3.43	12.89	533.48	8.63
Ha_Unigene8246	comp85164_c0_seq1	hypothetical protein TcasGA2_TC010304	1	2.17	4.88	0.41	10.31	995.64	0.95
Ha_Unigene24341	comp87736_c0_seq4	periaxin	1	0.61	0.79	0.76	1.65	58.97	5.68
Ha_Unigene5323	comp62384_c0_seq1	a disintegrin and metalloproteinase with thrombospondin motifs 1	1	5.75	5.8	2.27	6.68	120.4	9.15
Ha_Unigene23288	comp71310_c0_seq1	hypothetical protein SINV_13465	1	36.31	43.24	34.83	40.14	179.51	46.05
Ha_Unigene11812	comp69917_c0_seq1	neurexin domain-containing protein	1	19.54	67.49	10.91	62.25	919.92	85.15
Ha_Unigene11162	comp77586_c0_seq2	immune-related hdd23	1	24.99	297.14	89.58	145.69	4491.45	338.01
Ha_Unigene20077	comp82457_c0_seq3	exosome complex exonuclease rrp41	1	13.84	20.81	11.23	21.92	79.82	22.41
Ha_Unigene10609	comp58904_c0_seq1	programmed cell death 6-interacting	1	26.03	34.07	25.84	31.21	85.32	34.55
Ha_Unigene35240	comp80390_c0_seq1	coatomer protein complex subunit beta 2	1	57.95	78.52	51.15	73.81	226.7	88.01
Ha_Unigene16722	comp80801_c0_seq1	PREDICTED: uncharacterized protein LOC101744658	1	77.44	131.1	93.12	101.64	421.55	131.37
Ha_Unigene9506	comp91688_c0_seq1	muscle lim protein isoform 1	1	12.7	142.86	52.53	63.72	694.21	126.62
Ha_Unigene29984	comp86614_c0_seq1	g-protein coupled receptor mth2-like	1	8.55	15.96	10.96	13.95	68.22	15.24
Ha_Unigene29006	comp29753_c1_seq1	cg3655 cg3655-pb	1	15.77	41.21	17.81	34.93	277.19	37.03
Ha_Unigene12663	comp81497_c0_seq1	mediator of rna polymerase ii transcription subunit 10-like	1	32.63	44.78	33.55	40.48	132.1	41.75
Ha_Unigene24658	comp73258_c0_seq1	arginine kinase	1	115.18	603.06	144.59	457.89	4624.54	576.79
Ha_Unigene25789	comp87174_c0_seq2	26s proteasome non-atpase regulatory subunit 13	1	57.06	73.19	49.07	62.79	245.99	86.09
Ha_Unigene9992	comp88053_c0_seq7	nadh dehydrogenase	1	14.7	24.96	18.71	21.19	101.98	28
Ha_Unigene22907	comp77560_c0_seq1	protein decapentaplegic	1	3.32	11.02	3.92	6.55	83.39	15.44
Ha_Unigene25635	comp69537_c0_seq1	cyclin k	1	20.35	29.05	20.85	27.48	120.67	36.75
Ha_Unigene12814	comp82431_c0_seq1	unknown unsecreted protein	1	29.53	144.45	55.1	160.22	1917.28	291.84
Ha_Unigene32460	comp88141_c0_seq1	signal recognition particle 72 kda protein	1	18.92	24.38	23.83	25.95	85.49	31.53
Ha_Unigene10620	comp75210_c0_seq1	mitochondrial cytochrome c oxidase subunit 6a isoform 1	1	129.06	185.67	185.96	211.04	1032.9	314.43
Ha_Unigene16637	comp72945_c0_seq4	protease inhibitor 1	1	4.34	30.96	19.26	38.28	368.23	72.7
Ha_Unigene22427	comp84248_c0_seq1	coatomer subunit epsilon	1	67.58	84.74	75.62	95.03	370.09	128.26
Ha_Unigene13832	comp72945_c0_seq2	protease inhibitor 1	1	2.17	18.49	11.9	19.91	231.07	50.73
Ha_Unigene15859	comp82285_c0_seq1	cytochrome c oxidase subunit iv	1	124.74	194.17	159.22	204.34	1021.72	311.5
Ha_Unigene15448	comp80851_c0_seq1	beta- -galactosyltransferase 5-like	1	18.04	26.14	21.68	37.67	189.03	35.23
Ha_Unigene12580	comp84214_c1_seq3	tubulin beta-2c chain	1	0.47	0.35	1.37	2.29	22.77	2.9
Ha_Unigene19412	comp82655_c0_seq1	tubulin beta 2	1	0.1	1.03	1.47	3.37	31.33	4.81
Ha_Unigene11416	comp77586_c0_seq1	immune-related hdd23	1	53.53	314.28	149.05	1037.93	10095.3	1393.9
Ha_Unigene5552	comp87266_c0_seq4	lipid storage droplets surface-binding protein 2-like	1	1.57	24.91	16.57	11.37	48.18	11.73
Ha_Unigene19768	comp89984_c0_seq9	PREDICTED: uncharacterized protein LOC101736947	1	13.54	48.54	35.52	21.47	87.63	30.09
Ha_Unigene22426	comp84103_c1_seq6	high mobility group protein	1	4.17	21.78	17.76	14.61	38.89	19.69
Ha_Unigene10896	comp71102_c0_seq1	REPAT32	1	93.76	300.75	309.44	256.47	618.6	291.77
Ha_Unigene21193	comp84974_c0_seq1	aquaporin	1	2.01	9.24	1.01	1.75	29.53	0.79
Ha_Unigene30854	comp95370_c0_seq1	tyrosine hydroxylase	1	0.04	10.1	0.82	1.57	27.82	0.4
Ha_Unigene31230	comp86227_c0_seq5	antennal esterase cxe5	1	0.17	49.3	2.04	0.26	120.37	0.88
Ha_Unigene21178	comp80611_c0_seq3	mps one binder kinase activator-like 2-like	1	2.93	30.33	14.6	4.18	57.07	2.9
Ha_Unigene31329	comp86227_c0_seq8	antennal esterase cxe5	1	20.3	159.21	59.3	9.02	230.78	13.95
Ha_Unigene14286	comp78506_c0_seq1	ribonuclease h1-like	1	3.92	15.07	3.2	1.2	21.3	3.52
Ha_Unigene23827	comp81107_c0_seq1	krueppel-like factor 10	1	20.46	43.96	16.83	12.47	75.99	15.88
Ha_Unigene26303	comp73304_c0_seq1	rnase h	1	41.55	114.24	45.29	27.52	172.28	28.51
Ha_Unigene30793	comp86227_c0_seq7	antennal esterase cxe5	1	3.78	53.12	8.84	0.92	95	2.16
Ha_Unigene14499	comp28303_c0_seq1	diphosphoinositol polyphosphate phosphohydrolase 1-like	1	45.97	98.88	55.61	39.74	148.39	48
Ha_Unigene22617	comp86112_c0_seq1	cuticular protein 21	1	3.7	19.23	1.31	8.45	39.51	10.71
Ha_Unigene23382	comp78891_c0_seq1	serine-threonine kinase receptor-associated protein	1	34.62	98.95	46.69	52.57	133.75	63.77
Ha_Unigene24485	comp80193_c0_seq1	s-adenosylmethionine decarboxylase proenzyme-like	1	109.71	371.3	122.96	176.19	590.19	154.24
Ha_Unigene30763	comp88257_c0_seq2	hormone receptor 3	1	0.54	11.15	0.43	0.6	22.29	2.71
Ha_Unigene13854	comp82506_c0_seq1	odorant binding protein	1	0.1	10.75	1.7	0.1	22.65	3.68
Ha_Unigene15154	comp80362_c0_seq1	immune-related hdd11	1	1.34	120.39	34.15	4.74	267.92	23.8
Ha_Unigene28326	comp83380_c4_seq1	elongation factor 1 alpha	1	4044.05	9058.12	5231.26	3579.02	13082	5842.04
Ha_Unigene31777	comp85387_c0_seq1	maltase 1	1	36.61	112.18	52.09	52.01	198.38	99.35
Ha_Unigene31899	comp88503_c0_seq1	vacuolar atp synthase catalytic subunit a	1	108.35	200.22	138.69	114.61	312.76	170.04
Ha_Unigene23979	comp84693_c0_seq1	eukaryotic translation initiation factor 3 subunit h	1	255.02	600.16	361.98	287.48	983.79	439.33
Ha_Unigene16119	comp80887_c0_seq1	mitochondrial succinate dehydrogenase complex subunit d integral membrane protein	1	22.9	71.14	25.39	25.52	131.56	47.23
Ha_Unigene32432	comp69444_c0_seq1	heat shock protein 70	1	2693.12	10377.4	4258.81	4977.81	19156.4	6611.37
Ha_Unigene91	comp89315_c0_seq3	methionine--trna cytoplasmic-like	1	4.32	11.6	5.81	0.96	18.38	8.13
Ha_Unigene14141	comp76935_c0_seq1	signal transducing adapter molecule 1-like	1	34.99	51.44	47.1	37.31	107.52	61.88
Ha_Unigene29104	comp86144_c0_seq1	presenilin homolog	1	30.97	54.84	43.64	34.61	108.16	57.5
Ha_Unigene15834	comp47657_c0_seq1	ribosomal protein l18a	1	373.61	835.76	606.61	460.19	1768.39	946.18
Ha_Unigene22316	comp62035_c0_seq1	adp atp translocase	1	630.84	1332.73	1063.35	834.19	2519.88	1329.98
Ha_Unigene13243	comp73633_c0_seq1	ribosomal protein s12	1	685.38	1088.59	1003.5	584.73	1809.71	1071.58
Ha_Unigene14629	comp73423_c0_seq1	ribosomal protein s16	1	290.96	541.46	561.81	250	1146.32	582.16
Ha_Unigene24856	comp88057_c0_seq4	phosphate transport protein	1	238.27	395.57	390.6	226.95	837.17	428.66
Ha_Unigene11901	comp78411_c0_seq1	ribosomal protein l36	1	920.66	1406.99	1351.03	807.61	2683.84	1501.42
Ha_Unigene34477	comp80808_c0_seq1	translation elongation factor 2	1	1020.93	2064.13	1484.55	631.76	3095.99	1182.1
Ha_Unigene12880	comp75679_c0_seq1	ribosomal protein l32	1	1275.35	2277.19	1817.47	1002.05	3086.15	1754.52
Ha_Unigene3410	comp27982_c0_seq1	ribosomal protein l39	1	1661.6	2885.5	2472.97	1510.09	4101.5	2128.46
Ha_Unigene27199	comp81026_c0_seq1	ribosomal protein l4	1	935.78	1898.16	1419.09	577.18	3248.21	1272
Ha_Unigene18135	comp73704_c0_seq1	ribosomal protein l10a	1	550.98	1249.59	932.38	443.12	1986	889.3
Ha_Unigene9105	comp27990_c0_seq1	ribosomal protein l37	1	1257.61	2034.24	1754.56	977.09	3017.69	1608.62
Ha_Unigene11311	comp70756_c0_seq1	ribosomal protein s26	1	700.55	1323.28	1035.14	513.06	2074.73	992.15
Ha_Unigene26754	comp82634_c2_seq1	ribosomal protein l3	1	1491.31	2800.19	2263.43	1146	4239.09	2111.43
Ha_Unigene12478	comp61773_c0_seq1	cg12324 protein	1	1239.15	1749.25	1503.05	793.57	2840.66	1268.45
Ha_Unigene4197	comp91678_c0_seq1	ribosomal protein s29	1	285.47	496.91	440.36	154.16	897.3	320.67
Ha_Unigene17380	comp62115_c1_seq1	ribosomal protein l13a	1	1781.13	2664.59	2470.24	1095.39	4527.66	2012.38
Ha_Unigene14203	comp69758_c0_seq1	ribosomal protein s18	1	1285.47	2030.05	1874.66	880.9	3039.11	1567.55
Ha_Unigene17617	comp27984_c0_seq1	ribosomal protein s8	1	1352.74	2085.63	1989.81	970.98	2945.9	1635.38
Ha_Unigene13919	comp70099_c0_seq1	ribosomal protein l27a	1	1428.79	2103.29	2044.81	1056.94	3583.68	1904.75
Ha_Unigene14285	comp78419_c0_seq1	ribosomal protein s19	1	900.25	1399.38	1457.87	716.98	2597.8	1307.61
Ha_Unigene17188	comp79229_c0_seq1	ribosomal protein l19	1	2085.48	3346.28	3233.61	1809.92	5902.13	2946.07
Ha_Unigene8128	comp70291_c0_seq1	ribosomal protein s21	1	647.34	912.99	899.12	418.08	1527.18	778.28
Ha_Unigene12878	comp69686_c0_seq1	ribosomal protein l27	1	1390.4	1955.81	1991.61	939.38	3132.56	1705.52
Ha_Unigene11078	comp77537_c1_seq1	60s acidic ribosomal protein p2	1	1445.82	2280.6	2323.66	1014.39	3868.47	2061.31
Ha_Unigene14200	comp47583_c0_seq1	40s ribosomal protein s11	1	1258.15	1867.16	1842.63	942.69	2943.41	1579.28
Ha_Unigene22266	comp78635_c0_seq1	ribosomal protein l5	1	1787.8	2894.3	2738.35	1351.62	4730.93	2411.52
Ha_Unigene19787	comp79501_c0_seq1	apolipoprotein o-like	1	82.35	97.26	89.52	58.43	165.9	89.89
Ha_Unigene2130	comp86209_c1_seq1	electron transfer flavoprotein subunit mitochondrial-like	1	47.21	82.57	60.78	36.32	163.22	46.83
Ha_Unigene26950	comp78183_c2_seq1	elongation factor 1 gamma	1	689.98	1123.35	852.46	449.16	2068.51	724.62
Ha_Unigene30423	comp83821_c0_seq1	eukaryotic translation initiation factor 3 subunit l-like	1	107.4	238.12	150.37	114.73	473.3	174.3
Ha_Unigene11272	comp87837_c0_seq1	atp-binding cassette sub-family e member 1-like	1	81.56	178.95	128.76	80.36	333.46	133.73
Ha_Unigene16897	comp82573_c0_seq1	peroxiredoxin 1	1	245.01	646.33	462.71	294.19	1212.87	442.99
Ha_Unigene20122	comp74497_c0_seq1	ociad protein isoform 2	1	29.91	59.31	41.78	27.84	95.71	46.61
Ha_Unigene14700	comp78720_c0_seq1	ribosomal protein l35a	1	399.61	805.22	560.75	333.26	1349.72	628.71
Ha_Unigene14138	comp73423_c0_seq2	ribosomal protein s16	1	434.94	964.81	678.66	370.32	1638.29	656.86
Ha_Unigene20586	comp27988_c0_seq1	ribosomal protein s4e	1	1147.13	1945.14	1339.89	822.41	3399.18	1415.11
Ha_Unigene12803	comp78381_c0_seq1	ribosomal protein s17	1	1144.48	1741.41	1748.51	909.93	3227.44	1449.35
Ha_Unigene14501	comp47538_c0_seq1	ribosomal protein s27a	1	1208.08	2316.01	2045.79	884.22	4302.08	1643.06
Ha_Unigene23434	comp82474_c0_seq1	spfh domain member 1	1	263.54	382.19	334.6	201.03	594.4	319.96
Ha_Unigene14146	comp79894_c0_seq1	ribosomal protein s20	1	941.49	1630.7	1428.39	582.24	3103.21	1303.36
Ha_Unigene14147	comp80016_c1_seq1	ribosomal protein s13	1	1138	1877.63	1563.76	855.58	3359.17	1511.36
Ha_Unigene18280	comp77551_c0_seq1	ribosomal protein s5	1	1114.12	1828.77	1616.86	880.75	3474.63	1476.59
Ha_Unigene26237	comp87837_c1_seq1	ribonuclease l inhibitor homolog	1	144.48	279.55	237.85	124.43	526.86	235.04
Ha_Unigene14628	comp73249_c0_seq1	ribosomal protein s10	1	970.2	1649.9	1416.11	840.03	3081.25	1519.86
Ha_Unigene13930	comp78637_c0_seq1	ribosomal protein l23	1	1675.67	2240.31	2211.06	1328.65	4213.37	2153.59
Ha_Unigene13551	comp69454_c0_seq1	ribosomal protein s23	1	2053.62	3206.48	2985.02	1250.23	7417.19	2761.24
Ha_Unigene20549	comp62089_c0_seq1	ribosomal protein l7	1	1424.74	2338.44	2275.98	1188.31	4981.67	2046.2
Ha_Unigene22999	comp81417_c1_seq1	ribosomal protein p0	1	898.63	1604.89	1493.77	714.39	3414.96	1459.45
Ha_Unigene13924	comp75709_c0_seq1	ribosomal protein l26	1	1055.28	1680.92	1551.62	863.25	3132.4	1483.83
Ha_Unigene19554	comp79223_c0_seq1	ribosomal protein s3	1	496.15	1006.61	718.06	427.55	2355.41	866.65
Ha_Unigene20117	comp69359_c0_seq1	ribosomal protein s6	1	1040.99	2214.75	1565.45	1025.21	4955.22	2058.52
Ha_Unigene20853	comp77232_c0_seq1	isoform a	1	75.68	126.87	109.11	70.6	231.44	97.44
Ha_Unigene13831	comp70916_c0_seq1	ribosomal protein s15	1	1030.21	1936.01	1514.39	732.6	3890.53	1299.51
Ha_Unigene32014	comp82853_c3_seq1	acyl-coa dehydrogenase	1	35.43	55.26	42.24	23.91	108.6	45.65
Ha_Unigene16826	comp75402_c0_seq1	ribosomal protein s9	1	1295.74	1980.87	1676.92	840.28	4207.4	1522.61
Ha_Unigene20645	comp81720_c0_seq1	ribosomal protein s3a	1	1570.72	2496.29	2047.06	1155.69	5941.25	2287.2
Ha_Unigene20304	comp74020_c0_seq1	ribosomal protein l8	1	784.88	1503.45	1243.21	704.13	3032.16	1240.45
Ha_Unigene22553	comp79817_c0_seq1	40s ribosomal protein sa-like	1	553.24	1187.59	867.92	417.78	2578.34	887.48
Ha_Unigene17567	comp75561_c0_seq1	ribosomal protein l11	1	979.17	1716.42	1350.95	727.64	3467.34	1437.53
Ha_Unigene20809	comp80269_c0_seq1	ribosomal protein l7a	1	1547.06	2642.44	2263.22	1309.41	5721.65	2352.52
Ha_Unigene23172	comp84194_c0_seq1	receptor for activated protein kinase c	1	693.82	1218.55	1005.31	511.38	2692.07	1035.37
Ha_Unigene14315	comp86209_c0_seq1	isoform a	1	47.14	77.11	65.13	39.29	160.01	65.97
Ha_Unigene20977	comp79210_c0_seq1	control protein hctl025	1	848.49	1629.03	1289.52	674.28	3620.87	1319.96
Ha_Unigene14145	comp79852_c0_seq1	ribosomal protein s14	1	1058.44	1913.99	1563.45	879.88	4555.22	1546.74
Ha_Unigene12567	comp80274_c0_seq1	ribosomal protein s30	1	891.53	1551.46	1115.65	807.22	3181.61	1225.44
Ha_Unigene9693	comp86824_c2_seq1	mitochondrial nadh-ubiquinone oxidoreductase 9 kda subunit-like protein	1	22.64	48.46	35.94	21.97	104.97	36.82
Ha_Unigene20495	comp79231_c0_seq1	ribosomal protein s2	1	1135.52	2779.97	1938.91	1038.34	6628.41	1977.71
Ha_Unigene14693	comp73794_c0_seq1	ribosomal protein l21	1	857.04	1542.19	1129.31	671.1	3234.37	1148.88
Ha_Unigene8333	comp74819_c0_seq1	jh-inducible protein	1	65.64	196.17	123.52	30.44	544.44	114.08
Ha_Unigene17383	comp73487_c0_seq1	ribosomal protein l15	1	604.33	1363.14	941.25	471.71	3242.74	933.28
Ha_Unigene16409	comp73447_c0_seq1	60s ribosomal protein l17	1	987.07	1724.63	1341.38	738.17	3719.48	1271.55
Ha_Unigene18281	comp78328_c0_seq1	ribosomal protein l10	1	1346.59	2536.09	1940.71	1029.59	5440.93	1851.69
Ha_Unigene11117	comp88545_c0_seq2	udp-glycosyltransferase ugt41d1	2	0.66	13.35	0.42	13.36	11.89	7.26
Ha_Unigene11276	comp88545_c0_seq3	udp-glycosyltransferase ugt41d1	2	6.32	63.72	17.36	57.86	70.71	32.86
Ha_Unigene28415	comp85856_c0_seq1	h aca ribonucleoprotein complex non-core subunit naf1-like	2	36.19	82.48	41.17	93.35	93.32	51.04
Ha_Unigene19192	comp86833_c2_seq1	moesin ezrin radixin	2	7.21	50.45	19.08	89.84	75.64	46.15
Ha_Unigene5871	comp88545_c1_seq2	udp-glucosyltransferase	2	10.8	39.07	11.17	64.36	45.74	30.23
Ha_Unigene23402	comp87980_c0_seq2	udp-glycosyltransferase ugt41d1	2	10.09	69.71	17.41	120.67	90.76	49.5
Ha_Unigene17817	comp84585_c0_seq9	predicted protein	2	67.82	335.41	247.62	462.91	358.29	280.88
Ha_Unigene28700	comp27999_c0_seq1	protein fam200a	2	3.83	25.05	10.4	36.6	15.26	12.88
Ha_Unigene11698	comp86618_c0_seq4	egf-like domain-containing protein flj14712	2	26.74	125.37	73.13	188.25	118.79	77.59
Ha_Unigene32788	comp86618_c0_seq5	nimrod b2	2	40.68	281.88	172.49	329.95	181.9	158.28
Ha_Unigene25437	comp84906_c0_seq1	failed axon connections-like isoform x2	2	41.87	79.41	12.99	23.65	26.88	65.45
Ha_Unigene30215	comp88838_c0_seq2	eukaryotic translation initiation factor theta subunit	2	28.67	39.84	20.77	8.7	33.17	29.45
Ha_Unigene36314	comp88838_c0_seq1	eukaryotic translation initiation factor 3 subunit a	2	68.65	116.24	75.17	48.2	92.61	102.09
Ha_Unigene30363	comp86040_c1_seq3	juvenile hormone esterase-like	2	8.26	98.86	44.71	64.53	70.04	89.1
Ha_Unigene24544	comp87658_c0_seq1	cactus	2	56.15	158.7	86.54	97.07	138.99	134.41
Ha_Unigene30362	comp86040_c1_seq2	juvenile hormone esterase-like	2	14.75	122.66	21.47	42.89	70.71	66.68
Ha_Unigene16739	comp85517_c0_seq3	peptidoglycan recognition protein	2	1.31	50.42	7.47	7.98	8.44	32.78
Ha_Unigene24340	comp87708_c0_seq5	nuclease harbi1-like	2	25.61	69.49	37.82	39.53	44.35	53.26
Ha_Unigene26714	comp73682_c0_seq1	serine threonine-protein kinase haspin homolog	2	27.56	111.4	52.71	54.45	60.16	95.72
Ha_Unigene29076	comp88438_c0_seq1	cytochrome p450	2	5.71	20.25	11.77	2.55	5.13	34.09
Ha_Unigene35857	comp90380_c0_seq2	chromosome-associated kinesin kif4-like	2	2.36	6.89	3.56	2.85	2.44	18.01
Ha_Unigene27258	comp85094_c0_seq1	cell division cycle-associated protein 3 (trigger of mitotic entry protein 1) (tome-1)	2	4.48	10.49	6.13	3.35	2.92	25.58
Ha_Unigene24645	comp87717_c1_seq2	translation initiation factor eif-2b subunit beta	2	1.26	13.89	8.21	5.44	8	21.95
Ha_Unigene11977	comp44828_c0_seq1	hypothetical protein KGM_22420	2	37.18	94.84	66.03	48.88	76.41	140.01
Ha_Unigene36559	comp87688_c0_seq5	multidrug resistance-associated protein 1-like	2	0.98	14.44	9.42	8.4	4.59	14.98
Ha_Unigene26323	comp88645_c0_seq3	tryptophan--trna cytoplasmic-like	2	14.57	45.44	24.53	33.6	14.47	41.92
Ha_Unigene35497	comp90194_c0_seq1	probable multidrug resistance-associated protein lethal 03659-like	2	5.75	46.38	23.08	5.52	19.33	45.24
Ha_Unigene27673	comp89047_c0_seq1	integrin beta-3	2	9.75	59.85	16.45	17.47	25.29	57.24
Ha_Unigene26033	comp82550_c1_seq2	kayak isoform a	2	7.56	61.75	19.85	26.1	25.53	66.59
Ha_Unigene18797	comp90883_c0_seq1	sugar transporter sweet1-like	2	18.48	66.61	33.99	29.72	27.22	61.28
Ha_Unigene9128	comp81679_c0_seq1	chymotrypsin inhibitor-like	2	0.87	26.23	7.14	3.12	1.13	28.3
Ha_Unigene26744	comp90853_c0_seq1	mevalonate kinase	2	6.97	30.59	13.53	10.93	9.29	35.5
Ha_Unigene21106	comp87883_c1_seq24	tropomyosin 1 isoform b	2	55.59	137.52	83.98	83.15	65.49	160.77
Ha_Unigene12491	comp80186_c0_seq5	heli-7-tox protein	2	14.15	89.07	20.82	125.69	91.92	189.57
Ha_Unigene22667	comp84971_c0_seq2	udp-galactose transporter	2	8.97	40.54	13.73	43.99	35.56	57.26
Ha_Unigene21923	comp88756_c0_seq1	tetraspanin 29fb	2	42.92	136.85	25.8	155.12	142.2	197.56
Ha_Unigene10357	comp81844_c0_seq3	isoform c	2	18.3	65.48	23.36	111.07	67.3	111.79
Ha_Unigene23581	comp86632_c0_seq1	serine threonine-protein phosphatase pp1-gamma catalytic subunit-like isoform 1	2	61.73	114.38	74.66	150	98.16	159.29
Ha_Unigene19613	comp80214_c0_seq1	transcription factor ap-1-like	2	82.72	200.97	150.4	274.35	159.92	303.53
Ha_Unigene32922	comp88082_c0_seq8	ctl-like protein 2- partial	2	4.17	27.14	2.51	17.94	13.8	23.55
Ha_Unigene36664	comp89868_c0_seq1	furin-like protease 2-like	2	9.22	32.97	12.42	27.81	16.78	31.51
Ha_Unigene4285	comp80186_c0_seq4	heli-5-tox protein	2	5.39	108.96	7.73	66.99	26.52	111.68
Ha_Unigene33134	comp88981_c1_seq7	bestrophin-2-like isoform 1	2	1.92	17.71	7.17	15.77	12.74	26.57
Ha_Unigene34436	comp89799_c0_seq1	3-hydroxy-3-methylglutaryl coenzyme a reductase	2	6.53	28.47	9.41	17.73	14.59	34.22
Ha_Unigene35690	comp90256_c0_seq1	2-oxoglutarate mitochondrial-like	2	20.75	59.76	34.42	44.61	41.05	76.05
Ha_Unigene16856	comp87223_c0_seq1	ef-hand domain-containing protein cg10641-like	2	29.99	133.34	40.76	120.44	28.52	162.49
Ha_Unigene27557	comp79060_c0_seq1	membrane protein tms1d	2	28.54	52.8	33.19	53.51	33.64	67.66
Ha_Unigene32809	comp87704_c0_seq2	camp-responsive element-binding protein 3-like protein 4	2	64.64	145.02	85.04	150.26	81.79	191.02
Ha_Unigene14737	comp87913_c1_seq1	cg3595	2	143.93	231.29	136.49	250.31	167.68	310.75
Ha_Unigene24739	comp83424_c1_seq1	abc transporter expressed in isoform c	2	8.35	38.26	9.28	38.57	54.47	49.1
Ha_Unigene36289	comp89750_c0_seq2	penicillin binding protein	2	18.37	55.39	24.49	64.41	75.34	78.56
Ha_Unigene22195	comp86433_c0_seq2	enoyl- hydratase domain-containing protein mitochondrial-like	2	0.06	26.03	18.32	38.55	40.26	45.59
Ha_Unigene26573	comp83499_c0_seq1	isocitrate dehydrogenase	2	96.77	236.78	239.96	386.34	452.08	403.87
Ha_Unigene7416	comp87656_c2_seq1	protein cueball-like	2	77.45	931.62	621.15	975.83	1059.13	987.18
Ha_Unigene25135	comp88295_c0_seq1	nuclear distribution protein nudc	2	9.02	47.13	16.06	70.37	93.48	127.98
Ha_Unigene24416	comp84135_c1_seq7	l-lactate dehydrogenase	2	14.66	222.04	46.81	213	356.41	445.54
Ha_Unigene20315	comp82592_c0_seq1	protein kr-h2-like	2	39.12	88.8	52.56	125.19	115	139.67
Ha_Unigene28258	comp84247_c0_seq2	isoform d	2	7.75	53.74	10.59	107.5	130.3	159.15
Ha_Unigene24976	comp86956_c0_seq3	fructose -bisphosphate aldolase	2	18.27	122.02	49.39	298.8	344.64	365.42
Ha_Unigene15017	comp79049_c0_seq1	cyclic amp-regulated protein	2	22	81.93	62.56	439	434.63	720.99
Ha_Unigene12802	comp78218_c0_seq2	microtubule-associated protein jupiter-like isoform x5	2	2.14	29.01	10.64	80.73	104.44	177.27
Ha_Unigene15379	comp78218_c0_seq3	microtubule-associated protein jupiter-like isoform x5	2	2.38	17.04	7.16	86.89	141.01	194.56
Ha_Unigene28176	comp86871_c1_seq1	serpin b3-like	2	78.14	173.87	152.06	439.06	561.48	791.46
Ha_Unigene19472	comp82878_c1_seq1	glutathione s-transferase	2	21.25	39.45	36.68	36.19	18.42	32.54
Ha_Unigene31078	comp89144_c0_seq1	arylsulfatase j-like	2	8.91	19.24	17.97	22.56	8.56	16.15
Ha_Unigene33852	comp91165_c0_seq1	integrin beta-ps-like	2	28.16	51.46	42.49	50.45	26.59	39.46
Ha_Unigene36756	comp89811_c0_seq1	pollen-specific leucine-rich repeat extensin-like protein 1- partial	2	6.06	20.37	12.55	12.28	1.41	9.44
Ha_Unigene26542	comp84889_c0_seq1	protein cnppd1-like	2	31.26	46.09	36.63	38.68	18.31	30.34
Ha_Unigene17364	comp89541_c1_seq1	charged multivesicular body protein 1b-like	2	34.39	57.29	38.23	44.66	14.88	37.25
Ha_Unigene18406	comp90260_c0_seq2	dna repair protein xrcc4	2	14.7	19.73	12.58	16.87	3.55	16.26
Ha_Unigene25164	comp84851_c0_seq5	cyclic amp-dependent transcription factor atf-6	2	14.25	20.67	15.25	21	6.59	17.4
Ha_Unigene28376	comp82122_c4_seq1	chorion b-zip transcription factor	2	44.13	72.32	61.29	57.11	12.79	56.06
Ha_Unigene3044	comp85729_c0_seq3	pollen-specific leucine-rich repeat extensin-like protein 1- partial	2	9.64	16.09	11.18	13.09	1.3	11.37
Ha_Unigene32466	comp91347_c0_seq1	monocarboxylate transporter	2	41.65	51.56	46.15	48.84	22.84	43.67
Ha_Unigene33699	comp87648_c1_seq1	afg3-like protein 2-like	2	25.16	48.5	47.82	26.75	11.64	52.75
Ha_Unigene15153	comp80041_c0_seq1	mitochondrial import inner membrane translocase subunit tim17	2	28.4	47.37	55.2	26.69	17.91	61.45
Ha_Unigene27973	comp90604_c0_seq1	heat shock protein 70	2	65.79	92.71	110.82	47.23	35.83	102.18
Ha_Unigene18195	comp90604_c1_seq1	heat shock 70 kda protein cognate 5-like	2	64.86	111.85	130.84	54.47	40.72	124.27
Ha_Unigene6645	comp80529_c0_seq1	cecropin b	2	281.48	357.1	468.48	205.39	117.28	434.64
Ha_Unigene33781	comp85473_c0_seq1	cell division protease ftsh	2	28.07	40.78	32.98	33.87	13.58	42.81
Ha_Unigene14557	comp73344_c0_seq1	protein fam100b-like	2	30.22	37.05	34.41	33.54	17.53	39.87
Ha_Unigene16585	comp80221_c0_seq1	tumor protein d54	2	61.7	90.42	65.27	73.29	33.69	93.99
Ha_Unigene33452	comp93268_c0_seq1	procollagen- -oxoglutarate 5-dioxygenase 3	2	53.16	58.48	53.57	54.39	35.32	71.93
Ha_Unigene15809	comp87663_c0_seq1	vacuolar h	2	85.79	113.9	95.25	92.26	42.76	140.2
Ha_Unigene26410	comp84405_c0_seq1	dnaj homolog subfamily a member 1-like	2	29	51.78	45.14	36.54	19.6	56.68
Ha_Unigene33717	comp86121_c0_seq1	letm1 and ef-hand domain-containing protein anon- mitochondrial-like	2	24.17	38.28	36.35	30.97	8.94	38.5
Ha_Unigene29273	comp81513_c0_seq1	isoform b	2	78.43	146.86	156.18	111.56	44.27	147.98
Ha_Unigene17884	comp85466_c0_seq6	chromosome 6 open reading frame isoform	2	24.31	32.74	32.66	24.8	7.26	34.62
Ha_Unigene19133	comp82162_c0_seq1	calcyclin-binding protein	2	125.22	176.81	167.53	129.22	63.4	181.32
Ha_Unigene20186	comp84124_c0_seq1	nogo-b receptor-like	2	19.34	31.55	26.7	17.11	4.62	32.18
Ha_Unigene31697	comp76889_c0_seq1	glycosyl-phosphatidyl-inositol-anchored protein	2	66.31	82.25	76.02	62.54	38.89	86.36
Ha_Unigene14378	comp81335_c0_seq1	ubiquitin-conjugating enzyme e2	2	100.09	131.18	119.2	92.3	35.57	134.94
Ha_Unigene27029	comp81951_c0_seq1	cg12262-pa	2	132.37	162.76	177.9	37.34	52.09	87.46
Ha_Unigene15595	comp84808_c0_seq1	copper-zinc superoxide dismutase	2	228.15	278.93	371.55	66.46	81.06	19.45
Ha_Unigene13257	comp80314_c0_seq1	lysozyme	2	32.75	73.74	65.19	0.71	1.87	0.98
Ha_Unigene27149	comp89311_c0_seq1	purine biosynthesis protein pur6	2	178.28	320.88	312.1	11.95	42.96	16.13
Ha_Unigene5048	comp84081_c0_seq2	27 kda hemolymph protein	2	285.44	365.2	358.65	2.32	48.39	0.98
Ha_Unigene21436	comp82403_c0_seq2	dehydrogenase reductase sdr family member 4-like	2	45.6	40.28	51.27	26.71	8.4	28.44
Ha_Unigene35783	comp94846_c0_seq1	importin-7	2	36.57	41.23	48.47	24.91	7.3	29.97
Ha_Unigene35356	comp89221_c0_seq2	alanyl-trna synthetase	2	98.14	104.59	141.39	46.81	12.48	65.49
Ha_Unigene24262	comp88392_c0_seq1	torso-like protein	2	47.15	40.99	52.46	18.49	3.11	14.33
Ha_Unigene32057	comp89335_c0_seq3	cytosolic purine 5 -nucleotidase-like	2	88.72	74.68	107.77	38.17	5.73	20.29
Ha_Unigene24742	comp84741_c0_seq1	leucine-rich repeat-containing protein 58-like	2	168.35	170.31	230.95	56.67	31.5	62.42
Ha_Unigene21135	comp82969_c0_seq1	myd88 protein	2	38.45	50	40.59	22.51	4.48	16.24
Ha_Unigene23366	comp89972_c0_seq1	lethal isoform d	2	40.04	34.88	36.89	21.92	6.8	22.13
Ha_Unigene11843	comp85568_c0_seq2	hypothetical protein KGM_14348	2	56.93	55.15	55.81	37.95	16.73	30.59
Ha_Unigene24944	comp83501_c0_seq1	pin2 terf1-interacting telomerase inhibitor 1	2	138.71	139.27	135	52.84	10.79	59.1
Ha_Unigene5352	comp80090_c0_seq1	ribosome-associated membrane protein	2	1124.2	1084.74	1022.55	369.95	197.81	360.92
Ha_Unigene24910	comp83885_c0_seq2	transmembrane protein 120 homolog	2	16.32	22.57	23.47	20.99	7.3	15.85
Ha_Unigene15700	comp82600_c0_seq1	simila to cg10311	2	41.68	81.72	94.67	59.71	18.93	49.7
Ha_Unigene11256	comp84532_c0_seq1	hypothetical protein KGM_13324	2	72.76	106.32	110.88	68.31	6.67	33.21
Ha_Unigene21867	comp85881_c0_seq1	cellular retinaldehyde-binding protein	2	134.77	231.76	207.14	122.41	50.56	81
Ha_Unigene19300	comp81286_c0_seq1	comm domain-containing protein 2	2	22.17	26.52	20.85	16.5	3.58	17.46
Ha_Unigene19869	comp87122_c0_seq1	ring finger protein 5	2	38.8	42.26	34.94	30.61	11.85	31.74
Ha_Unigene31723	comp89335_c0_seq1	cytosolic purine 5 -nucleotidase-like	2	29.57	28.93	22.02	16.12	4.33	20.36
Ha_Unigene15507	comp75847_c0_seq1	protein tyrosine phosphatase prl	2	261.7	258.9	236.8	185.39	115.97	239.5
Ha_Unigene19747	comp85585_c0_seq2	protein canopy-1-like	2	34.33	74.7	63.22	36.33	17.07	48.4
Ha_Unigene26352	comp87838_c0_seq1	zinc finger protein 622-like	2	23.75	40.29	36.66	24.06	6.82	30.17
Ha_Unigene13786	comp85437_c3_seq1	multiprotein bridging factor 1	2	69.72	122.6	107.49	79.5	33.89	96.57
Ha_Unigene29248	comp83233_c0_seq1	serine threonine-protein kinase rio2-like	2	75.91	121.23	94.74	47.68	22.58	63.12
Ha_Unigene20233	comp81642_c0_seq1	rna-binding protein pno1-like	2	95.56	202.09	132.3	49.69	20.87	87.81
Ha_Unigene11588	comp83934_c0_seq1	ovary c ebpg transcription factor	2	38.12	56.58	52.83	23.22	7.9	28.49
Ha_Unigene18758	comp82747_c0_seq1	isoform b	2	117.43	170.78	161.15	62.64	27.35	99.08
Ha_Unigene13766	comp79336_c0_seq1	protein llp homolog	2	88	133.29	139.25	57.76	12.91	94.19
Ha_Unigene6125	comp28006_c0_seq1	serf-like protein	2	126.2	184.33	171.08	106.8	53.2	129.3
Ha_Unigene30998	comp84676_c0_seq1	atp-dependent clp protease atp-binding subunit clpx- mitochondrial-like	2	25.21	37.41	31.55	25.94	9.73	25.36
Ha_Unigene24256	comp87691_c0_seq1	farnesoic acid o-methyltransferase-like isoform 1 protein	2	21.45	33.41	26.25	19.11	5.65	22.45
Ha_Unigene17927	comp84810_c1_seq1	glutathione s-transferase	2	24.98	40.35	32.23	18.91	2.57	22.53
Ha_Unigene29157	comp84615_c0_seq1	-like protein subfamily c member 7	2	110.95	157.91	113.62	105.54	33.39	98.79
Ha_Unigene11513	comp85585_c0_seq3	autophagy related protein atg8	2	95.83	114.91	105.19	86.77	51.26	98.75
Ha_Unigene18144	comp80935_c1_seq1	presqualene diphosphate phosphatase-like	2	76.68	96.18	83.23	57.5	29.66	85.67
Ha_Unigene26442	comp80151_c0_seq1	dnaj homolog subfamily a member 2	2	127.06	173.75	155.09	94.97	38.44	140.79
Ha_Unigene17256	comp83680_c0_seq1	protein transport protein sft2-like	2	29.53	36.06	29.86	19.47	5.83	24.41
Ha_Unigene18160	comp84048_c0_seq1	vesicle-trafficking protein sec22b-b-like	2	56.37	65.76	57.99	36.97	19.04	47.83
Ha_Unigene27294	comp88354_c0_seq1	bystin	2	34.13	44.61	40.7	20.46	6.37	28.8
Ha_Unigene31742	comp80318_c0_seq1	polyadenylate-binding protein 1-like isoform 1	2	802.74	941.06	933.65	485.85	148.7	688.02
Ha_Unigene33350	comp89132_c0_seq1	cysteinyl-trna synthetase	2	35.38	28.9	26.83	24.78	9.55	31.66
Ha_Unigene17945	comp87651_c0_seq4	luc7-like protein 3-like	2	15.72	14.7	10.38	14.81	3.21	17.43
Ha_Unigene26249	comp90000_c2_seq1	myeloid differentiation primary response protein 88	2	29.79	26.28	22.95	26.1	8.03	34.45
Ha_Unigene32154	comp90177_c0_seq3	fimbrin plastin	2	86.33	66.44	36.28	78.29	23.88	89.75
Ha_Unigene30710	comp90722_c0_seq3	collagen type iv alpha-3-binding	2	30.71	37.96	19.82	36.13	15.93	34.39
Ha_Unigene2005	comp87777_c1_seq1	coatomer subunit zeta-1-like isoform 1	2	38.28	50.33	27.92	43.67	16.33	42.09
Ha_Unigene29311	comp88276_c0_seq1	hyccin-like	2	30.23	39.37	25.34	37.42	12.07	41.24
Ha_Unigene27545	comp88856_c0_seq1	arrestin domain-containing protein 3-like	2	23.14	36.55	21.47	33	13.61	35.98
Ha_Unigene33129	comp87986_c0_seq1	ring finger protein 10-like	2	48.4	63.84	42.18	58.95	37.76	66.01
Ha_Unigene22892	comp87218_c0_seq1	synaptonemal complex protein 1-like	2	8.28	16.29	11.29	20.49	2.37	17.87
Ha_Unigene11286	comp89965_c0_seq1	carotenoid-binding protein	2	12.19	20.02	11.9	21.26	4.99	19.71
Ha_Unigene11022	comp86323_c0_seq1	protein aveugle-like	2	12.4	11.88	10.92	17.56	3.46	16.69
Ha_Unigene29251	comp84986_c0_seq1	ap-3 delta adaptin subunit	2	16.94	17.14	14.77	24.69	5.58	23.15
Ha_Unigene1756	comp85729_c0_seq9	pollen-specific leucine-rich repeat extensin-like protein 1- partial	2	7.29	8.56	8.21	13.05	1.23	10.96
Ha_Unigene30085	comp87928_c0_seq1	isoform a	2	47.82	50.57	45.42	70.54	19.46	61.24
Ha_Unigene28229	comp86817_c0_seq1	PREDICTED: uncharacterized protein LOC101745645	2	10.15	9.43	10.05	18.28	2.48	17.47
Ha_Unigene27814	comp84597_c1_seq1	ap-3 complex subunit delta-1-like	2	17.46	18.75	15.46	27.16	6.71	25.91
Ha_Unigene18010	comp89713_c0_seq1	conserved oligomeric golgi complex subunit 2-like	2	17.51	19.68	15.13	30.27	7.09	28.3
Ha_Unigene31690	comp89713_c0_seq2	dna polymerase iota	2	13.15	12.19	10.14	19.29	6.12	17.9
Ha_Unigene11421	comp78645_c0_seq2	mediator of rna polymerase ii transcription subunit 9-like	2	30.3	29.14	27.09	40.73	17.01	40.1
Ha_Unigene23439	comp84653_c1_seq2	cnot 4 isoform g	2	13.91	19.03	13.73	21.62	6.78	23.34
Ha_Unigene36533	comp90554_c0_seq1	nipped-b-like protein	2	15.39	19.97	15.19	24.42	7.49	27.08
Ha_Unigene32122	comp83508_c0_seq1	nipped-b-like protein	2	13.2	20.37	13.56	26.14	8.35	26.52
Ha_Unigene31773	comp78447_c0_seq2	ccr4-not transcription complex subunit 4	2	24.5	35.51	26.9	44.98	13.84	46.45
Ha_Unigene26692	comp87949_c0_seq1	transmembrane and ubiquitin-like domain-containing protein 1-like	2	15.93	19.84	15.18	23.22	6.81	21.85
Ha_Unigene27850	comp86914_c0_seq1	serine threonine-protein kinase 11	2	18.81	22.44	13.84	26.7	7.48	25.98
Ha_Unigene34478	comp89245_c0_seq1	protein kintoun-like	2	11.58	13.27	10.73	16.41	4.59	17.34
Ha_Unigene21603	comp86803_c0_seq1	tetratricopeptide repeat protein 1-like	2	24.85	29.54	23.61	34.87	7.71	36.97
Ha_Unigene31192	comp84787_c0_seq1	pre-mrna-splicing factor slu7-like	2	20.97	21.53	17.47	28.16	5.58	31.53
Ha_Unigene19293	comp78529_c0_seq1	leucine-rich repeat-containing protein 57-like	2	15.49	17.45	13.16	24.6	5.03	26.63
Ha_Unigene13882	comp85332_c0_seq1	zinc finger protein	2	22.87	24.6	20.51	33.19	8.08	36.48
Ha_Unigene36	comp85729_c0_seq5	pollen-specific leucine-rich repeat extensin-like protein 1- partial	2	6.35	10.79	8.74	12.51	1.33	13.65
Ha_Unigene34040	comp88362_c0_seq4	cryptochrome 2	2	8.32	13.05	12.72	16.47	4.35	16.6
Ha_Unigene25348	comp83000_c0_seq3	xpa-binding protein 1	2	9.3	12.29	11.98	12.85	2.39	15.15
Ha_Unigene37528	comp96154_c0_seq1	ccr4-not transcription complex subunit 1	2	25.75	32.86	34.58	32.22	11.67	40.85
Ha_Unigene31745	comp85870_c0_seq1	integral membrane protein	2	13.53	17.78	15.59	18.98	5.95	23.11
Ha_Unigene28522	comp84491_c1_seq1	proton-coupled amino acid transporter 4	2	38.14	54.38	53.14	65.58	11.83	80.37
Ha_Unigene19697	comp86955_c0_seq2	dnaj homolog subfamily c member 8-like	2	15.44	18.5	18.17	22.85	5.21	29.79
Ha_Unigene27003	comp87114_c0_seq1	histidine triad protein member	2	42.15	52.32	53.44	60.55	14.66	80.34
Ha_Unigene14586	comp87663_c1_seq1	v-type proton atpase subunit d	2	71.78	87.64	80.95	94.77	36.41	126.57
Ha_Unigene15966	comp84715_c0_seq1	adp-ribosylation factor-like protein 5b-like	2	11.2	13.4	12.81	15.34	3.45	14.65
Ha_Unigene25176	comp89039_c0_seq2	mannose-1-phosphate guanyltransferase beta-like	2	20.78	26.03	24.86	31.86	8.19	28.03
Ha_Unigene31380	comp90351_c0_seq1	t-cell immunomodulatory protein	2	16.39	18.6	17.38	22.25	6.77	22.92
Ha_Unigene18832	comp87010_c0_seq1	transmembrane emp24 domain-containing protein eca-like	2	29.64	31.11	29.35	37.92	8.08	38.93
Ha_Unigene35667	comp87387_c0_seq1	hepatocyte growth factor-regulated tyrosine kinase substrate	2	50.6	49.82	40.5	56.94	20.43	58.66
Ha_Unigene21981	comp90735_c0_seq1	soluble nsf attachment protein	2	37.93	41.14	36.17	40.2	21.8	47.25
Ha_Unigene31577	comp87029_c0_seq13	hrp65 protein	2	36.07	40.42	32.48	43.95	11.7	50.02
Ha_Unigene17866	comp77000_c0_seq1	downstream of receptor kinase	2	53.98	54.41	46.14	63.47	17.23	73.33
Ha_Unigene26554	comp88921_c0_seq1	mitochondrial genome maintenance exonuclease 1	2	21.66	24.41	23.71	26.1	5.53	34.11
Ha_Unigene17337	comp81163_c1_seq1	ras-related protein rab-1a-like	2	321.82	343.82	326.74	372.54	135.66	421.15
Ha_Unigene7661	comp84324_c0_seq1	small vcp p97-interacting isoform x1	2	18.02	18.26	17.79	16.99	4.87	19.06
Ha_Unigene22549	comp77772_c0_seq1	dna-directed rna polymerase i subunit rpa43-like	2	22.78	20.23	19.97	19.41	3.94	21
Ha_Unigene20013	comp81830_c0_seq1	dysbindin-like protein	2	25.54	23.17	26.74	25.58	4.88	26.52
Ha_Unigene17536	comp86347_c0_seq2	hemk methyltransferase family member 2-like	2	48.04	41.09	44.91	44.74	13.14	48.64
Ha_Unigene31238	comp89646_c0_seq2	zinc transporter 9-like	2	11.33	11.3	11.76	13.82	2.29	13.52
Ha_Unigene16116	comp78945_c0_seq2	tho complex subunit 4-like	2	29.32	32.09	28.47	31.53	8.33	34.88
Ha_Unigene32029	comp83717_c0_seq1	isoform b	2	12.84	14	13.28	15.02	3.22	14.39
Ha_Unigene26540	comp84790_c0_seq1	zinc finger protein 180-like	2	16.96	17.82	16.55	17.83	4.79	17.73
Ha_Unigene25694	comp89490_c1_seq1	low quality protein: translocation protein sec62-like	2	42.77	44.67	45.05	45.23	20.28	46.7
Ha_Unigene29520	comp86111_c0_seq1	PREDICTED: uncharacterized protein LOC101737844	2	14.25	15.17	13.51	17.87	2.87	13.98
Ha_Unigene15530	comp83353_c0_seq2	lipopolysaccharide-induced tumor necrosis factor-alpha factor homolog	2	23.35	20.55	21.57	24.65	8.32	24.22
Ha_Unigene22133	comp83799_c0_seq1	thioredoxin domain-containing protein 15-like	2	28.59	24.88	24.31	29.17	10.8	30.83
Ha_Unigene23950	comp87078_c0_seq1	negative cofactor 2 transcriptional co-	2	12.05	10.6	12.02	15.01	3.27	11.67
Ha_Unigene35257	comp62034_c0_seq1	gag-pol polyprotein	2	36.23	33.25	38.04	44.46	17.68	37.32
Ha_Unigene19080	comp84638_c0_seq1	cop-coated vesicle membrane protein p24	2	50.04	46.17	52.26	61.92	14.1	54.56
Ha_Unigene35510	comp86561_c0_seq2	serine threonine-protein phosphatase 1 regulatory subunit 10	2	37.53	27.8	35.18	40.68	8.02	41.37
Ha_Unigene25166	comp85191_c1_seq3	cg7860-pa	2	8.84	7.46	8.67	11.52	0.67	10.67
Ha_Unigene17097	comp85082_c0_seq3	nuclear transcription factor y subunit beta	2	20.02	17.99	19.15	25.67	5.67	23.68
Ha_Unigene27638	comp87748_c0_seq1	sulfide:quinone mitochondrial	2	48.42	38.37	49.85	61.73	11.78	53.41
Ha_Unigene36882	comp84916_c0_seq1	grip and coiled-coil domain-containing protein 2-like	2	11.78	5.79	7.17	13.79	2.61	13.3
Ha_Unigene29132	comp87312_c0_seq1	actin-related protein 5-like	2	17.41	10.47	10.64	17.18	4.32	16.93
Ha_Unigene16693	comp89664_c0_seq1	neurocalcin homolog	2	12.86	8.84	8.32	14.63	3.05	14.71
Ha_Unigene18353	comp89079_c0_seq1	repressor of rna polymerase iii transcription maf1 homolog	2	22.62	18.26	14.6	24.26	7.86	26.06
Ha_Unigene13209	comp85343_c0_seq2	kinesin-associated protein	2	12.52	10.1	7.84	13.79	2.92	11.43
Ha_Unigene23270	comp88047_c2_seq1	reverse transcriptase	2	49.56	32.14	29.84	51.12	8.85	43.54
Ha_Unigene25660	comp88047_c0_seq16	ankyrin unc44	2	62.26	43.3	36.25	67.22	14.88	54.36
Ha_Unigene33583	comp84043_c0_seq1	cysteine serine-rich nuclear protein 2	2	17.7	13.14	11.82	16.37	3.53	14.99
Ha_Unigene32778	comp86056_c0_seq7	leukocyte receptor cluster member 8 homolog	2	30.44	24.88	21.69	29.08	6.16	27.29
Ha_Unigene35604	comp81844_c0_seq1	protein class 2 isoform	2	28.09	23.74	20.54	28.69	9.61	28.41
Ha_Unigene33575	comp90187_c0_seq1	cgmp-dependent protein isozyme 2 forms cd4 t1 t3a t3b-like	2	42.02	33	30.8	44.79	10.81	42.4
Ha_Unigene36106	comp88998_c0_seq5	reverse	2	15.78	10.96	11.11	15.24	3.4	12.83
Ha_Unigene20337	comp87946_c0_seq1	protein lea- isoform e	2	89.86	62.15	70.32	84.19	19.79	72.69
Ha_Unigene25755	comp85650_c0_seq1	retrograde golgi transport protein rgp1 homolog	2	18.37	13.03	14.35	19.03	6.11	16.62
Ha_Unigene29394	comp89963_c0_seq1	isoform b	2	48.23	30.48	39.32	52.35	13.65	44.69
Ha_Unigene17626	comp80069_c0_seq1	ras-related protein rab-2a	2	130.8	84.28	103.6	145.49	35.84	115.41
Ha_Unigene27994	comp88176_c2_seq1	ankyrin repeat domain protein	2	9.52	9.14	13.84	15.53	2.96	12.59
Ha_Unigene16928	comp89122_c0_seq1	membrane associated progesterone receptor	2	25.27	27.39	40.36	40.24	8.43	35.36
Ha_Unigene22273	comp82906_c0_seq1	zinc finger fyve domain-containing protein 19	2	10.99	8.76	12.01	18.42	3.19	13.33
Ha_Unigene12000	comp79096_c0_seq8	probable atp-dependent rna helicase ddx17-like	2	14.54	11.17	17.01	24.26	3.05	17.87
Ha_Unigene12656	comp79629_c0_seq2	rna-binding protein 1	2	9.19	9.03	11.02	15.84	2.94	12.13
Ha_Unigene31389	comp86290_c0_seq2	coiled-coil domain-containing protein 93	2	14.66	13.82	21.02	28.9	3.33	22.44
Ha_Unigene13003	comp89985_c0_seq5	ankyrin repeat domain-containing protein 39-like isoform 2	2	17.46	17.13	24.84	31.55	4.24	26.09
Ha_Unigene17976	comp80673_c0_seq1	protein cdv3 homolog	2	164.98	145.84	209.52	215.91	48.14	237.38
Ha_Unigene29098	comp83112_c1_seq2	kdel motif-containing protein 1-like	2	12.2	8.99	12.47	16.97	3.31	16.12
Ha_Unigene28030	comp82725_c0_seq1	vacuolar fusion protein ccz1 homolog	2	13.91	11.49	15.29	19.81	3.82	18.11
Ha_Unigene19911	comp83961_c0_seq5	dolichol-phosphate mannosyltransferase	2	24.42	20.3	26.04	30.07	11.61	28.85
Ha_Unigene30086	comp88859_c0_seq3	protein fam114a2-like	2	12.57	9.68	15.74	16.86	3.79	16.49
Ha_Unigene31025	comp89413_c0_seq1	flotillin- isoform a	2	47.28	38.41	58.48	68.31	15.76	64.32
Ha_Unigene25841	comp91373_c0_seq2	gtp-binding protein 10 homolog	2	8.78	8.44	12.03	14.33	2.48	13.94
Ha_Unigene30774	comp76974_c0_seq1	ragulator complex protein lamtor4 homolog isoform x1	2	65.82	63.45	83.17	103.47	19.61	96.97
Ha_Unigene31479	comp78412_c0_seq4	orf	2	16.13	5.14	14.63	19.9	4.23	18.63
Ha_Unigene29857	comp78412_c0_seq3	orf	2	24.28	10.03	25.94	32.72	4.43	33.2
Ha_Unigene33782	comp89060_c0_seq1	dna topoisomerase iv subunit a	2	32.79	1.89	33.87	45.02	1.28	48.69
Ha_Unigene36510	comp90727_c0_seq1	mediator of dna damage checkpoint protein 1-like	2	26.76	10.82	20.48	25.06	4.14	31.51
Ha_Unigene37220	comp91103_c0_seq1	ring finger protein 17-like	2	20.43	12.66	16.95	22.85	4.94	24.74
Ha_Unigene33322	comp87314_c1_seq1	centrosomin-like isoform x1	2	13.1	5.94	9.92	14.75	1.77	16.8
Ha_Unigene12265	comp85249_c1_seq1	autophagy related protein atg12-like protein	2	22.64	11.38	19.31	25.4	6.09	27.82
Ha_Unigene24335	comp87132_c0_seq1	casein kinase i isoform epsilon	2	20.78	13.26	21.75	25.04	6.37	28.32
Ha_Unigene37614	comp90111_c0_seq2	chromodomain-helicase-dna-binding protein 7	2	26.59	14.15	26.7	30.97	7.02	35.5
Ha_Unigene33126	comp84306_c0_seq1	cell division cycle protein 27 homolog	2	16.47	11.48	16.19	20.16	3.93	22.41
Ha_Unigene35716	comp89573_c0_seq1	protease s51 alpha-aspartyl dipeptidase	2	21.57	14.52	21.43	27.71	4.87	28.26
Ha_Unigene21954	comp84157_c1_seq2	transcription initiation factor iie subunit beta	2	16.48	10.87	18.76	21.34	3.68	23.3
Ha_Unigene11670	comp81254_c0_seq1	protein fam32a	2	32.82	21.09	34.67	40.04	7.77	40.66
Ha_Unigene31320	comp89796_c0_seq1	probable ufm1-specific protease 2-like	2	32.78	20.44	30.79	30.27	6.94	32
Ha_Unigene22268	comp79453_c0_seq2	gpn-loop gtpase 2-like	2	35.42	22.88	32.57	32.47	8.14	38.41
Ha_Unigene21060	comp90932_c0_seq13	cation-dependent mannose-6-phosphate receptor-like	2	26.61	13.16	30.57	30.27	6.05	28.44
Ha_Unigene12424	comp82952_c1_seq1	guanine nucleotide exchange factor mss4 homolog	2	20.53	7.1	21.51	19.18	4.53	21.4
Ha_Unigene22327	comp81321_c0_seq2	pre-mrna-splicing regulator female-lethal d	2	18.66	7.4	19.59	20.01	3.63	22.12
Ha_Unigene17511	comp78706_c0_seq1	charged multivesicular body protein 6-like	2	27.53	11.19	30.21	28.97	3.68	30.95
Ha_Unigene17623	comp78828_c0_seq1	hypothetical protein KGM_20271	2	17.84	10.02	17.23	17.41	4.33	19.16
Ha_Unigene29181	comp77984_c0_seq1	lethal neighbor of tid	2	20.57	11.01	20.29	20.39	4.72	23.52
Ha_Unigene31822	comp89682_c0_seq2	smad nuclear-interacting protein 1	2	18.25	8.64	18.3	17.1	3.02	23.81
Ha_Unigene13645	comp82697_c0_seq1	trafficking protein particle complex subunit 1-like	2	18.95	10.92	19.18	19.5	6.47	22.83
Ha_Unigene14701	comp79522_c0_seq1	trafficking protein particle complex subunit 6b	2	22.35	10.6	24.62	21.98	5.03	28.14
Ha_Unigene35619	comp84940_c0_seq4	ap-like endonuclease reverse transcriptase	2	16	8.24	15.32	17.32	3.04	16.59
Ha_Unigene35023	comp90923_c0_seq1	rna-directed dna polymerase from mobile element jockey-like	2	65.85	31.3	62.21	73.06	12.31	66.3
Ha_Unigene14400	comp86771_c1_seq1	protein phosphatase 1 regulatory subunit 14b-like	2	20.11	7.85	15.9	17.01	3.57	19.71
Ha_Unigene22618	comp86136_c0_seq4	coiled-coil domain-containing protein 51-like	2	27.11	12.11	24.51	25.22	6.9	25.92
Ha_Unigene24336	comp87222_c0_seq2	methionine aminopeptidase 2-like	2	122.35	64.04	103.63	114.66	30	115.75
Ha_Unigene23941	comp84915_c0_seq1	cyclin fold protein 1	2	26.91	20.5	26.1	24.06	8.85	34.35
Ha_Unigene24411	comp81698_c0_seq8	rna-binding protein luc7-like 2-like	2	30.93	21.65	25.86	24.58	7.1	38.42
Ha_Unigene31885	comp87663_c2_seq1	conserved oligomeric golgi complex subunit 6-like	2	21.95	14.89	21.06	23.13	6.58	26.16
Ha_Unigene23000	comp81958_c0_seq1	wd repeat-containing protein 82-like	2	44.56	29.35	37.85	43.97	9.58	53.25
Ha_Unigene24969	comp85493_c0_seq1	polymerase delta interacting protein 3	2	18.26	11.02	13.6	15.52	3.81	19.75
Ha_Unigene17646	comp86186_c0_seq1	thymidylate kinase	2	15.87	8.58	12.23	13.42	2.77	18.56
Ha_Unigene27701	comp83903_c0_seq1	caax prenyl protease	2	43.16	27.8	36.82	39.72	13.58	53.94
Ha_Unigene29535	comp81697_c0_seq1	f-box-like wd repeat-containing protein tbl1xr1-like isoform 1	2	19.12	11.52	16.12	20.48	5.44	27.12
Ha_Unigene29156	comp83504_c0_seq1	serine threonine-protein phosphatase 4 regulatory subunit 2-like	2	31.17	21.74	27.01	33.04	8.7	45.12
Ha_Unigene37145	comp89792_c0_seq3	chromodomain-helicase-dna-binding protein 1	2	19.99	12.92	20.05	22.17	4.03	28.81
Ha_Unigene20702	comp89485_c0_seq2	isoform b	2	37.73	28.84	38.81	39.93	16.76	49.92
Ha_Unigene23205	comp80015_c0_seq1	tata-box-binding protein	2	18.11	12.81	16.04	18.56	4.2	24.55
Ha_Unigene12516	comp88579_c0_seq3	transcription initiation factor tfiid subunit 10	2	23.27	18.17	22.35	22.48	8.74	30.29
Ha_Unigene18873	comp85241_c0_seq8	ran-specific gtpase-activating	2	40.44	28.92	37.54	39.14	12.77	53.74
Ha_Unigene19140	comp85825_c0_seq1	transmembrane protein 55b-like	2	41.53	26.96	28.22	37.6	16.62	44.18
Ha_Unigene18727	comp89996_c0_seq1	upstream activation factor subunit spp27-like	2	16.09	11.2	12.38	16.47	3.89	19.05
Ha_Unigene27756	comp87211_c0_seq1	ran-binding protein 3	2	34.71	25.36	29.36	37.64	13.12	42.88
Ha_Unigene19102	comp88950_c1_seq10	pre-mrna-splicing factor syf2-like	2	15.18	9.57	11.09	15.3	3.33	20.29
Ha_Unigene12147	comp75476_c0_seq1	mitogen-activated protein-binding protein-interacting protein	2	52.34	36.95	39.26	51.78	21.32	60.66
Ha_Unigene8464	comp82853_c3_seq3	coiled-coil-helix-coiled-coil-helix domain-containing protein 7-like	2	13.79	12.14	11.74	18.28	2.39	18.37
Ha_Unigene33847	comp90230_c0_seq2	high density lipoprotien binding protein vigilin	2	33.72	28.55	25.66	40.09	8.51	42.9
Ha_Unigene23247	comp62293_c0_seq1	dcn1-like protein 3-like	2	14.63	11.19	12.39	17.18	3.78	18.48
Ha_Unigene14317	comp86596_c0_seq3	ubiquitin-conjugating enzyme e2-24 kda-like	2	34.06	27.68	29.08	38.5	11.45	40.62
Ha_Unigene17636	comp83393_c0_seq1	protein tssc4-like	2	20.15	16.64	18.19	22.59	7.74	28.14
Ha_Unigene26350	comp86479_c0_seq1	thioredoxin domain-containing protein 5-like	2	21.89	18.1	19.04	22.31	7.65	26.66
Ha_Unigene32562	comp90324_c0_seq1	na-k-cl cotransporter	2	20.55	17.53	20	23.43	7.51	27.81
Ha_Unigene21828	comp87950_c0_seq1	ccr4-associated factor	2	30.37	26.11	28.52	33.46	11.78	39.46
Ha_Unigene17932	comp85887_c0_seq1	ras-related protein rab-14-like	2	54.09	49.5	51.25	58.82	23.44	68.32
Ha_Unigene32296	comp90432_c0_seq1	translation initiation factor eif-2b subunit epsilon	2	18.28	18.49	23.52	19.66	5.41	25.9
Ha_Unigene32901	comp86301_c0_seq1	tho complex subunit 5 homolog	2	21.72	22.34	26.91	23.02	7.65	29.33
Ha_Unigene25813	comp82015_c0_seq1	ras-related gtp-binding protein d-like	2	51.28	53.52	64.21	60.76	17.4	73.17
Ha_Unigene19693	comp86148_c1_seq1	biogenesis of lysosome-related organelles complex 1 subunit 5-like	2	36.64	36.25	43.63	39.52	9.93	45.86
Ha_Unigene26859	comp83973_c0_seq3	polyadenylate-binding protein-interacting protein 1-like	2	80.46	74.66	89.16	75.21	23.32	98.78
Ha_Unigene14831	comp73457_c0_seq1	nuclear cap-binding protein subunit 2	2	44.1	41.47	46.91	43	14.65	50.09
Ha_Unigene17579	comp82071_c0_seq1	group xiia secretory phospholipase a2-like	2	46.1	42.62	47.38	44.19	17.58	50.86
Ha_Unigene22997	comp80993_c0_seq1	pkhd domain-containing transmembrane protein c17orf101 homolog	2	17.65	15.01	16.03	16.6	3.24	20.5
Ha_Unigene32513	comp89978_c0_seq1	juvenile hormone epoxide hydrolase	2	23.6	20.53	22.4	23.44	7.3	29.12
Ha_Unigene30719	comp82017_c0_seq1	sorting nexin-9	2	27.09	23.63	25.97	27.31	7.11	33.4
Ha_Unigene28607	comp89606_c0_seq3	protein smg5-like	2	15.56	16.35	17.88	21.33	4.91	24.92
Ha_Unigene21994	comp82755_c0_seq1	dnaj homolog subfamily c member 17-like	2	18.16	18.06	21.74	24.6	4.44	28.45
Ha_Unigene20004	comp77277_c0_seq1	mediator of rna polymerase ii transcription subunit 8-like	2	11.73	11.88	13.69	14.64	2.64	16
Ha_Unigene34625	comp91413_c0_seq2	isoform e	2	14.66	14.5	16.27	16.8	4.5	20.08
Ha_Unigene26101	comp72613_c0_seq1	upf0396 protein cg6066-like	2	12.03	10.24	13.4	13.13	2.59	17.22
Ha_Unigene24494	comp84678_c0_seq1	adp-ribosylation factor gtpase-activating protein 1	2	13.65	12.03	14.41	15.3	3.57	19.12
Ha_Unigene34123	comp90920_c0_seq1	atxn10 partial	2	16.16	14.12	16.88	18.3	5.43	21.67
Ha_Unigene34974	comp82281_c0_seq1	serine threonine-protein kinase vrk	2	17.98	15.8	20.84	21.95	4.87	25.05
Ha_Unigene30916	comp86221_c0_seq1	apoptosis inhibitor 5-like	2	47.74	40.33	52.37	55.21	12.99	64.42
Ha_Unigene25222	comp90074_c0_seq6	probable dynactin subunit 2-like	2	17.15	15.11	17.17	18.02	4.96	23.33
Ha_Unigene30960	comp81850_c0_seq2	rna-binding protein 39	2	39.05	36.68	41.21	41.15	18.79	52.84
Ha_Unigene20691	comp85748_c1_seq4	cg9273	2	27.14	28.07	31.74	29.74	9.03	40.71
Ha_Unigene31630	comp77025_c0_seq1	serine threonine-protein kinase srpk1	2	38.22	38.64	41.58	43.87	11.97	58.17
Ha_Unigene28517	comp81721_c0_seq1	cysteine protease atg4d-like	2	14.78	14.37	16.62	16.7	4.41	21.51
Ha_Unigene11433	comp83319_c0_seq2	dynein light chain tctex-type 1-like	2	48.21	49.14	54.65	56.03	13.77	73.07
Ha_Unigene17264	comp85527_c0_seq1	dendritic cell protein	2	3.51	7.37	13.52	11.61	0.24	9.57
Ha_Unigene29939	comp86305_c0_seq2	yb1_mdbvw ame: full= ben domain-containing protein b1 flags: precursor	2	6.92	9.42	16.26	15.11	2.11	8.75
Ha_Unigene21249	comp87600_c0_seq7	liquid facets	2	13.17	21.23	29.18	28.13	8.81	19.29
Ha_Unigene23144	comp86291_c0_seq2	pacifastin light chain	2	26.68	37.6	44.1	47.38	16.26	34.13
Ha_Unigene25103	comp89794_c0_seq2	isoform a	2	18.78	27.05	28.84	31.72	6.79	25.51
Ha_Unigene24651	comp90047_c0_seq1	cg13189-pa	2	15.51	25.88	30.98	25.58	4.53	28.43
Ha_Unigene34924	comp86045_c0_seq1	thioredoxin domain-containing protein 11-like	2	17.58	21.6	25.49	21.61	6.9	22.28
Ha_Unigene36805	comp90535_c0_seq1	cap-gly domain-containing linker protein 1-like	2	10.08	13.31	16.98	15.32	2.65	13.53
Ha_Unigene21084	comp83798_c1_seq1	nipsnap protein	2	37.88	40.95	50.94	47.85	19.44	44.93
Ha_Unigene31712	comp86757_c0_seq1	upf0364 protein c6orf211 homolog	2	11.65	7.5	20.21	15.4	1.69	11.03
Ha_Unigene28951	comp89711_c0_seq1	g protein-coupled receptor	2	19.35	12.63	35.96	26.85	3.67	17.15
Ha_Unigene30617	comp88902_c0_seq2	aspartyl-trna synthetase	2	40.28	65.52	131.24	80.4	29.36	58.12
Ha_Unigene27918	comp84888_c1_seq1	transmembrane protein 214-like	2	17.74	17.54	37.18	26.59	9.5	17.95
Ha_Unigene22637	comp90417_c0_seq1	spry domain-containing socs box protein 3-like	2	11.07	11.43	27.76	14.36	2.18	11.11
Ha_Unigene25431	comp83101_c0_seq1	translocation associated membrane protein	2	57.83	73.18	170.1	98.98	21.92	79.44
Ha_Unigene36929	comp87093_c0_seq2	viral a-type inclusion protein	2	25.96	17.91	54.45	0.83	2.4	22.15
Ha_Unigene33100	comp86946_c0_seq1	heat shock protein	2	60.43	45.59	96.86	18.5	13.79	48.99
Ha_Unigene19617	comp81310_c0_seq1	mrna turnover protein 4 homolog	2	73.53	54.25	117.65	31.98	10.58	73.7
Ha_Unigene32242	comp80501_c0_seq1	ap endonuclease	2	94.38	64.85	127.83	44.78	9.01	79.78
Ha_Unigene23706	comp81353_c0_seq1	unknown unsecreted protein	2	100.5	94.92	177.22	75.88	19.84	77.64
Ha_Unigene23005	comp84545_c0_seq1	protein disulfide-isomerase a4-like	2	29.43	29.04	45.17	26.55	11.1	29.1
Ha_Unigene10625	comp77050_c0_seq1	signal recognition particle 14 kda protein	2	104.82	126.32	188.8	85.39	20.73	107.95
Ha_Unigene21965	comp88050_c0_seq2	27 kda hemolymph protein	2	30.56	41.8	63.72	35.68	15.56	44.55
Ha_Unigene36443	comp89878_c0_seq2	isoleucyl trna synthetase	2	31.66	43.48	54.53	27.06	8.66	39.89
Ha_Unigene15310	comp79948_c0_seq1	ufm1-conjugating enzyme 1	2	82.74	99.12	133.3	69.17	28.36	94.26
Ha_Unigene19181	comp82136_c0_seq1	nucleolar essential protein 1	2	21.32	22.84	37.9	17.6	4.77	25.82
Ha_Unigene31846	comp90995_c0_seq1	probable atp-dependent rna helicase pitchoune-like	2	33.58	40.68	68.55	29.79	9.23	44.71
Ha_Unigene31662	comp85533_c0_seq1	pescadillo homolog	2	90.61	110.36	178.59	64.54	13.55	114.51
Ha_Unigene23910	comp87057_c1_seq1	yippee interacting protein 2	2	19.98	4.01	40.17	9.17	4.82	21.49
Ha_Unigene22086	comp82634_c0_seq1	mitochondrial 2-oxoglutarate malate carrier	2	32.53	12.35	43.12	19.54	5.93	27.86
Ha_Unigene34527	comp89774_c0_seq2	rrna methyltransferase 3	2	28.2	11.33	44.86	20.31	4.2	29.27
Ha_Unigene30707	comp89865_c0_seq2	ribosomal rna methyltransferase nop2-like	2	31.88	13.84	54.17	19.23	4.21	30.94
Ha_Unigene11598	comp85625_c0_seq1	bhlhzip transcription factor bigmax	2	21.93	18.02	38.85	21.92	2.46	22.48
Ha_Unigene23767	comp86680_c0_seq2	glucosidase 2 subunit beta	2	26.31	21.05	38.36	25.93	6.44	23.6
Ha_Unigene27244	comp89775_c0_seq1	rna-binding protein nob1	2	15.76	14.71	23.23	14.77	3.21	17.96
Ha_Unigene21181	comp81559_c0_seq1	vamp-associated protein	2	20.33	17.89	31.97	19.31	5.68	22.9
Ha_Unigene20684	comp81509_c0_seq3	camp responsive element binding protein	2	33.48	25.3	48.36	36.09	10.11	36.87
Ha_Unigene12239	comp78895_c0_seq1	pre-mrna branch site p14-like	2	30.42	28.02	44.11	31.71	9.84	39.7
Ha_Unigene23167	comp82428_c0_seq2	probable rrna-processing protein ebp2 homolog	2	25.46	19.88	41.06	28	3.38	35.27
Ha_Unigene16682	comp87158_c0_seq1	zinc finger cchc domain-containing protein 9	2	14.04	10.71	21.51	14.36	1.67	17.04
Ha_Unigene29367	comp78556_c0_seq1	signal recognition particle 54 kda protein	2	80.6	71.23	121.07	84.81	26.76	100.64
Ha_Unigene31185	comp89859_c0_seq3	guanine nucleotide-binding 3 homolog	2	26.35	14.62	53.14	15.68	3.47	44.31
Ha_Unigene11036	comp89997_c0_seq1	nucleolar and coiled-body phosphoprotein 1	2	37.98	28.41	75.57	30.74	11.93	58.11
Ha_Unigene23021	comp89353_c0_seq1	mitochondrial import receptor subunit tom40 homolog 1-like	2	28.04	26.91	54.36	23.78	8.21	42.22
Ha_Unigene32856	comp88758_c0_seq1	nadph cytochrome p450 reductase	2	42.74	44.16	69.98	34.7	16.17	56.78
Ha_Unigene28050	comp79373_c0_seq1	seryl-trna mitochondrial	2	49.91	30.46	95.97	25.9	6.68	57.41
Ha_Unigene31610	comp85878_c0_seq1	a kinase anchor protein	2	30.55	24.48	50.92	22.44	4.83	33.09
Ha_Unigene22325	comp80457_c0_seq1	endothelial-monocyte activating polypeptide ii	2	43.52	36.4	86.27	36.02	7.66	55.3
Ha_Unigene32838	comp87378_c0_seq1	gtp-binding protein	2	16.45	13.55	34.02	16.74	3.05	23.6
Ha_Unigene14904	comp82899_c0_seq1	coiled-coil domain-containing protein 86-like	2	18.48	13.25	39.46	16.2	2.85	27.07
Ha_Unigene17249	comp80877_c0_seq1	nucleolar protein 16-like	2	18.42	13.65	32.92	15.3	3.09	24.09
Ha_Unigene19505	comp76894_c0_seq1	hypothetical protein KGM_19651	2	50.27	34.92	92.58	38.27	9.21	64.46
Ha_Unigene6695	comp89759_c0_seq2	hypothetical protein KGM_10172	2	19.25	8.28	33.16	21.21	3	26.05
Ha_Unigene32903	comp87631_c0_seq1	esf1 homolog	2	15.22	8.71	24.8	14.39	3.12	17.2
Ha_Unigene20588	comp73325_c0_seq1	ribosomal rna-processing protein 7 homolog a-like	2	18.14	12.22	32.62	19.05	3.57	24.98
Ha_Unigene24034	comp78850_c0_seq1	domain containing protein	2	20.42	12.53	32.25	21.37	4.25	25.81
Ha_Unigene2375	comp83547_c1_seq1	ccaat enhancer-binding protein zeta-like isoform x2	2	23.24	11.85	33.48	16.62	4.38	26.25
Ha_Unigene24673	comp86445_c1_seq1	regulator of ribosome biosynthesis	2	38.25	21.37	60.07	28.55	5.85	49.92
Ha_Unigene16476	comp80580_c0_seq1	cg8675 cg8675-pa	2	15.32	7.96	28.89	14.18	2.55	20.93
Ha_Unigene14905	comp82985_c0_seq1	upf0534 protein c4orf43 homolog	2	21.38	10.79	37.28	17	3.98	28.19
Ha_Unigene26190	comp87454_c0_seq1	gtp-binding protein cg1354-like	2	38.98	23.88	63.3	33.3	14.34	47.81
Ha_Unigene26835	comp86328_c0_seq1	cg12909	2	34.59	18.49	53.95	28.14	4.39	40.91
Ha_Unigene25469	comp85350_c0_seq1	ribosome biogenesis protein brx1 homolog	2	47.78	27.75	84.31	40.63	6	60.06
Ha_Unigene20035	comp84981_c0_seq1	ribosome maturation protein sbds-like	2	35.42	30.92	58.7	34.82	10.67	47.82
Ha_Unigene35995	comp83863_c1_seq7	eukaryotic translation initiation factor 4 gamma 3	2	19.55	15.08	28.74	15.02	3.44	22.85
Ha_Unigene30567	comp82911_c0_seq1	mitochondrial import receptor subunit tom70-like	2	27.18	21.63	38.06	21.48	7.5	31.43
Ha_Unigene29040	comp86127_c0_seq5	adp-dependent glucokinase-like	2	26.12	17.91	40.3	22.71	5.06	30.2
Ha_Unigene24281	comp83765_c0_seq1	krr1 small subunit processome component homolog	2	27.84	18.56	40.58	24.56	5.15	34.28
Ha_Unigene33281	comp90708_c0_seq1	eukaryotic translation initiation factor 5b	2	36.4	25.36	53.56	31.97	6.9	43.42
Ha_Unigene21614	comp89561_c2_seq1	uncharacterized rna-binding protein	2	19.61	15.62	31.54	14.57	3.34	28.02
Ha_Unigene32177	comp84820_c0_seq1	ef1alpha-like factor isoform 1	2	67.99	51.83	92.6	59.5	25.29	84.73
Ha_Unigene10547	comp81985_c0_seq1	ribosomal protein mitochondrial	2	40.96	30.87	63.42	37.29	18.8	55.6
Ha_Unigene27209	comp86150_c0_seq1	protein aar2 homolog	2	28.57	20.54	46.33	23.92	5.1	41.37
Ha_Unigene22228	comp83734_c0_seq1	protein mak16 homolog a-like	2	35.73	25.4	63.27	32.5	5.45	54.6
Ha_Unigene18425	comp77561_c0_seq1	huntingtin-interacting protein k-like	2	29.19	25.49	46.17	28.12	10.61	51.93
Ha_Unigene12549	comp28386_c0_seq1	mitochondrial 28s ribosomal protein s14	2	44.16	43.46	72.61	46.93	24.63	86.73
Ha_Unigene12403	comp48733_c0_seq1	prefoldin subunit 1	2	32.93	35.81	50.73	34.22	13.02	60.94
Ha_Unigene13564	comp79698_c0_seq1	prefoldin subunit 2	2	49.68	51.27	68.31	44.48	22.48	74.69
Ha_Unigene35022	comp90424_c0_seq1	atp-binding cassette sub-family f member 1-like	2	23.73	25.77	44.4	24.18	7.02	43.14
Ha_Unigene23295	comp81904_c0_seq1	nuclear migration protein nudc	2	57.99	68.09	102.86	62.97	16.45	101.05
Ha_Unigene13809	comp90396_c0_seq4	histidine--trna cytoplasmic-like	2	4.43	6.14	24.2	8.71	1.7	21.01
Ha_Unigene25373	comp90396_c0_seq29	histidyl-trna isoform a	2	5	7.09	27.48	11.24	0.93	21.15
Ha_Unigene11438	comp85060_c0_seq1	eukaryotic translation initiation factor 4e-binding protein 2	2	30.65	31.94	68.99	33.95	18.02	65.03
Ha_Unigene14522	comp83540_c0_seq10	h aca ribonucleoprotein complex subunit 2-like	2	40.14	38.93	78.61	40.85	18.62	66.66
Ha_Unigene5859	comp86853_c0_seq1	krab-a domain-containing protein 2-like	2	17.26	17.84	37.25	21.89	8.31	29.66
Ha_Unigene36499	comp86071_c0_seq1	integrase core domain protein	2	137.83	109.37	371.54	189.33	30.11	268.38
Ha_Unigene29033	comp82795_c0_seq2	serine threonine-protein phosphatase 5-like	2	22.52	14.46	42.7	29.45	10.25	47.85
Ha_Unigene4727	comp87777_c1_seq2	coatomer subunit zeta-1	2	55.42	28.05	100.17	77.97	21.57	110.58
Ha_Unigene19857	comp83872_c0_seq2	growth arrest and dna damage-inducible proteins-interacting protein 1-like	2	20.95	11.25	33.09	25.05	5.7	37.7
Ha_Unigene12148	comp78058_c0_seq1	trna methyltransferase 112 homolog	2	26.12	17.21	42.11	31.98	12.03	44.79
Ha_Unigene18278	comp74848_c0_seq1	histone deacetylase	2	99.15	66.05	173.16	130.65	32.46	201.6
Ha_Unigene13859	comp82869_c1_seq1	protein fam136a-like	2	11.87	8.98	22.01	12.43	2	19.61
Ha_Unigene31838	comp86260_c0_seq1	dnaj homolog subfamily c member 2-like	2	17.41	12.6	30.82	19.82	4.99	26.52
Ha_Unigene25584	comp87475_c0_seq1	la protein homolog	2	76.28	43.16	159.26	83.14	15.72	136.48
Ha_Unigene21479	comp82080_c0_seq2	39s ribosomal protein mitochondrial-like	2	17.52	15.45	39.01	24.04	4.31	39.74
Ha_Unigene17301	comp82706_c0_seq1	39s ribosomal protein mitochondrial	2	18.51	14.44	33.92	21.04	5.82	38.1
Ha_Unigene13688	comp62815_c0_seq1	single-stranded dna-binding mitochondrial-like	2	24.62	18.24	40.05	26.61	10.58	39.77
Ha_Unigene32071	comp84072_c0_seq1	cleft lip and palate transmembrane protein 1 homolog	2	30.44	23.54	48.6	32.44	12.66	49.41
Ha_Unigene13926	comp76495_c0_seq1	eukaryotic translation initiation factor 1a	2	109.63	90.1	185.18	119.34	33.17	194.1
Ha_Unigene22941	comp90230_c0_seq1	high density lipoprotien binding protein vigilin	2	10.67	0.56	19.77	5.99	0.69	16.92
Ha_Unigene20679	comp78945_c0_seq1	rna and export factor binding protein	2	57.92	46.85	106.24	62.49	33.41	106.66
Ha_Unigene18038	comp82070_c0_seq1	46 kda fk506-binding nuclear protein	2	114.41	72.01	231.55	98.4	36.31	239.44
Ha_Unigene30311	comp83807_c0_seq1	cg10206-pa	2	55.07	38.18	95.4	34.14	24.74	93.66
Ha_Unigene17913	comp76772_c0_seq1	gtp-binding nuclear protein ran	2	337.48	278.92	520.46	280.01	180.79	527.73
Ha_Unigene16091	comp89599_c0_seq1	heme oxygenase	2	9.77	5.43	15.67	11.88	0.95	13.53
Ha_Unigene23456	comp88752_c2_seq2	nitrilase homolog 1-like	2	10.13	5.68	17.38	15.06	1.9	17.21
Ha_Unigene19184	comp84334_c1_seq1	PREDICTED: uncharacterized protein LOC101738020	2	71.03	41.87	100.63	87.98	19.05	102.78
Ha_Unigene28047	comp90796_c1_seq6	phosphatidylinositol 4-kinase type-ii	2	16.74	12.18	22.69	21.16	5.6	21.33
Ha_Unigene30107	comp86680_c0_seq1	glucosidase 2 subunit beta	2	87.98	60.91	126.1	129.78	22.09	120.92
Ha_Unigene16726	comp82701_c1_seq1	rna polymerase ii subunit a c-terminal domain phosphatase ssu72-like	2	18.36	14.09	26.5	24.68	5.63	27.84
Ha_Unigene14846	comp84120_c0_seq1	upf0587 protein ga18326-like	2	27.35	21.67	37.33	33.34	10.11	36.61
Ha_Unigene17820	comp85561_c1_seq1	tho complex subunit 7 homolog	2	12.34	11.29	20.72	18.4	5.73	19.97
Ha_Unigene13331	comp80321_c0_seq1	probable peptide chain release factor c12orf65 mitochondrial-like	2	14.45	12.52	23.43	20.78	4	21.85
Ha_Unigene24449	comp82614_c0_seq1	catsup protein	2	60.06	54.92	85.99	81.05	31.55	83.55
Ha_Unigene29848	comp88786_c0_seq1	sialin-like	2	12.3	14.11	23.45	21.12	6.24	21.64
Ha_Unigene24143	comp87139_c0_seq1	nadph:quinone reductase	2	23.64	35.29	87.37	56.66	9.49	75.92
Ha_Unigene26664	comp89186_c0_seq1	angio-associated migratory cell	2	23.07	22.88	41.19	29.8	10.15	34.8
Ha_Unigene11502	comp81971_c0_seq1	membrane magnesium transporter 1-like	2	27.12	26.24	54.34	39.34	11.6	49.87
Ha_Unigene10733	comp83468_c0_seq1	fk506-binding protein	2	436.84	429.58	653.66	555.43	338.86	596.87
Ha_Unigene30723	comp86892_c0_seq1	kinesin light chain-like	2	10.56	3.61	12.23	9.59	0.44	18.48
Ha_Unigene25643	comp82161_c0_seq1	rna helicase-like protein	2	16.44	7.85	21.76	15.97	3.31	25.08
Ha_Unigene24523	comp78457_c0_seq1	casein kinase ii alpha subunit	2	62.42	34	76.49	60.14	14.02	86.92
Ha_Unigene22668	comp84980_c0_seq1	ubiquitin fusion degradation protein 1 homolog	2	26.27	24.71	34.31	30.63	9.77	42.76
Ha_Unigene20720	comp80668_c0_seq1	sap domain-containing ribonucleo	2	46.05	34.58	52.95	44.89	12.7	70.76
Ha_Unigene34464	comp88958_c0_seq2	eukaryotic translation initiation factor 4 gamma 3-like	2	23.28	19.08	28.97	22.58	6.58	33.54
Ha_Unigene16521	comp79191_c0_seq1	protein tantalus-like	2	13.43	12.56	17.95	12.66	1.98	21.4
Ha_Unigene9954	comp79304_c0_seq1	salivary secreted ribonuclease	2	71.91	65.92	80.94	69.8	30.03	95.64
Ha_Unigene24942	comp79916_c0_seq1	syntaxin 5a	2	19.64	14.74	21.41	20.76	6.65	24.47
Ha_Unigene23148	comp87786_c0_seq1	golgi to er traffic protein 4 homolog	2	19.53	14.94	21.89	22.16	5.5	26.77
Ha_Unigene18428	comp78214_c0_seq1	charged multivesicular body protein 4b-like	2	87.38	63.46	96	101.55	26.42	119.66
Ha_Unigene27890	comp87252_c0_seq2	transcription factor dp-1	2	20.18	12.37	24.21	22.31	5.97	28.69
Ha_Unigene15227	comp88153_c0_seq1	apoptotic chromatin condensation inducer in the nucleus	2	39.98	25.36	48.97	48.88	9.16	59.79
Ha_Unigene17580	comp82804_c0_seq1	cg4593-pa	2	25.82	17.46	33.88	28.4	7.59	37.17
Ha_Unigene22022	comp74548_c0_seq1	n-acetyltransferase mak3-like protein	2	14.94	10.11	18.08	16.64	3.02	23.25
Ha_Unigene22084	comp81747_c0_seq1	pre-mrna-splicing factor 38a-like	2	21.46	13.52	25.37	23.1	3.69	30.48
Ha_Unigene37247	comp83863_c1_seq5	eukaryotic translation initiation factor 4 gamma 3	2	32.63	24.6	39.24	34.39	10.56	44.49
Ha_Unigene24975	comp86932_c0_seq1	developmentally-regulated gtp-binding protein 2-like	2	23.2	22.53	33.01	26.51	10.54	35.16
Ha_Unigene15843	comp76966_c0_seq1	accessory gland protein	2	57.28	48.99	95.4	72.58	20.59	99.74
Ha_Unigene35855	comp82075_c0_seq1	exportin-1-like	2	26.38	21.09	37.47	29.18	9.25	45.04
Ha_Unigene13659	comp86732_c0_seq1	nuclear nucleic acid-binding protein c1d	2	23	17.84	31.43	26.46	7.27	36.18
Ha_Unigene35156	comp84984_c0_seq4	serine arginine repetitive matrix protein 1-like	2	39.16	26.87	58.11	46.07	8.87	69.46
Ha_Unigene18258	comp88153_c1_seq1	isoform e	2	31.69	24.45	45.03	40.6	7.31	53.24
Ha_Unigene33435	comp90776_c0_seq1	centromere kinetochore protein zw10 homolog	2	19.22	16.82	29.67	25.37	7.19	34.33
Ha_Unigene12559	comp75697_c0_seq1	programmed cell death protein 5-like protein	2	86.58	80.95	126.11	106.87	37.99	146.74
Ha_Unigene32531	comp89424_c0_seq1	hemomucin	2	34.29	22.12	44.81	33.19	14.85	42.68
Ha_Unigene15523	comp81870_c0_seq1	28 kda heat- and acid-stable phospho	2	136.24	91.74	191.38	132.73	33.99	179.46
Ha_Unigene35117	comp81354_c0_seq1	dna topoisomerase 1-like	2	49.13	23.9	56.77	37.77	9.05	52.23
Ha_Unigene13414	comp80606_c0_seq1	coiled-coil domain-containing protein 58-like	2	42.49	22.99	43.94	37.66	11.05	44.4
Ha_Unigene31194	comp85270_c2_seq9	nuclear pore complex protein nup50-like	2	38.9	21.27	44.57	37.54	7.45	46.78
Ha_Unigene17539	comp88557_c0_seq1	selenoprotein t	2	64.79	41.04	76.23	61.33	17.8	71.75
Ha_Unigene23759	comp84553_c0_seq1	tubulin-specific chaperone c	2	32.86	29.39	43.61	30.25	9.02	44.75
Ha_Unigene33039	comp87905_c0_seq1	protein crooked neck-like	2	21.71	18.38	31.84	21.47	6.3	30
Ha_Unigene17735	comp71301_c0_seq1	upf0488 protein cg14286-like	2	19.32	16.76	31.82	21.06	4.81	30.78
Ha_Unigene15257	comp78409_c0_seq1	ubiquitin-conjugating enzyme e2 g1-like	2	70.4	59.75	98.57	72.15	24.2	100.25
Ha_Unigene34474	comp89237_c0_seq1	nuclear pore complex protein nup107	2	26.38	20	31.48	21.79	5.74	28.42
Ha_Unigene17845	comp90201_c0_seq1	coiled-coil domain-containing protein 124	2	30.75	26.17	36.65	26.36	7.3	35.23
Ha_Unigene28248	comp79850_c0_seq1	trna-nucleotidyltransferase mitochondrial	2	17.32	12.37	22.08	16.14	3.19	21.06
Ha_Unigene20179	comp80860_c0_seq1	ubiquitin-conjugating enzyme e2q-like protein cg4502-like	2	29.13	21.06	32.15	24.01	7.52	32.45
Ha_Unigene28871	comp75382_c0_seq1	g protein pathway suppressor 1	2	36.26	27.05	41.45	30.41	13.34	40.64
Ha_Unigene19850	comp80999_c0_seq1	mitochondrial ribosomal protein s2	2	22.47	14.73	28.81	16.31	3.71	33.65
Ha_Unigene23718	comp85004_c0_seq1	thap protein	2	26.27	13.88	28.68	21.04	4.82	31.79
Ha_Unigene26702	comp89507_c0_seq1	39s ribosomal protein mitochondrial-like	2	66.63	47.17	70.72	56.38	29.14	76.78
Ha_Unigene24696	comp69775_c0_seq1	wd repeat-containing protein 89-like	2	20.27	13.45	23.61	18.43	4.89	26.19
Ha_Unigene26453	comp85432_c0_seq1	pre-mrna-splicing factor cwc25 homolog	2	20.37	11.85	22.09	17.57	3.56	25.16
Ha_Unigene27697	comp81714_c0_seq1	atp-dependent rna helicase me31b-like	2	89.35	67.46	94.92	83.87	39.26	105.8
Ha_Unigene11937	comp88047_c0_seq3	prefoldin beta subunit	2	26.51	21.44	32.45	23.81	9.59	34.61
Ha_Unigene31561	comp87628_c0_seq4	neurofilament triplet m	2	45.17	34.59	50.63	37.88	13.34	55.54
Ha_Unigene9339	comp61961_c0_seq1	cytochrome b	2	697.42	493.45	856.42	628.31	221.41	953.07
Ha_Unigene19481	comp84691_c0_seq1	survival motor neuron protein	2	27.35	25.48	28.43	22.97	8.13	34.16
Ha_Unigene28536	comp76390_c0_seq1	glycylpeptide n-tetradecanoyltransferase 1-like	2	39.89	40.22	46.56	32.46	12.1	55.93
Ha_Unigene15588	comp82446_c0_seq1	fun14 domain-containing protein 1-like isoform 1	2	46.73	51.23	49.76	34.87	15.51	58.17
Ha_Unigene11684	comp83718_c1_seq1	ras-related protein rab-18-like	2	48.29	49.27	51.59	37.39	11.92	59.98
Ha_Unigene17538	comp87815_c0_seq8	atp synthase subunit mitochondrial-like	2	40.64	28.69	47.29	24.05	5.14	48.15
Ha_Unigene2720	comp27992_c0_seq1	nadh dehydrogenase subunit 4	2	433.7	343.93	436.58	253.2	146.95	423.5
Ha_Unigene16345	comp89075_c0_seq1	rna-binding protein nova-1	2	16.37	18.83	23.73	15.18	3.55	15.27
Ha_Unigene17241	comp76954_c0_seq2	coiled-coil domain-containing protein 43-like	2	23.9	23.47	30.06	20.51	3.02	22.89
Ha_Unigene29698	comp86511_c0_seq1	major facilitator superfamily domain-containing protein 1-like	2	83.43	82.85	107.86	85.94	26.41	79.76
Ha_Unigene17821	comp85668_c0_seq1	charged multivesicular body protein 2b	2	38.51	43.91	49.86	29.99	6.84	38.86
Ha_Unigene22655	comp80623_c0_seq1	cg7974 cg7974-pa	2	19.9	22.83	21.8	15.68	3.43	20.36
Ha_Unigene26398	comp90065_c1_seq1	domain-containing protein	2	34.5	36.18	38.06	27.83	7.76	31.67
Ha_Unigene4152	comp81484_c1_seq7	ubiquitin-60s ribosomal protein l40	2	36.92	37.3	40.02	32.34	15.07	36.38
Ha_Unigene28789	comp85656_c0_seq3	aryl hydrocarbon receptor nuclear translocator homolog	2	18.79	22.38	22.54	19.76	3.77	20
Ha_Unigene11115	comp88499_c0_seq7	truncated cytochrome p450	2	101.66	143.02	139.58	110.72	28.97	125.3
Ha_Unigene20074	comp81636_c0_seq1	cg5919-pa	2	46.21	49.79	60.33	43.31	21.29	58.72
Ha_Unigene24203	comp84788_c0_seq1	dimethyladenosine transferase mitochondrial-like	2	45.27	47.16	58.57	45.57	24.05	59.19
Ha_Unigene28775	comp89452_c0_seq2	nadh dehydrogenase	2	30.15	28.77	39.06	27.74	10.51	36.64
Ha_Unigene25312	comp77110_c0_seq1	uv excision repair protein rad23 homolog a isoform 1	2	115.3	112.14	161.15	96.08	24.38	138.51
Ha_Unigene12879	comp74841_c0_seq1	peptidyl-prolyl cis-trans isomerase	2	26.92	33.91	39.13	28.35	10.49	33.57
Ha_Unigene36236	comp87473_c0_seq1	zinc finger cchc domain-containing protein 7	2	42.2	50.8	59.79	44.79	13.46	55.51
Ha_Unigene16902	comp83302_c0_seq1	ras-related c3 botulinum toxin substrate 1	2	33.05	33.24	40.78	34.21	11.21	36.66
Ha_Unigene9186	comp91669_c0_seq1	nadh dehydrogenase subunit 1	2	592.89	610.1	727.88	592.51	209.38	706.18
Ha_Unigene29431	comp84179_c0_seq3	cytochrome p450	2	20.65	17.09	23.39	23.89	2.22	13.51
Ha_Unigene29555	comp90018_c0_seq3	cytochrome p450	2	10.84	9.56	12.67	11.34	0.81	9.44
Ha_Unigene25445	comp86746_c0_seq1	prolyl 3-hydroxylase 2-like	2	19.4	16.3	20.09	20.47	6.59	16.72
Ha_Unigene8835	comp83377_c0_seq1	prefoldin subunit 1-like	2	16.96	14.6	19.2	14.3	1.77	12.69
Ha_Unigene27845	comp83305_c0_seq2	serine protease inhibitor 010	2	28.02	25.77	30.69	27.32	4.9	21.16
Ha_Unigene22128	comp81869_c0_seq1	ww domain binding protein 4	2	13.27	9.34	16.36	14.7	3.06	14.23
Ha_Unigene33379	comp86056_c0_seq5	leukocyte receptor cluster member 8 homolog	2	29.03	17.67	37.37	35.61	5.17	31.56
Ha_Unigene30481	comp84184_c0_seq1	aldehyde dehydrogenase	2	28.4	18.85	29.88	29.64	6.81	27.74
Ha_Unigene33514	comp85495_c0_seq1	mystery 45a	2	67.19	41.96	73.27	72.75	16.73	69.82
Ha_Unigene15466	comp87222_c0_seq1	methionine aminopeptidase	2	18.45	9.85	20.25	16.36	1.42	18.07
Ha_Unigene18649	comp83448_c0_seq1	tetraspanin 97e	2	35.02	22.92	39.99	32.38	6.56	34.4
Ha_Unigene20601	comp82916_c0_seq1	craniofacial development protein 1	2	16.79	9.36	19.73	15.93	3.18	15.9
Ha_Unigene10754	comp88557_c1_seq1	wd repeat-containing protein 35-like	2	20.6	12.39	23.73	20.81	5.22	20.22
Ha_Unigene18463	comp89520_c0_seq4	ras-related protein rab-39b	2	32.45	19.75	41.84	31.42	6.17	32.36
Ha_Unigene19419	comp84113_c0_seq1	necap-like protein cg9132-like	2	74.53	54.78	87.98	73.78	25.13	71.2
Ha_Unigene20232	comp81212_c0_seq1	24 kda salivary protein	2	30.27	24.34	27.37	24.07	6.97	24.23
Ha_Unigene17987	comp83514_c0_seq1	ubiquilin-1-like isoform x2	2	52.87	40.08	45.56	34.21	12.32	40.13
Ha_Unigene15076	comp82166_c0_seq1	apopt family protein mitochondrial-like	2	20.53	11.13	19	13.03	1.95	15.76
Ha_Unigene19198	comp88130_c0_seq1	sperm-associated antigen 7 homolog	2	23	15.17	20.51	19.23	3.66	18.69
Ha_Unigene25387	comp81758_c0_seq1	lobe protein	2	19.57	13.42	18.87	16.44	3.21	17.5
Ha_Unigene35557	comp88186_c0_seq1	dis3-like exonuclease 2-like	2	21.48	13.46	20.01	17.3	3.93	18.79
Ha_Unigene19282	comp90909_c0_seq5	ankyrin repeat domain-containing protein 49	2	18.44	10.71	14.85	14.52	2.66	12.71
Ha_Unigene32171	comp90002_c1_seq1	phospholipase membrane-associated-like	2	23.7	14.99	18.19	17.51	5	17.64
Ha_Unigene3746	comp86786_c0_seq2	perilipin-4-like isoform x2	2	78.9	46.68	72.41	63.13	9.15	53.22
Ha_Unigene15503	comp62553_c0_seq1	protein cereblon homolog	2	28.51	24.64	29.84	25.2	6.33	27.25
Ha_Unigene14312	comp85809_c0_seq2	rrna-processing protein utp23 homolog	2	25.5	20.88	28.61	22.86	6.81	26.44
Ha_Unigene22104	comp86061_c0_seq1	ubiquilin-1-like isoform x2	2	44.4	35.1	45.68	38.48	10.59	45.16
Ha_Unigene33796	comp81267_c0_seq1	e3 ufm1-protein ligase 1 homolog	2	31.4	23.98	34.68	22.86	4.59	24.48
Ha_Unigene4269	comp69540_c2_seq1	cytochrome c oxidase subunit iii	2	2580.88	2092.88	3079.61	1878.54	515.84	2237.43
Ha_Unigene36569	comp90230_c0_seq3	high density lipoprotien binding protein vigilin	2	144.14	106.93	166.42	120.12	33.5	129.33
Ha_Unigene30420	comp78712_c0_seq1	protein misato-like	2	27.07	17.99	31.09	21.12	4.73	25.8
Ha_Unigene28447	comp89276_c1_seq1	something about silencing protein 10-like	2	55.49	37.12	69.93	43.54	7.88	54.72
Ha_Unigene1624	comp73518_c1_seq1	cytochrome oxidase subunit i	2	5306.65	3744.13	6436.56	4031.05	1059.69	4867.11
Ha_Unigene12536	comp91852_c0_seq1	histone h2a	2	132.57	90.25	153.75	132.38	220.7	290.72
Ha_Unigene27912	comp82047_c0_seq2	cytochrome p450	2	3.4	0.17	0.45	0.09	11.09	29.13
Ha_Unigene29438	comp86402_c0_seq3	chromosome assembly factor caf-1	2	1.24	1.13	3.19	3.53	11.89	28.59
Ha_Unigene8943	comp85164_c0_seq4	hypothetical protein TcasGA2_TC010304	2	0.11	0.27	7.66	0.29	44.5	156.03
Ha_Unigene12415	comp78218_c0_seq4	microtubule-associated protein jupiter-like isoform x5	2	0.8	1.99	2.04	3.38	15	24.13
Ha_Unigene36225	comp89817_c0_seq2	venus kinase receptor	2	0.52	0.82	1.76	10.17	30.18	49.05
Ha_Unigene31014	comp82204_c0_seq1	serine threonine-protein kinase polo-like	2	3.2	10.03	6.62	5.66	22.91	48.94
Ha_Unigene29888	comp90401_c0_seq1	inorganic phosphate cotransporter	2	2.38	9.45	4.57	6.28	23.94	38.59
Ha_Unigene11126	comp89530_c0_seq3	chaperonin subunit 6a zeta	2	13.75	18.19	13.36	15.56	33.65	53.36
Ha_Unigene16680	comp86692_c0_seq1	translocator protein	2	31.69	70.32	35.04	50.26	108.86	176.87
Ha_Unigene30165	comp89530_c0_seq1	chaperonin subunit 6a zeta	2	48.11	72.91	97.91	74.9	119.68	160.64
Ha_Unigene10737	comp84382_c0_seq1	cytochrome c	2	141.57	251.93	338.64	314.41	527.41	635.11
Ha_Unigene3168	comp76296_c0_seq2	udp-glycosyltransferase ugt40f2	2	19.29	1.37	26.05	19.01	10.22	46.24
Ha_Unigene1442	comp88776_c0_seq6	unknown protein, partial	2	9.15	7.09	14.77	12.75	6.53	36.57
Ha_Unigene28204	comp88112_c0_seq2	l-2-hydroxyglutarate mitochondrial-like	2	8.36	5.15	16.57	13.85	7.12	39.48
Ha_Unigene13697	comp79510_c0_seq1	replication protein a3	2	11.86	11.7	32.29	21.88	11.45	60.64
Ha_Unigene11667	comp80663_c0_seq1	probable small nuclear ribonucleoprotein sm d2-like	2	43.09	36.07	80.17	67.85	54.17	146.36
Ha_Unigene28324	comp81765_c0_seq1	udp-glucosyltransferase precursor	2	26.07	5.81	48.71	43.1	18.37	99.53
Ha_Unigene27397	comp89571_c0_seq1	probable histone-binding protein caf1-like	2	19.02	14.35	32.4	34.44	15.56	68.27
Ha_Unigene10523	comp71556_c0_seq1	rna polymerase ii transcriptional coactivator	2	61.77	57.42	111.09	117.31	58.66	208.75
Ha_Unigene9440	comp62202_c0_seq1	small nuclear ribonucleoprotein e	2	48.23	41.86	87	90.69	52.91	148.86
Ha_Unigene15083	comp83074_c0_seq3	serine arginine-rich splicing factor 2-like	2	71.27	64.63	98.53	105.87	65.36	149.07
Ha_Unigene14153	comp82806_c0_seq1	deoxyuridine 5 -triphosphate nucleotidohydrolase	2	32.14	25.29	51.62	62.58	36.54	100.4
Ha_Unigene11660	comp77676_c0_seq1	neurofilament heavy polypeptide-like isoform x2	2	168.39	166.85	369.7	482.29	194.37	878.19
Ha_Unigene19022	comp83977_c0_seq1	PREDICTED: uncharacterized protein LOC101736728	2	23.34	93.95	68.12	149.45	56.52	339.18
Ha_Unigene22812	comp86095_c2_seq1	isoform b	2	4.24	13.86	11.73	16.54	11.07	47.64
Ha_Unigene36311	comp89750_c0_seq1	penicillin binding protein	2	13.32	33.95	28.55	33.81	27.88	82.37
Ha_Unigene11693	comp85638_c0_seq1	hypothetical protein KGM_20797	2	11.38	78.98	62.94	68.32	42.85	210.49
Ha_Unigene23475	comp80304_c0_seq1	sideroflexin-2-like	2	6.69	10.52	19.32	21.88	8.18	57.83
Ha_Unigene17405	comp83640_c0_seq2	isoform c	2	1.27	7.73	16.82	35.02	3.53	93.28
Ha_Unigene28913	comp85334_c0_seq1	bleomycin hydrolase	2	31.67	37.13	48.36	60.62	35.2	104.35
Ha_Unigene10931	comp84936_c0_seq2	ben domain protein	2	1.26	10.51	11.54	26.06	8.02	100.4
Ha_Unigene11103	comp86502_c0_seq1	PREDICTED: uncharacterized protein LOC101745543	2	15.7	25.88	28.03	39.92	23.48	124.21
Ha_Unigene12762	comp86662_c0_seq9	serine protease snake-like	2	0.22	0.27	4.43	5.18	0.85	28.61
Ha_Unigene10372	comp84936_c0_seq7	ben domain protein	2	0.7	1.69	10.57	14.83	5.72	56.11
Ha_Unigene26400	comp90605_c0_seq3	endonuclease-reverse transcriptase -e01	2	9.38	4.59	21.18	47.73	3.9	182.4
Ha_Unigene24268	comp90605_c0_seq4	endonuclease-reverse transcriptase -e01	2	0.52	0.4	24.64	58.89	0.08	282.89
Ha_Unigene12333	comp80868_c0_seq10	scavenger receptor cysteine-rich protein	2	0.37	5.55	8.42	4.39	6.19	23.95
Ha_Unigene8751	comp89565_c0_seq5	homogentisate -dioxygenase	2	0.29	3.27	5.46	4.42	5.68	26.95
Ha_Unigene404	comp75180_c0_seq1	spectrin beta brain 4	2	4.11	9.06	12.37	11.83	9.38	38.76
Ha_Unigene29546	comp87489_c0_seq2	cyclin b	2	1.15	3.28	1.95	1.22	3.14	21.23
	comp76412_c0_seq2	senescence-associated protein	2	1.61	0.21	0.28	0.23	2.49	32.26
Ha_Unigene13550	comp62789_c1_seq2	nimrod isoform b	2	0.15	0.09	0.8	0.46	3.52	22.06
Ha_Unigene32144	comp85152_c0_seq1	kinesin-like protein ncd	2	1.86	3.06	3.53	3.37	5.19	33.95
Ha_Unigene14621	comp62789_c1_seq1	fibrillin-2- partial	2	0.14	0.17	0.35	0.21	2.27	22.43
Ha_Unigene9657	comp62771_c0_seq1	nimrod isoform a	2	0.11	0.2	1.95	2.16	8.86	75.5
Ha_Unigene18092	comp82270_c0_seq2	bess motif-containing protein	2	0.15	0.42	0.52	2.18	3.67	16.88
Ha_Unigene17988	comp83607_c0_seq5	PREDICTED: uncharacterized protein LOC101743266	2	0.05	2.02	7.09	12.73	21.35	98.35
Ha_Unigene34226	comp87782_c0_seq1	laccase 1	2	1.05	12.04	10.09	13.48	27.72	106.22
Ha_Unigene24095	comp84936_c0_seq17	ben domain protein	2	1.44	1.71	8.12	13.79	9.13	89.39
Ha_Unigene25831	comp89817_c0_seq8	venus kinase receptor	2	0.2	0.59	0.71	2.27	2.86	22.53
Ha_Unigene27754	comp86648_c1_seq1	viral a-type inclusion protein	2	1.75	3.2	3.14	4.6	4.71	22.68
Ha_Unigene27598	comp83698_c0_seq1	proton-coupled amino acid transporter 4-like	2	0.26	1	0.78	6.35	4.25	34.43
Ha_Unigene22524	comp88016_c0_seq6	mitochondrial oxodicarboxylate carrier	2	14.61	15.34	13.69	26	23.24	105.42
Ha_Unigene21303	comp88755_c0_seq4	glucose dehydrogenase	2	1.74	8.36	3.99	8.35	3.89	49.42
Ha_Unigene28737	comp85979_c0_seq11	reverse transcriptase	2	1.29	1.2	0.56	0.22	0.26	11.96
Ha_Unigene33874	comp91009_c0_seq1	disks large-associated protein 5-like isoform x2	2	2.14	3.46	5.33	2.93	2.9	23.52
Ha_Unigene35630	comp88368_c0_seq18	ankyrin repeat domain protein	2	0.62	1.87	9.15	2.2	2.26	42.22
Ha_Unigene27511	comp84936_c0_seq13	ben domain protein	2	2.43	1.81	42.22	22.48	9.7	289.09
Ha_Unigene23390	comp84936_c0_seq8	ben domain protein	2	0.14	1.23	2.78	6.24	0.64	42.15
Ha_Unigene2632	comp83607_c0_seq3	PREDICTED: uncharacterized protein LOC101743266	2	0.07	0.15	5.97	6.28	0.13	91.87
Ha_Unigene36879	comp90945_c0_seq1	fibulin 1 and	2	2.36	8.44	7.61	13.43	6.22	116.59
Ha_Unigene17404	comp83488_c0_seq1	lsm16-like protein	2	4.04	2.04	4.26	3.45	2.73	21.17
Ha_Unigene5214	comp84672_c1_seq4	serine protease snake-like	2	0.17	0.13	0.86	0.16	0.14	10.73
Ha_Unigene26055	comp89683_c0_seq6	conserved plasmodium protein	2	0.24	0.24	1.9	0.36	0.4	20.19
Ha_Unigene24390	comp87435_c0_seq1	aurora kinase a	2	1.85	1.49	2.02	1.87	2.31	17.49
Ha_Unigene25383	comp76487_c0_seq1	bifunctional endo- -beta-xylanase xyla	2	0.09	0.12	1.18	0.67	0.18	47.12
Ha_Unigene747	comp77609_c0_seq1	questionable orf	2	0.86	0.4	18.73	3.87	1.45	446.5
Ha_Unigene5952	comp24605_c0_seq1	52 kd repressor of inhibitor of protein	2	0.89	0.82	3.22	0.44	0.37	10.9
Ha_Unigene7266	comp85158_c0_seq1	cyclin-dependent kinaseregulatory subunit	2	3.86	2.4	6.32	3.31	2.9	19.71
Ha_Unigene27386	comp85460_c0_seq3	af169229_1chrysoptin precursor	2	1.33	1.97	5.87	2.58	5.1	23.87
Ha_Unigene9249	comp81495_c0_seq4	actin beta subunit	2	1.32	5.92	25.75	3.34	14.66	99.1
Ha_Unigene19570	comp85232_c0_seq1	proteasome subunit alpha type-5	2	68.96	76.72	96.12	68.31	78.37	150.44
Ha_Unigene25472	comp85581_c0_seq1	ribonucleoside diphosphate reductase small subunit	2	45.22	32.37	59.75	36.46	50.92	153.07
Ha_Unigene11650	comp73274_c0_seq1	cg17950	2	385.06	271.38	417.3	358.32	412.8	859.58
Ha_Unigene30425	comp84395_c0_seq2	3-phosphoinositide-dependent protein kinase 1-like	2	9.03	35.63	18.95	37.45	31.71	80.9
Ha_Unigene16838	comp81308_c0_seq1	tpa: cuticle protein	2	97.43	212.83	122.32	200.32	227.23	568.01
Ha_Unigene12332	comp79996_c0_seq2	small nuclear ribonucleoprotein sm d1	2	25.62	16.68	33.32	35.7	33.15	75.58
Ha_Unigene25294	comp87736_c0_seq2	periaxin	2	1.38	6.67	3.57	17.25	24.63	50.85
Ha_Unigene33323	comp87757_c0_seq1	glycerol-3-phosphate dehydrogenase	2	4.81	15.44	13.43	39.89	40.3	90.7
Ha_Unigene31055	comp87918_c0_seq1	sox box protein 15	2	0.79	2.85	1.74	5.31	10.27	27.67
Ha_Unigene27612	comp87719_c0_seq2	synaptotagmin iv	2	0.74	1.18	5.85	24.26	35.59	106.02
Ha_Unigene37166	comp90100_c0_seq2	low quality protein: hemicentin-1	2	21.8	66.14	276.44	738.33	805.77	2794.69
Ha_Unigene30940	comp80336_c1_seq2	pyrroline-5-carboxylate dehydrogenase	2	5.21	17.87	12.87	28.97	23.52	78.13
Ha_Unigene30319	comp88597_c0_seq2	arylsulfatase j-like	2	1.67	18.85	9.64	57.81	41.12	159.02
Ha_Unigene29460	comp82047_c0_seq1	cytochrome p450	2	3.7	2.4	0.93	13.86	11.01	46.08
Ha_Unigene36825	comp90100_c0_seq4	hemicentin-like protein	2	1.44	0.35	0.23	129.21	91.69	515.53
Ha_Unigene21361	comp87751_c0_seq1	transmembrane protein 127-like	2	16.53	13.82	14.26	32.33	20.93	70.43
Ha_Unigene31188	comp91140_c0_seq1	proline dehydrogenase mitochondrial-like	2	7.6	6.74	9.34	38.61	20.59	125.37
Ha_Unigene18731	comp90956_c0_seq17	cell division cycle 25	2	2.25	1.24	2.99	7.7	3.75	27.42
Ha_Unigene31053	comp86867_c0_seq1	trehalase 1a	2	1.47	10.55	14.99	146.03	29.46	617.08
Ha_Unigene29735	comp86021_c0_seq2	p77 homologue	2	3.05	11.39	19.88	91.85	57.28	173.98
Ha_Unigene35352	comp90703_c0_seq3	hemocyte-specific integrin alpha subunit 1	2	5.6	23.29	28.19	210.32	168.76	417.71
Ha_Unigene18670	comp87883_c1_seq22	tropomyosin invertebrate	2	4.33	2.22	7.91	45.83	36.59	114.65
Ha_Unigene24370	comp81021_c0_seq1	protein rhomboid-like	2	5.82	5.99	17.8	105.83	112.58	303.35
Ha_Unigene19622	comp83125_c0_seq1	PREDICTED: uncharacterized protein LOC101739177	2	4	7.03	7.58	24.98	17.73	60.2
Ha_Unigene27635	comp86006_c0_seq1	PREDICTED: talin-2-like	2	0.41	0.45	3.11	26.75	16.37	78.54
Ha_Unigene33479	comp88149_c1_seq3	isoform f	2	1.51	1.98	8.78	72.45	41.84	182.94
Ha_Unigene25882	comp83490_c0_seq1	alpha-( )-fucosyltransferase c-like	2	22.68	24.73	37.86	135.85	80.34	291.26
Ha_Unigene34703	comp87130_c0_seq2	ubiquitin protein ligase	2	17.72	24.6	14.11	26.75	9.2	43.17
Ha_Unigene1248	comp88776_c0_seq4	unknown protein, partial	2	51.2	37.81	16.36	58.76	32.02	84.26
Ha_Unigene17707	comp85332_c0_seq2	zinc finger protein	2	13.79	11.24	9.27	16.43	4.39	20.34
Ha_Unigene23195	comp90765_c0_seq1	dna topoisomerase 2	2	15.77	14.5	10.59	23.86	5.88	27.84
Ha_Unigene17761	comp86644_c1_seq1	vacuolar protein sorting-associated protein 28 homolog	2	50.45	49.2	39.97	64.57	32.06	76.76
Ha_Unigene25300	comp90177_c0_seq8	fimbrin plastin	2	31.22	25.22	16.41	39.4	14.59	47.82
Ha_Unigene20943	comp85736_c0_seq1	synaptosomal-associated protein 29-like	2	53.99	45.34	37.35	63.64	34.17	66.9
Ha_Unigene25654	comp86018_c0_seq1	inhibitor of apoptosis protein 3	2	91.94	82.62	47.64	115.54	47.22	123.28
Ha_Unigene30791	comp84007_c0_seq3	protein peanut-like	2	32.52	25.6	22.12	31.91	19.2	70.35
Ha_Unigene3988	comp70770_c0_seq1	carboxyl cholinesterase 5bs	2	9.77	1.6	4.86	24.36	1.95	48.33
Ha_Unigene35594	comp88776_c0_seq5	z band alternatively spliced pdz-motif protein isoform t	2	61.29	40.98	32.31	79.01	36.89	127.48
Ha_Unigene18171	comp86498_c0_seq2	btb poz domain-containing protein kctd5-like	2	22.97	20.6	20.33	26.52	11.42	44.65
Ha_Unigene25876	comp79931_c0_seq1	igf2 mrna binding protein	2	32.61	24.94	27.06	35.33	11.37	60.62
Ha_Unigene33957	comp89686_c0_seq3	6-phosphofructokinase-like isoform x2	2	70.52	52.41	58.78	64.12	33.74	103.25
Ha_Unigene26418	comp86386_c0_seq3	mapkk signal transduction kinase	2	32.36	23.74	23.51	37.39	14.17	51.31
Ha_Unigene18108	comp88865_c0_seq1	vacuolar protein sorting-associated protein 37b-like	2	54.38	44.11	46.88	65.03	24.08	92.31
Ha_Unigene9955	comp79756_c1_seq1	cysteine-rich pdz-binding	2	11.23	7.28	10.03	15.57	3.83	23.45
Ha_Unigene30089	comp89780_c0_seq1	cryptochrome 1	2	17.7	12.08	16.11	22.02	6.79	31.29
Ha_Unigene32148	comp87029_c0_seq1	splicing factor proline- and glutamine-rich	2	34.15	23.66	33.45	42.07	16.13	60.5
Ha_Unigene10526	comp73239_c0_seq2	igf2 mrna binding protein	2	10.2	7.1	9.93	13.41	2.58	18.93
Ha_Unigene17905	comp72561_c0_seq1	ras-related protein rab-11a-like	2	249.66	188.01	253.62	312.38	110.89	435.2
Ha_Unigene20915	comp91242_c0_seq4	clathrin-associated protein	2	12.18	3.06	4.42	17.96	4.46	15.42
Ha_Unigene35334	comp89214_c0_seq2	hemocyte-specific integrin alpha subunit 3	2	16.49	3.36	5.82	24.37	6.22	21.18
Ha_Unigene26316	comp86790_c0_seq4	myocyte-specific enhancer factor 2d	2	15.25	6.09	7.52	22.16	5.37	25.42
Ha_Unigene34486	comp89099_c0_seq1	brain tumor	2	17.01	8.64	9.13	24.18	7.49	25.2
Ha_Unigene7136	comp87552_c0_seq2	mitotic-spindle organizing protein 1-like	2	11.59	0.62	6.93	20.19	5.86	24.3
Ha_Unigene35866	comp91448_c0_seq1	isoform d	2	14.11	4.97	7.69	26.88	10.08	25.64
Ha_Unigene36032	comp88664_c0_seq1	tyrosine-protein kinase src42a	2	33.77	11.95	5.82	103.52	22.95	97.4
Ha_Unigene13740	comp90177_c0_seq5	fimbrin plastin	2	18.17	11.83	12.87	42.08	12.21	43.19
Ha_Unigene33356	comp91018_c0_seq1	tyrosine-protein phosphatase 69d-like	2	4.19	0.59	1.88	10.61	1.24	12.21
Ha_Unigene35523	comp91026_c0_seq2	muscle m-line assembly protein unc-89-like isoform x2	2	40.14	19.36	19.91	82.41	19.3	95.42
Ha_Unigene30901	comp87628_c0_seq1	neurofilament triplet m	2	16.62	7.3	6.73	38.12	11.78	42.39
Ha_Unigene24107	comp88489_c0_seq1	heterotrimeric guanine nucleotide-binding protein beta subunit	2	70.76	47.37	54.31	147.83	62.83	160.4
Ha_Unigene15316	comp81627_c0_seq1	gonadal protein gdl	2	10.3	7.08	14.6	17.81	4.84	20.13
Ha_Unigene27720	comp89205_c0_seq2	cell division control protein	2	9.71	7.95	15.39	19.22	5.09	21.21
Ha_Unigene24394	comp89385_c0_seq10	clockwork isoform a	2	10.35	8.01	16.68	18.31	1.78	19.2
Ha_Unigene24291	comp87016_c0_seq1	cell division cycle 5-like	2	12.99	9.43	18.3	22.53	6.49	22.48
Ha_Unigene36294	comp86071_c0_seq2	gag-pol polyprotein	2	71.42	47.85	116.86	140.42	15.07	133.56
Ha_Unigene33959	comp90039_c1_seq1	monocarboxylate transporter 14	2	19.56	3.51	23.19	23.46	5.71	32.47
Ha_Unigene25513	comp87640_c0_seq2	proline-rich protein prcc	2	6.43	0.9	8.33	10.94	1.1	12.71
Ha_Unigene17581	comp83067_c0_seq1	rna-binding protein 7	2	14.62	4.99	18.32	20.45	7.19	24.08
Ha_Unigene10261	comp82037_c0_seq1	enhancer of rudimentary homolog	2	20.53	9.86	28.59	27.39	6.21	34.45
Ha_Unigene25689	comp88599_c0_seq2	1-acyl-sn-glycerol-3-phosphate acyltransferase gamma-like	2	36.8	21.27	45.8	49.38	18.72	54.64
Ha_Unigene27395	comp87850_c0_seq4	dentin sialophosphoprotein precursor	2	15.51	7.9	16.17	17.8	4.47	29.63
Ha_Unigene15000	comp90928_c0_seq1	protein phosphatase inhibitor 2-like	2	18.53	8.53	18.38	21.56	5.77	31.72
Ha_Unigene32683	comp81992_c0_seq1	bud13 homolog	2	9.4	4.72	11.41	11.75	1.86	16
Ha_Unigene16016	comp78923_c0_seq1	adp-ribosylation factor-like protein 1-like	2	41.56	31.69	47.84	54.13	24.22	61.56
Ha_Unigene25006	comp83113_c0_seq1	kh domain- rna- signal transduction-associated protein 3-like isoform 1	2	86.23	41.49	93.69	120.16	26.31	155.61
Ha_Unigene32758	comp90725_c0_seq2	heat shock transcription factor	2	6.15	3.79	8.17	14.79	2.18	13.88
Ha_Unigene20032	comp84632_c0_seq4	peptidoglycan recognition protein 3-like	2	15.69	3.45	13.84	44.98	10.36	40.28
Ha_Unigene16910	comp84354_c0_seq1	endonuclease-reverse transcriptase	2	9.75	3.57	12.68	33.81	5.35	28.44
Ha_Unigene20139	comp84206_c0_seq1	isoform b	2	9.73	5.33	9.97	20.11	5.66	16.98
Ha_Unigene11842	comp85437_c1_seq2	endonuclease-reverse transcriptase -e01	2	10.94	3.27	11.59	24.59	3.95	21.29
Ha_Unigene25113	comp90867_c0_seq2	ceramide synthase 6-like	2	14.51	9.52	14.48	26.37	10.52	25.13
Ha_Unigene16454	comp90791_c0_seq5	adp-ribosylation factor-like protein 8b-a-like	2	33.2	15.98	31.82	63.24	18.27	61.17
Ha_Unigene4546	comp58970_c0_seq1	isoform f	2	3.6	0.95	3.1	11.24	0.87	11.59
Ha_Unigene30469	comp89128_c0_seq1	f-box only protein 28-like	2	10.31	6.16	10.39	21.54	6.78	23.39
Ha_Unigene27889	comp87013_c1_seq1	broad-complex core protein isoform 6	2	7.53	2.97	6.45	15.33	3.56	19.04
Ha_Unigene35722	comp89715_c0_seq1	protein suppressor of white apricot-like	2	5.65	3.28	5.46	15.17	3.03	19.05
Ha_Unigene24214	comp87518_c0_seq2	twinfilin	2	10.77	6.12	10.26	23.53	6.32	28.15
Ha_Unigene18292	comp84312_c0_seq1	vesicle-associated membrane protein 7	2	18.56	14.52	18.16	38.59	13.22	43.22
Ha_Unigene18928	comp86968_c0_seq2	syntaxin 1a	2	6.49	5.03	8.04	17.66	2.89	18.88
Ha_Unigene36881	comp89604_c0_seq4	tho complex subunit 2	2	8.39	6.33	9.85	19.22	4.51	21.1
Ha_Unigene31796	comp86456_c0_seq1	af162221_163 orf163	2	18.11	17.95	25.2	43.06	10.95	46.88
Ha_Unigene27960	comp87321_c0_seq2	programmed cell death	2	13.34	7.32	14.97	23.35	6.06	25.09
Ha_Unigene25393	comp85204_c0_seq2	ribose-phosphate pyrophosphokinase	2	16.47	11.01	18.61	27.84	11.71	31.3
Ha_Unigene30980	comp89417_c0_seq1	leucine-rich repeat protein soc-2 homolog	2	11.74	8.25	11.32	20.11	5.32	26.51
Ha_Unigene32265	comp89923_c0_seq1	PREDICTED: uncharacterized protein LOC101737485	2	9.24	5.25	9.07	15.96	4.1	18.92
Ha_Unigene32240	comp41059_c0_seq2	disulfide-isomerase a5	2	12.77	8.08	11.93	20.96	6.32	24.52
Ha_Unigene32292	comp89458_c0_seq1	transcription factor sp4	2	7.14	4.89	7.91	14.06	2.76	16.39
Ha_Unigene23337	comp83596_c0_seq1	transforming acidic coiled-coil-containing protein 1	2	27.49	20.18	31.28	54.47	11.1	65
Ha_Unigene37158	comp91611_c0_seq2	crag protein	2	12.24	6.11	6.89	19.3	3.51	16.81
Ha_Unigene36771	comp78412_c0_seq8	orf	2	13.11	4.93	9.72	24.46	4.04	20.82
Ha_Unigene34888	comp89773_c0_seq2	bifunctional heparan sulfate n-deacetylase n-sulfotransferase-like	2	12.41	9.46	10.33	23.38	4.18	21
Ha_Unigene28879	comp87948_c0_seq1	sh3 domain-containing protein 19	2	44.61	40.22	43.01	54.43	35.63	51.88
Ha_Unigene26545	comp85245_c0_seq1	proto-oncogene c-fos-like	2	12.94	8.38	9.84	19.63	4.07	18.77
Ha_Unigene19854	comp82045_c0_seq2	splicing factor u2af 50 kda subunit	2	15.76	9.48	11.94	22.35	3.92	22.51
Ha_Unigene34879	comp89215_c0_seq7	isoform a	2	12.29	8	7.36	19.95	3.21	20.56
Ha_Unigene16035	comp87852_c1_seq4	histone deacetylase complex subunit sap30 homolog	2	15.87	11.47	10.57	25.37	4.61	24.98
Ha_Unigene24424	comp86284_c2_seq2	wd repeat domain phosphoinositide-interacting protein 3	2	11.03	7.77	9.31	16.36	3.96	17.13
Ha_Unigene31343	comp81934_c0_seq2	homeotic protein female sterile	2	15.1	11.64	12.06	22.26	6.02	24.42
Ha_Unigene28984	comp79096_c0_seq9	probable atp-dependent rna helicase ddx17-like	2	20.44	16.69	18.75	36.74	6.21	36.75
Ha_Unigene10200	comp91367_c0_seq2	transcription initiation factor iib-like	2	9.8	8.56	9.06	17.69	3.58	19.14
Ha_Unigene34295	comp83780_c0_seq1	protein fam40a-like	2	14.15	12	12.79	21.59	6.62	24.08
Ha_Unigene35390	comp88279_c0_seq2	vacuolar protein sorting-associated protein 18 homolog	2	10.62	7.61	8.26	22.47	4.78	22
Ha_Unigene19135	comp83079_c0_seq1	ubiquitin domain-containing protein 2-like	2	12.11	8.01	9.46	23.2	5.34	22.12
Ha_Unigene32167	comp88722_c1_seq2	probable phosphorylase b kinase regulatory subunit alpha-like isoform 1	2	7.79	6.26	7.29	17.19	4.63	17.4
Ha_Unigene33548	comp89504_c0_seq2	arc42	2	30.64	22.67	29.93	68.21	16.56	69.33
Ha_Unigene36123	comp88675_c0_seq2	wash complex subunit strumpellin-like	2	11.23	5.16	9.76	19.91	3.38	18.51
Ha_Unigene31781	comp87852_c0_seq1	jerky protein homolog-like	2	19.97	12.82	18.89	33.92	7.62	32.58
Ha_Unigene17360	comp88910_c0_seq3	cysteine string	2	11.3	8.04	10.12	20.47	4.55	20.2
Ha_Unigene21964	comp87202_c0_seq1	btb poz domain-containing adapter for cul3-mediated degradation protein 3-like	2	20.55	11.88	16.99	33.48	7.91	34.99
Ha_Unigene16901	comp83143_c0_seq1	protein phosphatase 1 regulatory subunit 11	2	19.19	14.02	17.44	31.38	11.83	31.47
Ha_Unigene18661	comp85993_c0_seq5	isoform b	2	19.33	7.68	15.11	34.86	6.17	35.54
Ha_Unigene17205	comp85042_c0_seq1	ras-related protein rab-35-like	2	42.43	21.6	35.6	78.15	18.07	79.77
Ha_Unigene30569	comp85775_c0_seq1	cdc73 domain protein	2	14.75	13.76	15.25	20.51	7.37	24.15
Ha_Unigene35488	comp82507_c1_seq1	rap guanine nucleotide exchange factor 2	2	14.33	12.22	14	19.82	4.86	22.12
Ha_Unigene31275	comp89654_c0_seq1	mitogen-activated protein kinase kinase kinase 7-interacting protein 2	2	11.75	11.75	13.4	18.25	4.72	20.14
Ha_Unigene14380	comp81481_c0_seq1	splicing factor arginine serine-rich 6	2	13.58	12.67	14.22	19.25	6.26	21.46
Ha_Unigene36299	comp90765_c1_seq1	dna topoisomerase 2	2	17.07	14.14	12.99	24.68	5.34	29.82
Ha_Unigene28440	comp85822_c0_seq1	pre-mrna-processing factor 40 homolog a-like	2	14.23	13.28	12.57	19.35	6.47	22.38
Ha_Unigene28910	comp82159_c0_seq1	zinc finger protein	2	24.81	22.67	22.23	36.03	10.67	39.67
Ha_Unigene14784	comp82147_c0_seq1	phosphatidylinositol n-acetylglucosaminyltransferase subunit p-like	2	11.89	9.55	10.66	15.75	3.34	20.09
Ha_Unigene24257	comp87788_c0_seq1	amp-activated protein kinase beta subunit	2	14.92	11.34	14.76	21.64	5.12	27.71
Ha_Unigene34931	comp89062_c0_seq1	isoform b	2	14.72	12.96	13.13	22.07	4.7	27.87
Ha_Unigene31976	comp84481_c0_seq1	calcium calmodulin-dependent protein kinase type 1	2	15.01	12.73	14.45	22.79	6.02	29.99
Ha_Unigene32224	comp84359_c1_seq1	g-protein-signaling modulator 2	2	15.02	13.45	18.2	22.67	7.61	27.02
Ha_Unigene25722	comp86876_c1_seq1	u1 small nuclear ribonucleoprotein 70 kda-like	2	22.06	18.69	30.51	38.98	8.54	48.98
Ha_Unigene27702	comp84270_c0_seq1	microfibrillar-associated protein 1-like	2	14.24	12.23	16.16	21.99	4.71	25.69
Ha_Unigene21073	comp79096_c2_seq1	probable atp-dependent rna helicase ddx17-like	2	31.2	24.51	36.7	49.95	10.2	57.34
Ha_Unigene35767	comp90839_c0_seq2	timeless	2	19.2	15.36	25.82	39.17	4.95	39.48
Ha_Unigene31452	comp84069_c0_seq1	zinc finger protein 467	2	12.63	10	15.62	24.6	4.1	26.51
Ha_Unigene27875	comp81983_c0_seq1	PREDICTED: uncharacterized protein LOC101736189	2	22.72	21.01	28.4	43.4	11.75	46.41
Ha_Unigene26775	comp74071_c0_seq1	protein kinase shaggy-like	2	53.01	48.44	59.65	86.16	31.84	96.25
Ha_Unigene28331	comp84636_c1_seq2	cyclin-dependent kinase 8-like	2	10.11	6.58	8.17	12.98	2.09	12.81
Ha_Unigene19096	comp87651_c0_seq1	luc7-like protein 3-like	2	13.31	8.89	11.51	18.37	2.71	18.5
Ha_Unigene24068	comp88453_c0_seq1	sulfatase-modifying factor 1-like	2	11.43	8.21	10.38	16.64	3.55	15.39
Ha_Unigene31985	comp88840_c0_seq1	PREDICTED: uncharacterized protein KIAA2013 homolog	2	17.21	12.7	14.98	25.67	5.85	23.44
Ha_Unigene29289	comp89828_c0_seq3	peptidyl-prolyl cis-trans isomerase cwc27 homolog	2	5.97	3.47	6.59	11.06	1.01	11.03
Ha_Unigene10064	comp81302_c0_seq1	arl14 effector	2	18.34	11.38	18.71	29.11	4.93	31.65
Ha_Unigene9238	comp79096_c0_seq3	cuticle protein cpg48	2	16.3	12.39	17	27.25	3.02	27.7
Ha_Unigene18175	comp87119_c0_seq1	protein cwc15 homolog a-like	2	32.56	28.1	32.77	46.11	17.69	48.01
Ha_Unigene32015	comp83683_c0_seq2	serine arginine repetitive matrix protein 5-like	2	9.17	6.24	10.09	13.05	2.22	14.97
Ha_Unigene36746	comp86938_c0_seq1	rab3 gtpase-activating protein non-catalytic subunit	2	9.64	7.04	9.62	13.5	2.81	15.08
Ha_Unigene26278	comp84740_c0_seq1	neutral sphingomyelinase-like	2	12.53	9.07	12.19	16.98	4.46	18.22
Ha_Unigene36000	comp90914_c0_seq1	dna polymerase delta catalytic subunit	2	11.99	7.36	11.15	15.59	3.44	16.26
Ha_Unigene21149	comp86238_c0_seq15	nuclear distribution protein nude-like 1	2	26.71	17.52	24.76	35.95	7.26	37.37
Ha_Unigene5343	comp79131_c0_seq1	coiled-coil-helix-coiled-coil-helix domain-containing protein 8-like	2	14.15	9.28	13.31	19.55	5.16	19.28
Ha_Unigene33455	comp86963_c0_seq19	protein son-like	2	7.7	4.71	7.61	11.76	1.37	12.19
Ha_Unigene15462	comp85031_c0_seq1	bhlhzip transcription factor max bigmax	2	16.45	9.91	16.6	25.06	4.85	25.69
Ha_Unigene10659	comp85437_c1_seq10	endonuclease-reverse transcriptase -e01	2	22.52	12.89	19.42	27.15	3.74	32.02
Ha_Unigene33886	comp83053_c0_seq6	serine threonine-protein phosphatase 4 regulatory subunit 3-like	2	12.31	6.86	12.24	16.78	2.62	19.86
Ha_Unigene12269	comp86468_c0_seq1	protein fam195a-like	2	18.74	11.88	17.84	24.71	7.1	27.24
Ha_Unigene28332	comp85963_c0_seq1	protein phosphatase 1l-like	2	12.8	7.85	11.52	15.69	3.37	19.3
Ha_Unigene21584	comp82848_c0_seq1	mediator of rna polymerase ii transcription subunit 6-like	2	12.69	8.68	12.07	16.09	4.37	19.78
Ha_Unigene12695	comp87791_c0_seq7	short coiled-coil protein b-like	2	22.9	14.85	22.49	29.77	6.17	36.93
Ha_Unigene21819	comp85567_c1_seq11	chromobox protein 5	2	27.97	18.84	23.24	35.89	8.68	41.53
Ha_Unigene16825	comp74725_c0_seq2	n-acetyltransferase 9-like	2	12.51	9.82	11.12	17.95	3.84	19.83
Ha_Unigene36423	comp90450_c0_seq1	structural maintenance of chromosomes protein 3-like	2	16.87	11.92	15.61	25.62	3.98	28.98
Ha_Unigene22604	comp81449_c0_seq1	fetal alzheimer falz	2	10.63	5.77	9.41	15.46	3.12	17.94
Ha_Unigene35968	comp89615_c0_seq1	PREDICTED: mucin-17-like	2	13.36	8.83	12.05	19.3	4.74	22.61
Ha_Unigene6639	comp79481_c0_seq1	protein pet100 mitochondrial-like	2	52.24	39.47	50.28	70.75	32.46	75.51
Ha_Unigene30207	comp84358_c0_seq1	antennal esterase cxe11	2	7.49	9.39	13.38	15.91	2.61	14.2
Ha_Unigene30942	comp84065_c0_seq2	heparan-alpha-glucosaminide n-acetyltransferase	2	19.75	25.16	30	32.1	15.1	33.21
Ha_Unigene17341	comp83396_c0_seq1	protein preli-like	2	22.58	32	36.19	41	10.59	45.2
Ha_Unigene17515	comp79860_c0_seq1	n-acetylserotonin o-methyltransferase-like	2	9.35	13.23	20.68	14.83	2.36	25.5
Ha_Unigene23738	comp90531_c0_seq1	tubulin-specific chaperone a	2	58.7	80.55	98.98	88.67	24.08	121.76
Ha_Unigene25780	comp82976_c0_seq1	bifunctional arginine demethylase and lysyl-hydroxylase psr-like	2	14.54	17.14	27.1	22.4	5.94	32
Ha_Unigene12074	comp77032_c0_seq1	nadh dehydrogenase	2	60.86	67.97	93.84	84.81	36.23	104.98
Ha_Unigene23010	comp86169_c0_seq1	exonuclease 3 -5 domain-containing protein 1	2	47.95	49.81	71.76	61.37	14.79	83.66
Ha_Unigene19416	comp83722_c0_seq1	eukaryotic translation initiation factor 3 subunit j-like	2	135.21	146.86	186.73	168.09	81.51	208.84
Ha_Unigene6198	comp85729_c0_seq7	pollen-specific leucine-rich repeat extensin-like protein 1- partial	2	5.66	15.23	20.82	19.16	2.7	24.95
Ha_Unigene15684	comp76240_c0_seq1	transcription factor btf3 homolog 4-like	2	279.16	388.6	478.88	429.12	203.69	561.92
Ha_Unigene19303	comp81451_c0_seq1	dnaj homolog subfamily b member 6-like	2	18.96	33.5	26.65	37.37	14.81	42.47
Ha_Unigene18498	comp84928_c0_seq1	pollen-specific leucine-rich repeat extensin-like protein 1- partial	2	12.08	27.79	27.49	32.02	5.65	42.66
Ha_Unigene31272	comp86943_c0_seq1	protein rop-like isoform 1	2	26.59	61.84	57.19	72.89	25.98	88.12
Ha_Unigene14152	comp82502_c0_seq1	ubiquitin-conjugating enzyme e2-17 kda-like	2	40.13	56.75	61.6	49.69	21.9	78.69
Ha_Unigene25555	comp87288_c0_seq1	titin-like isoform x2	2	19.21	41.41	41.92	42.31	7.16	58.77
Ha_Unigene34565	comp89027_c0_seq1	pollen-specific leucine-rich repeat extensin-like protein 1- partial	2	22.87	52.75	53.52	49.3	7.84	68.95
Ha_Unigene14472	comp87883_c1_seq8	tropomyosin invertebrate	2	27.15	41.49	36.94	35.69	12.25	52.31
Ha_Unigene11500	comp81764_c0_seq2	vacuolar atp synthase subunit g	2	223.89	305.28	287.29	300.3	114.65	397.9
Ha_Unigene10076	comp85729_c0_seq11	pollen-specific leucine-rich repeat extensin-like protein 1- partial	2	15.49	40.98	34.3	39.43	7.32	63.46
Ha_Unigene34266	comp88905_c0_seq1	heat shock 70 kda protein 4l-like	2	23.99	39.2	40.31	35.69	18.57	54.01
Ha_Unigene33543	comp85923_c0_seq1	hypothetical protein KGM_03936	2	172.5	490.68	516.51	473.66	162	777.52
Ha_Unigene11687	comp84375_c0_seq1	transcription elongation factor b polypeptide 2-like	2	42.63	48.06	51.75	51.57	26.48	72.89
Ha_Unigene37169	comp86954_c0_seq1	large proline-rich protein bat2	2	54.41	54.37	59.72	61.75	32.1	85.47
Ha_Unigene17718	comp88480_c0_seq4	programmed cell death protein 10-like	2	34.2	36.13	37.14	35.8	13.4	54.48
Ha_Unigene14053	comp73883_c0_seq1	mitochondrial ribosomal l23	2	31.2	27.62	32.27	34.92	10.65	48.12
Ha_Unigene18337	comp82580_c0_seq1	mediator of rna polymerase ii transcription subunit 7-like	2	17.43	16.46	16.65	18.75	5.77	28.26
Ha_Unigene19393	comp28741_c0_seq1	large proline-rich protein bat2	2	38.03	35.81	37.95	40.41	18.63	57.69
Ha_Unigene13202	comp84050_c0_seq1	transforming growth factor beta regulator 1-like	2	11.21	8.65	15.14	16.05	3.62	20.36
Ha_Unigene36374	comp82395_c0_seq1	large proline-rich protein bat3	2	20.7	17.32	22.69	25.27	8.91	30.44
Ha_Unigene18454	comp88116_c0_seq1	preimplantation protein	2	31.72	27.83	35.38	38.84	17.54	45.77
Ha_Unigene28035	comp86048_c0_seq1	ribosomal protein s6 kinase	2	17.39	12.87	19.48	21.9	7.01	32.19
Ha_Unigene23616	comp84783_c0_seq1	transcription factor iia isoform b	2	23.7	19.1	28.91	31.57	9.39	42.66
Ha_Unigene21124	comp77729_c0_seq1	dna-directed rna polymerase ii subunit rpb3-like	2	28.39	23.42	34.66	36.36	13.02	50.83
Ha_Unigene25547	comp85029_c0_seq1	serine arginine repetitive matrix protein 2-like	2	13.72	11.54	15.24	16.96	4.17	25.84
Ha_Unigene23907	comp85845_c1_seq1	protein mo25	2	15.82	14.38	18.72	21.41	7.02	31.15
Ha_Unigene25817	comp84943_c0_seq1	PREDICTED: uncharacterized protein LOC101741417	2	21.8	18.96	22.98	26.84	11.92	35.82
Ha_Unigene15691	comp79493_c0_seq1	prkr-interacting protein 1 homolog	2	15.33	13.87	17.7	21.81	3.94	31.61
Ha_Unigene14897	comp78411_c1_seq1	s-phase kinase-associated protein 1	2	122.79	116.79	137.2	169.15	60.23	220.62
Ha_Unigene36291	comp89618_c0_seq1	probable cation-transporting atpase 13a1-like	2	15.32	16.96	23.39	24.59	8.64	30.59
Ha_Unigene23835	comp83600_c0_seq1	dual specificity mitogen-activated protein kinase kinase 6-like	2	30.55	32.22	41.8	46.13	17.14	54.26
Ha_Unigene25814	comp83755_c0_seq1	endoplasmic reticulum-golgi intermediate compartment protein 3-like	2	8.06	10.85	12.9	15.55	3.11	19
Ha_Unigene15252	comp63259_c1_seq1	hypothetical protein KGM_10254	2	8.96	12.11	16.34	20.89	1.3	24.24
Ha_Unigene26200	comp88570_c0_seq1	vacuolar h	2	56.23	73.99	94.87	105.69	29.96	127.78
Ha_Unigene33935	comp85760_c0_seq1	inner nuclear membrane protein man1-like	2	24.96	26.76	33.28	32.08	13.12	45.41
Ha_Unigene21510	comp27934_c0_seq1	atp synthase mitochondrial f1 complex assembly factor 1-like isoform x1	2	28.87	32.7	42.9	45.48	10.15	63.66
Ha_Unigene34453	comp86764_c0_seq1	probable atp-dependent rna helicase ddx23-like	2	16.91	15.86	20.6	21.43	6.17	28.39
Ha_Unigene28303	comp83416_c0_seq2	transcriptional adaptor 3	2	10.79	10.24	13.37	16.24	3.03	21.04
Ha_Unigene32147	comp86014_c0_seq1	ensangp00000013532-like protein	2	12.43	13.35	15.34	16.92	4.83	22.61
Ha_Unigene19306	comp82104_c0_seq1	upf0667 protein c1orf55 homolog	2	21.6	22.99	26.89	31.63	6.51	41.2
Ha_Unigene11350	comp85378_c0_seq1	isoform a	2	72.99	81.88	91.28	98.72	36.62	123.15
Ha_Unigene10353	comp79617_c0_seq1	nf-kappa-b-repressing factor-like	2	19.01	28.22	30.38	42.45	14.75	59.86
Ha_Unigene34757	comp88716_c0_seq1	mog interacting and ectopic p-granules protein 1	2	9.32	12.35	13.37	17.23	3.62	23.02
Ha_Unigene29436	comp85437_c1_seq1	e3 ubiquitin-protein ligase arih1l-like	2	27.01	32.57	32.03	41.21	13.74	54.94
Ha_Unigene5190	comp79080_c0_seq1	dna-directed rna polymerases and iii subunit rpabc4-like	2	27.03	30.8	35.52	41.69	17.3	54.16
Ha_Unigene8933	comp82935_c0_seq1	upf0184 protein c9orf16 homolog	2	14.07	19.34	22.03	28.04	8.61	35.27
Ha_Unigene6792	comp75922_c0_seq1	ubiquitin-like protein 5-like	2	37.11	45.09	46.99	55.68	29.44	65.86
Ha_Unigene26011	comp87142_c0_seq1	spry domain-containing socs box	2	22.95	32.15	22.72	37.73	12.74	48.21
Ha_Unigene17457	comp81044_c0_seq1	vacuolar atp synthase 21 kda proteolipid subunit	2	87.51	101.1	87.32	113.87	55.99	133.59
Ha_Unigene13267	comp83248_c0_seq1	protein fam177a1-like	2	11.01	12	10.78	17	4.24	22.6
Ha_Unigene36312	comp90575_c0_seq4	tetratricopeptide repeat protein 14 homolog isoform x2	2	18.74	20.37	18.87	29.8	9.77	40.76
Ha_Unigene4704	comp80577_c0_seq1	histone-lysine n-methyltransferase setmar-like	2	4.44	8.8	5.59	13.4	0.15	18.97
Ha_Unigene36893	comp90164_c0_seq3	mbd- isoform a	2	6.57	10.45	8	14.49	3.18	18.45
Ha_Unigene36631	comp91498_c0_seq1	splicing factor 3b subunit 1-like	2	22.32	29.76	26.67	37.78	16.67	48.01
Ha_Unigene18666	comp86910_c0_seq1	charged multivesicular body protein 5	2	39.54	53.72	46.39	73.64	23.72	98.96
Ha_Unigene23221	comp85822_c1_seq1	pre-mrna-processing factor 40 homolog a-like	2	10.69	11.12	11.2	18.26	5.5	19.91
Ha_Unigene37095	comp90246_c0_seq3	enoki mushroom	2	8.18	10.75	11.53	19.81	3.89	22.27
Ha_Unigene16109	comp69644_c0_seq1	adp-ribosylation factor 1	2	246.63	305.46	300.05	415.93	173.99	456.14
Ha_Unigene20202	comp87662_c0_seq1	imd-like protein	2	14.19	15.1	15.05	20.73	5.8	22.97
Ha_Unigene28836	comp90333_c0_seq17	tbc1 domain family member 22b-like	2	19.99	22.2	21.76	29.32	12.75	30.83
Ha_Unigene30596	comp88432_c0_seq1	docking protein 2	2	12.16	14.08	13.99	20.31	5.54	23.59
Ha_Unigene34520	comp90323_c0_seq1	serine arginine repetitive matrix protein 2-like	2	18.01	22.22	21.95	30.69	7.65	34.59
Ha_Unigene24103	comp87114_c1_seq1	scavenger mrna-decapping enzyme -like	2	46.7	58.43	59.25	85.66	16.15	98.7
Ha_Unigene11921	comp83710_c0_seq1	PREDICTED: uncharacterized protein LOC101741471	2	6.31	9.55	8.3	12.95	1.83	15.66
Ha_Unigene18589	comp81219_c0_seq1	upf0480 protein c15orf24 homolog	2	49.75	54.41	51.66	62.25	38.62	67.3
Ha_Unigene13834	comp74323_c0_seq1	ubiquitin-conjugating enzyme	2	258.22	304.71	281.32	373.64	128.03	436.35
Ha_Unigene18012	comp89806_c0_seq2	ras-related protein rab-4b-like	2	18.42	29.49	27.87	30.97	12.37	64.05
Ha_Unigene5220	comp85517_c0_seq20	peptidoglycan recognition protein	2	0.47	4.91	10.2	9.03	0.32	28.02
Ha_Unigene36685	comp91328_c1_seq1	chromodomain-helicase-dna-binding protein mi-2 homolog	2	20.83	25.97	31.09	38.59	16.9	65.09
Ha_Unigene36356	comp90902_c0_seq2	protein unc-13 homolog d-like	2	18.17	19.54	33.15	31.22	9.95	64.97
Ha_Unigene29666	comp83266_c0_seq1	inosine-5 -monophosphate dehydrogenase-like	2	33	32.71	45.04	49.18	26.62	82.62
Ha_Unigene20683	comp80961_c0_seq1	nuclear receptor-binding factor 2-like	2	12.01	14.22	16.7	20.13	4.33	32.61
Ha_Unigene30770	comp91328_c0_seq2	mi-2	2	23.53	30.16	33.42	35.69	15.76	59.53
Ha_Unigene23768	comp87134_c0_seq2	26s proteasome non-atpase regulatory subunit 7-like	2	46.45	67.27	69.58	76.2	31.58	118.89
Ha_Unigene18252	comp86993_c0_seq1	polyadenylate binding protein 2	2	20.13	21.22	30.85	29.32	11.05	44.59
Ha_Unigene24702	comp83137_c0_seq1	protein phosphatase 2c	2	9.58	10.74	16.25	17.05	4.86	27.82
Ha_Unigene27073	comp87425_c0_seq1	cyclin l	2	15.92	19.43	26.94	25.57	8.16	42.53
Ha_Unigene27025	comp79533_c0_seq1	26s proteasome non-atpase regulatory subunit 11-like	2	91.58	110.48	144.82	138.69	50.75	240.57
Ha_Unigene20086	comp85456_c0_seq1	broad-complex core protein isoform 6-like	2	7.67	10.63	15.94	20.1	6.17	25.33
Ha_Unigene30581	comp90278_c0_seq6	nicotinate phosphoribosyltransferase-like isoform 1	2	10.35	12.17	19.39	23.47	6.1	27.68
Ha_Unigene6504	comp85206_c0_seq6	death-related protein	2	4.8	9.31	32.62	34.39	3.31	53.86
Ha_Unigene17809	comp83887_c0_seq1	pef protein with a long n-terminal hydrophobic domain	2	15.48	17.74	30.69	28.48	13.3	43.25
Ha_Unigene21392	comp82135_c1_seq6	PREDICTED: hypothetical protein LOC100568867	2	3.47	0.94	7.57	9.18	0.29	15.89
Ha_Unigene25821	comp85768_c1_seq17	risc-loading complex subunit tarbp2-like	2	32.78	26.14	46.2	54.5	27.25	69.47
Ha_Unigene32096	comp89588_c0_seq1	protein on ecdysone isoform c	2	18.01	10.01	23.72	29.58	7.95	39.17
Ha_Unigene24116	comp72963_c0_seq1	activator of 90 kda heat shock protein atpase homolog 1-like	2	27.61	20.68	39.13	46.27	11.2	62.01
Ha_Unigene36564	comp90839_c0_seq1	timeless	2	30.57	20.68	42.87	60.17	10.49	81.58
Ha_Unigene24261	comp88103_c2_seq7	cg5976	2	35.93	31.17	43.32	42.65	22.83	66.75
Ha_Unigene17946	comp88011_c0_seq1	methylosome subunit picln	2	29.5	25.17	38.89	38.01	18.06	55.68
Ha_Unigene15182	comp87383_c0_seq7	rna-binding protein 8a	2	36.3	30.61	53.54	58.18	15.05	87.36
Ha_Unigene34430	comp83583_c0_seq1	phd finger protein 19	2	10.39	7.92	13.47	16.83	4.68	26.31
Ha_Unigene36229	comp90705_c0_seq6	cell division cycle and apoptosis regulator protein 1-like	2	12.26	10.63	16.58	18.9	4.47	30.82
Ha_Unigene10766	comp92733_c0_seq1	transcription initiation factor iia gamma chain	2	68.83	70.67	85.2	96.74	47.59	134.79
Ha_Unigene11501	comp81956_c0_seq1	dna-directed rna polymerase ii subunit rpb11-like	2	33.59	34.2	47.06	58.81	18.43	81.42
Ha_Unigene36673	comp90405_c0_seq1	heterogeneous nuclear ribonucleoprotein u-like protein 1	2	6.85	6.75	11.75	16.23	2.9	23.51
Ha_Unigene28795	comp86786_c0_seq4	perilipin-4	2	83.86	73.1	113.99	142.95	47.68	196.56
Ha_Unigene33833	comp87283_c0_seq1	oligosaccharyl transferase	2	19.71	23.02	39.73	33.21	15.31	49.4
Ha_Unigene28151	comp88284_c0_seq1	ruvb-like helicase 1-like	2	16.27	15.9	34.29	25.65	7.59	42.41
Ha_Unigene24938	comp61989_c0_seq1	heterogeneous nuclear ribonucleoprotein	2	37.43	32.12	65.71	52.91	24.65	77.37
Ha_Unigene18781	comp87946_c0_seq2	protein lea- isoform e	2	20.89	25.63	73.84	44.23	21.5	100.01
Ha_Unigene11762	comp82968_c0_seq1	hypothetical protein KGM_07238	2	9.99	9.56	36.55	25.31	2.66	66.03
Ha_Unigene16247	comp82024_c0_seq1	prefoldin subunit 3	2	38.46	32.27	64.46	48.28	21.37	96.67
Ha_Unigene27887	comp86506_c0_seq3	trna pseudouridine synthase mitochondrial-like isoform x2	2	6.57	5.57	13.83	14.58	1.3	16.47
Ha_Unigene6647	comp81123_c0_seq1	isoform a	2	14.93	15.25	28.83	27.73	6.48	35.3
Ha_Unigene7571	comp91242_c0_seq9	clathrin-associated protein	2	15.11	2.32	30.65	32.71	1.81	48.79
Ha_Unigene4460	comp88177_c0_seq1	er membrane protein complex subunit 2-like	2	24.4	21.07	36.32	35.41	16.24	46.37
Ha_Unigene12676	comp83463_c0_seq1	dna-directed rna polymerases and iii subunit rpabc2-like	2	32.87	27.64	54.88	51.76	17.26	73.65
Ha_Unigene37574	comp87510_c0_seq1	ran-binding protein	2	16.3	11.49	23.85	23.39	6.25	33.08
Ha_Unigene13623	comp50120_c0_seq1	ubiquitin-conjugating enzyme e2 variant 2-like	2	80.58	67.81	111.57	111.34	49.13	143.86
Ha_Unigene13762	comp76998_c0_seq1	signal recognition particle 19 kda protein	2	36.41	33.57	54.1	48.95	16.13	67.7
Ha_Unigene36197	comp90166_c0_seq1	fact complex subunit spt16-like	2	26.3	25.98	39.43	37.07	11.7	54.85
Ha_Unigene29178	comp60458_c0_seq1	calcineurin a	2	30.19	28.59	41.68	39.22	15.97	54.76
Ha_Unigene23571	comp81792_c0_seq1	zinc finger protein 2 homolog	2	18.69	18.22	26.11	20.71	7.49	33.85
Ha_Unigene17747	comp80761_c0_seq1	dna-directed rna polymerases and iii subunit rpabc1-like	2	20.16	18.28	29.67	23.7	7.81	39.79
Ha_Unigene21195	comp85852_c0_seq1	28s ribosomal protein mitochondrial-like	2	23.67	22.54	35.62	29.13	11.44	47.81
Ha_Unigene27987	comp85149_c0_seq1	26s proteasome non-atpase regulatory subunit 12	2	80.4	70.45	110.78	91.81	32.61	166.19
Ha_Unigene20415	comp83498_c0_seq1	acidic leucine-rich nuclear phosphoprotein 32 family member a-like	2	31.9	21.13	45.76	39.49	10.46	66.55
Ha_Unigene36672	comp90189_c0_seq2	bicoid stability factor	2	19.35	13.5	31.47	24.63	5.26	43.87
Ha_Unigene17210	comp87628_c0_seq3	protein dek-like isoform x2	2	23.69	18.67	41.14	33.4	6.94	60.23
Ha_Unigene18436	comp82803_c0_seq1	chromobox protein homolog 1	2	42.14	29.72	63.4	48.45	20.44	82.62
Ha_Unigene7505	comp75937_c0_seq1	signal recognition particle 9 kda protein	2	45.15	33.64	71.19	58.28	26.14	90.96
Ha_Unigene17357	comp87767_c0_seq3	39s ribosomal protein mitochondrial	2	18.99	14.04	22.98	19.4	6.38	34.24
Ha_Unigene28417	comp87671_c0_seq1	dead-box helicase dbp80	2	35.02	28.23	45.65	39.45	14	63.66
Ha_Unigene20365	comp85174_c0_seq2	u2 small nuclear ribonucleoprotein a	2	16.4	12.62	22.48	20.95	5.13	30.79
Ha_Unigene16015	comp78590_c0_seq1	mitochondrial ribosomal protein l30	2	28.43	19.85	40.4	38.1	8	58.27
Ha_Unigene15840	comp75290_c0_seq1	probable n-acetyltransferase san-like	2	66.17	39.51	84.07	76.72	17.41	122.47
Ha_Unigene35705	comp86717_c0_seq1	chromatin-remodeling complex atpase chain iswi-like	2	31.24	22	37.97	35.32	7.82	55.91
Ha_Unigene16481	comp82631_c0_seq3	small ribonucleoprotein particle protein	2	60.79	43.68	77.81	68.18	19.59	103.04
Ha_Unigene27767	comp90411_c0_seq6	flotillin- isoform b	2	3.27	11.43	12.13	21.64	8.19	23.52
Ha_Unigene17601	comp88264_c0_seq1	ganglioside induced differentiation associated protein	2	6.8	27.31	20.64	36.89	13.21	46.26
Ha_Unigene28074	comp89806_c0_seq1	hexokinase	2	10	52.11	36.38	65.05	19.05	126.04
Ha_Unigene12158	comp81057_c0_seq1	vacuolar atp synthase subunit f	2	43.85	76.97	70.99	96.04	60.99	143.78
Ha_Unigene25840	comp91296_c1_seq3	niemann-pick c1	2	14.4	34.92	32.66	45.96	23.34	67.64
Ha_Unigene20357	comp82787_c0_seq1	cytochrome c-type heme lyase-like	2	24.25	46.57	39.47	55.41	31.13	81.33
Ha_Unigene35146	comp91296_c0_seq1	niemann-pick c1	2	21.9	46.75	39.2	60.23	30.3	85.37
Ha_Unigene17124	comp91357_c0_seq1	disintegrin and metalloproteinase domain-containing protein 10-like	2	12.18	38.14	28.56	78.15	40.9	112.31
Ha_Unigene26709	comp91357_c2_seq1	disintegrin and metalloproteinase domain-containing protein 10-like	2	7.47	30.44	24.5	50.25	28.49	83.99
Ha_Unigene5570	comp91357_c1_seq1	disintegrin and metalloproteinase domain-containing protein 10	2	7.94	29.48	22.91	55.31	30.1	93.16
Ha_Unigene29361	comp89711_c0_seq2	g protein-coupled receptor	2	6.2	9.75	23	36.59	19.47	60.85
Ha_Unigene27220	comp90411_c0_seq12	flotillin- isoform b	2	12.61	25.48	29.5	45.92	24.86	72.7
Ha_Unigene21789	comp88448_c0_seq1	isoform a	2	16.63	57.03	73.83	104.98	56.44	149.57
Ha_Unigene18233	comp80716_c0_seq2	endonuclease-reverse transcriptase	2	1.37	5.12	11.25	32	14.28	30.1
Ha_Unigene19681	comp83336_c0_seq2	cg30089 cg30089-pa	2	1.7	3.98	2.24	39.77	5.62	41.5
Ha_Unigene9064	comp104304_c0_seq1	hypothetical protein KGM_10928	2	1.76	4.65	2.12	40.99	7.73	40.04
Ha_Unigene32256	comp87026_c0_seq5	tbc1 domain family member 15-like	2	0.9	3.76	0.48	18.39	5.3	17.45
Ha_Unigene25527	comp90942_c0_seq1	growth arrest-specific 2 like isoform cra_b	2	3.55	11.28	4.85	39.89	12.13	39.12
Ha_Unigene13779	comp83718_c0_seq3	inducible metalloproteinase inhibitor	2	1.36	8.55	5.63	50.01	14.95	51.1
Ha_Unigene33630	comp88841_c0_seq2	exostosin-1-like isoform 1	2	11.88	16.17	13.31	42.86	21.12	43.03
Ha_Unigene22044	comp84776_c1_seq1	caspase-1	2	33.22	44.91	37.65	101.51	50.11	107.51
Ha_Unigene29051	comp90641_c0_seq1	diacylglycerol o-acyltransferase 1-like	2	2.16	8.71	3.31	24.75	3.72	24.02
Ha_Unigene28614	comp79848_c0_seq1	acidic mammalian chitinase-like	2	9.45	14.61	11.3	27	12.2	27.2
Ha_Unigene35070	comp89094_c0_seq1	hyaluronan mediated motility	2	5.06	9.16	4.17	22.83	7.09	23.64
Ha_Unigene21201	comp86851_c0_seq20	isoform d	2	0.62	3.1	1.09	14.31	2.64	14.73
Ha_Unigene21931	comp90942_c1_seq2	pickled isoform a	2	4.7	10.2	5.37	33.37	8.22	35.62
Ha_Unigene36357	comp90019_c0_seq3	af162221_163 orf163	2	9.21	22.21	12.61	47.83	19.69	53.87
Ha_Unigene36513	comp88407_c0_seq4	probable phospholipid-transporting atpase id-like	2	4.57	11.22	7.77	27.14	12.11	32.29
Ha_Unigene34594	comp87967_c1_seq1	er degradation-enhancing alpha-mannosidase-like protein 3-like isoform x1	2	11.38	21.31	15.95	51.19	20.3	58.29
Ha_Unigene24847	comp86458_c1_seq6	innexin inx1-like	2	6.15	15.4	14.48	39.61	12.73	44.04
Ha_Unigene16737	comp84508_c0_seq1	ras-related protein rac1	2	38.63	63.25	55.92	141.15	51.85	152.71
Ha_Unigene11173	comp81813_c0_seq3	serine threonine-protein kinase pak 1-like	2	0.82	4.39	1.98	42.81	21.17	38.32
Ha_Unigene24597	comp82351_c0_seq1	inositol-trisphosphate 3-kinase	2	0.91	4.13	2	26.58	9.67	23.55
Ha_Unigene16656	comp83077_c0_seq1	transmembrane and coiled-coil domains protein 2-like	2	6.59	13.53	9.68	39.65	20.68	37.25
Ha_Unigene1239	comp85821_c0_seq4	eater	2	1.63	2.51	3.93	34.46	12.89	34.54
Ha_Unigene36791	comp89874_c0_seq3	vascular endothelial growth factor receptor 1-like	2	4.9	4.77	8.9	56.73	25.5	54.91
Ha_Unigene9468	comp84404_c0_seq2	tenascin r- partial	2	4.98	12.54	6.71	108.13	46.01	117.96
Ha_Unigene33027	comp89735_c0_seq1	serine threonine-protein phosphatase rdgc-like	2	1.89	4.19	4.56	57.29	22.15	61.54
Ha_Unigene18597	comp84404_c0_seq28	dentin sialophosphoprotein precursor	2	10.56	34.56	22.48	430.43	147.55	456.67
Ha_Unigene7775	comp79169_c0_seq1	guanine nucleotide-binding protein subunit gamma-e-like	2	9.27	10.17	16.55	219.64	56.98	218.72
Ha_Unigene37386	comp91588_c0_seq1	dedicator of cytokinesis protein 1	2	3.75	3.97	4.19	29.86	10.28	28.52
Ha_Unigene18662	comp86326_c0_seq1	protein spaetzle	2	34.41	38.54	29.35	518.9	172.75	506.09
Ha_Unigene18103	comp86326_c0_seq2	protein spaetzle	2	20.16	12.03	14.14	409.84	129.77	369.99
Ha_Unigene20840	comp90752_c0_seq1	serine protease	2	37.48	89.13	86.35	1183.9	412.98	1066.21
Ha_Unigene31692	comp89848_c0_seq1	actin-interacting protein 1-like	2	14.63	16.13	16.09	39.08	19.84	40.87
Ha_Unigene35994	comp91447_c0_seq1	ankyrin repeat and sterile alpha motif domain-containing protein 1b-like	2	5.81	6.85	10.24	61.49	19.34	65.74
Ha_Unigene25487	comp89852_c0_seq3	tartan capricious-like protein	2	1.55	0.64	6.45	41.55	13.18	46.16
Ha_Unigene28342	comp89852_c0_seq24	18 wheeler	2	6.41	0.81	14.44	84.78	22.68	100.24
Ha_Unigene26425	comp88168_c0_seq1	bruno- isoform h	2	2.43	5.82	2.81	28.19	7.28	34.04
Ha_Unigene31412	comp88648_c0_seq1	transcription factor ken 1-like	2	2.24	5.13	5.29	50.7	10.22	63.18
Ha_Unigene31286	comp84007_c0_seq2	protein peanut-like	2	3.66	5.44	3.54	28.38	9.74	33.87
Ha_Unigene20581	comp89954_c0_seq2	hypothetical protein KGM_14347	2	2.6	6.68	6.48	50.76	14.57	61.2
Ha_Unigene32616	comp89852_c0_seq7	tartan capricious-like protein	2	3.77	0.97	4.47	55.96	18.76	68.57
Ha_Unigene36101	comp89274_c0_seq4	guanine nucleotide-releasing factor 2-like	2	0.83	0.7	1.62	21.8	5.73	28.82
Ha_Unigene35165	comp89807_c0_seq1	hemocyte-specific integrin alpha subunit 1	2	2.12	7.83	12.29	204.23	62.22	259.19
Ha_Unigene11993	comp76802_c0_seq1	ubiquitin-like protein 3-like	2	19.56	26.52	13.43	71.54	40.75	74.31
Ha_Unigene28675	comp81963_c0_seq2	ras-like gtp-binding	2	9.28	17.57	9.16	46.79	23.47	51.08
Ha_Unigene17634	comp83336_c0_seq1	cg30089 cg30089-pa	2	0.44	3.62	0.8	26.08	10.71	31.93
Ha_Unigene36348	comp90894_c0_seq1	focal adhesion kinase	2	10.77	15.22	9.54	51.35	28.08	60.09
Ha_Unigene32138	comp91246_c0_seq1	sodium dicarboxylate	2	5.16	10.75	8.49	36.57	19.35	42.4
Ha_Unigene37497	comp90846_c0_seq2	spectrin beta chain	2	1.91	14.57	7.57	72.9	32.64	81.8
Ha_Unigene33521	comp83851_c0_seq1	PREDICTED: uncharacterized protein LOC101746228	2	178.04	274.07	237.2	671.96	396.48	725.49
Ha_Unigene25200	comp84887_c0_seq1	fibril-forming collagen alpha chain-like	2	5.57	20.38	19.32	295.49	168.08	355.32
Ha_Unigene33792	comp89852_c0_seq8	tartan capricious-like protein	2	4.17	1.46	5.64	32.13	15.92	40.83
Ha_Unigene16299	comp77793_c0_seq1	PREDICTED: uncharacterized protein LOC101739032	2	0.43	0.7	2.08	31.2	11.89	41.36
Ha_Unigene20011	comp81209_c0_seq1	spectrin beta chain	2	2.1	3.79	4.94	83.7	37.63	108.61
Ha_Unigene30508	comp86697_c2_seq2	PREDICTED: uncharacterized protein LOC101743535	2	5.5	13.97	18.18	253.25	119.55	312.04
Ha_Unigene29303	comp85326_c0_seq2	methuselah-like 6	2	2.05	6.44	5.84	43.67	22.32	61.52
Ha_Unigene10955	comp90752_c1_seq1	serine protease snake-like	2	21.09	93.83	104.09	759.31	439.28	1030.26
Ha_Unigene6818	comp82913_c0_seq1	PREDICTED: uncharacterized protein LOC101740127	2	12.68	26.53	18.74	35.94	12.07	43.93
Ha_Unigene37136	comp90882_c0_seq1	protein lap4-like	2	11.33	21.95	15.03	31.19	12.54	41.76
Ha_Unigene21483	comp83443_c0_seq1	isoform a	2	15.31	29.12	16.68	47.93	16.31	57.64
Ha_Unigene23269	comp87776_c0_seq1	sphingolipid delta -desaturase des1-like	2	7.81	16.06	15.32	29.33	12.46	36.03
Ha_Unigene22968	comp85386_c0_seq2	alpha-tocopherol transfer	2	0.48	3.02	1.9	12.15	1.44	16.03
Ha_Unigene35399	comp91071_c0_seq1	dual 3 -cyclic-amp and -gmp phosphodiesterase 11-like	2	6.89	10.11	8.39	20.42	6.79	24.82
Ha_Unigene32211	comp87554_c0_seq1	pak-interacting exchange beta-pix cool-1	2	14.82	19.49	18.14	30.63	14.58	38.43
Ha_Unigene36168	comp91441_c0_seq1	myosin-ib-like isoform x1	2	8.45	17.94	8.05	38.61	11.88	44.13
Ha_Unigene25071	comp90819_c0_seq1	isoform a	2	11.06	17.05	7.37	37.68	11.44	47.11
Ha_Unigene25720	comp85417_c0_seq1	camp-dependent protein kinase r2	2	12.52	23.62	17	37.73	19.59	47.06
Ha_Unigene33711	comp85323_c0_seq4	disks large 1 tumor suppressor	2	6.98	12.83	6.43	27.6	9.74	37.04
Ha_Unigene27655	comp84285_c0_seq1	septin isoform a	2	28.59	62.14	32	136.81	54.18	180.3
Ha_Unigene35904	comp84654_c0_seq21	serine threonine-protein kinase mig-15	2	34.22	27.46	21.32	54.93	29.65	76.13
Ha_Unigene18456	comp88249_c0_seq1	nedd4 family-interacting protein 1-like	2	36.19	38.35	28.33	72.59	31.78	94.01
Ha_Unigene14084	comp84369_c0_seq1	hematopoietic lineage cell-specific protein isoform 2	2	14.28	9.74	11.51	39.78	16.81	46.67
Ha_Unigene36597	comp91026_c0_seq1	glutamic acid-rich protein	2	26.59	18.81	20.67	101.58	26.74	128.58
Ha_Unigene18886	comp89086_c0_seq3	hypothetical protein KGM_08050	2	1.84	0.45	2.15	11.63	1.55	16.87
Ha_Unigene29240	comp90285_c0_seq1	serine threonine-protein kinase pak 1-like	2	18.88	14.21	16.58	43.14	17.58	59.83
Ha_Unigene24986	comp89233_c1_seq3	glycerol-3-phosphate dehydrogenase	2	18.39	14.73	9.09	56.52	18.64	77.87
Ha_Unigene21210	comp89165_c0_seq4	muscle segment homeodomain protein	2	0.27	0.22	0.5	18.72	1.33	29.49
Ha_Unigene37623	comp91647_c0_seq1	spectrin beta brain 4-like	2	24.03	25.15	20.02	66.2	25.57	92.74
Ha_Unigene19815	comp89365_c0_seq12	membrane-anchored adenylyl cyclase cya	2	1.36	0.92	1.17	21.02	4.77	37.54
Ha_Unigene24805	comp79282_c0_seq1	ribonuclease h1	2	5.97	7.99	7.3	29.07	9.73	45.68
Ha_Unigene34069	comp89683_c0_seq11	transcription factor with ap2 domain	2	0.27	0.84	3.78	19.42	3.3	34.29
Ha_Unigene25448	comp86961_c0_seq2	snf4 amp-activated protein kinase gamma subunit	2	2.3	2.37	4.48	18.3	4.93	28.15
Ha_Unigene30733	comp88978_c0_seq1	drebrin-like	2	7.33	9.63	12.66	50.45	15.97	76.94
Ha_Unigene35808	comp85254_c0_seq1	structural maintenance of chromosomes protein 5-like	2	8.01	5.31	9.12	24.85	6.59	43.86
Ha_Unigene20100	comp87883_c1_seq26	tropomyosin invertebrate	2	21.2	12.79	20.35	57.16	19	90.31
Ha_Unigene13057	comp83054_c2_seq24	endonuclease-reverse transcriptase -e01	2	0.69	0.67	2.22	18.99	0.64	41.56
Ha_Unigene34979	comp87974_c0_seq6	low quality protein: hemicentin-1	2	0.31	0.23	1.7	27.51	2.51	55.19
Ha_Unigene7689	comp89454_c0_seq3	elongation of very long chain fatty acids protein 4-like	2	0.51	0.31	1.31	10.43	0.66	18.76
Ha_Unigene15251	comp62814_c0_seq1	actin-related protein 2 3 complex subunit 4	2	41.49	40.76	44.31	100.05	33.22	159.83
Ha_Unigene30334	comp85741_c0_seq1	fused lobes	2	9.08	12.42	15.23	27.79	13.5	60.62
Ha_Unigene17734	comp56534_c0_seq2	ras-related protein rab-6a	2	5.91	5.78	8.07	20.51	7.32	43.36
Ha_Unigene35376	comp87974_c0_seq4	low quality protein: hemicentin-1	2	0.23	0.3	1.43	38.11	6.16	100.52
Ha_Unigene21367	comp89454_c0_seq1	elongation of very long chain fatty acids protein 4-like	2	0.97	4.28	2.64	21.52	8.03	44.78
Ha_Unigene23646	comp89337_c0_seq1	isoform e	2	5.56	7.2	6.57	26.93	10.97	48.08
Ha_Unigene29561	comp83698_c0_seq2	proton-coupled amino acid transporter 4-like	2	20.59	17.19	17.56	65.39	32.47	134.22
Ha_Unigene4702	comp80186_c0_seq2	immune inducible protein	2	4.33	1.78	6.96	28.2	12.59	53.73
Ha_Unigene29415	comp88987_c0_seq1	ccr4-not transcription complex subunit 2	2	41.03	38.05	48.46	159.16	89.51	298.43
Ha_Unigene12271	comp86691_c0_seq1	ras suppressor protein 1-like	2	5.22	4.45	10.97	51.52	18.56	108.17
Ha_Unigene11778	comp88499_c0_seq2	lipopolysaccharide-induced tumor necrosis factor-alpha factor homolog	2	183.69	153.82	187.66	459.52	229.86	761.41
Ha_Unigene33196	comp88796_c0_seq1	unc-112-related protein	2	16.75	23.88	15.33	54.24	29.24	87.46
Ha_Unigene19803	comp86729_c0_seq3	n-alpha-acetyltransferase 60-like	2	7.75	18.45	11.39	43.74	23	69.38
Ha_Unigene19100	comp88836_c0_seq2	protein big brother-like	2	1.52	13.3	6.23	45.99	15.34	76.07
Ha_Unigene31828	comp90556_c0_seq1	gamma glutamyl transpeptidase	2	3.6	13.64	10.74	44.78	17.15	75.03
Ha_Unigene33862	comp88149_c1_seq6	isoform f	2	0.49	2.33	1.16	15.89	4.14	24.81
Ha_Unigene26124	comp87883_c2_seq3	lim and sh3 domain protein lasp-like	2	9.92	22.11	18.72	74.87	24.35	108.57
Ha_Unigene26863	comp85147_c0_seq1	neurofilament heavy polypeptide	2	7.72	17.68	15.23	102.04	29.64	141.44
Ha_Unigene34026	comp78135_c0_seq1	isoform b	2	1.29	2.99	2.25	19.63	6.61	27.2
Ha_Unigene35457	comp90186_c0_seq1	hemocyte-specific integrin alpha subunit 1	2	1.54	4.99	6.59	102.33	28.43	144.64
Ha_Unigene25372	comp90223_c0_seq5	udp-galactose 4-epimerase	2	13.61	23.21	25.41	122.32	49.75	169.57
Ha_Unigene21110	comp89183_c0_seq1	tetraspanin-5-like isoform x2	2	5.79	9.8	7.05	33.89	13.21	46.03
Ha_Unigene22754	comp74049_c0_seq1	serine threonine-protein phosphatase 2a catalytic subunit beta isoform	2	150.26	180.48	159.92	293.71	192.79	353.08
Ha_Unigene25278	comp82831_c0_seq1	camp-dependent protein kinase r1	2	14.98	21.3	22.64	61.87	36.99	86.01
Ha_Unigene17876	comp82590_c0_seq1	hypothetical protein KGM_18013	2	0.64	1.91	4.5	32.63	14.56	50.71
Ha_Unigene25544	comp83352_c0_seq1	fha domain-containing protein	2	2.16	5.25	10.01	77.02	36.15	128.61
Ha_Unigene14174	comp88226_c0_seq1	cklf-like marvel transmembrane domain-containing protein 4-like	2	6.89	14.76	11.03	45.88	25.45	66.71
Ha_Unigene37455	comp91481_c0_seq1	myosin-i heavy chain	2	0.85	4.82	3.03	31.74	13.63	51.47
Ha_Unigene16611	comp89000_c0_seq1	myosin vii	2	1.67	6.63	2.9	38.01	18.01	60.4
Ha_Unigene37399	comp90924_c0_seq1	low quality protein: myosin heavy non-muscle-like	2	46.84	84.3	57.48	200.75	129.74	295.08
Ha_Unigene20823	comp85770_c0_seq1	phosducin-like protein	2	13.01	14.84	16.72	53.74	24.59	81.39
Ha_Unigene33956	comp89545_c0_seq1	integrin beta-ps-like	2	7.47	14.04	25.17	358.56	116.28	594.25
Ha_Unigene29765	comp88666_c0_seq2	g-protein coupled receptor mth2-like	2	7.3	7.58	13.03	61.42	29.04	105.92
Ha_Unigene16181	comp77455_c0_seq1	ras-related protein rap-1b precursor	2	34.85	35.45	37.18	98.62	59.96	153.43
Ha_Unigene25820	comp85566_c0_seq1	transcription factor ets	2	10.5	18.09	24.24	244.78	91.62	424.89
Ha_Unigene35556	comp87540_c0_seq2	integrator complex subunit 3	2	12.6	11.36	14.16	21.58	7	33.59
Ha_Unigene23230	comp88243_c0_seq3	rgs-gaip interacting protein gipc	2	8.79	12.95	14.43	27.99	8.61	43.09
Ha_Unigene37210	comp89924_c0_seq1	atp-binding cassette sub-family a member 3	2	3.2	5.74	6.06	16.69	4.53	27.87
Ha_Unigene25565	comp90946_c0_seq1	septin 1	2	33.79	43.67	43.21	92.32	39.63	137.98
Ha_Unigene26607	comp84110_c0_seq4	isoform a	2	13.14	16.82	17.4	29.82	12.67	49.43
Ha_Unigene24592	comp81431_c0_seq1	camp-dependent protein kinase catalytic subunit	2	23.43	29.42	28.15	44.03	19.41	66.12
Ha_Unigene23849	comp86081_c0_seq1	dolichyl-phosphate beta-glucosyltransferase-like	2	31.36	39.51	38.38	70.12	23.72	110.15
Ha_Unigene28924	comp88378_c0_seq1	histone deacetylase	2	25.93	26.3	32.17	49.99	22.74	78.55
Ha_Unigene20272	comp83062_c0_seq1	thioredoxin-related transmembrane protein 1-like	2	42.1	46.47	49.39	72.32	33.93	109.49
Ha_Unigene25504	comp84739_c0_seq1	hsp90 co-chaperone cdc37-like	2	52.59	53.19	59.21	78.89	43.96	116.88
Ha_Unigene37444	comp91033_c0_seq1	heat repeat-containing protein 5b-like	2	3.91	5.5	10.53	16.88	4.01	22.05
Ha_Unigene20452	comp79612_c0_seq1	arf6 guanine nucleotide exchange factor	2	5.93	7.94	11.75	18.59	5.12	22.4
Ha_Unigene31096	comp87192_c0_seq4	set1 ash2 histone methyltransferase complex subunit ash2-like	2	10.61	11.82	16.86	27.83	8.08	37.9
Ha_Unigene22718	comp85588_c0_seq2	fas apoptotic inhibitory molecule 2	2	41.41	82.92	134.04	250.99	34.53	353.67
Ha_Unigene21203	comp87501_c0_seq1	tetraspanin-33-like isoform 1	2	6.32	7.8	16.5	26.58	10.5	34.96
Ha_Unigene18293	comp84864_c0_seq1	ataxin 1	2	9.44	12.96	19.78	30.17	13.65	43.49
Ha_Unigene28036	comp86216_c0_seq1	juvenile hormone epoxide hydrolase	2	3.09	1.75	8.25	15.37	3.83	22.81
Ha_Unigene20699	comp88070_c1_seq6	kiaa0152 homolog precursor	2	14.36	11.07	24.64	32.77	14.38	46.81
Ha_Unigene17755	comp84888_c0_seq1	transmembrane protein 214-like	2	83.64	81.16	166.6	212.31	77.04	308.21
Ha_Unigene24039	comp82049_c0_seq1	membrane associated ring finger	2	6.52	4.86	8.36	18.4	4.52	23.74
Ha_Unigene17204	comp84907_c0_seq1	hd domain-containing protein 2-like	2	12.54	9.04	15.04	34.11	9.19	45.12
Ha_Unigene24517	comp90044_c0_seq1	heterogeneous nuclear ribonucleoprotein f	2	10.41	8.37	11.69	20.83	7.26	28.68
Ha_Unigene34149	comp82578_c0_seq1	constitutive coactivator of ppar-gamma-like protein 1 homolog	2	15.38	10.51	16.63	29.75	10.01	39.46
Ha_Unigene21122	comp77183_c0_seq1	microtubule-associated protein rp eb family member 3	2	114.67	67.44	121.65	224.3	80.67	340.4
Ha_Unigene35078	comp89416_c1_seq2	neutral alpha-glucosidase ab	2	31.89	25.57	38.76	50.29	27.12	62.22
Ha_Unigene8822	comp79330_c0_seq1	hypothetical protein KGM_04343	2	32.11	19.55	35.67	56.34	18.28	76.7
Ha_Unigene33156	comp90964_c0_seq4	cycle	2	4.92	0.37	11.77	24.34	0.05	44.07
Ha_Unigene24167	comp82374_c0_seq1	heterogeneous nuclear ribonucleoprotein a1	2	26.28	21.42	34.88	50.18	16.07	71.47
Ha_Unigene14136	comp61936_c0_seq1	bendless	2	108.05	94.55	118.77	165.47	83.66	221.43
Ha_Unigene32069	comp90570_c0_seq2	inward rectifier potassium channel 2-like	2	5.12	10.1	8.24	16.16	2.62	19.39
Ha_Unigene21494	comp88014_c0_seq1	succinate dehydrogenase	2	15.3	25.73	24.52	41.05	14.31	44.14
Ha_Unigene24455	comp85934_c0_seq1	suppressor of cytokine signaling 5	2	10.61	13.22	14.25	25	7.92	26.26
Ha_Unigene33136	comp89575_c0_seq1	oligosaccharyl transferase	2	27.54	40.27	38.45	79.86	23.69	86.55
Ha_Unigene34302	comp82719_c1_seq2	ankyrin repeat domain-containing protein 12	2	11.8	15.2	11.2	23.27	8.08	25.89
Ha_Unigene35354	comp88277_c0_seq2	kinesin heavy chain	2	38.73	45.68	41.27	68.26	29.14	81.68
Ha_Unigene7668	comp85429_c0_seq1	ornithine decarboxylase antizyme 1	2	154.39	185.9	166.59	280.81	123.08	307.76
Ha_Unigene24791	comp90392_c0_seq1	transmembrane protein 185b-like	2	7.75	8.4	9.34	19.33	5.33	25.74
Ha_Unigene36866	comp85346_c0_seq6	pax-interacting protein 1	2	6.3	5.91	5.23	17.57	4.22	23.18
Ha_Unigene24971	comp86144_c0_seq6	presenilin homolog	2	17.25	10.99	13.15	48.16	7.8	61.81
Ha_Unigene28998	comp88721_c0_seq1	ubiquitin carboxyl-terminal hydrolase 22-like	2	10.8	10.02	10.82	21.34	7.11	26.14
Ha_Unigene29515	comp83635_c0_seq1	archain 1	2	49.11	44.91	46.86	74.35	37.22	83.98
Ha_Unigene21767	comp82466_c0_seq1	zinc finger bed domain-containing protein 1-like	2	20.43	23.04	19.45	40.77	15.3	45.42
Ha_Unigene32610	comp88726_c0_seq1	transcriptional repressor p66-beta-like	2	19	21.82	20.59	44.83	15.52	52.04
Ha_Unigene28798	comp88398_c0_seq1	egl nine homolog 1-like	2	10.64	10.8	9.75	22.32	7.33	26.79
Ha_Unigene37227	comp90891_c0_seq2	brefeldin a-inhibited guanine nucleotide-exchange protein 2	2	38.95	40.13	38.37	75.05	28.99	93.59
Ha_Unigene26307	comp83403_c0_seq1	protein salvador homolog 1	2	11.53	14.3	15.3	24.37	9.84	29.87
Ha_Unigene33042	comp88843_c0_seq2	g protein-coupled receptor kinase 1-like	2	7.57	10.75	10.96	17.77	5.19	22.71
Ha_Unigene27643	comp89749_c0_seq1	skd vacuolar sorting	2	42.09	48.33	51.95	83.37	26.78	100.76
Ha_Unigene5067	comp86822_c0_seq1	isoform a	2	7.56	7.34	9.65	19.93	2.1	29.77
Ha_Unigene31281	comp80943_c0_seq1	hypothetical protein KGM_04135	2	55.11	63.61	69.79	102.67	34.46	139.1
Ha_Unigene15398	comp86035_c0_seq1	histone-lysine n-methyltransferase trr-like	2	10.75	10.51	11.69	18.36	5.17	23.26
Ha_Unigene16880	comp70722_c0_seq1	rer1 protein	2	38.08	37.73	43.05	61.73	23.69	77.1
Ha_Unigene22198	comp87445_c0_seq8	carboxy-terminal domain rna polymerase ii polypeptide a small phosphatase 1-like	2	14.7	14.39	16.78	25.01	10.31	29.67
Ha_Unigene36541	comp90257_c0_seq2	atp-dependent helicase brm-like	2	13.19	12.59	16.31	25.22	7.67	30.29
Ha_Unigene21289	comp85469_c3_seq2	ribonuclease oy-like	2	20.09	17.23	25.88	45.35	7.95	57.72
Ha_Unigene26708	comp91001_c0_seq7	phospholipase d1	2	3.02	3.54	5.97	12.87	2.4	15.36
Ha_Unigene19020	comp83503_c0_seq1	PREDICTED: uncharacterized protein LOC101741286 isoform X1	2	2.98	3.62	6.83	16.27	3.05	19.31
Ha_Unigene28059	comp85962_c0_seq1	adenylosuccinate synthetase	2	17.78	23.64	26.65	52.17	21.91	59.86
Ha_Unigene36874	comp90982_c0_seq2	cg7029 cg7029-pc	2	14.84	20.47	23.67	48.02	16.35	60.62
Ha_Unigene24649	comp88698_c0_seq3	guanine nucleotide-binding protein g subunit	2	41.45	43.76	56.44	118.67	39.82	144.69
Ha_Unigene35337	comp89616_c0_seq1	chromodomain y-like protein 2	2	3.26	1.63	4.59	13.03	2.21	16.07
Ha_Unigene36853	comp90330_c0_seq1	isoform d	2	3.04	1.18	5.09	15.3	3.06	18.74
Ha_Unigene35216	comp89765_c0_seq7	rho gtpase activating	2	8.37	7.45	12.32	23.05	9.06	28.33
Ha_Unigene37312	comp91518_c0_seq1	ankyrin unc44	2	8.63	10.48	15.18	31.31	13.27	40.8
Ha_Unigene31496	comp90051_c0_seq1	disulfide oxidoreductase	2	3.42	4.18	7.86	20.94	5.91	30.82
Ha_Unigene31873	comp89004_c0_seq1	lamin dm0-like	2	33.87	35.11	54.52	101.96	38.51	139.33
Ha_Unigene22475	comp84708_c0_seq1	actin related protein 2 3 complex subunit 2	2	39.92	40.19	60.22	140.03	39.03	192.11
Ha_Unigene35043	comp86751_c0_seq2	metal transporter cnnm2-like	2	34.73	22.49	50.44	133.41	43.85	141.7
Ha_Unigene195	comp73768_c0_seq2	spectrin beta	2	0.63	1.22	3.75	12.27	1.5	13.65
Ha_Unigene33545	comp87535_c0_seq1	engulfment and cell motility protein 1-like	2	7.16	7.64	9.02	19.95	6.78	20.45
Ha_Unigene12856	comp105591_c0_seq1	PREDICTED: uncharacterized protein LOC101740094	2	12.79	13.85	15.84	31.24	12.92	32.77
Ha_Unigene24993	comp91008_c0_seq2	schwannomin interacting	2	4.63	2.19	3.74	30.1	1.55	28.97
Ha_Unigene35612	comp82230_c0_seq3	g t mismatch-specific thymine dna	2	6.39	4.87	5.96	17.71	4.36	18.29
Ha_Unigene34887	comp89289_c0_seq3	hypothetical protein KGM_22706	2	6.44	4.52	6.53	21.29	3.75	22.28
Ha_Unigene25502	comp84513_c0_seq2	glycerophosphoryl diester periplasmic	2	0.8	0.36	2.61	30.67	0.32	30.39
Ha_Unigene24292	comp87472_c0_seq2	beta- -glucuronyltransferase p	2	1.63	1.05	2.9	13.5	2	13.03
Ha_Unigene24470	comp90028_c0_seq3	ankyrin repeat domain protein	2	10.21	4.58	13.14	71.98	10.22	71.11
Ha_Unigene34886	comp89055_c0_seq8	serine threonine-protein kinase d3	2	8.9	4.09	10.01	37.4	7.57	39.24
Ha_Unigene23866	comp89515_c0_seq1	isoform d	2	6.92	4.66	7.43	29.8	6.42	32.24
Ha_Unigene36167	comp90527_c0_seq1	membrane-associated protein hem-like	2	10.95	8.37	11.66	32.84	8.83	35.89
Ha_Unigene28073	comp89538_c0_seq2	adenylsulfate kinase	2	3.38	3.06	3.97	14.09	2.97	18.81
Ha_Unigene34543	comp91410_c0_seq2	type ii inositol- -trisphosphate 5-phosphatase	2	5.28	5.71	6.64	20.02	5.26	27.03
Ha_Unigene28856	comp87921_c0_seq2	sperm-specific protein don juan	2	3.7	5.2	6.35	20.93	6.39	26.63
Ha_Unigene35752	comp91453_c0_seq2	structural maintenance of chromosomes protein 6-like	2	8.78	10.91	12.64	33.9	11.56	41.83
Ha_Unigene8951	comp86439_c0_seq1	putative Thd1	2	11.99	11.4	13.51	29.46	11.61	31.89
Ha_Unigene20336	comp87855_c0_seq4	cathepsin o-like	2	0.72	0.42	6.07	49.19	0.68	59.07
Ha_Unigene29995	comp89272_c0_seq1	tyrosine-protein kinase src64b-like	2	8.38	7.48	9.13	24.77	8.95	29.52
Ha_Unigene26086	comp88479_c1_seq13	actin-related protein 2-like isoform x1	2	25.99	25.56	32.53	115.97	33.43	136.24
Ha_Unigene24595	comp81825_c0_seq3	guanine nucleotide-binding protein g subunit alpha-like isoform 1	2	38.02	33.27	44.1	106.98	35.67	125.12
Ha_Unigene24222	comp88893_c0_seq1	ubiquitin-like domain-containing ctd phosphatase 1-like	2	9.02	7.68	9.67	25.38	8.27	30.9
Ha_Unigene16677	comp86056_c0_seq6	cdc42 homolog	2	61.4	49.57	61.3	160.07	54.07	192.23
Ha_Unigene26133	comp90720_c0_seq1	xk-related protein 6-like	2	1.69	3.49	3.71	17.67	3.98	19.98
Ha_Unigene25048	comp83654_c0_seq1	scp-related protein	2	1.87	4.58	7.13	39.51	6.43	46.55
Ha_Unigene28224	comp84866_c1_seq1	dimethylaniline monooxygenase	2	18.14	57.53	72.08	288.96	64.37	319.07
Ha_Unigene34269	comp90453_c0_seq1	isoform b	2	0.87	2.33	1.62	16.08	2.26	18.84
Ha_Unigene3040	comp84683_c1_seq2	nuclease harbi1- partial	2	5.23	8.08	7.24	23.79	6.77	26.43
Ha_Unigene29334	comp81793_c0_seq4	protein alpha isoform	2	4.1	4.81	4.64	17.85	4.06	20.15
Ha_Unigene11132	comp104975_c0_seq1	hypothetical protein KGM_06564	2	2.04	3.64	1.85	65.15	1.13	73.76
Ha_Unigene15185	comp88911_c0_seq5	c1a cysteine protease precursor	2	1.03	0.58	21.04	1119.93	8.63	1313.69
Ha_Unigene31261	comp90964_c0_seq15	cycle	2	8.49	4.32	5.45	13.9	0.23	0.25
Ha_Unigene18008	comp89005_c1_seq1	udp-glucosyltransferase precursor	2	24.17	25.36	23.06	34.41	17.38	17.07
Ha_Unigene20111	comp89805_c0_seq4	aael004803- partial	2	10.2	9.1	8.93	33.14	1.22	3.48
Ha_Unigene16092	comp89805_c0_seq3	aael004803- partial	2	3.26	3.22	6.75	19.01	0.31	2.37
Ha_Unigene20463	comp85143_c0_seq3	hydroxypyruvate isomerase	2	7.12	3.47	12.02	39.94	1.55	3.82
Ha_Unigene22859	comp89005_c0_seq1	phenol udp-glucosyltransferase	2	33.29	27.14	28.08	51.95	25.84	21.03
Ha_Unigene17346	comp84855_c0_seq1	tppp family protein cg4893-like	2	25.07	56.69	87.09	116.03	19.35	28.63
Ha_Unigene32692	comp85470_c0_seq2	isoform g	2	17.02	18.13	20.17	23.57	8.04	11.81
Ha_Unigene24351	comp89059_c1_seq10	aggrecan core	2	23.13	27.97	29.43	43.06	3.53	13.28
Ha_Unigene34932	comp90617_c0_seq3	parathyroid hormone-responsive b1	2	63.33	70.8	64.77	83.72	21.19	37.35
Ha_Unigene8163	comp87703_c0_seq3	brain protein 44-like	2	7.56	4.43	9.3	11.89	0.99	4.2
Ha_Unigene36811	comp87093_c0_seq1	viral a-type inclusion protein	2	176.47	174.15	268.38	300.99	58.24	157.46
Ha_Unigene30262	comp89440_c0_seq1	arylsulfatase b-like	2	21.46	8.75	9.29	46.28	31.16	15.46
Ha_Unigene5376	comp86444_c0_seq1	26s protease regulatory subunit s10b	2	21.41	0.99	25.01	47.05	24.6	22.72
Ha_Unigene28705	comp82813_c0_seq8	beta isoform partial	2	73.1	33.73	57.44	101.22	88.24	90.69
Ha_Unigene30684	comp89699_c0_seq2	counting factor associated protein d-like	2	332.27	114.64	132.25	390.17	233.31	315.08
Ha_Unigene4309	comp86606_c0_seq3	2-oxoisovalerate dehydrogenase subunit mitochondrial-like	2	0.4	0.41	12.76	8.96	0.31	5.42
Ha_Unigene31237	comp89444_c0_seq2	ben domain protein	2	1.43	0.22	17.22	12.76	0.1	6.89
Ha_Unigene28922	comp88162_c0_seq2	alanine--glyoxylate aminotransferase mitochondrial-like	2	6.42	7.13	26.36	16.88	7.45	16.05
Ha_Unigene20167	comp90605_c0_seq2	endonuclease-reverse transcriptase -e01	2	3	1.86	12.35	12.44	0.57	9.26
Ha_Unigene14337	comp90396_c0_seq25	his-trna partial	2	1.54	3.25	18.57	16.42	0.6	12.91
Ha_Unigene23533	comp84747_c2_seq1	fumarylacetoacetate hydrolase domain-containing protein 2a	2	16.39	13.1	65.16	51.53	14.95	56.01
Ha_Unigene23186	comp88533_c0_seq5	arrestin domain-containing protein 5	2	2.18	3.04	15.46	11.97	6.19	23.01
Ha_Unigene24518	comp90536_c0_seq2	ecto-5 -nucleotidase isoform a	2	0.67	3.51	13.22	9.56	5.28	15.35
Ha_Unigene32306	comp89562_c0_seq2	dolichyl-diphosphooligosaccharide--protein glycosyltransferase subunit 1-like	2	35.9	51.91	74.27	71.33	49.33	90.04
Ha_Unigene21047	comp87214_c0_seq2	exo iii v-trex	2	4.25	6.51	23.49	24.77	3.62	24.86
Ha_Unigene6299	comp62416_c0_seq1	PREDICTED: uncharacterized protein LOC101735805	2	23.27	25.94	48.13	44.81	24.12	51.38
Ha_Unigene6623	comp70361_c0_seq1	PREDICTED: uncharacterized protein LOC101740282	2	5.65	2.62	20.43	16.85	2.38	25.84
Ha_Unigene5867	comp88260_c0_seq10	PREDICTED: uncharacterized protein LOC101736946	2	1.75	0.24	12.22	11.34	0.28	13.33
Ha_Unigene1065	comp75880_c0_seq1	dna adenine methyltransferase	2	23.2	12.29	57.39	61.67	8.64	70.64
Ha_Unigene24652	comp90133_c0_seq4	serine protease inhibitor	2	32.69	8.33	37.14	49.79	18.2	29.6
Ha_Unigene27726	comp90565_c0_seq1	protein fam46a	2	9.27	3.5	14.74	24.92	0.4	10.46
Ha_Unigene24887	comp87548_c0_seq7	nuclease harbi1-like	2	16.5	7.85	41.22	72.79	3.59	29.64
Ha_Unigene5717	comp90964_c0_seq12	aael010564- partial	2	41.55	13.39	80.46	173.13	9.9	80.7
Ha_Unigene28935	comp91257_c1_seq4	pol-like protein	2	4.21	1.69	8.74	13.83	0.95	10.01
Ha_Unigene33405	comp91257_c1_seq1	pol-like protein	2	5.51	2.25	8.4	12.8	1	9.67
Ha_Unigene10764	comp91257_c0_seq1	pol-like protein	2	3.93	1.58	6.82	11.05	0.62	6.84
Ha_Unigene7995	comp53772_c0_seq1	reverse partial	2	29.32	21.09	48.89	70.43	7.78	44.35
Ha_Unigene19207	comp90133_c0_seq3	serine protease inhibitor	2	59.77	27.77	56.1	88.89	18.92	66.64
Ha_Unigene16681	comp87143_c0_seq1	ap-3 complex subunit sigma-2-like	2	24.46	14.15	29.44	39.97	8.14	31.04
Ha_Unigene15483	comp90418_c0_seq5	PREDICTED: uncharacterized protein LOC101736143	2	33.46	12.6	40.14	55.85	11.66	43.54
Ha_Unigene1237	comp85206_c1_seq1	death-associated protein	2	50.34	20.05	66.41	94.52	15.1	68.28
Ha_Unigene20874	comp88732_c0_seq1	alkaline ceramidase	2	5.54	10.84	14.56	22.02	3.68	12.55
Ha_Unigene23282	comp90996_c0_seq1	annexin b11 isoform a	2	15.99	15.77	29.18	34.86	8.74	25.08
Ha_Unigene34890	comp91232_c0_seq1	solute carrier family 12 member 9-like	2	1.2	0.69	7.15	9.46	0.58	5.02
Ha_Unigene20831	comp87777_c3_seq27	tigger transposable element-derived protein 4	2	0.09	0.08	9.94	15.36	0.07	7.8
Ha_Unigene12529	comp90396_c0_seq12	histidyl-trna cytoplasmic	2	3.65	6.03	21.77	25.08	0.72	13.81
Ha_Unigene23335	comp82728_c0_seq1	cytochrome p450	2	3.89	6.7	15.49	19.8	3.56	12.83
Ha_Unigene26687	comp86667_c0_seq1	beta-arrestin 1	2	15.56	17.75	31.21	36.98	14.03	28.06
Ha_Unigene26856	comp81235_c0_seq1	short branched chain specific acyl- mitochondrial-like	2	63.98	110.95	217.89	268.14	92.51	167.25
Ha_Unigene17212	comp87777_c3_seq6	tigger transposable element-derived protein 4-like	2	0.84	0.06	7.52	12.52	0.06	7.88
Ha_Unigene6978	comp82257_c2_seq2	hypothetical protein TcasGA2_TC010304	2	0.14	0.13	6.31	10.1	0.11	6.79
Ha_Unigene21690	comp85207_c0_seq4	galactosylgalactosylxylosylprotein 3-beta-glucuronosyltransferase i-like	2	2.91	2.47	9.29	14.1	2.79	10.6
Ha_Unigene35735	comp88600_c0_seq2	dihydropyrimidine dehydrogenase	2	21.93	14.58	52.95	64.19	16.54	48.24
Ha_Unigene32814	comp91053_c0_seq1	vacuolar protein sorting-associated protein 33a	2	12.72	8.45	21.16	25.94	10.12	26.41
Ha_Unigene32634	comp79006_c0_seq2	retrotransposon-like family member (retr-1)-like	2	3.26	2.23	10.45	13.57	1.45	11.67
Ha_Unigene6634	comp77152_c0_seq1	reverse partial	2	16.1	13.03	41.73	51.89	6.36	44.99
Ha_Unigene35052	comp89442_c0_seq3	cdk10 11	2	3.45	3.37	8.92	11.76	1.81	11.91
Ha_Unigene13285	comp87646_c0_seq1	autophagy related protein atg3-like protein	2	26.73	23.38	51.23	67.37	20.13	62.23
Ha_Unigene15593	comp84220_c0_seq10	cytoplasmic dynein 1 intermediate chain-like isoform x2	2	2.94	5	9.01	13.91	1.68	11.72
Ha_Unigene27867	comp91310_c0_seq2	guanine deaminase-like	2	0.66	3.53	8.79	12.62	1.24	12.03
Ha_Unigene25793	comp87763_c0_seq1	adiponectin receptor 2	2	34.51	48.02	66.28	81.93	39.87	76.1
Ha_Unigene8390	comp90963_c0_seq2	peptidyl-prolyl cis-trans isomerase fkbp4-like	2	15.12	31.35	55.72	85.69	22.41	60.91
Ha_Unigene31161	comp89239_c0_seq2	monocarboxylate transporter	2	11.9	19.65	35.64	57.8	14.6	41.86
Ha_Unigene28612	comp90963_c0_seq1	fk506-binding protein 59	2	20.13	31.06	55.13	96.8	22.04	66.2
Ha_Unigene20102	comp88010_c0_seq1	isoform b	2	70.49	19.27	49.34	84.01	23.93	101.56
Ha_Unigene16802	comp86596_c0_seq2	ubiquitin-conjugating enzyme e2-24 kda-like	2	25.44	8.51	14.87	24.24	8.57	26.23
Ha_Unigene16684	comp87308_c0_seq1	ras-like protein 1	2	63.12	19.12	36.83	62.73	13.92	63.45
Ha_Unigene31790	comp90659_c0_seq2	chitooligosaccharidolytic beta-n-acetylglucosaminidase	2	89.15	16.42	38.51	110.03	25.27	88.1
Ha_Unigene27399	comp91111_c0_seq1	isoform m	2	15.85	1.74	8.46	21.78	2.37	15.99
Ha_Unigene21049	comp88256_c0_seq1	hypothetical protein KGM_13815	2	15.2	5.28	9.64	19.86	3.82	15.84
Ha_Unigene32063	comp87461_c0_seq1	atp-binding cassette sub-family g member 1-like	2	34.04	12.7	25.05	45.69	14.98	39.33
Ha_Unigene26932	comp87787_c0_seq1	sorting nexin-6	2	84.1	31.54	55.4	112.22	31.58	102.93
Ha_Unigene34986	comp78670_c1_seq2	a chain crystal structure of beta-glucosidase from termite neotermes koshunensis in complex with a new glucopyranosidic product	2	75.81	31.33	55.09	138.94	54.19	91.12
Ha_Unigene30878	comp91201_c0_seq2	isoform d	2	44.28	10.85	24.57	75.35	7.6	38.25
Ha_Unigene34157	comp91136_c0_seq2	furin-like convetase	2	16.18	6.49	7.95	30.9	3.25	15.5
Ha_Unigene34993	comp87898_c0_seq1	cap-specific mrna (nucleoside-2 -o-)-methyltransferase 1-like	2	27.65	9.44	15.99	59.26	4.99	29.47
Ha_Unigene24376	comp84479_c1_seq4	sorting nexin-8	2	8.22	3.39	5.8	15.4	3.95	9.98
Ha_Unigene31111	comp80082_c0_seq1	fish- isoform c	2	23.32	4.35	11.7	50.04	2.58	31.09
Ha_Unigene20877	comp89222_c0_seq5	dally- isoform a	2	67.02	8.8	17.41	112.88	5.62	72.83
Ha_Unigene29609	comp89222_c1_seq1	glypican-6-like isoform x3	2	70.75	9.46	20.27	133.84	5.49	89.68
Ha_Unigene18775	comp86548_c0_seq1	golgi snap receptor complex member 1	2	12.96	9.29	9.76	17.74	3.09	12.84
Ha_Unigene16555	comp90167_c0_seq1	peptidyl-prolyl cis-trans isomerase-like 2-like	2	10.01	6.9	7.91	14.61	1.7	11.42
Ha_Unigene16981	comp85206_c0_seq5	mitochondrial ribosomal protein l11	2	24.57	17.84	22.62	35.02	5.33	29.66
Ha_Unigene24490	comp81850_c0_seq1	rna-binding protein 39	2	9.18	8.65	9.1	14.52	2.72	10.87
Ha_Unigene26954	comp81503_c0_seq1	transcription factor e74	2	19.66	19.4	18.52	28.99	9.89	22.83
Ha_Unigene35979	comp87523_c0_seq3	isoform b	2	21.29	17.41	19.69	30.76	4.05	24.71
Ha_Unigene34313	comp83794_c0_seq1	probable atp-dependent rna helicase ddx17-like	2	153.7	146.97	152.06	213.59	67.08	185.56
Ha_Unigene11591	comp84584_c0_seq1	isoform cra_a	2	6.64	3.06	4.83	13.97	1.06	9.38
Ha_Unigene24460	comp87224_c0_seq1	autophagy protein 5	2	21.59	13.29	17.47	42.93	6.5	32.69
Ha_Unigene25839	comp91271_c0_seq5	atpase family aaa domain-containing protein 1-a-like	2	5.94	3.39	6.13	12.15	2	8.09
Ha_Unigene28777	comp90005_c0_seq1	equilibrative nucleoside transporter	2	29.57	14.68	26.71	56.9	8.34	39.73
Ha_Unigene26795	comp88798_c0_seq1	cytohesin-1-like isoform 2	2	14.6	10.38	9.55	20.28	6.18	16
Ha_Unigene22435	comp86597_c1_seq2	ben domain protein	2	19.99	7.8	13.71	31.51	2.74	21.83
Ha_Unigene32021	comp88951_c0_seq1	scaffold attachment factor b	2	5.47	2.68	3.59	9.46	0.39	5.99
Ha_Unigene34898	comp90576_c0_seq1	rna-directed dna polymerase from mobile element jockey-like	2	74.62	38.13	48.83	117.13	22.27	81.4
Ha_Unigene30046	comp91116_c0_seq1	methoprene-tolerant protein	2	11.78	6.45	11.31	19.88	2.14	16.16
Ha_Unigene31117	comp84976_c0_seq2	transmembrane 9 superfamily member 3	2	57.37	26.8	43.26	75.22	11.79	64.32
Ha_Unigene29718	comp90484_c1_seq1	protein halfway-like	2	10.23	3.07	7.74	16.47	1.61	13.88
Ha_Unigene30238	comp91213_c0_seq5	pyridoxal-dependent decarboxylase domain-containing protein 1-like	2	10.32	5.64	7.41	15.69	3.1	12.14
Ha_Unigene29345	comp86864_c0_seq5	stromal interaction molecule homolog	2	24.13	13.21	19.74	39.64	7.26	30.62
Ha_Unigene34516	comp88184_c0_seq7	vam6 vps39-like	2	23.94	11.78	17.84	34.8	7.53	29.08
Ha_Unigene26839	comp87116_c0_seq1	acid phosphatase-1	2	33.53	22.94	28.5	45.03	16.62	39.12
Ha_Unigene26535	comp81500_c0_seq1	wd repeat-containing protein 55 homolog	2	5.18	4.17	5.3	10.43	0.43	7.11
Ha_Unigene34732	comp89885_c1_seq1	speckle targeted pip5k1a-regulated poly polymerase-like	2	19.74	15.67	17.16	32.43	6.94	21.96
Ha_Unigene30016	comp88232_c0_seq2	protein nynrin-like isoform x1	2	6.81	4.36	6.65	12.62	1.51	7.73
Ha_Unigene20159	comp88834_c0_seq4	upf0430 protein cg31712-like	2	10.96	6.49	10.18	17.13	2.17	12.62
Ha_Unigene34804	comp90617_c0_seq2	parathyroid hormone-responsive b1	2	20.95	12.53	18.01	32.22	3.67	21.62
Ha_Unigene36366	comp91132_c0_seq2	isoform b	2	4.95	2.9	3.47	11.08	0.21	6.01
Ha_Unigene22005	comp87082_c0_seq6	zinc transporter zip9-like	2	9.22	5.6	7.89	17.48	2.98	10.05
Ha_Unigene36343	comp78412_c0_seq2	orf	2	17.04	12.53	14.81	32.58	5.79	16.6
Ha_Unigene12284	comp90964_c0_seq8	cg15449 cg15449-pa	2	278.37	205.99	310.11	559.47	68.94	290.21
Ha_Unigene3733	comp83684_c1_seq5	52 kda repressor of the inhibitor of the protein kinase-like	2	20.7	15.12	7.93	24.46	10.3	9.97
Ha_Unigene6841	comp88260_c0_seq13	PREDICTED: uncharacterized protein LOC101736946	2	21.57	12.75	7.78	25.53	7.02	11.42
Ha_Unigene34358	comp84348_c0_seq3	isoform e	2	32.66	15.71	3.86	47.63	3.34	12.82
Ha_Unigene6674	comp86056_c0_seq2	leukocyte receptor cluster member 8 homolog	2	42.4	34.73	28.78	46.1	11.62	26.58
Ha_Unigene27364	comp88513_c2_seq6	lachesin-like isoform 2	2	36.03	22.45	14.48	39.71	5.32	23.77
Ha_Unigene28730	comp91043_c0_seq2	e3 ubiquitin-protein ligase sina	2	24.2	17.32	13.98	33.64	5.76	15.93
Ha_Unigene10939	comp88260_c0_seq4	PREDICTED: uncharacterized protein LOC101736946	2	56.07	36.27	29.99	74.89	14.95	40.28
Ha_Unigene27215	comp88513_c2_seq1	lachesin-like isoform 2	2	165.22	111.79	76.82	202.87	18.73	82.99
Ha_Unigene14088	comp85039_c2_seq1	farnesyl diphosphate synthase	2	257.53	147.7	144.45	267.85	54.54	133.5
Ha_Unigene6023	comp85039_c1_seq1	farnesyl diphosphate synthase	2	227.76	114.91	111.23	195.14	46.29	101.91
Ha_Unigene15534	comp85039_c0_seq1	farnesyl diphosphate synthase	2	238.21	126.26	120.17	217.87	50.64	107.8
Ha_Unigene33268	comp89519_c0_seq2	ankyrin repeat protein	2	9.99	2.58	4.26	13.33	0.63	8.07
Ha_Unigene34785	comp88098_c0_seq1	PREDICTED: uncharacterized protein LOC101741874	2	12.88	5.43	7.53	15.42	1.82	10.12
Ha_Unigene24018	comp87450_c0_seq5	eiger cg12919-pa	2	21.98	9.37	10.29	24.5	4.27	12.77
Ha_Unigene11835	comp82960_c0_seq1	thiosulfate sulfurtransferase rhodanese-like domain-containing protein 3-like	2	39.38	25.55	24.73	41.48	20.24	33.01
Ha_Unigene31728	comp91284_c0_seq4	n-acetylgalactosaminyltransferase 6-like	2	12.99	3.44	2.89	16.48	2.27	9.62
Ha_Unigene29746	comp88278_c0_seq1	n-acetyl lactosaminide beta- -n-acetyl glucosaminyl transferase	2	23.32	5.99	6.08	30.71	9.21	17.64
Ha_Unigene19483	comp85190_c0_seq1	takeout jhbp like protein	2	7.95	0.25	1.51	9.47	0.15	2.22
Ha_Unigene34797	comp88261_c0_seq1	helicase mov-10- -like	2	17.99	6.53	4.67	25.28	3.1	11.07
Ha_Unigene16078	comp85068_c0_seq2	dna-directed rna polymerase ii subunit rpb1	2	11.29	1.77	3.01	16.39	0.36	4.93
Ha_Unigene31063	comp91291_c0_seq2	traf-type zinc finger domain-containing protein 1	2	11.43	2.14	3.18	14.89	1.16	6.07
Ha_Unigene25424	comp79413_c0_seq2	gata zinc finger domain-containing protein 14-like	2	27.93	5.5	9.07	41.14	3.27	19.04
Ha_Unigene19544	comp91301_c0_seq5	zinc finger	2	7.63	6.06	7.44	11.97	0.91	6.21
Ha_Unigene35533	comp89902_c1_seq1	protein toll	2	33.45	18.07	29.09	43.55	7.24	24.76
Ha_Unigene13282	comp87155_c0_seq1	protein yellow	2	5.48	3.29	4.24	9.46	0.31	3.83
Ha_Unigene27214	comp87641_c0_seq2	endophilin isoform a	2	14.56	6.31	12.41	25.5	1.34	9.83
Ha_Unigene34897	comp90531_c1_seq1	rna-directed dna polymerase from mobile element jockey-like	2	117.48	63.83	91.6	185.73	31.24	88.28
Ha_Unigene9385	comp87076_c1_seq1	multiple inositol polyphosphate phosphatase 1-like	2	4.73	1.26	3.18	10.56	0.9	3.21
Ha_Unigene7281	comp88249_c0_seq5	nedd4 family-interacting protein 2-like	2	10.08	3.95	7.76	20.51	2.79	8.19
Ha_Unigene5525	comp83121_c2_seq9	PREDICTED: uncharacterized protein LOC100903590	2	8.69	5.01	9.14	18.72	2.91	7.98
Ha_Unigene24600	comp83706_c0_seq1	glycoprotein-n-acetylgalactosamine 3-beta-galactosyltransferase 1-like	2	40.94	15.39	42.61	95.27	6.91	35.44
Ha_Unigene14407	comp88210_c0_seq4	hypothetical protein KGM_02367	2	12.87	8.26	7.34	24.54	2.99	11.78
Ha_Unigene22088	comp82893_c0_seq1	caspase-1	2	36.35	17.63	20.88	85.33	4.85	25.34
Ha_Unigene30794	comp87141_c2_seq1	plexin domain-containing protein 2-like	2	37.43	34.45	31.93	73.16	18.87	36.06
Ha_Unigene8465	comp83121_c2_seq7	lyr motif-containing protein 4a	2	18.67	14	13.12	36.44	5.4	15.03
Ha_Unigene37200	comp90795_c0_seq1	dicer 2	2	35.74	29.1	27.32	72.45	9.76	28.57
Ha_Unigene34706	comp90374_c0_seq1	PREDICTED: uncharacterized protein LOC101742758	2	9.33	3.1	3.03	17.54	0.42	3.02
Ha_Unigene15039	comp87628_c0_seq2	protein dek-like isoform x3	2	16.31	6.16	5.84	27.99	3.76	7.42
Ha_Unigene34391	comp84348_c0_seq1	isoform e	2	33.58	9.94	6.23	56.34	6.11	12.79
Ha_Unigene15527	comp83134_c0_seq1	hypothetical protein KGM_10052	2	101.73	30.66	30.94	160.61	18.31	48.36
Ha_Unigene29847	comp88237_c0_seq1	nfx1-type zinc finger-containing protein 1-like	2	35.77	16.25	11.93	63.9	5.34	21.52
Ha_Unigene37016	comp88532_c0_seq1	nfx1-type zinc finger-containing protein 1-like	2	47.18	18.52	17.63	101.06	8.59	33.24
Ha_Unigene32937	comp88418_c0_seq1	hypothetical protein KGM_05228	2	61.89	24.56	15.08	144.39	9.16	46.25
Ha_Unigene29135	comp88134_c0_seq1	adp-ribosylation factor-like protein	2	142.56	98.08	76.7	256.2	72.82	116.31
Ha_Unigene19975	comp87034_c0_seq1	3-dehydroecdysone 3alpha-reductase	2	5.99	6.28	6.89	14.2	1.22	5.65
Ha_Unigene4752	comp90837_c0_seq3	atlastin-like isoform x3	2	28.87	36.48	31.75	54.12	10.52	27.85
Ha_Unigene25254	comp88804_c0_seq1	isoforms a c f g	2	10.42	15.73	10.05	20.35	2.48	10.02
Ha_Unigene20436	comp88661_c0_seq12	oxidative stress-induced growth inhibitor 2-like	2	11.88	15.5	11.02	18.59	2.79	9.77
Ha_Unigene20016	comp82524_c0_seq2	PREDICTED: uncharacterized protein LOC101743937	2	24.34	29.48	19.04	40.23	3.42	22.79
Ha_Unigene28764	comp84840_c0_seq1	f-box and leucine rich repeat containing protein	2	9.5	8.22	5.94	14.18	1.87	9.25
Ha_Unigene36916	comp90795_c0_seq3	dicer 2	2	11.24	9.83	7.01	14.59	3.29	10.88
Ha_Unigene24288	comp86422_c0_seq1	secretory carrier-associated membrane protein 1-like	2	59.87	51.17	35.32	74.74	30.05	57.41
Ha_Unigene22708	comp81656_c1_seq1	aldo-keto reductase	2	7.03	9.17	3.77	15.45	1.69	9.78
Ha_Unigene18542	comp82530_c0_seq2	isoform c	2	8.78	11.35	6.95	14.68	3.48	10.74
Ha_Unigene25716	comp83551_c0_seq1	rho guanine nucleotide exchange factor 11	2	14.31	19.65	11.69	27.08	6.85	19.86
Ha_Unigene12379	comp89996_c0_seq3	upstream activation factor subunit spp27-like	2	8.09	9.61	8.18	14.31	2.56	9.89
Ha_Unigene1459	comp91301_c0_seq4	zinc finger protein xfin-like	2	6.88	7.25	4.91	12.51	1.05	7.39
Ha_Unigene34118	comp87971_c0_seq1	sumo ligase	2	8.93	9.25	6.64	17.21	1.85	8.85
Ha_Unigene32000	comp90725_c0_seq4	heat shock transcription factor	2	11.16	11.84	9.09	21.51	2.83	13.81
Ha_Unigene30387	comp85438_c0_seq1	death related ced-3 nedd2-like protein	2	28.07	26.78	21.64	46.53	9.4	34.38
Ha_Unigene37276	comp90992_c0_seq1	rho gtpase-activating protein 20	2	3.44	13.92	5.85	16.09	1.98	6.83
Ha_Unigene17392	comp78927_c0_seq1	extramacrochaetae protein	2	18.54	32.94	16.13	41.17	23.05	26.34
Ha_Unigene27205	comp84936_c0_seq10	ben domain protein	2	0.5	10.03	0.86	14.58	2.35	4.02
Ha_Unigene18395	comp86373_c0_seq10	PREDICTED: uncharacterized protein LOC101736330	2	0.43	35.3	0.69	64.69	0.51	19.27
Ha_Unigene32469	comp82148_c0_seq1	gpi mannosyltransferase 4-like	2	1.41	10.73	2.79	13.1	1.24	6.09
Ha_Unigene36828	comp90982_c0_seq1	cg7029 cg7029-pc	2	3.56	12.86	2.5	16.42	2.05	7.11
Ha_Unigene29152	comp81229_c0_seq2	cation efflux protein zinc transporter	2	5.59	39.26	3.87	49.19	7.39	22.88
Ha_Unigene8927	comp81679_c0_seq2	cysteine rich secreted	2	0.45	12.1	8.15	25.74	1.31	13.76
Ha_Unigene20619	comp88993_c0_seq2	tetraspanin d107	2	13.29	32.95	24.08	56.79	12.13	33.03
Ha_Unigene12010	comp82498_c1_seq1	vanin-like protein 1-like	2	33.57	69.84	55.75	87.87	38.55	62.93
Ha_Unigene9907	comp91021_c0_seq2	phosphatidylinositol 4-kinase beta-like	2	12.92	20.33	10.96	24.97	8.77	21.82
Ha_Unigene16120	comp81268_c0_seq1	endonuclease-reverse transcriptase	2	20.28	46.73	15.05	55.07	13.66	40.53
Ha_Unigene29741	comp87546_c0_seq1	eukaryotic translation initiation factor 4e transporter-like	2	7.18	11.21	6.56	17.49	4.84	12.41
Ha_Unigene12818	comp83297_c0_seq3	chemosensory protein 3	2	0.47	7.98	1.08	15.62	0.15	7.3
Ha_Unigene12335	comp81976_c0_seq1	chemosensory protein 3	2	0.52	17.51	3.15	28.08	0.65	14.03
Ha_Unigene35765	comp91579_c2_seq1	probable e3 ubiquitin-protein ligase herc4-like	2	11.38	34.31	15.77	40.63	6.53	29.01
Ha_Unigene17973	comp79294_c0_seq1	protein canopy homolog 3-like	2	24.41	57.13	37.14	84.31	11.28	58.82
Ha_Unigene24678	comp87855_c0_seq3	cathepsin o-like	2	0.84	5.59	1.71	74.18	48.19	75.86
Ha_Unigene10379	comp86299_c0_seq2	fungus-induced protein 1-like	2	75.92	19.35	29.93	273.03	230.75	245.75
Ha_Unigene23095	comp87656_c1_seq1	protein cueball-like	2	37.9	96.68	69.73	2434.29	2086.53	2176.39
Ha_Unigene25028	comp89059_c1_seq1	aggrecan core	2	28.77	59.94	55.41	151.27	79.14	105.01
Ha_Unigene29991	comp88973_c0_seq2	alkaline tissue-nonspecific isozyme-like	2	1.94	10.94	11.73	64.19	33.45	41.39
Ha_Unigene21240	comp85583_c1_seq4	lipopolysaccharide binding protein	2	5.57	23.86	27.7	153.73	88.3	106.15
Ha_Unigene12270	comp86619_c0_seq1	hypothetical protein KGM_07400	2	2.15	3.05	0.89	31.76	14.83	21.89
Ha_Unigene29931	comp82950_c0_seq1	protein kinase c alpha binding protein	2	2.3	6.29	2.49	46.3	17.29	29.62
Ha_Unigene27761	comp88377_c0_seq1	sh2 domain-containing protein 4b-like	2	4.03	9.37	7.46	57.36	22.35	31.34
Ha_Unigene26035	comp83469_c0_seq1	eater	2	2.63	4.21	8.58	119.27	42.33	68.22
Ha_Unigene37149	comp89702_c0_seq1	lanb2	2	33.96	17.12	25.07	167.35	84.1	110.6
Ha_Unigene9038	comp85583_c1_seq21	ubiquitin-like protein smt3	2	35.85	6.1	0.18	239.92	91.72	152.28
Ha_Unigene20155	comp88040_c0_seq1	PREDICTED: uncharacterized protein LOC101737032	2	23.17	128.12	48.38	295.08	150.16	198.69
Ha_Unigene18823	comp85250_c0_seq1	cg10252	2	8.4	26.65	11.78	76.24	50.63	55.46
Ha_Unigene29318	comp89040_c0_seq1	endoplasmic reticulum oxidoreduction 1-like protein	2	11.99	79.18	36.4	261.06	155.35	227.3
Ha_Unigene20861	comp84098_c0_seq1	aquaporin	2	14.8	90.14	14.11	322.03	195.62	267.89
Ha_Unigene3856	comp76467_c0_seq1	odd oz protein	2	0.53	0.58	4.45	19.41	6.24	6.92
Ha_Unigene33761	comp81625_c0_seq1	bel12_ag transposon polyprotein	2	4.4	6.26	1.15	80.19	33.87	18.46
Ha_Unigene37560	comp91604_c0_seq3	isoform b	2	0.5	1.09	1.11	50.16	20.58	9.57
Ha_Unigene24280	comp83396_c1_seq1	hypothetical protein	2	6.72	7.9	11.05	544.8	206.45	110.81
Ha_Unigene28813	comp83202_c0_seq2	transforming protein p54 c-ets-1	2	12.14	23.06	16.8	73.64	41.62	41.29
Ha_Unigene18159	comp84024_c0_seq6	phospholipid scramblase 1	2	1.23	0.47	1.15	52.12	28.55	23.65
Ha_Unigene34121	comp89948_c0_seq3	eater	2	3.25	3.31	4.8	82.53	40.23	41.41
Ha_Unigene31830	comp91604_c0_seq1	hmct_bommo ame: full=hemocytin ame: full=humoral lectin flags: precursor	2	5.97	8.47	11.23	507.38	289.34	181.97
Ha_Unigene4839	comp77886_c0_seq1	hmct_bommo ame: full=hemocytin ame: full=humoral lectin flags: precursor	2	4.92	9.42	10.3	852.72	349.86	283.45
Ha_Unigene7647	comp79202_c0_seq1	isoform b	2	5.85	11.35	11.89	874.88	367.97	265.8
Ha_Unigene34735	comp91604_c0_seq5	hmct_bommo ame: full=hemocytin ame: full=humoral lectin flags: precursor	2	4.7	12.06	10.49	1027.84	482.58	314.9
Ha_Unigene2411	comp126647_c0_seq1	hypothetical protein KGM_22600	2	1.94	1.44	2.81	37.11	18.89	13.71
Ha_Unigene37585	comp91604_c0_seq6	isoform b	2	6.36	10.93	15.44	1080.82	505.14	369.98
Ha_Unigene31282	comp82877_c0_seq1	f-box only protein 11-like	2	18.71	28.78	17.41	38.86	19.32	35.3
Ha_Unigene15479	comp88883_c0_seq1	cklf-like marvel transmembrane domain-containing protein 4-like	2	6.4	39.76	9.33	71.19	12.08	52.43
Ha_Unigene15164	comp84178_c0_seq3	cysteine-rich hydrophobic domain 2	2	13.95	24.97	13.07	34.56	16.52	34.54
Ha_Unigene24128	comp83681_c0_seq2	peptidoglycan-recognition protein 2-like	2	19.27	31.51	18.54	48.11	16.62	48.88
Ha_Unigene9613	comp89842_c1_seq2	protease inhibitor 5	2	15	24.02	15.78	39.64	17.9	37.4
Ha_Unigene26655	comp86851_c0_seq4	isoform d	2	9.48	28.64	13.21	51.09	18.55	44.26
Ha_Unigene31483	comp85275_c0_seq4	cdc42-interacting protein 4-like	2	21.12	52.31	27	99.21	43.24	96.93
Ha_Unigene33300	comp85865_c0_seq1	isoform a	2	4.92	18.45	9.62	25.34	8.01	19.98
Ha_Unigene28988	comp81171_c1_seq1	rho gtpase-activating protein 1-like	2	4.82	11.01	8.61	18.49	4.54	14.56
Ha_Unigene31715	comp87496_c0_seq1	phosphoglucomutase-2-like	2	13.41	37.94	30.11	66.92	16.8	56.4
Ha_Unigene35283	comp88181_c0_seq1	transient receptor potential cation channel protein painless-like	2	3.39	9.17	5.32	15.62	2.65	13.37
Ha_Unigene28631	comp87868_c0_seq1	thap domain-containing protein 4-like	2	11.63	25.12	15.43	40.17	10.26	34.43
Ha_Unigene35610	comp90265_c0_seq1	protein diaphanous	2	4.62	7.91	6.03	15.48	3.3	13.05
Ha_Unigene24437	comp90087_c0_seq4	homocysteine-responsive endoplasmic reticulum-resident ubiquitin-like domain member 2	2	11.48	23.33	15.02	44.6	9.82	34.27
Ha_Unigene26685	comp86023_c0_seq2	mediator of rna polymerase ii transcription subunit 15-like	2	7.23	17.91	10.16	21.87	7.05	21.47
Ha_Unigene232	comp87288_c0_seq2	pollen-specific leucine-rich repeat extensin-like protein 1- partial	2	2.63	8.52	5.81	14.82	1.48	15.52
Ha_Unigene22772	comp87503_c0_seq1	unkown protein	2	116.96	160.35	133.76	190.04	106.48	192.72
Ha_Unigene26326	comp90602_c0_seq1	tumor susceptibility gene 101	2	21.02	22.71	17.47	34.12	12.16	29.07
Ha_Unigene21224	comp73997_c0_seq1	carbonyl reductase	2	26.44	27.07	21.24	38.83	13.83	33.72
Ha_Unigene32451	comp89682_c0_seq1	smad nuclear-interacting protein 1	2	7.36	6.13	3.67	13.7	2.23	11.07
Ha_Unigene17214	comp87852_c0_seq2	high mobility group protein	2	32.57	30.15	14.07	53.28	8.38	43.27
Ha_Unigene24446	comp77395_c0_seq1	splicing factor 1-like	2	12.14	11.06	6.76	19.47	4.1	17.87
Ha_Unigene36149	comp88348_c0_seq16	period protein	2	17.9	20.09	8.81	32.98	4.63	30.19
Ha_Unigene23150	comp88000_c0_seq2	nuclear rna export factor 1-like	2	6.25	8.11	7.16	16.06	3.72	11.16
Ha_Unigene14927	comp88956_c0_seq3	protein yipf1-like	2	8.48	10.78	8.81	19.44	4.42	16.02
Ha_Unigene9911	comp91576_c0_seq13	rab gtpase-activating protein 1	2	9.03	11.45	8.32	20.4	5.31	16.48
Ha_Unigene32484	comp91464_c0_seq3	run and fyve domain-containing protein 2	2	10.53	10.34	9.49	25.37	4	21.22
Ha_Unigene25866	comp90188_c0_seq1	splicing arginine serine-rich 18	2	5.14	6.52	4.54	17.57	1.76	13.3
Ha_Unigene17745	comp80221_c0_seq2	tumor protein d54	2	52.07	49.28	44.57	97.06	34.32	75.16
Ha_Unigene35207	comp61969_c0_seq1	relish	2	50.13	49.45	43.23	116.23	25.53	90.33
Ha_Unigene31064	comp91373_c0_seq11	btb poz domain-containing protein 9	2	7.76	7.31	5.06	18.38	2.78	11.25
Ha_Unigene17923	comp83455_c0_seq1	udp-glycosyltransferase ugt33d6	2	7.86	5.53	5.82	18.19	1.78	13.8
Ha_Unigene19688	comp84976_c0_seq1	transmembrane 9 superfamily member 3	2	11.82	10.18	9.44	23.9	4.44	17.59
Ha_Unigene27817	comp85170_c0_seq1	paralytic peptide binding protein 2	2	234.15	153.08	124.98	456.57	69.88	334.22
Ha_Unigene36452	comp87423_c0_seq1	cysteine proteinase inhibitor precursor	2	7.97	9.37	9.16	18.76	2.27	14.51
Ha_Unigene16899	comp82936_c0_seq2	comm domain-containing protein 10	2	9.94	11.56	9.9	17.26	4.55	14.23
Ha_Unigene22085	comp82102_c0_seq1	7-methylguanosine phosphate-specific 5 -nucleotidase-like	2	5.55	7.99	8.52	15.31	3.17	10.29
Ha_Unigene35468	comp88218_c0_seq2	ubiquitin carboxyl-terminal hydrolase 43	2	9.29	13.58	12.44	21.35	4.95	15.53
Ha_Unigene33962	comp90957_c0_seq1	anaphase-promoting complex subunit 4-like	2	4.9	7.44	7.72	13.69	1.98	9.86
Ha_Unigene26510	comp84170_c0_seq4	short-chain specific acyl- mitochondrial	2	5.6	8.33	8.33	15.87	1.33	11.02
Ha_Unigene21075	comp80466_c0_seq1	cysteine proteinase inhibitor precursor	2	51.26	64.24	62.65	117.44	17.64	83.42
Ha_Unigene4111	comp46342_c0_seq1	phosphoglucomutase-2	2	1.49	4.78	4.8	11.36	0.84	9.74
Ha_Unigene17801	comp81216_c0_seq1	udp-glucose pyrophosphatase	2	4.61	10.51	9.86	20.51	3.71	18.69
Ha_Unigene26276	comp84510_c0_seq8	serine protease inhibitor 2	2	15.18	21.01	24.45	36.66	16.2	31.45
Ha_Unigene21755	comp90674_c0_seq1	abhydrolase domain-containing protein fam108c1-like	2	7.97	10.08	12.01	22.54	5.96	17.9
Ha_Unigene30504	comp84697_c0_seq1	zinc finger bed domain-containing protein 1-like	2	6.95	11.16	16.61	31.15	2.81	26.09
Ha_Unigene35804	comp88601_c0_seq2	sterile alpha and tir motif-containing protein 1-like	2	3.76	6.88	9.38	21.5	1.44	19.17
Ha_Unigene20078	comp83184_c1_seq1	endoplasmic reticulum resident protein 29-like	2	18.87	24.12	31.24	57.09	12.89	50.82
Ha_Unigene10374	comp85179_c3_seq2	prov protein	2	12.71	16.13	16.33	28.29	7.04	25.78
Ha_Unigene17651	comp87226_c0_seq1	pest proteolytic signal-containing nuclear	2	11.3	15.82	15.48	23.89	6.18	22.4
Ha_Unigene36875	comp89604_c0_seq1	tho complex subunit 2	2	11.6	15.97	16.56	26.83	4.34	27.12
Ha_Unigene12377	comp89965_c1_seq4	carotenoid-binding protein	2	5.02	8.86	10.08	15.9	3.91	13.87
Ha_Unigene18048	comp84493_c0_seq4	upf0428 protein cxorf56 homolog isoform 1	2	9.43	14.63	15.54	23.59	5.96	19.58
Ha_Unigene31006	comp88722_c0_seq2	probable phosphorylase b kinase regulatory subunit alpha-like isoform 1	2	5.74	8.43	8.88	15.11	3.36	12.39
Ha_Unigene31648	comp84613_c0_seq9	atpase aaa	2	6.53	8.57	9.94	16.71	3.72	14
Ha_Unigene27609	comp86903_c0_seq1	organic cation transporter	2	14.81	19.08	20.86	29.91	9.93	27.68
Ha_Unigene22541	comp91555_c0_seq4	histone demethylase jarid1a	2	4.37	3.47	5.25	12.03	0.73	7
Ha_Unigene19753	comp86720_c1_seq1	exosome complex exonuclease rrp44-like	2	4.23	4.88	6.44	12.97	0.58	9.09
Ha_Unigene26310	comp85498_c0_seq1	protein o-fucosyltransferase 2	2	6.87	6.14	9.08	14.72	2.62	11.22
Ha_Unigene31021	comp88239_c0_seq3	stress response protein nst1-like	2	5.97	4.06	5.71	12.85	1.54	10.08
Ha_Unigene12157	comp81039_c0_seq1	ragulator complex protein lamtor3-a-like	2	21.25	19.8	22.12	32.29	14.48	27.48
Ha_Unigene33429	comp86999_c0_seq1	isoform e	2	27.42	24.4	26.11	52.02	11.76	40.68
Ha_Unigene12820	comp83835_c2_seq3	litaf-like protein	2	29.84	27.53	27.56	59.62	9.65	49.48
Ha_Unigene12849	comp90733_c0_seq2	biogenesis of lysosome-related organelles complex 1 subunit 1-like	2	15.96	14.3	16.39	26.5	6.83	22.82
Ha_Unigene21577	comp80637_c0_seq1	pleckstrin homology domain-containing family f member 2-like	2	46.28	46.04	52.95	88.29	18.07	76.65
Ha_Unigene34167	comp91389_c0_seq1	squamous cell carcinoma antigen recognized by t-cells 3	2	9.14	9.63	11.39	19.51	3.94	16.35
Ha_Unigene8923	comp80559_c0_seq1	heat shock factor-binding protein 1-like	2	41.24	39.3	51.59	97.91	11.42	81.83
Ha_Unigene35114	comp90294_c0_seq2	pol-like protein	2	7.3	7.17	9.49	16.38	3.34	15.35
Ha_Unigene18146	comp81739_c0_seq1	e3 sumo-protein ligase nse2-like	2	7.63	7.76	11.16	19.67	2.22	18.86
Ha_Unigene36655	comp91555_c0_seq15	lysine-specific demethylase lid-like isoform 1	2	7.81	7.53	10.23	16.81	3.99	15.1
Ha_Unigene32819	comp86119_c0_seq1	amp-activated protein gamma regulatory subunit	2	13.84	12.82	18.93	32.53	3.6	29.44
Ha_Unigene26931	comp87645_c0_seq1	wd repeat and fyve domain-containing protein 2-like	2	13.37	11.56	14.53	27.71	5.94	26.3
Ha_Unigene23547	comp88151_c0_seq1	protein fam76a-like	2	10.17	9.19	9.8	19.35	4.43	18.15
Ha_Unigene33011	comp89477_c0_seq2	ral interacting isoform b	2	9.05	8.9	9.2	17.8	4.16	15.95
Ha_Unigene30955	comp90050_c0_seq1	protein shc1	2	23.22	21.87	24.61	46.83	10.49	41.98
Ha_Unigene11912	comp81804_c0_seq1	synaptobrevin-like isoform 1	2	89.08	89.54	98.98	195.35	39.09	172.58
Ha_Unigene33628	comp88473_c0_seq1	isoform b	2	7.79	6.24	12.9	21.98	7.95	21.07
Ha_Unigene26560	comp89589_c0_seq1	alpha-( )-fucosyltransferase c-like	2	0.59	1.3	3.68	12.59	1.69	10.32
Ha_Unigene17818	comp84810_c0_seq2	glutathione s-transferase	2	6.18	9.44	26.18	84.38	15.8	70.03
Ha_Unigene34855	comp89055_c0_seq4	serine threonine-protein kinase d3	2	6.56	4.82	13.62	41.66	7.35	35.09
Ha_Unigene32209	comp86709_c0_seq2	tyrosine-protein phosphatase corkscrew-like	2	6.27	5.34	9.35	22.51	5.55	19.93
Ha_Unigene22602	comp81334_c0_seq1	g1 s-specific cyclin-d3 isoform x1	2	7.1	7.16	11.9	27.97	6.2	25.41
Ha_Unigene11199	comp90263_c0_seq4	sodium-dependent phosphate transporter	2	0.18	0.2	6.29	11.81	0.18	11.7
Ha_Unigene27952	comp84644_c0_seq1	ben domain protein	2	0.67	1.61	8.38	14.18	0.2	13.92
Ha_Unigene29291	comp90263_c0_seq3	sodium-dependent phosphate transporter	2	0.46	0.95	17.26	42.82	0.76	46.25
Ha_Unigene33037	comp84885_c0_seq4	nucleolin-like isoform x2	2	14.9	16.19	20.79	30.48	13.86	32.12
Ha_Unigene16272	comp88656_c0_seq2	cklf-like marvel transmembrane domain-containing protein 4-like	2	8.79	12.37	17	27.08	7.23	27.31
Ha_Unigene36179	comp91367_c1_seq1	testis-expressed sequence 2	2	7.36	7.24	10.84	23.01	4.54	21.84
Ha_Unigene37660	comp91583_c1_seq1	muscle-specific protein 300	2	5.36	5.73	9.99	18.99	4.01	16.86
Ha_Unigene22688	comp89248_c0_seq1	serine threonine-protein phosphatase 4 catalytic subunit	2	12.18	12.5	18.19	30.73	9	28.94
Ha_Unigene37598	comp91583_c0_seq1	muscle-specific protein 300	2	33.7	40.31	55.86	101.33	25.42	96.94
Ha_Unigene21606	comp87966_c0_seq2	glycosaminoglycan xylosylkinase-like	2	6.9	6.77	4.09	16.73	3.54	18.13
Ha_Unigene25447	comp86849_c0_seq3	protein roadkill-like	2	8.5	7.3	4.8	16.78	4.22	16.21
Ha_Unigene6520	comp88709_c0_seq2	unknown unsecreted protein	2	9.93	8.96	6.5	21.92	5.23	21.6
Ha_Unigene11706	comp88348_c0_seq13	antennal period protein	2	11.55	10.2	8.14	22.87	5.83	21.77
Ha_Unigene34930	comp85744_c0_seq1	leucine-rich repeat and immunoglobulin-like domain-containing nogo receptor-interacting protein 2-like	2	33.46	29.05	23.62	67.39	20.05	61.02
Ha_Unigene34714	comp85288_c0_seq1	ribosome-binding protein 1-like isoform x3	2	4.76	9.98	7.52	18.16	5.24	17.07
Ha_Unigene8514	comp89630_c0_seq1	zinc finger protein 706-like	2	54.69	68.03	67.46	103.15	57.98	99.06
Ha_Unigene25256	comp89266_c1_seq2	tetratricopeptide repeat protein 17	2	5.07	12.5	8.45	34.77	7.98	28.99
Ha_Unigene22895	comp88685_c0_seq1	adp-ribosylation factor 6	2	13.25	23.56	17.45	56.58	15.3	49.68
Ha_Unigene20466	comp85276_c0_seq2	chloride intracellular channel	2	49.34	73.03	60.64	134.65	53.41	123.52
Ha_Unigene36898	comp91427_c0_seq1	latrophilin cirl-like isoform 1	2	3.19	4.72	4.03	12.3	0.5	10.42
Ha_Unigene32568	comp89393_c0_seq1	probable atp-dependent rna helicase ddx17-like	2	21.25	23.81	21.43	41.69	15.44	38.44
Ha_Unigene26426	comp88502_c0_seq1	transcription initiation factor tfiid subunit 7	2	12.83	14.93	13.13	25.58	7.5	24.97
Ha_Unigene27171	comp85282_c0_seq1	protein disulfide-isomerase tmx3-like	2	23.49	30.9	28.09	57.25	15.54	56.52
Ha_Unigene14217	comp83074_c0_seq1	serine arginine-rich splicing factor 2-like	2	8.82	10.84	9.46	22.16	7.68	23.44
Ha_Unigene27139	comp86849_c0_seq4	protein roadkill-like	2	7.68	10.45	9.56	26.31	6.57	27.85
Ha_Unigene24086	comp78627_c0_seq1	protein hexim1	2	11.22	11.69	11.52	27.58	6.24	29.44
Ha_Unigene30637	comp90029_c0_seq1	zinc metalloproteinase -like	2	7.23	7.25	7.3	20.07	4.45	20.81
Ha_Unigene10193	comp90212_c0_seq1	rab gtpase-binding effector protein 1-like isoform x2	2	3.04	2.51	2.3	11.32	0.82	12.36
Ha_Unigene34164	comp89742_c0_seq1	monocarboxylate transporter 14	2	13.44	13.95	12.85	29.09	10.72	30.63
Ha_Unigene32831	comp89148_c0_seq1	serine threonine protein kinase	2	7.68	11.63	8.15	32.75	7.45	30.99
Ha_Unigene28568	comp88332_c0_seq6	transmembrane and coiled-coil domains protein 1-like	2	3.51	6.54	4.86	15.83	2.44	15.43
Ha_Unigene37435	comp91602_c0_seq3	isoform m	2	3.26	5.19	4.35	14.48	3.02	13.76
Ha_Unigene37097	comp91147_c0_seq7	pericentriolar material 1 isoform x3	2	3.98	5.46	4.84	14.39	3.04	13.08
Ha_Unigene31968	comp89538_c0_seq3	paps isoform a	2	9.99	14.78	15.1	43.8	7.56	43.03
Ha_Unigene14402	comp87129_c1_seq1	probable ubiquitin-conjugating enzyme e2 w-like	2	22.16	30.65	20.5	62.86	16.85	62.52
Ha_Unigene34151	comp85674_c0_seq1	dynamin-like isoform 1	2	36.2	39.44	33.11	57.47	31.36	56.14
Ha_Unigene24060	comp87129_c0_seq1	inositol monophosphatase 3-like	2	13.61	16.23	13.19	32.51	9.12	31.29
Ha_Unigene18697	comp82683_c0_seq2	hypothetical protein KGM_14731	2	13.72	17.17	13.07	38.33	9.16	35.23
Ha_Unigene25189	comp62848_c0_seq1	tpa: mod -	2	129.99	159.1	129.59	320.14	110.64	291.4
Ha_Unigene32645	comp89969_c0_seq1	bmp-binding endothelial regulator	2	3.46	9.69	7.89	24.6	6.68	17.56
Ha_Unigene11913	comp81844_c0_seq2	isoform b	2	8.05	25.54	15.08	67.29	12.85	42.76
Ha_Unigene10891	comp27517_c0_seq1	isoform e	2	2	9.15	3.62	21.76	4.85	11.98
Ha_Unigene27700	comp83452_c0_seq1	transmembrane protein 184c-like	2	24.83	35.58	24.85	56.49	27.45	42.51
Ha_Unigene35486	comp90561_c0_seq1	arf-gap with sh3 ank repeat and ph domain-containing protein 1-like	2	5.72	8.49	5.48	21.57	5.49	15.94
Ha_Unigene23016	comp87220_c0_seq2	isoform b	2	7.61	7.33	4.76	24.74	5.59	17.09
Ha_Unigene30230	comp89108_c0_seq3	hmg box transcription factor bbx	2	11.92	13.59	10.86	34.81	9.55	24.44
Ha_Unigene26661	comp88804_c3_seq5	isoforms a c f g h-like	2	0.37	2.76	0.29	10.61	0.15	5
Ha_Unigene18064	comp88000_c0_seq1	nuclear rna export factor 1-like	2	5.9	8.26	4.04	19.07	3.76	11.47
Ha_Unigene33842	comp86699_c0_seq6	serine--pyruvate mitochondrial-like	2	4.19	6.77	5.62	23.93	1.75	14.28
Ha_Unigene5005	comp76171_c0_seq2	vacuolar protein sorting-associated protein 13c-like	2	2.14	4.97	3.23	23.95	1.36	12.6
Ha_Unigene30729	comp88564_c0_seq2	protein lin-10	2	3.88	5.98	4.24	18.83	2	10.6
Ha_Unigene29143	comp89736_c0_seq1	protein croquemort	2	30.67	41.42	29.06	94.55	23.32	58.96
Ha_Unigene8918	comp80007_c0_seq2	cysteine-rich venom	2	0.28	1.04	3.38	14.85	0.23	9.92
Ha_Unigene35415	comp88939_c0_seq1	rna-directed dna polymerase from mobile element jockey-like	2	1.26	2.34	5.44	15.39	1.2	11.88
Ha_Unigene31986	comp88868_c0_seq1	protein bric-a-brac 2	2	1.01	1.63	8.47	23.4	2.61	14.98
[truncated: 2,666 more rows]
