# Supplementary material for: High throughput profiling of the cotton bollworm Helicoverpa armigera immunotranscriptome during the fungal and bacterial infections
Source: BMC Genomics. 2015 Apr 18;16(1):321. doi: 10.1186/s12864-015-1509-1 (PMC4490664; doi:10.1186/s12864-015-1509-1)
Supplement: Additional file 6: Table S5. — Immunity-related genes identified in the H. armigera transcriptome. [file 12864_2015_1509_MOESM6_ESM.xls]

## Sheet: Sheet1
Table S5. Immunity-related genes identified in H. armigera transcriptome.
Gene Name	Unigene	Assembly No.	Nt. Length	Aa. Length	Signal peptide	Best Acc no.	Identity (%)	min.eValue	FPKM value in each library
									FB_Mock	FB_Bb	FB_Ec	HC_Mock	HC_Bb	HC_Ec
Recognition
PGRP
Ha_PGRP-SA1	Ha_Unigene16685	comp87524_c1_seq1	1058	191	1-19G*D	ADR51143	94	1.04e-118	193.87	267.14	243.17	109.08	121.95	133.69
Ha_PGRP-SA2	Ha_Unigene16739	comp85517_c0_seq3	1262	192	1-17A*K	NP_001037560	72	5.16e-68	1.31	50.42	7.47	7.98	8.44	32.78
Ha_PGRP-SB1	Ha_Unigene17091	comp83271_c0_seq2	820	198	1-18A*H	AFP23116	99	1.38e-145	10.43	23.08	1.16	0.46	7.97	3.59
Ha_PGRP-SB2	Ha_Unigene17877	comp83271_c0_seq1	1685	212	1-19A*S	AFP23117	92	4.15e-131	8.51	62.84	27.64	22.05	26.7	31.62
Ha_PGRP-SD	Ha_Unigene18965	comp82416_c0_seq1	1042	232	1-18A*M	BAF74637	77	2e-104	2.89	17.47	0.23	1.18	1.34	0.17
Ha_PGRP-LA	Ha_Unigene24128	comp83681_c0_seq2	2998	341	N/A	XP_004929948	70	7.98e-97	19.27	31.51	18.54	48.11	16.62	48.88
Ha_PGRP-LB	Ha_Unigene22611	comp83681_c0_seq1	2123	306	N/A	XP_004929814	70	3.41e-100	31.45	41.67	23.96	44.47	30.17	43.06
Ha_PGRP-LC	Ha_Unigene27653	comp83210_c0_seq1	3599	370	N/A	EHJ67829	64	1e-126	4.49	4.15	4.26	8.89	2.62	10.81
Ha_PGRP-LD	Ha_Unigene20032	comp84632_c0_seq4	1650	251	N/A	XP_004929843	59	3.03e-61	15.69	3.45	13.84	44.98	10.36	40.28
β-GRP/GNBP
Ha_βGRP1	Ha_Unigene29432	comp84724_c0_seq1	1950	503	1-20C*Y	ACI32825	91	0	100.49	99.81	83.58	163.48	517.22	208.7
Ha_βGRP2a	Ha_Unigene29036	comp83696_c0_seq1	1595	490	1-21A*Y	ACI32826	93	0	221.52	122.26	103.39	100.42	791.3	120.86
Ha_βGRP2b	Ha_Unigene29253	comp86474_c0_seq1	2038	497	1-22S*Q	ACI32827	98	0	118.16	464.05	249.78	171.12	103.64	208.89
Ha_βGRP3	Ha_Unigene21264	comp1157_c0_seq1	937	278	N/A	ACI32827	60	1.89e-77	1.18	0.27	0.24	0.2	0.41	0.29
Ha_βGRP4	Ha_Unigene25400	comp87582_c0_seq1	4161	375	1-17A*C	ACB54952	92	0	12.26	19.74	7.98	15.83	21.32	12.34
C-type Lectin
Ha_CTL2	Ha_Unigene12078	comp78334_c0_seq2	1017	124	N/A	ACI32834	100	5.21e-118	0.77	2.62	27.5	0.48	0.11	0.21
Ha_CTL3	Ha_Unigene22823	comp88966_c1_seq5	2093	310	1-20T*A	AFI47448	90	0	493.18	115.34	84.55	0.69	5.46	2.62
Ha_CTL4	Ha_Unigene23619	comp85649_c0_seq1	2068	329	1-21A*Q	AFI47449	98	0	81.45	45.56	64.05	0.39	0.43	0.51
Ha_CTL5	Ha_Unigene22176	comp81218_c0_seq1	1910	297	1-19S*R	AFI47450	45	0	615.91	234.82	79.74	1.56	18.79	0.28
Ha_CTL6	Ha_Unigene23904	comp85242_c0_seq1	2605	335	1-26C*A	ABF83203	99	0	388.51	460.44	619.99	7763.26	5583.92	4530.25
Ha_CTL7	Ha_Unigene23263	comp87164_c0_seq3	2855	321	1-18G*A	AFI47453	56	0	13.79	126.25	63.65	1.89	4.96	1.37
Ha_CTL9	Ha_Unigene34353	comp88415_c0_seq5	4349	825	1-18A*S	XP_004932809	80	0	0.74	6.79	0.04	1.01	0.29	0.02
Ha_CTL10	Ha_Unigene36158	comp89103_c0_seq2	5051	1123	1-28A*Q	EHJ74096	90	0	0.3	26.64	0.06	0.29	0.28	1.16
Ha_CTL11	Ha_Unigene23008	comp85835_c1_seq1	1426	315	1-21G*Q	AFI47449	64	1.85e-94	4.05	167.22	129	0.32	5.69	2.6
Ha_CTL12	Ha_Unigene22034	comp81886_c1_seq1	955	294	1-19C*K	AFI47453	54	2.55e-57	0.15	0.19	0.26	0.23	0.08	0.24
Ha_CTL13	Ha_Unigene22954	comp79487_c0_seq1	1449	314	1-20G*Q	AFI47449	60	5.15e-79	58.05	83.16	105.41	2.02	2.16	1.3
Ha_CTL14	Ha_Unigene22839	comp81120_c0_seq1	1766	311	1-20G*Q	AFI47449	64	6.01e-90	33.69	92.19	111.73	7.3	60	88.92
Ha_CTL15	Ha_Unigene16319	comp83222_c0_seq2	915	185	1-15A*A	AFC35298	73	4.71e-53	38.88	13.67	14.18	0.17	0.97	0.81
Ha_CTL16	Ha_Unigene23039	comp82272_c0_seq1	1656	316	1-21G*E	AFI47449	64	1.05e-83	158.35	225.19	358.85	12.13	82.23	178.36
Ha_CTL17	Ha_Unigene14698	comp78334_c1_seq1	577	159	1-19C*A	ACI32834	99	1.28e-113	1.66	8.16	152.18	0.5	0.28	0.66
Ha_CTL18	Ha_Unigene25938	comp90461_c0_seq1	3428	390	1-27G*V	XP_004924799	81	1.72e-175	3.22	10.97	5.4	0.73	0.25	0.1
Ha_CTL19	Ha_Unigene24275	comp78310_c0_seq2	1745	345	1-21A*Q	XP_004930088	84	0	10.88	5.16	6.21	6.02	1.39	0.51
Ha_CTL20	Ha_Unigene23626	comp85970_c0_seq6	1124	329	1-20A*K	XP_004924465	68	1.02e-104	0.08	142.27	0.29	0.09	0.33	0.08
Ha_CTL21	Ha_Unigene18593	comp83024_c0_seq1	1100	225	1-21A*Q	BAM18925	98	6.21e-146	3.32	317.86	2.11	8.98	0.82	1.07
Ha_CTL22	Ha_Unigene16297	comp77024_c0_seq1	791	185	1-21A*Q	NP_001165397	91	1.46e-121	0.24	749.55	0.43	0.36	1.07	0.12
Ha_CTL23	Ha_Unigene18178	comp87192_c1_seq1	1068	217	1-16A*Q	ACR78452	100	3.39e-163	0.43	3877.83	3.94	0.69	0.92	0.42
Ha_CTL24	Ha_Unigene22565	comp84439_c0_seq1	1855	305	1-23A*Q	BAM17981	95	1.62e-107	0.09	1.57	0.12	0.19	0.06	0.08
Ha_CTL25	Ha_Unigene20223	comp74623_c0_seq1	881	255	N/A	ABF83203	79	2.43e-126	0.11	0.29	0.76	3.29	0.56	1.87
Ha_CTL26	Ha_Unigene23206	comp80377_c0_seq1	1104	320	1-21C*K	AFI47453	70	1.74e-115	30.8	6.53	66.29	24.91	5.05	7.05
Galectin
Ha_Galectin1	Ha_Unigene16195	comp84010_c0_seq2	1530	183	N/A	BAM20137	70	4.3972e-94	0.56	10.13	0.72	0.44	0.68	0.49
Ha_Galectin2	Ha_Unigene22955	comp80669_c0_seq1	1574	314	N/A	XP_004933315	88	1.21e-174	0.29	9.88	0.62	0.23	0.42	0.23
Ha_Galectin3	Ha_Unigene24988	comp89493_c0_seq2	2352	364	N/A	XP_004929524	78	6.66e-168	9.02	13.45	11.21	5.65	11.92	9.1
Scavenger Receptor B (ScR-B)
Ha_ScR-B1	Ha_Unigene29770	comp90196_c0_seq3	3245	515	N/A	XP_004925996	87	0	0.7	11.68	0.22	0.25	0.09	0.11
Ha_ScR-B2	Ha_Unigene31645	comp80034_c0_seq1	2306	605	N/A	XP_004930826	84	0	88.6	4.05	11.73	0.12	0.35	0.11
Ha_ScR-B3	Ha_Unigene31121	comp88314_c0_seq2	2435	575	N/A	XP_004930796	83	0	70.08	15.81	53.72	23.22	4.84	14.06
Ha_ScR-B4	Ha_Unigene32924	comp89896_c0_seq1	4262	692	N/A	XP_004930844	73	0	0.26	0.61	0.15	0.42	0.09	0.1
Ha_ScR-B5	Ha_Unigene30752	comp85463_c0_seq1	2120	557	N/A	XP_004930787	75	0	1.94	0.94	8.56	10.05	3.92	2.76
Ha_ScR-B6	Ha_Unigene29488	comp81141_c0_seq1	1977	505	N/A	BAM67014	58	2.15e-112	0.23	0.08	0.11	0.05	0.07	0.04
Ha_ScR-B7	Ha_Unigene22433	comp86232_c1_seq1	1895	302	N/A	EHJ75193	67	3.15e-86	31.81	3.64	22.47	0.29	0.19	0.33
Ha_ScR-B8	Ha_Unigene19212	comp90502_c0_seq4	1762	236	N/A	EHJ69876	61	7.63e-72	0.09	0.53	0.33	0.38	0.04	0.05
Ha_ScR-B9	Ha_Unigene29143	comp89736_c0_seq1	2974	493	N/A	NP_001164650	80	0	30.67	41.42	29.06	94.55	23.32	58.96
Ha_ScR-B10	Ha_Unigene29524	comp88430_c0_seq2	2492	506	N/A	NP_001164651	77	0	8.53	2.53	3.69	0.2	0.46	0.55
Fibrinogen-related protein (FREP)
Ha_FREP1	Ha_Unigene31958	comp8892_c0_seq1	2895	624	1-19A*A	XP_004930012	86	0	0.15	3.1	0.04	0.12	0.03	0.09
Ha_FREP2	Ha_Unigene33303	comp87272_c0_seq1	5582	720	1-16A*G	XP_004933130	86	0	19.36	29.62	15.72	13.17	8.66	22.86
Thioester-containing protein(TEP)
Ha_TEP1	Ha_Unigene32944	comp91117_c0_seq1	2306	693	1-20S*Q	EHJ71851	69	0	1.02	0.11	0.77	0.25	0.17	0.72
Ha_TEP2	Ha_Unigene24799	comp91549_c0_seq4	2749	482	N/A	XP_004927018	71	0	0.57	2.5	0.36	0.82	0.03	0.84
Ha_TEP3	Ha_Unigene28869	comp91549_c0_seq1	1205	538	1-22S*I	XP_004927018	87	9.31e-175	0.26	0.57	0.39	0.65	0.1	0.39
Ha_TEP4	Ha_Unigene36790	comp91510_c0_seq11	5163	1362	N/A	XP_004927013.1	45	0	11.36	1.43	3	0.4	0.19	0.48
Modulation
Clip-domain serine proteinase (cSP)
Ha_cSP1	Ha_Unigene26039	comp85957_c0_seq1	1858	393	1-17G*Q	AAV91019	60	1.22e-110	0.91	1.08	1.85	48.85	2.74	22.47
Ha_cSP2	Ha_Unigene26900	comp87675_c1_seq1	1327	417	1-21C*D	AAV91016	61	1.9e-118	0.14	4.97	0.15	0.2	34.74	9.56
Ha_cSP3	Ha_Unigene25687	comp87606_c0_seq1	1208	383	1-20C*E	AAV91016	65	1.9e-121	0.68	0.84	1	0.38	1.49	0.15
Ha_cSP4	Ha_Unigene24666	comp84005_c0_seq1	1715	355	1-19S*E	AAV91004	80	1.94e-166	93.67	81.59	81.96	82.5	98.01	69.47
Ha_cSP5	Ha_Unigene30110	comp87474_c0_seq1	2032	529	1-23S*D	XP_004930216	79	0	8.89	10.21	0.8	0.27	1.23	0.13
Ha_cSP6	Ha_Unigene27572	comp86273_c0_seq1	1983	438	1-18G*Q	AAW24481	89	0	65.18	292.76	170.75	191.87	898.18	373.36
Ha_cSP7	Ha_Unigene25436	comp84521_c0_seq1	3460	376	1-25G*Q	AAV91006	78	9.81e-179	49.39	68.67	61.9	13.1	30.29	19.32
Ha_cSP8	Ha_Unigene25655	comp86780_c0_seq1	1722	382	1-19S*Q	ABU98654	91	0	14.7	86	54.57	16.69	55.39	11.54
Ha_cSP9	Ha_Unigene32179	comp86546_c0_seq1	2767	638	1-29C*Q	XP_004925809	74	0	0.06	60.05	0.08	0.06	0.18	0.13
Ha_cSP10	Ha_Unigene26209	comp89550_c0_seq9	1722	397	1-20C*Q	AAL31704	80	0	0.07	1.09	0.29	0.19	0.08	0.12
Clip-domain serine proteinase homolog (cSPH)
Ha_cSPH11	Ha_Unigene27267	comp86899_c0_seq1	1775	428	1-16C*Q	ACI32835	95	0	414.82	680.07	468.36	105.31	89.88	77.88
Ha_cSPH12	Ha_Unigene25045	comp82690_c0_seq1	1486	366	1-21A*Q	XP_004928225	92	0	0.36	0.96	0.44	0.06	0.25	0.3
Serine proteinase (SP)
Ha_SP13	Ha_Unigene22169	comp74674_c0_seq1	979	297	1-18C*F	XP_004931819	88	6.02e-159	0.19	0.09	0.11	1.14	0.08	0.19
Ha_SP14	Ha_Unigene30460	comp84996_c0_seq1	3366	544	N/A	EHJ70441	87	0	0.03	4.97	0.04	0.16	0.06	0.1
Ha_SP15	Ha_Unigene25467	comp84648_c0_seq1	1411	377	1-25A*Q	AAV91007	64	3.8e-103	0.13	0.83	0.93	12.76	38.4	16.07
Ha_SP16	Ha_Unigene20128	comp79954_c0_seq1	1239	253	1-31A*H	AAV91007	71	8.75e-91	0.07	0.07	0.09	0.52	0.06	0.07
Ha_SP17	Ha_Unigene26284	comp87762_c0_seq3	1420	399	1-16A*Q	XP_004922188	80	0	0.32	3.84	0.85	3.73	6.31	2.84
Ha_SP18	Ha_Unigene22302	comp89854_c0_seq2	1362	299	N/A	EHJ67268	64	2.28e-100	2.27	1.26	3.26	6.06	5.97	9.08
Ha_SP19	Ha_Unigene20840	comp90752_c0_seq1	2244	268	N/A	NP_001243984	82	2.12e-140	37.48	89.13	86.35	1183.9	412.98	1066.21
Ha_SP20	Ha_Unigene23951	comp87089_c0_seq4	1841	336	N/A	AAV91016	67	5.88e-105	0.49	2.96	1.02	12.71	21.33	7.86
Ha_SP21	Ha_Unigene25644	comp82752_c0_seq2	1436	382	1-16T*I	AAV91016	61	2.79e-116	0.69	5.14	0.69	2.54	0.05	0.12
Ha_SP22	Ha_Unigene25773	comp78255_c0_seq1	1256	386	1-22C*D	AAV91016	65	2.34e-121	0.07	0.13	0.09	0.88	0.24	0.07
Ha_SP23	Ha_Unigene26243	comp88959_c0_seq8	1543	398	1-18C*E	AAV91019	57	3.23e-93	1.07	4.73	2.43	65.74	142.7	75.36
Ha_SP24	Ha_Unigene22761	comp82947_c0_seq1	1746	309	1-20G*D	AFK64827	94	0	1.75	10.5	0.19	0.1	0.47	0.15
Ha_SP25	Ha_Unigene20174	comp73881_c0_seq1	961	254	N/A	XP_004930560	84	1.03e-136	10.25	0.18	0.23	0.1	0.16	0.09
Ha_SP26	Ha_Unigene22374	comp82775_c0_seq1	1415	301	1-16S*S	NP_001037368	81	1.53e-151	0.64	0.83	0.15	0.13	0.16	0.13
Ha_SP27	Ha_Unigene24088	comp80823_c1_seq1	2226	340	N/A	AEW46850	88	0	0.1	13.81	0.29	0.06	0.07	0.14
Ha_SP28	Ha_Unigene21031	comp81890_c0_seq1	1286	273	1-20S*L	AAV91005	77	2.75e-115	0.99	18.68	7	9.56	70.77	33.36
Ha_SP29	Ha_Unigene25962	comp85451_c0_seq1	1290	391	1-13S*A	NP_001036915	92	0	37.29	43.17	59.24	1863.3	1960.57	705.13
Ha_SP30	Ha_Unigene17974	comp79295_c0_seq1	811	214	N/A	CAA72958	74	5.07e-102	0.78	0.11	0.14	0.12	0.19	0.11
Ha_SP31	Ha_Unigene21887	comp78495_c0_seq1	986	291	1-15A*N	ADM35105	90	3.41e-174	61.74	12.38	0.68	0.38	0.15	0.46
Ha_SP32	Ha_Unigene22217	comp79486_c0_seq1	980	298	1-16A*R	ACR15971	73	1.42e-104	0.38	0.09	0.11	0.09	0.08	0.09
Ha_SP33	Ha_Unigene17746	comp80688_c0_seq2	972	210	N/A	ACR15971	77	1.37e-122	19.74	4.14	0.11	0.1	2.07	0.09
Ha_SP34	Ha_Unigene21955	comp84735_c0_seq2	1171	292	1-17A*V	CAA72952	91	5.97e-170	205.47	58.57	1.16	0.24	0.19	1.11
Ha_SP35	Ha_Unigene21782	comp87343_c0_seq1	974	288	1-19G*K	AFM28255	84	7.65e-132	40.53	54.95	0.69	0.1	0.47	0.28
Ha_SP36	Ha_Unigene21445	comp85496_c0_seq1	2172	281	N/A	EHJ63498	97	0	0.08	0.4	0.05	0.04	0.05	0.06
Ha_SP37	Ha_Unigene35223	comp87090_c0_seq1	3657	948	N/A	XP_004933281	95	7.09e-170	0.31	1.26	0.06	0.29	0.03	0.07
Ha_SP38	Ha_Unigene35906	comp89262_c0_seq2	3887	1068	N/A	EHJ77964	68	0	0.18	3.9	0.14	0.05	0.04	0.02
Ha_SP39	Ha_Unigene21717	comp76697_c0_seq2	1243	287	1-20L*Q	EHJ69199	87	1.77e-154	0.12	0.41	0.09	0.43	0.14	0.28
Ha_SP40	Ha_Unigene20554	comp77468_c0_seq2	881	262	1-15A*V	AFO68327	89	2.24e-163	0.33	0.1	0.13	0.11	0.15	0.1
Ha_SP41	Ha_Unigene32407	comp87999_c0_seq1	2231	652	1-18S*S	AFK93534	63	0	0.13	0.26	0.26	0.17	1.46	0.73
Ha_SP42	Ha_Unigene32695	comp88108_c0_seq2	2527	673	1-24S*A	AFK93534	74	0	20.54	23.53	49.81	2.22	1.27	3.77
Ha_SP43	Ha_Unigene32034	comp88914_c0_seq3	2343	629	1-21A*Q	AFK93534	59	0	33.15	10.77	16.92	0.12	0.5	0.15
Ha_SP44	Ha_Unigene29569	comp88697_c0_seq1	2253	508	1-25A*S	EHJ70705	60	1.01e-131	86.71	25.57	28	2.72	2.7	0.98
Ha_SP45	Ha_Unigene22512	comp85037_c0_seq1	930	304	1-16A*D	ACR16001	78	9.57e-141	0.8	0.12	0.16	0.1	0.14	0.1
Ha_SP46	Ha_Unigene28964	comp85314_c0_seq3	1670	487	1-25A*L	XP_004933267	88	0	0.05	14.81	0.07	0.05	0.04	0.05
Ha_SP47	Ha_Unigene34635	comp91174_c0_seq2	3296	864	N/A	EHJ71121	76	0	0.53	0.28	0.31	0.16	0.29	0.44
Ha_SP48	Ha_Unigene29945	comp87695_c1_seq1	2483	522	1-22G*S	AAV91017	75	0	21.82	9.15	12.82	1.47	0.36	0.56
Serine proteinase homolog (SPH)
Ha_SPH49	Ha_Unigene26050	comp89030_c0_seq2	3130	393	1-17A*A	ACI32835	70	8.87e-144	38.95	199.53	126.33	9.65	7.12	23.19
Ha_SPH50	Ha_Unigene26873	comp88680_c0_seq2	1751	416	1-15A*Q	NP_001040462	68	9.93e-157	69.71	189.44	175.81	41.19	22.06	49.76
Ha_SPH51	Ha_Unigene34367	comp86269_c0_seq1	2771	827	1-20A*E	XP_004931455	77	0	0.05	509.69	0.39	0.07	0.07	0.08
Ha_SPH52	Ha_Unigene21849	comp79535_c1_seq1	1007	290	1-17A*A	ABR88233	85	2.17e-162	4.38	0.34	0.11	0.18	0.08	0.18
Ha_SPH53	Ha_Unigene32905	comp89097_c0_seq1	3849	691	1-20A*Q	EHJ72312	72	0	0.03	2.01	0.06	0.02	0.02	0.02
Serpin
Ha_Serpin1	Ha_Unigene25881	comp82961_c0_seq1	1504	389	1-19S*D	ADT63775	89	0	61.77	130.58	74.39	2.14	1.33	1.74
Ha_Serpin2	Ha_Unigene25464	comp84510_c0_seq7	1545	377	N/A	ABU62829	88	0	21.33	143.18	109.52	55.6	174.24	150.97
Ha_Serpin3	Ha_Unigene28176	comp86871_c1_seq1	2225	457	1-18S*S	AAO21505	81	0	78.14	173.87	152.06	439.06	561.48	791.46
Ha_Serpin4	Ha_Unigene24652	comp90133_c0_seq4	2518	354	N/A	NP_001037090	81	2.64e-178	32.69	8.33	37.14	49.79	18.2	29.6
Ha_Serpin5	Ha_Unigene26313	comp86728_c0_seq1	2332	400	1-21C*Q	NP_001037205	89	0	76.68	192.19	103.72	164.47	295.11	176.72
Ha_Serpin6	Ha_Unigene26725	comp86024_c0_seq1	2905	412	1-17S*Q	AEW46892	94	0	40.4	797.75	223.82	3.65	43.81	23.95
Ha_Serpin7	Ha_Unigene31795	comp86270_c0_seq1	2792	614	1-17S*Q	NP_001036857	70	9.94e-120	39.52	59.83	33.61	57.54	44.6	79.42
Ha_Serpin8	Ha_Unigene25089	comp85106_c1_seq2	1336	367	1-16G*T	AAK52495	79	1.09e-139	8.57	5.67	6.16	11.54	4.4	3.22
Ha_Serpin9	Ha_Unigene26517	comp86678_c0_seq1	1970	406	1-20G*Q	NP_001139701	73	8.72e-146	60.05	74.2	142.39	0.92	0.37	0.45
Ha_Serpin10	Ha_Unigene25126	comp84141_c1_seq1	1179	368	N/A	NP_001129364	88	3.79e-87	2.26	0.77	0.7	0.08	0.37	0.08
Ha_Serpin11	Ha_Unigene37533	comp91290_c0_seq1	7291	2406	1-22G*Y	EHJ63159	47	0	287.88	17.74	26.76	3.65	0.01	0.04
Ha_Serpin12	Ha_Unigene26239	comp88175_c0_seq1	1742	398	N/A	NP_001139706	72	7.9e-144	46.21	21.11	11.6	0.21	0.21	0.46
Ha_Serpin13	Ha_Unigene26778	comp80528_c0_seq1	1310	414	1-19T*H	NP_001139702	62	4.73e-95	0.14	0.13	0.42	57.78	0.06	0.07
Ha_Serpin14	Ha_Unigene33002	comp89966_c0_seq4	2474	698	1-24A*D	XP_004932704	86	7.46e-87	0.2	0.93	0.04	0.05	0.06	0.04
Ha_Serpin15	Ha_Unigene26534	comp80736_c0_seq1	1290	407	1-18G*N	NP_001139702	59	5.1e-92	0.07	0.07	0.09	6.4	0.06	0.14
Ha_Serpin16	Ha_Unigene30032	comp86452_c0_seq5	1876	526	N/A	AEW46891	42	1.61e-45	0.07	0.04	0.06	0.1	0.06	0.1
Ha_Serpin17	Ha_Unigene26886	comp77122_c0_seq1	1406	417	1-18S*T	NP_001139702	58	3.12e-84	0.58	0.18	0.08	9.23	0.05	0.06
Ha_Serpin18	Ha_Unigene26955	comp81821_c0_seq2	1608	419	1-19A*A	NP_001139702	59	1.26e-80	0.06	0.07	0.17	14.14	0.05	0.06
Ha_Serpin19	Ha_Unigene29385	comp88236_c0_seq3	1973	501	1-19C*L	NP_001139704	74	1.39e-151	2.16	9.58	2.39	21.29	11.46	10.76
Ha_Serpin20	Ha_Unigene29846	comp87880_c0_seq1	2058	518	1-16A*R	BAM17664	81	0	1.61	13.5	0.79	3.6	0.82	0.73
Ha_Serpin21	Ha_Unigene31725	comp89966_c0_seq6	2299	609	N/A	ACG61190	80	0	0.43	1.22	0.05	0.2	0.06	0.04
Ha_Serpin22	Ha_Unigene26240	comp88618_c0_seq1	1700	398	1-21P*I	AEW46895	80	4.53e-170	0.16	0.2	0.38	2.08	0.7	5.4
Signaling
(Toll pathway)
Spätzle (Spz)
Ha_Spz1	Ha_Unigene18662	comp86326_c0_seq1	2234	226	1-18A*Y	ACU68555	65	5.93e-57	34.41	38.54	29.35	518.9	172.75	506.09
Ha_Spz2	Ha_Unigene34900	comp82912_c0_seq2	3320	901	1-19A*E	XP_004924277	75	0	0.03	0.68	0.03	0.03	0.03	0.03
Ha_Spz3	Ha_Unigene29578	comp89373_c0_seq2	2411	508	N/A	XP_004931815	76	0	1.27	7.29	0.81	0.04	0.12	0.06
Ha_Spz4	Ha_Unigene28582	comp83221_c0_seq1	1731	473	1-18S*A	EHJ74226	75	0	0.05	9.58	0.06	0.34	0.04	0.21
Ha_Spz5	Ha_Unigene16790	comp83945_c0_seq5	1870	193	N/A	XP_004924362	79	6.87e-103	0.05	1.33	0.23	0.1	0.04	0.19
Ha_Spz6	Ha_Unigene14304	comp83945_c0_seq7	476	153	N/A	EHJ65295	77	9.04e-46	0.21	0.44	0.25	0.21	0.17	0.2
Toll
Ha_Toll-1	Ha_Unigene35533	comp89902_c1_seq1	3503	992	1-15A*F	EHJ63304	47	1.12e-118	33.45	18.07	29.09	43.55	7.24	24.76
Ha_Toll-2	Ha_Unigene36505	comp86124_c0_seq1	4176	1240	1-26A*D	XP_004921775	97	0	0.57	1.33	0.33	0.68	0.49	0.21
Ha_Toll-3	Ha_Unigene36595	comp88717_c0_seq1	4822	1273	1-21G*A	XP_004921742	93	0	0.35	0.59	0.11	0.06	0.03	0.02
Ha_Toll-5	Ha_Unigene36538	comp85850_c0_seq1	4315	1253	1-20G*A	ADV41489	94	0	0.49	3.87	0.3	0.31	1.41	3
Ha_Toll-6	Ha_Unigene36616	comp85131_c0_seq1	4337	1284	1-16A*A	XP_004921727	88	0	0.33	1.81	0.07	0.23	0.03	0.04
Ha_Toll-7	Ha_Unigene36608	comp87512_c0_seq1	4144	1280	1-17A*V	NP_001116821	92	0	4.11	1.66	0.33	0.13	0.05	0.13
Ha_Toll-8	Ha_Unigene36755	comp89657_c0_seq1	4863	1343	1-25A*R	XP_004921739	91	0	0.96	3.97	0.92	2.03	0.1	1.54
Ha_Toll-9	Ha_Unigene33671	comp89015_c0_seq4	3409	752	1-17C*G	EHJ75566	52	2.66e-135	2.59	5.25	0.31	0.5	0.13	0.36
Ha_Toll-10	Ha_Unigene34550	comp89719_c0_seq1	2842	854	1-19S*N	EHJ74227	75	0	0.66	0.41	0.38	0.06	0.03	0.03
Ha_Toll-12	Ha_Unigene31582	comp89101_c0_seq2	2468	601	N/A	EHJ64305	86	0	0.65	0.97	0.48	1.42	0.95	2.65
Ha_Toll-14	Ha_Unigene34106	comp78697_c0_seq1	3080	797	1-20A*A	XP_004925675	72	0	0.06	0.27	0.1	0.03	0.09	0.03
MyD88
Ha_MyD88	Ha_Unigene26249	comp90000_c2_seq1	2547	398	N/A	XP_004921573	58	5.46e-81	29.79	26.28	22.95	26.1	8.03	34.45
Toll interacting protein (Tollip)
Ha_Tollip	Ha_Unigene21043	comp86126_c0_seq1	1782	273	N/A	XP_004922710	95	5.04e-85	36.66	38.66	26.13	30.19	16.97	32.6
Pellino
Ha_Pellino	Ha_Unigene28990	comp83742_c0_seq2	4514	488	N/A	XP_004921823	99	0	6.08	5.67	14.95	0.59	2.05	1.16
Tube
Ha_Tube	Ha_Unigene31787	comp90358_c0_seq1	1821	607	N/A	EHJ70951.1	52	2e-180	13.39	7.71	11.29	14.79	5.09	17.1
Pelle
Ha_Pelle1	Ha_Unigene28682	comp86825_c0_seq2	1884	476	N/A	EHJ64992	65	1.58e-102	36.42	147.88	122.42	29.9	18.43	22.2
Ha_Pelle2	Ha_Unigene17831	comp87723_c0_seq1	1907	211	N/A	XP_003748503	64	1.58e-52	7.39	5.76	3.17	5.31	2.45	3.21
TRAF2
Ha_TRAF2	Ha_Unigene26892	comp85726_c0_seq2	1871	417	N/A	EHJ67361	93	0	1.34	2.22	0.59	2.19	0.61	1.27
ECSIT
Ha_ECSIT	Ha_Unigene25402	comp87959_c0_seq1	1414	375	N/A	XP_004932467	88	0	5.63	3.5	7.81	6.01	2.59	9.26
Cactus
Ha_Cactus	Ha_Unigene24544	comp87658_c0_seq1	3599	351	N/A	NP_001166191	63	7.35e-88	56.15	158.7	86.54	97.07	138.99	134.41
Dorsal/Dif
Ha_Dorsal1	Ha_Unigene31756	comp90679_c1_seq2	4556	611	N/A	AEO51736	83	0	19.27	4.29	5.64	7.65	1.59	8.72
Ha_Dorsal2	Ha_Unigene31632	comp81099_c0_seq1	2098	604	N/A	AEO51736	54	3.48e-59	9.49	10.56	23.49	8.09	3.61	4.73
(IMD pathway)
IMD
Ha_IMD	Ha_Unigene20202	comp87662_c0_seq1	2335	254	N/A	AFK75939	90	5.04e-82	14.19	15.1	15.05	20.73	5.8	22.97
Dredd
Ha_Dredd	Ha_Unigene30387	comp85438_c0_seq1	1966	541	N/A	AEK20838	97	0	28.07	26.78	21.64	46.53	9.4	34.38
TAK1
Ha_TAK1	Ha_Unigene30351	comp90093_c0_seq1	6018	539	N/A	EHJ74042	74	2.24e-176	4.42	3.36	5.3	5.23	1.07	7.05
FADD
Ha_FADD	Ha_Unigene36744	comp89895_c0_seq1	6473	1338	N/A	XP_004931911	90	0	31.95	72.77	78.51	14.02	5.62	17.99
Tab2
Ha_Tab2	Ha_Unigene31275	comp89654_c0_seq1	5390	583	N/A	EHJ74734	70	0	11.75	11.75	13.4	18.25	4.72	20.14
IAP2
Ha_IAP2a	Ha_Unigene31786	comp90045_c0_seq1	2806	613	N/A	NP_001189458	65	0	8.21	15.28	8.69	11.97	4.38	15.21
Ha_IAP2b	Ha_Unigene25525	comp90045_c0_seq4	1528	378	N/A	NP_001189458	61	1.79e-114	0.85	7.71	4.21	3.26	2.43	5.41
IKKβ
Ha_IKKβ	Ha_Unigene33846	comp89915_c0_seq1	3083	770	N/A	XP_004928169	81	0	17.85	9.95	12.9	12.88	3.38	16.42
IKKγ
Ha_IKKγ	Ha_Unigene32533	comp90335_c1_seq2	3909	661	N/A	XP_004924233	75	0	30.52	17.24	18.2	21.46	5.2	18.25
Ubc13
Ha_Ubc13	Ha_Unigene14136	comp61936_c0_seq1	1570	151	N/A	NP_001040393	90	2.74e-85	108.05	94.55	118.77	165.47	83.66	221.43
Relish
Ha_Relish	Ha_Unigene35207	comp61969_c0_seq1	3905	945	N/A	AEO51739	90	0	50.13	49.45	43.23	116.23	25.53	90.33
(JNK pathway)
Hem
Ha_Hem	Ha_Unigene36167	comp90527_c0_seq1	4451	1125	N/A	XP_004931239	93	0	10.95	8.37	11.66	32.84	8.83	35.89
JNK
Ha_JNK	Ha_Unigene19576	comp86302_c0_seq1	1106	243	N/A	EHJ68412	100	2.82e-160	4.18	5.68	7.15	4.83	0.61	1.24
Fos
Ha_Fos	Ha_Unigene25539	comp82550_c1_seq3	5213	379	N/A	XP_004921826	68	4.43e-136	0.53	3.01	1.49	0.38	0.4	0.33
Jun
Ha_Jun	Ha_Unigene19613	comp80214_c0_seq1	2753	244	N/A	AFK64813	90	1.54e-143	82.72	200.97	150.4	274.35	159.92	303.53
(JAK/STAT pathway)
PIAS
Ha_PIAS	Ha_Unigene32358	comp90322_c0_seq1	4622	649	N/A	XP_004922440	71	0	0.68	0.3	0.35	0.65	0.22	0.77
SOCS
Ha_SOCS	Ha_Unigene24455	comp85934_c0_seq1	1538	349	N/A	EHJ74877	80	1.5e-179	10.61	13.22	14.25	25	7.92	26.26
Domeless
Ha_Domeless	Ha_Unigene36552	comp91476_c0_seq3	11536	1261	N/A	CBH09280	76	0	5.32	6.25	7.98	6.48	2.25	6.67
Hopscotch
Ha_Hopscotch	Ha_Unigene36097	comp91608_c0_seq4	5511	1110	N/A	EHJ65487	92	0	6.62	2.53	4.38	4.61	1.25	4.63
STAT
Ha_STAT	Ha_Unigene33883	comp89278_c0_seq1	2888	774	N/A	AAL37476	97	0	7.19	6.91	13.23	14.1	5.09	17.43
Effectors
PPO
Ha_PPO1	Ha_Unigene32821	comp88491_c0_seq2	3539	684	N/A	ABH10016	98	0	30.17	12.37	66.18	4098.5	288.97	2246.18
Ha_PPO2	Ha_Unigene33001	comp89077_c0_seq1	2358	698	N/A	AAZ52554	100	0	75.85	38.52	132.77	11063.2	1975.58	5209.17
Lysozyme (Lys)
Ha_Lys1	Ha_Unigene13480	comp80284_c0_seq1	982	142	1-20A*K	ACL51928	91	2.29e-92	1502.88	2474.29	3452.44	1382.07	5915.08	2140.1
Ha_Lys2	Ha_Unigene13257	comp80314_c0_seq1	669	139	1-18A*K	ABV68862	83	6.22e-64	32.75	73.74	65.19	0.71	1.87	0.98
Ha_Lys3	Ha_Unigene13248	comp77894_c0_seq1	827	139	1-19G*K	AAN87265	72	1.03e-49	3.6	80.83	22.83	0.91	82.75	1
Ha_Lys4	Ha_Unigene15861	comp82692_c2_seq1	1895	177	1-21A*K	ABP52098	81	1.55e-82	51.99	404.35	92.64	5	7.39	2.67
Cecropin
Ha_Cecropin1	Ha_Unigene5205	comp72185_c0_seq1	551	64	1-22G*A	AAX51193	81	4e-37	712.34	430.12	312.58	25.98	26.74	24.67
Ha_Cecropin2	Ha_Unigene5204	comp82972_c0_seq1	849	63	1-21A*W	AAX51193	84	1.09e-23	682.87	394.22	482.02	23.37	27.27	23.04
Ha_Cecropin3	Ha_Unigene5196	comp80529_c0_seq3	1260	63	1-22A*A	ADR51148	75	1.89e-19	162.51	59.8	112.43	92.61	43.58	115.88
Ha_Cecropin5	Ha_Unigene5325	comp62726_c0_seq1	370	61	N/A	NP_001036833	67	2.84e-13	3.01	49.97	9.58	21.65	350.19	1.89
Ha_Cecropin7	Ha_Unigene6646	comp80529_c0_seq2	378	62	N/A	AAX51304	75	2.13e-19	19.06	155.16	63.38	52.27	286.73	224.47
Attacin
Ha_Attacin	Ha_Unigene17588	comp84212_c0_seq1	1922	207	1-16A*Y	AAX51192	99	7.6e-139	961.5	411.04	377.6	439.67	688	307.95
Defensin
Ha_Defensin	Ha_Unigene10535	comp78079_c0_seq1	759	106	1-24C*K	AAM96925	72	8.68e-37	47.92	146.9	49.45	704	2255.14	240.47
Gloverin
Ha_Gloverin1	Ha_Unigene15702	comp83319_c0_seq4	747	175	1-18A*R	AAG44367	89	4.38e-77	140.91	611.16	965.88	142.82	446.08	190.12
Ha_Gloverin2	Ha_Unigene15774	comp75761_c0_seq1	791	176	1-17A*Q	ADL27731	75	2.45e-72	1.77	12.72	279.32	39.57	2.34	63.45
Ha_Gloverin3	Ha_Unigene15590	comp83319_c0_seq3	2047	173	1-18A*Q	ACR78446	67	1.18e-98	672.47	131.75	509.67	12.13	4.62	14.09
Moricin
Ha_Moricin1	Ha_Unigene5206	comp81826_c0_seq3	324	63	1-23A*A	AEM66431	63	2e-11	50.87	201.34	49.48	800.99	1790.23	492.36
Ha_Moricin3	Ha_Unigene6170	comp81722_c0_seq1	359	61	N/A	AEM66431	73	1.12e-09	0.57	1.87	1.06	1.12	5.49	0.28
Ha_Moricin4	Ha_Unigene21341	comp83058_c0_seq3	1807	66	1-22A*A	ADR51149	83	4.65e-23	14.2	133.43	180.35	17.41	21.21	40.24
Ha_Moricin5	Ha_Unigene4669	comp9469_c0_seq1	239	60	N/A	ABQ42573	59	2.82e-10	0.46	0.43	0.56	0.46	0.78	0.45
Ha_Gallerimycin	Ha_Unigene9134	comp82866_c0_seq2	604	80	N/A	ADR51151	74	3.49e-44	6	46.59	8.01	1.59	19.74	7.64
Lebocin
Ha_Lebocin	Ha_Unigene23173	comp84305_c0_seq1	4410	160	1-21C*Q	ACR78447	61	2.54e-38	78.15	142.48	170.56	6.92	43.43	8.57
Glutathione S-Transferase (GST)
Ha_GST1	Ha_Unigene17471	comp85179_c2_seq2	899	205	N/A	ADI32890	87	1.87e-105	1.03	1	3.52	0.94	1.25	0.98
Ha_GST2	Ha_Unigene18140	comp79271_c0_seq1	1183	217	N/A	ACU09495	93	2.21e-129	259.43	158.84	332.92	146.31	205.76	82.25
Ha_GST3	Ha_Unigene18099	comp84587_c0_seq1	1126	216	N/A	NP_001108460	79	1.74e-91	5	5.57	6.33	2.86	0.98	1.54
Ha_GST4	Ha_Unigene18287	comp81916_c0_seq1	938	219	N/A	ACX85225	97	3.62e-140	7.86	12.05	15.22	4.56	0.81	2.24
Ha_GST5	Ha_Unigene18137	comp78430_c0_seq1	827	217	N/A	NP_001108460	74	1.32e-80	0.79	0.21	0.41	0.34	0.09	0.56
Superoxide dismutase (SOD)
Ha_SOD1	Ha_Unigene14310	comp85443_c0_seq1	1220	153	N/A	AFC98366	100	1.99e-103	159.79	235.18	281.45	135.8	336.37	141.71
Ha_SOD2	Ha_Unigene15595	comp84808_c0_seq1	1170	173	1-17A*A	AFC35302	75	2.62e-62	228.15	278.93	371.55	66.46	81.06	19.45
Ha_SOD3	Ha_Unigene17149	comp84311_c1_seq1	871	199	1-19C*E	ACY78421	100	6.81e-139	18.93	67.74	3.86	0.43	2.28	0.42
Peroxiredoxin (Prx)
Ha_Prx1	Ha_Unigene16897	comp82573_c0_seq1	1200	195	N/A	ABW96360	100	2.42e-137	245.01	646.33	462.71	294.19	1212.87	442.99
Ha_Prx3	Ha_Unigene18707	comp84608_c0_seq1	1333	227	N/A	EHJ73839	90	1.39e-128	27.4	40.96	36.5	28.81	108.96	47.4
Ha_Prx4	Ha_Unigene19811	comp88494_c0_seq1	1326	247	1-20S*S	XP_004931166	94	6.14e-162	156.23	55.44	111	92.32	18.49	96.56
Ha_Prx5a	Ha_Unigene16416	comp81640_c0_seq1	1458	187	N/A	NP_001040386	92	5.12e-106	175.39	78.79	176.95	50.5	187.74	73.56
Ha_Prx5b	Ha_Unigene16962	comp79982_c0_seq1	844	196	N/A	BAM18222	81	6.97e-67	0.55	23.38	0.13	0.11	0.09	0.11
Ha_Prx6	Ha_Unigene18488	comp80737_c0_seq1	1082	223	N/A	EHJ66630	88	3.75e-128	38.56	202.94	68.7	26.47	109.4	39.12
(Genes involved in cellular immunity)
Draper
Ha_Draper	Ha_Unigene35807	comp91527_c0_seq1	4009	1049	1-17A*L	EHJ75645	79	0	19.2	31.46	16.49	26.47	14.91	14.53
Dscam
Ha_Dscam	Ha_Unigene37251	comp90493_c0_seq55	8145	1738	N/A	XP_004929519	87	0	0.11	0.08	0.1	0.15	0.05	0.1
Hemocytin
Ha_Hemocytin	Ha_Unigene37585	comp91604_c0_seq6	9290	3042	N/A	EHJ75969	72	0	6.36	10.93	15.44	1080.82	505.14	369.98
Hemolin
Ha_Hemolin	Ha_Unigene26999	comp85368_c0_seq1	1624	420	1-19A*Q	ACC91898	95	0	5.76	231.48	45.92	2.3	143.88	9.23
Eater
Ha_Eater1	Ha_Unigene34121	comp89948_c0_seq3	2622	798	N/A	XP_004521976	60	0	3.25	3.31	4.8	82.53	40.23	41.41
Ha_Eater2	Ha_Unigene26035	comp83469_c0_seq1	1378	393	N/A	XP_002098836	58	1.38e-100	2.63	4.21	8.58	119.27	42.33	68.22
Ha_Eater3	Ha_Unigene29538	comp83860_c0_seq1	1751	507	N/A	XP_004521976	55	1.05e-98	28	22.94	31.07	545.67	676.1	267.57
Ha_Eater4	Ha_Unigene27856	comp88526_c1_seq8	1880	446	N/A	ADK20121	51	4.77e-88	0.72	18.72	8.94	66.43	277.84	98.88
Other cellular immunity related genes
Ha_RhoL	Ha_Unigene34402	comp81963_c0_seq1	6336	183	N/A	EHJ66114	78	0	5.79	15.36	7.94	10.86	13	16.65
Ha_Rap1	Ha_Unigene16181	comp77455_c0_seq1	5825	183	N/A	NP_001036972	92	6.8e-101	34.96	35.59	37.38	98.95	60.12	153.96
Ha_enabled	Ha_Unigene20432	comp87793_c0_seq23	1233	282	N/A	XP_004923192	60	1.61e-91	0.21	0	0	0.72	0	1.88
Ha_Fascin	Ha_Unigene29648	comp88360_c0_seq1	3682	511	N/A	XP_004927202	83	0	31.15	25.8	16.5	124.56	307.77	181.8
Ha_SCAR	Ha_Unigene26753	comp82340_c0_seq1	1575	413	N/A	XP_004926327	67	1.24e-175	10.27	8.64	9.6	23.2	9.8	22.87
Ha_Dizzy	Ha_Unigene35488	comp82507_c1_seq1	3267	985	N/A	EHJ65923	80	0	14.36	12.25	14.04	19.86	4.85	22.17
Ha_TM9SF4	Ha_Unigene31959	comp85483_c0_seq1	2613	624	1-20G*F	XP_004930988	81	0	23.25	18.18	25.38	96.99	9.7	64.87
Ha_Integrin	Ha_Unigene33956	comp89545_c0_seq1	6717	775	1-27G*D	ABB92837	53	0	7.49	14.08	25.3	359.8	116.59	596.32
Ha_Noduler	Ha_Unigene15154	comp80362_c0_seq1	718	166	1-18A*Y	O96382	60	6.18e-72	1.21	120.75	34.19	4.63	268.56	23.76
1.HaPGRP-SA1, -SB1, -SB2, -SD is equivalent to PGRP-A, -B, -C, and –D.
