# Supplementary material for: High throughput profiling of the cotton bollworm Helicoverpa armigera immunotranscriptome during the fungal and bacterial infections
Source: BMC Genomics. 2015 Apr 18;16(1):321. doi: 10.1186/s12864-015-1509-1 (PMC4490664; doi:10.1186/s12864-015-1509-1)
Supplement: Additional file 8: Table S7. — Serine proteinases and their homologs in H. armigera. [file 12864_2015_1509_MOESM8_ESM.xls]

## Sheet: Sheet1
Table S7. Serine proteinases and their homologs in H. armigera
Gene_Namea	Gene_ID	Length (aa)	Signal peptideb	Mr(kDa)c	pId	Conserved Regionse			Activation sitef	Enzyme specificityg	Domain structureh
						TAAHC	DIAL	GDSGGP
Ha_CLIP-SP1	comp85957_c0_seq1	393	1-17G*Q	43.3	5.98				TDKL^VVAG	T(DGG)	CLIP-SP
Ha_CLIP-SP2	comp87675_c1_seq1	417	1-21C*D	46.7	6.07				YVGF^TTGG	T(DGG)	CLIP-SP
Ha_CLIP-SP3	comp87606_c0_seq1	383	1-20C*E	42.3	5.01				AVLA^VAKG	T(DGG)	CLIP-SP
Ha_CLIP-SP4	comp84005_c0_seq1	355	1-19S*E	39.1	5.62	SAAHC			LDLH^ILGG	T(DGG)	CLIP-SP
Ha_CLIP-SP5	comp87474_c0_seq1	529	1-23S*D	57.5	8.3	SAAHC	DVAV		DEER^IVGG	T(DGG)	CLIP-SP
Ha_CLIP-SP6	comp86273_c0_seq1	438	1-18G*Q	46.8	6.33	TAGHC			VGNK^IVGG	T(DGG)	CLIP-CLIP-SP
Ha_CLIP-SP7	comp84521_c0_seq1	376	1-25G*Q	40.8	5.33	TAGHC			NNDR^IVGG	T(DGG)	CLIP-SP
Ha_CLIP-SP8	comp86780_c0_seq1	382	1-19S*Q	41.8	6.13		DIGI		NGDR^IYGG	T(DGG)	CLIP-SP
Ha_CLIP-SP9	comp86546_c0_seq1	638	1-29C*Q	70.8	8.7		DIAI		EGGR^IVGG	T(DGG)	CLIP-SP
Ha_CLIP-SP10	comp89550_c0_seq9	397	1-20C*Q	43.1	6.59		DIGI		SFSR^VVGG	T(DGG)	CLIP-SP
Ha_CLIP-SPH11	comp86899_c0_seq1	428	1-16C*Q	46.5	5.43	TAAHY	DVAV	GDGGSP			CLIP-SPH
Ha_CLIP-SPH12	comp82690_c0_seq1	366	1-21A*Q	39.8	5.08			GFGGAP			CLIP-SPH
Ha_SP13	comp74674_c0_seq1	297	1-18C*F	32.7	8.65	TAGHC	DVAL		RSAR^IVGG	T(DGG)	SP
Ha_SP14	comp84996_c0_seq1	544	N/A	60.9	8.05		DVAL		RSNR^IVGG	T(DGG)	SP
Ha_SP15	comp84648_c0_seq1	377	1-25A*Q	42.4	8.17				LIIG^ITNG	T(DGG)	SP
Ha_SP16	comp79954_c0_seq1	253	1-31A*H	27.9	5.95				????^????	T(DGG)	SP
Ha_SP17	comp87762_c0_seq3	399	1-16A*Q	43.7	5.31				GVEL^IVGG	T(DGA)	SP
Ha_SP18	comp89854_c0_seq2	299	N/A	32.1	8.48	TAGHC	DVAL		NVPL^IIGG	T(DGA)	SP
Ha_SP19	comp90752_c0_seq1	268	N/A	29.3	6.64	TAGHC			ADDL^IIGG	T(DGG)	SP
Ha_SP20	comp87089_c0_seq4	336	N/A	38.3	7.27				DEYL^YVEG	T(DGG)	SP
Ha_SP21	comp82752_c0_seq2	382	1-16T*I	42.9	8.14	TAGHC			YSSA^SYGG	T(DGG)	SP
Ha_SP22	comp78255_c0_seq1	386	1-22C*D	42.7	7.03	TAGHC			GVYA^AHVG	T(DGG)	SP
Ha_SP23	comp88959_c0_seq8	398	1-18C*E	44.1	7.46	TAGHC			????^????	T(DGG)	SP
Ha_SP24	comp82947_c0_seq1	309	1-20G*D	34.6	8.28				EVSR^IVGG	T(DGG)	SP
Ha_SP25	comp73881_c0_seq1	254	N/A	27.8	8.23		DVAV		EASR^IVGG	T(DGG)	SP
Ha_SP26	comp82775_c0_seq1	301	1-16S*S	33.8	5.71	SAAHC			EEPR^VVGG	T(DGG)	SP
Ha_SP27	comp80823_c1_seq1	340	N/A	37.5	8.86				QENR^IVGG	T(DGG)	SP
Ha_SP28	comp81890_c0_seq1	273	1-20S*L	30.5	5.42		DIAI		????^????	T(DGG)	SP
Ha_SP29	comp85451_c0_seq1	391	1-13S*A	43.7	5.67		DIAI		QQGR^VLGA	T(DGG)	SP
Ha_SP30	comp79295_c0_seq1	214	N/A	23.2	8.61		DIAI		????^????	?(NGS)	SP
Ha_SP31	comp78495_c0_seq1	291	1-15A*N	29.9	5.42		DVAV		SPER^IVGG	E(SGA)	SP
Ha_SP32	comp79486_c0_seq1	298	1-16A*R	31.4	9.46	TAAHN	DVAM		DPSR^IVGG	?(NGS)	SP
Ha_SP33	comp80688_c0_seq2	210	N/A	21.5	4.63	TAAHN	DVAM		????^????	?(GGS)	SP
Ha_SP34	comp84735_c0_seq2	292	1-17A*V	29.9	6.49		DIAV		NGQR^IVGG	?(GGA)	SP
Ha_SP35	comp87343_c0_seq1	288	1-19G*K	30.6	9.35		DIAF		RSAR^IVGG	?(GGS)	SP
Ha_SP36	comp85496_c0_seq1	281	N/A	30.8	5.89	TAGHC	DLAL		PESR^IMGG	T(DGG)	SP
Ha_SP37	comp87090_c0_seq1	948	N/A	103.8	5.12		DLAL		PQGR^IVGG	T(DGG)	SP
Ha_SP38	comp89262_c0_seq2	1068	N/A	117.2	8.72		DLAL		KSGR^IVGG	T(DGG)	SP
Ha_SP39	comp76697_c0_seq2	287	1-20L*Q	30.9	6.93		DIAA		LSGQ^IIGG	E(SAT)	SP
Ha_SP40	comp77468_c0_seq2	262	1-15A*V	28.9	6.33	SAAHC	DVAI		SISR^IVGG	T(DGG)	SP
Ha_SP41	comp87999_c0_seq1	652	1-18S*S	70.9	6.26		DIAV	GDSGGG	VDVL^VAGG	?(AAN)	5LDLA-2Sushi-SP
Ha_SP42	comp88108_c0_seq2	673	1-24S*A	73	5.29	SAAHC		GDSGGG	GIDL^IIDG	?(AAN)	5LDLA-2Sushi-SP
Ha_SP43	comp88914_c0_seq3	629	1-21A*Q	70	5.53	SAAHC		GDSGGG	ALLL^GSQG	?(AAN)	4LDLA-Sushi-SP
Ha_SP44	comp88697_c0_seq1	508	1-25A*S	57.1	6.86	SAAHC	DLAL	GDSGGG	????^????	?(AAN)	LDLA-Sushi-SP
Ha_SP45	comp85037_c0_seq1	304	1-16A*D	32.4	4.52		DIGL		SASR^IVSG	E(SVS)	SP
Ha_SP46	comp85314_c0_seq3	487	1-25A*L	54.2	9.04	TAGHC	DVAV		AQRR^IVGG	T(DGG)	SP
Ha_SP47	comp91174_c0_seq2	864	N/A	96.1	5.74	SASHC			QQPR^VVGG	T(DGG)	SEA-2LDLA-SRCR-SP-LDLA
Ha_SP48	comp87695_c1_seq1	522	1-22G*S	58.1	6.04		DVAI	GDSGGG	PIPL^VVNG	E(SQV)	SP
Ha_SPH49	comp89030_c0_seq2	393	1-17A*A	42.6	6.51	TAAHV	DIAV	GDGGSP			SPH
Ha_SPH50	comp88680_c0_seq2	416	1-15A*Q	45.5	5.72	TAAHI	DVAL	GDGGAP			SPH
Ha_SPH51	comp86269_c0_seq1	827	1-20A*E	91.2	5.8		DLAI	GDGGGP			SPH
Ha_SPH52	comp79535_c1_seq1	290	1-17A*A	30.4	8.64		DIAV	GDTGGP			SPH
Ha_SPH53	comp89097_c0_seq1	691	1-20A*Q	74.5	6.89			GDGGGP			SPH
a We designated each serine proteinase with a unique name from Ha_SP1 through Ha_SP53.
b Signal peptides were predicted by SignalP 4.1 (http://www.cbs.dtu.dk/services/SignalP ). N/A, it indicate signal peptide unpredictable.
c,d Mr and pI were predicted online (http://web.expasy.org/compute_pi ).
e If not listed,sequences are identical to the conserved TAAHC,DIAL,or GDSGGP.
f ^, putative activation site; ?, not predicted; blank, not applicable (SPH).
g Enzyme speciﬁcity predicted based on Perona and Craik (1995).T, trypsin; C, chymotrypsin; E, elastase; ?: not predictable; blank: not applicaable(SPH)
h SP,serine proteinase;SPH,serine proteinase homolog;CLIP,clip domain;Sushi,Sushi domain,also known as CCP or SCR; LDLA,low-density lipoprotein receptor class A domain.
