# Supplementary material for: High throughput profiling of the cotton bollworm Helicoverpa armigera immunotranscriptome during the fungal and bacterial infections
Source: BMC Genomics. 2015 Apr 18;16(1):321. doi: 10.1186/s12864-015-1509-1 (PMC4490664; doi:10.1186/s12864-015-1509-1)
Supplement: Additional file 9: Table S8. — Primers used for quantitative real-time PCR analysis. [file 12864_2015_1509_MOESM9_ESM.xls]

## Sheet: Sheet1
	Table S8. Primers used in quantitative real-time PCR analysis.
	Gene name	Gene ID	Forward primers (5'-3')	Reverse primers (5'-3')	Product size (bp)
	PGRP-SA1	comp87524_c1_seq1	CTTTGTTCGTGGTTGCGCTT	GTCTTCCTGCCGCTCTCATT	160
	PGRP-LB	comp83681_c0_seq1	AAACCTGCCGGTACCATACG	TGACGAGCTGGTGAACATCC	116
	PGRP-LC	comp83210_c0_seq1	ACATACCCTCAGCTTGCGAC	TCGTATGCTGCTCCATCACC	133
	β-GRP1	comp84724_c0_seq1	AATGGATAGACCCGAACGGC	AAGACAGTGTGATGGAGCGG	267
	β-GRP4	comp87582_c0_seq1	CCACCTTGCATTACGGACCT	TGGTAGCGGTGGAAATTGCT	103
	CTL13	comp79487_c0_seq1	ACCGTCAATGGACGTTCACA	GTATGCGTCGTCAAAGGTGC	123
	Toll14	comp78697_c0_seq1	AGCGAGATGTTGAAAGCGGA	TGTCGGTGGAGCGATGAAAA	216
	Spz2	comp82912_c0_seq2	TGACCAACTCACACAGACCG	TGACTTGACTCGTCACCAGC	279
	Cactus	comp87658_c0_seq1	GTGCAGTACAGCCTAGCGAT	ACAGCGCTTTGTTTGGACAC	255
	Serpin1	comp82961_c0_seq1	TGAGAGCTATCGGTCTGCCT	CAGCGTACTCGGGGTTCAAT	150
	cSP5	comp87474_c0_seq1	AAGTTTGCGCGAAAGTGGAC	CTCCAGGGTACTGGCCTTTG	263
	PPO2	comp89077_c0_seq1	AGGATTTGAACCGTCCCGTC	GTTGTTGTGAATGCTGCCGT	209
	Gloverin1	comp83319_c0_seq4	TCGTGGAGGCTACAAGCAAG	TTCATGCCACTACCACGTCC	189
	Defensin	comp78079_c0_seq1	GAGAGACTCCTCCGTGTTGC	CGTCGTTTCTTCGGAATCGC	154
	Moricin1	comp81826_c0_seq3	TGTGATTGCATTACTGGTGCC	CTATGTTGATCGCCCGGAGT	110
	Domeless	comp91476_c0_seq3	CTTGCCACAGCCAGTGAAAC	AGATTATCGTTCGCGGGGTC	279
	JAK	comp91608_c0_seq4	ATCCTCGGTTACTCGTGGGA	CCACGTTCTTTGCTGACACG	178
	STAT	comp89278_c0_seq2	AGTACAGCCATGCACCTCAC	CGACGCTCGTTCGTCATAGA	295
	RpS3	comp79223_c0_seq1	ACGGAGTTTTCAAGGCGGAA	GACTGCTCCGGGATGTTGAA	208
